# Supplementary material for: Acute Heat Priming Dampens Gene Expression Response to Thermal Stress in a Widespread Acropora Coral
Source: Ecol Evol. 2026 Jan 14;16(1):e72938. doi: 10.1002/ece3.72938 (PMC12800923; doi:10.1002/ece3.72938)
Supplement: Supplementary file 1 — File S1: ece372938‐sup‐0001‐SupplementaryFile1.xlsx. [file ECE3-16-e72938-s006.xlsx]

## Sheet: Raw output
dstick@kaya1[fastqs]$ cat slurm*.out
9683158 reads; of these:
9683158 (100.00%) were paired; of these:
1407638 (14.54%) aligned concordantly 0 times
7809557 (80.65%) aligned concordantly exactly 1 time
465963 (4.81%) aligned concordantly >1 times
----
1407638 pairs aligned concordantly 0 times; of these:
178068 (12.65%) aligned discordantly 1 time
----
1229570 pairs aligned 0 times concordantly or discordantly; of these:
2459140 mates make up the pairs; of these:
1727084 (70.23%) aligned 0 times
623209 (25.34%) aligned exactly 1 time
108847 (4.43%) aligned >1 times
91.08% overall alignment rate
[bam_sort_core] merging from 11 files and 1 in-memory blocks...
rm: cannot remove 'T1-C-G01_S11_L001_UNDEDUP.bam': No such file or directory
9008677 reads; of these:
9008677 (100.00%) were paired; of these:
1072357 (11.90%) aligned concordantly 0 times
7481316 (83.05%) aligned concordantly exactly 1 time
455004 (5.05%) aligned concordantly >1 times
----
1072357 pairs aligned concordantly 0 times; of these:
136271 (12.71%) aligned discordantly 1 time
----
936086 pairs aligned 0 times concordantly or discordantly; of these:
1872172 mates make up the pairs; of these:
1174083 (62.71%) aligned 0 times
600209 (32.06%) aligned exactly 1 time
97880 (5.23%) aligned >1 times
93.48% overall alignment rate
[bam_sort_core] merging from 10 files and 1 in-memory blocks...
rm: cannot remove 'T1-C-G02_S12_L001_UNDEDUP.bam': No such file or directory
8659477 reads; of these:
8659477 (100.00%) were paired; of these:
1011683 (11.68%) aligned concordantly 0 times
7228863 (83.48%) aligned concordantly exactly 1 time
418931 (4.84%) aligned concordantly >1 times
----
1011683 pairs aligned concordantly 0 times; of these:
127769 (12.63%) aligned discordantly 1 time
----
883914 pairs aligned 0 times concordantly or discordantly; of these:
1767828 mates make up the pairs; of these:
1140838 (64.53%) aligned 0 times
538141 (30.44%) aligned exactly 1 time
88849 (5.03%) aligned >1 times
93.41% overall alignment rate
[bam_sort_core] merging from 10 files and 1 in-memory blocks...
rm: cannot remove 'T1-C-G03_S13_L001_UNDEDUP.bam': No such file or directory
9246659 reads; of these:
9246659 (100.00%) were paired; of these:
998910 (10.80%) aligned concordantly 0 times
7830549 (84.69%) aligned concordantly exactly 1 time
417200 (4.51%) aligned concordantly >1 times
----
998910 pairs aligned concordantly 0 times; of these:
123945 (12.41%) aligned discordantly 1 time
----
874965 pairs aligned 0 times concordantly or discordantly; of these:
1749930 mates make up the pairs; of these:
1058151 (60.47%) aligned 0 times
597635 (34.15%) aligned exactly 1 time
94144 (5.38%) aligned >1 times
94.28% overall alignment rate
[bam_sort_core] merging from 10 files and 1 in-memory blocks...
rm: cannot remove 'T1-C-G04_S14_L001_UNDEDUP.bam': No such file or directory
8813105 reads; of these:
8813105 (100.00%) were paired; of these:
1114236 (12.64%) aligned concordantly 0 times
7303173 (82.87%) aligned concordantly exactly 1 time
395696 (4.49%) aligned concordantly >1 times
----
1114236 pairs aligned concordantly 0 times; of these:
139500 (12.52%) aligned discordantly 1 time
----
974736 pairs aligned 0 times concordantly or discordantly; of these:
1949472 mates make up the pairs; of these:
1295560 (66.46%) aligned 0 times
562022 (28.83%) aligned exactly 1 time
91890 (4.71%) aligned >1 times
92.65% overall alignment rate
[bam_sort_core] merging from 10 files and 1 in-memory blocks...
rm: cannot remove 'T1-C-G05_S15_L001_UNDEDUP.bam': No such file or directory
9367982 reads; of these:
9367982 (100.00%) were paired; of these:
1275393 (13.61%) aligned concordantly 0 times
7660435 (81.77%) aligned concordantly exactly 1 time
432154 (4.61%) aligned concordantly >1 times
----
1275393 pairs aligned concordantly 0 times; of these:
161848 (12.69%) aligned discordantly 1 time
----
1113545 pairs aligned 0 times concordantly or discordantly; of these:
2227090 mates make up the pairs; of these:
1495273 (67.14%) aligned 0 times
627470 (28.17%) aligned exactly 1 time
104347 (4.69%) aligned >1 times
92.02% overall alignment rate
[bam_sort_core] merging from 10 files and 1 in-memory blocks...
rm: cannot remove 'T1-C-G06_S24_L001_UNDEDUP.bam': No such file or directory
10363329 reads; of these:
10363329 (100.00%) were paired; of these:
1120365 (10.81%) aligned concordantly 0 times
8787561 (84.79%) aligned concordantly exactly 1 time
455403 (4.39%) aligned concordantly >1 times
----
1120365 pairs aligned concordantly 0 times; of these:
136564 (12.19%) aligned discordantly 1 time
----
983801 pairs aligned 0 times concordantly or discordantly; of these:
1967602 mates make up the pairs; of these:
1227218 (62.37%) aligned 0 times
638342 (32.44%) aligned exactly 1 time
102042 (5.19%) aligned >1 times
94.08% overall alignment rate
[bam_sort_core] merging from 11 files and 1 in-memory blocks...
rm: cannot remove 'T1-C-G08_S25_L001_UNDEDUP.bam': No such file or directory
9664043 reads; of these:
9664043 (100.00%) were paired; of these:
1481411 (15.33%) aligned concordantly 0 times
7756880 (80.27%) aligned concordantly exactly 1 time
425752 (4.41%) aligned concordantly >1 times
----
1481411 pairs aligned concordantly 0 times; of these:
189606 (12.80%) aligned discordantly 1 time
----
1291805 pairs aligned 0 times concordantly or discordantly; of these:
2583610 mates make up the pairs; of these:
1828424 (70.77%) aligned 0 times
641917 (24.85%) aligned exactly 1 time
113269 (4.38%) aligned >1 times
90.54% overall alignment rate
[bam_sort_core] merging from 11 files and 1 in-memory blocks...
rm: cannot remove 'T1-C-G09_S26_L001_UNDEDUP.bam': No such file or directory
9308397 reads; of these:
9308397 (100.00%) were paired; of these:
1423829 (15.30%) aligned concordantly 0 times
7459046 (80.13%) aligned concordantly exactly 1 time
425522 (4.57%) aligned concordantly >1 times
----
1423829 pairs aligned concordantly 0 times; of these:
183614 (12.90%) aligned discordantly 1 time
----
1240215 pairs aligned 0 times concordantly or discordantly; of these:
2480430 mates make up the pairs; of these:
1709789 (68.93%) aligned 0 times
657773 (26.52%) aligned exactly 1 time
112868 (4.55%) aligned >1 times
90.82% overall alignment rate
[bam_sort_core] merging from 10 files and 1 in-memory blocks...
rm: cannot remove 'T1-C-G10_S27_L001_UNDEDUP.bam': No such file or directory
9811827 reads; of these:
9811827 (100.00%) were paired; of these:
1380894 (14.07%) aligned concordantly 0 times
7976699 (81.30%) aligned concordantly exactly 1 time
454234 (4.63%) aligned concordantly >1 times
----
1380894 pairs aligned concordantly 0 times; of these:
173776 (12.58%) aligned discordantly 1 time
----
1207118 pairs aligned 0 times concordantly or discordantly; of these:
2414236 mates make up the pairs; of these:
1643310 (68.07%) aligned 0 times
659436 (27.31%) aligned exactly 1 time
111490 (4.62%) aligned >1 times
91.63% overall alignment rate
[bam_sort_core] merging from 11 files and 1 in-memory blocks...
rm: cannot remove 'T1-N-G01_S1_L001_UNDEDUP.bam': No such file or directory
9683196 reads; of these:
9683196 (100.00%) were paired; of these:
1270278 (13.12%) aligned concordantly 0 times
7952744 (82.13%) aligned concordantly exactly 1 time
460174 (4.75%) aligned concordantly >1 times
----
1270278 pairs aligned concordantly 0 times; of these:
159196 (12.53%) aligned discordantly 1 time
----
1111082 pairs aligned 0 times concordantly or discordantly; of these:
2222164 mates make up the pairs; of these:
1459136 (65.66%) aligned 0 times
654956 (29.47%) aligned exactly 1 time
108072 (4.86%) aligned >1 times
92.47% overall alignment rate
[bam_sort_core] merging from 11 files and 1 in-memory blocks...
rm: cannot remove 'T1-N-G02_S2_L001_UNDEDUP.bam': No such file or directory
9911976 reads; of these:
9911976 (100.00%) were paired; of these:
1273083 (12.84%) aligned concordantly 0 times
8124188 (81.96%) aligned concordantly exactly 1 time
514705 (5.19%) aligned concordantly >1 times
----
1273083 pairs aligned concordantly 0 times; of these:
160409 (12.60%) aligned discordantly 1 time
----
1112674 pairs aligned 0 times concordantly or discordantly; of these:
2225348 mates make up the pairs; of these:
1473606 (66.22%) aligned 0 times
645003 (28.98%) aligned exactly 1 time
106739 (4.80%) aligned >1 times
92.57% overall alignment rate
[bam_sort_core] merging from 11 files and 1 in-memory blocks...
rm: cannot remove 'T1-N-G03_S3_L001_UNDEDUP.bam': No such file or directory
9783640 reads; of these:
9783640 (100.00%) were paired; of these:
1147011 (11.72%) aligned concordantly 0 times
8207580 (83.89%) aligned concordantly exactly 1 time
429049 (4.39%) aligned concordantly >1 times
----
1147011 pairs aligned concordantly 0 times; of these:
140765 (12.27%) aligned discordantly 1 time
----
1006246 pairs aligned 0 times concordantly or discordantly; of these:
2012492 mates make up the pairs; of these:
1322018 (65.69%) aligned 0 times
593685 (29.50%) aligned exactly 1 time
96789 (4.81%) aligned >1 times
93.24% overall alignment rate
[bam_sort_core] merging from 11 files and 1 in-memory blocks...
rm: cannot remove 'T1-N-G04_S4_L001_UNDEDUP.bam': No such file or directory
10626739 reads; of these:
10626739 (100.00%) were paired; of these:
1336604 (12.58%) aligned concordantly 0 times
8817603 (82.98%) aligned concordantly exactly 1 time
472532 (4.45%) aligned concordantly >1 times
----
1336604 pairs aligned concordantly 0 times; of these:
163696 (12.25%) aligned discordantly 1 time
----
1172908 pairs aligned 0 times concordantly or discordantly; of these:
2345816 mates make up the pairs; of these:
1543310 (65.79%) aligned 0 times
688775 (29.36%) aligned exactly 1 time
113731 (4.85%) aligned >1 times
92.74% overall alignment rate
[bam_sort_core] merging from 12 files and 1 in-memory blocks...
rm: cannot remove 'T1-N-G05_S5_L001_UNDEDUP.bam': No such file or directory
9258713 reads; of these:
9258713 (100.00%) were paired; of these:
1571579 (16.97%) aligned concordantly 0 times
7264915 (78.47%) aligned concordantly exactly 1 time
422219 (4.56%) aligned concordantly >1 times
----
1571579 pairs aligned concordantly 0 times; of these:
205992 (13.11%) aligned discordantly 1 time
----
1365587 pairs aligned 0 times concordantly or discordantly; of these:
2731174 mates make up the pairs; of these:
1943444 (71.16%) aligned 0 times
670566 (24.55%) aligned exactly 1 time
117164 (4.29%) aligned >1 times
89.50% overall alignment rate
[bam_sort_core] merging from 10 files and 1 in-memory blocks...
rm: cannot remove 'T1-N-G06_S20_L001_UNDEDUP.bam': No such file or directory
8888529 reads; of these:
8888529 (100.00%) were paired; of these:
1143203 (12.86%) aligned concordantly 0 times
7338818 (82.57%) aligned concordantly exactly 1 time
406508 (4.57%) aligned concordantly >1 times
----
1143203 pairs aligned concordantly 0 times; of these:
142481 (12.46%) aligned discordantly 1 time
----
1000722 pairs aligned 0 times concordantly or discordantly; of these:
2001444 mates make up the pairs; of these:
1316972 (65.80%) aligned 0 times
587680 (29.36%) aligned exactly 1 time
96792 (4.84%) aligned >1 times
92.59% overall alignment rate
[bam_sort_core] merging from 10 files and 1 in-memory blocks...
rm: cannot remove 'T1-N-G08_S29_L001_UNDEDUP.bam': No such file or directory
8568916 reads; of these:
8568916 (100.00%) were paired; of these:
1299405 (15.16%) aligned concordantly 0 times
6875508 (80.24%) aligned concordantly exactly 1 time
394003 (4.60%) aligned concordantly >1 times
----
1299405 pairs aligned concordantly 0 times; of these:
160372 (12.34%) aligned discordantly 1 time
----
1139033 pairs aligned 0 times concordantly or discordantly; of these:
2278066 mates make up the pairs; of these:
1617875 (71.02%) aligned 0 times
563535 (24.74%) aligned exactly 1 time
96656 (4.24%) aligned >1 times
90.56% overall alignment rate
[bam_sort_core] merging from 9 files and 1 in-memory blocks...
rm: cannot remove 'T1-N-G09_S22_L001_UNDEDUP.bam': No such file or directory
9630446 reads; of these:
9630446 (100.00%) were paired; of these:
1179537 (12.25%) aligned concordantly 0 times
7971637 (82.78%) aligned concordantly exactly 1 time
479272 (4.98%) aligned concordantly >1 times
----
1179537 pairs aligned concordantly 0 times; of these:
147140 (12.47%) aligned discordantly 1 time
----
1032397 pairs aligned 0 times concordantly or discordantly; of these:
2064794 mates make up the pairs; of these:
1315828 (63.73%) aligned 0 times
644827 (31.23%) aligned exactly 1 time
104139 (5.04%) aligned >1 times
93.17% overall alignment rate
[bam_sort_core] merging from 11 files and 1 in-memory blocks...
rm: cannot remove 'T1-N-G10_S23_L001_UNDEDUP.bam': No such file or directory
11097132 reads; of these:
11097132 (100.00%) were paired; of these:
1468780 (13.24%) aligned concordantly 0 times
9106245 (82.06%) aligned concordantly exactly 1 time
522107 (4.70%) aligned concordantly >1 times
----
1468780 pairs aligned concordantly 0 times; of these:
182506 (12.43%) aligned discordantly 1 time
----
1286274 pairs aligned 0 times concordantly or discordantly; of these:
2572548 mates make up the pairs; of these:
1787186 (69.47%) aligned 0 times
672199 (26.13%) aligned exactly 1 time
113163 (4.40%) aligned >1 times
91.95% overall alignment rate
[bam_sort_core] merging from 12 files and 1 in-memory blocks...
rm: cannot remove 'T1-P-G01_S6_L001_UNDEDUP.bam': No such file or directory
9284110 reads; of these:
9284110 (100.00%) were paired; of these:
1236394 (13.32%) aligned concordantly 0 times
7594325 (81.80%) aligned concordantly exactly 1 time
453391 (4.88%) aligned concordantly >1 times
----
1236394 pairs aligned concordantly 0 times; of these:
157266 (12.72%) aligned discordantly 1 time
----
1079128 pairs aligned 0 times concordantly or discordantly; of these:
2158256 mates make up the pairs; of these:
1455230 (67.43%) aligned 0 times
601785 (27.88%) aligned exactly 1 time
101241 (4.69%) aligned >1 times
92.16% overall alignment rate
[bam_sort_core] merging from 10 files and 1 in-memory blocks...
rm: cannot remove 'T1-P-G02_S7_L001_UNDEDUP.bam': No such file or directory
10568581 reads; of these:
10568581 (100.00%) were paired; of these:
1404566 (13.29%) aligned concordantly 0 times
8619672 (81.56%) aligned concordantly exactly 1 time
544343 (5.15%) aligned concordantly >1 times
----
1404566 pairs aligned concordantly 0 times; of these:
176313 (12.55%) aligned discordantly 1 time
----
1228253 pairs aligned 0 times concordantly or discordantly; of these:
2456506 mates make up the pairs; of these:
1629244 (66.32%) aligned 0 times
709180 (28.87%) aligned exactly 1 time
118082 (4.81%) aligned >1 times
92.29% overall alignment rate
[bam_sort_core] merging from 12 files and 1 in-memory blocks...
rm: cannot remove 'T1-P-G03_S8_L001_UNDEDUP.bam': No such file or directory
9429689 reads; of these:
9429689 (100.00%) were paired; of these:
1085788 (11.51%) aligned concordantly 0 times
7915768 (83.95%) aligned concordantly exactly 1 time
428133 (4.54%) aligned concordantly >1 times
----
1085788 pairs aligned concordantly 0 times; of these:
135594 (12.49%) aligned discordantly 1 time
----
950194 pairs aligned 0 times concordantly or discordantly; of these:
1900388 mates make up the pairs; of these:
1195522 (62.91%) aligned 0 times
607013 (31.94%) aligned exactly 1 time
97853 (5.15%) aligned >1 times
93.66% overall alignment rate
[bam_sort_core] merging from 10 files and 1 in-memory blocks...
rm: cannot remove 'T1-P-G04_S9_L001_UNDEDUP.bam': No such file or directory
9007480 reads; of these:
9007480 (100.00%) were paired; of these:
1091434 (12.12%) aligned concordantly 0 times
7493351 (83.19%) aligned concordantly exactly 1 time
422695 (4.69%) aligned concordantly >1 times
----
1091434 pairs aligned concordantly 0 times; of these:
134506 (12.32%) aligned discordantly 1 time
----
956928 pairs aligned 0 times concordantly or discordantly; of these:
1913856 mates make up the pairs; of these:
1220922 (63.79%) aligned 0 times
597675 (31.23%) aligned exactly 1 time
95259 (4.98%) aligned >1 times
93.22% overall alignment rate
[bam_sort_core] merging from 10 files and 1 in-memory blocks...
rm: cannot remove 'T1-P-G05_S10_L001_UNDEDUP.bam': No such file or directory
9179733 reads; of these:
9179733 (100.00%) were paired; of these:
1678764 (18.29%) aligned concordantly 0 times
7067753 (76.99%) aligned concordantly exactly 1 time
433216 (4.72%) aligned concordantly >1 times
----
1678764 pairs aligned concordantly 0 times; of these:
215483 (12.84%) aligned discordantly 1 time
----
1463281 pairs aligned 0 times concordantly or discordantly; of these:
2926562 mates make up the pairs; of these:
2136109 (72.99%) aligned 0 times
671897 (22.96%) aligned exactly 1 time
118556 (4.05%) aligned >1 times
88.37% overall alignment rate
[bam_sort_core] merging from 10 files and 1 in-memory blocks...
rm: cannot remove 'T1-P-G06_S16_L001_UNDEDUP.bam': No such file or directory
10498818 reads; of these:
10498818 (100.00%) were paired; of these:
1292088 (12.31%) aligned concordantly 0 times
8729447 (83.15%) aligned concordantly exactly 1 time
477283 (4.55%) aligned concordantly >1 times
----
1292088 pairs aligned concordantly 0 times; of these:
161452 (12.50%) aligned discordantly 1 time
----
1130636 pairs aligned 0 times concordantly or discordantly; of these:
2261272 mates make up the pairs; of these:
1452131 (64.22%) aligned 0 times
696492 (30.80%) aligned exactly 1 time
112649 (4.98%) aligned >1 times
93.08% overall alignment rate
[bam_sort_core] merging from 12 files and 1 in-memory blocks...
rm: cannot remove 'T1-P-G08_S17_L001_UNDEDUP.bam': No such file or directory
9710278 reads; of these:
9710278 (100.00%) were paired; of these:
1443121 (14.86%) aligned concordantly 0 times
7838016 (80.72%) aligned concordantly exactly 1 time
429141 (4.42%) aligned concordantly >1 times
----
1443121 pairs aligned concordantly 0 times; of these:
183077 (12.69%) aligned discordantly 1 time
----
1260044 pairs aligned 0 times concordantly or discordantly; of these:
2520088 mates make up the pairs; of these:
1740296 (69.06%) aligned 0 times
666790 (26.46%) aligned exactly 1 time
113002 (4.48%) aligned >1 times
91.04% overall alignment rate
[bam_sort_core] merging from 11 files and 1 in-memory blocks...
rm: cannot remove 'T1-P-G09_S18_L001_UNDEDUP.bam': No such file or directory
10799043 reads; of these:
10799043 (100.00%) were paired; of these:
1384905 (12.82%) aligned concordantly 0 times
8884698 (82.27%) aligned concordantly exactly 1 time
529440 (4.90%) aligned concordantly >1 times
----
1384905 pairs aligned concordantly 0 times; of these:
174863 (12.63%) aligned discordantly 1 time
----
1210042 pairs aligned 0 times concordantly or discordantly; of these:
2420084 mates make up the pairs; of these:
1541122 (63.68%) aligned 0 times
754987 (31.20%) aligned exactly 1 time
123975 (5.12%) aligned >1 times
92.86% overall alignment rate
[bam_sort_core] merging from 12 files and 1 in-memory blocks...
rm: cannot remove 'T1-P-G10_S19_L001_UNDEDUP.bam': No such file or directory
10055708 reads; of these:
10055708 (100.00%) were paired; of these:
1478270 (14.70%) aligned concordantly 0 times
8116031 (80.71%) aligned concordantly exactly 1 time
461407 (4.59%) aligned concordantly >1 times
----
1478270 pairs aligned concordantly 0 times; of these:
186642 (12.63%) aligned discordantly 1 time
----
1291628 pairs aligned 0 times concordantly or discordantly; of these:
2583256 mates make up the pairs; of these:
1812797 (70.17%) aligned 0 times
656879 (25.43%) aligned exactly 1 time
113580 (4.40%) aligned >1 times
90.99% overall alignment rate
[bam_sort_core] merging from 11 files and 1 in-memory blocks...
rm: cannot remove 'T2-C-G01_S38_L001_UNDEDUP.bam': No such file or directory
9886580 reads; of these:
9886580 (100.00%) were paired; of these:
1630405 (16.49%) aligned concordantly 0 times
7782233 (78.72%) aligned concordantly exactly 1 time
473942 (4.79%) aligned concordantly >1 times
----
1630405 pairs aligned concordantly 0 times; of these:
211502 (12.97%) aligned discordantly 1 time
----
1418903 pairs aligned 0 times concordantly or discordantly; of these:
2837806 mates make up the pairs; of these:
2041171 (71.93%) aligned 0 times
676468 (23.84%) aligned exactly 1 time
120167 (4.23%) aligned >1 times
89.68% overall alignment rate
[bam_sort_core] merging from 11 files and 1 in-memory blocks...
rm: cannot remove 'T2-C-G02_S39_L001_UNDEDUP.bam': No such file or directory
9226775 reads; of these:
9226775 (100.00%) were paired; of these:
1403579 (15.21%) aligned concordantly 0 times
7373779 (79.92%) aligned concordantly exactly 1 time
449417 (4.87%) aligned concordantly >1 times
----
1403579 pairs aligned concordantly 0 times; of these:
177960 (12.68%) aligned discordantly 1 time
----
1225619 pairs aligned 0 times concordantly or discordantly; of these:
2451238 mates make up the pairs; of these:
1736240 (70.83%) aligned 0 times
608883 (24.84%) aligned exactly 1 time
106115 (4.33%) aligned >1 times
90.59% overall alignment rate
[bam_sort_core] merging from 10 files and 1 in-memory blocks...
rm: cannot remove 'T2-C-G03_S40_L001_UNDEDUP.bam': No such file or directory
8928829 reads; of these:
8928829 (100.00%) were paired; of these:
1224794 (13.72%) aligned concordantly 0 times
7284913 (81.59%) aligned concordantly exactly 1 time
419122 (4.69%) aligned concordantly >1 times
----
1224794 pairs aligned concordantly 0 times; of these:
154812 (12.64%) aligned discordantly 1 time
----
1069982 pairs aligned 0 times concordantly or discordantly; of these:
2139964 mates make up the pairs; of these:
1423152 (66.50%) aligned 0 times
614260 (28.70%) aligned exactly 1 time
102552 (4.79%) aligned >1 times
92.03% overall alignment rate
[bam_sort_core] merging from 10 files and 1 in-memory blocks...
rm: cannot remove 'T2-C-G04_S41_L001_UNDEDUP.bam': No such file or directory
10222605 reads; of these:
10222605 (100.00%) were paired; of these:
1425194 (13.94%) aligned concordantly 0 times
8321664 (81.40%) aligned concordantly exactly 1 time
475747 (4.65%) aligned concordantly >1 times
----
1425194 pairs aligned concordantly 0 times; of these:
177698 (12.47%) aligned discordantly 1 time
----
1247496 pairs aligned 0 times concordantly or discordantly; of these:
2494992 mates make up the pairs; of these:
1736582 (69.60%) aligned 0 times
648546 (25.99%) aligned exactly 1 time
109864 (4.40%) aligned >1 times
91.51% overall alignment rate
[bam_sort_core] merging from 11 files and 1 in-memory blocks...
rm: cannot remove 'T2-C-G05_S42_L001_UNDEDUP.bam': No such file or directory
9796103 reads; of these:
9796103 (100.00%) were paired; of these:
3546360 (36.20%) aligned concordantly 0 times
5246278 (53.55%) aligned concordantly exactly 1 time
1003465 (10.24%) aligned concordantly >1 times
----
3546360 pairs aligned concordantly 0 times; of these:
565180 (15.94%) aligned discordantly 1 time
----
2981180 pairs aligned 0 times concordantly or discordantly; of these:
5962360 mates make up the pairs; of these:
4639710 (77.82%) aligned 0 times
1050177 (17.61%) aligned exactly 1 time
272473 (4.57%) aligned >1 times
76.32% overall alignment rate
[bam_sort_core] merging from 12 files and 1 in-memory blocks...
rm: cannot remove 'T2-C-G06_S51_L001_UNDEDUP.bam': No such file or directory
10820984 reads; of these:
10820984 (100.00%) were paired; of these:
1398932 (12.93%) aligned concordantly 0 times
8929129 (82.52%) aligned concordantly exactly 1 time
492923 (4.56%) aligned concordantly >1 times
----
1398932 pairs aligned concordantly 0 times; of these:
176886 (12.64%) aligned discordantly 1 time
----
1222046 pairs aligned 0 times concordantly or discordantly; of these:
2444092 mates make up the pairs; of these:
1580911 (64.68%) aligned 0 times
741902 (30.35%) aligned exactly 1 time
121279 (4.96%) aligned >1 times
92.70% overall alignment rate
[bam_sort_core] merging from 12 files and 1 in-memory blocks...
rm: cannot remove 'T2-C-G08_S52_L001_UNDEDUP.bam': No such file or directory
9698111 reads; of these:
9698111 (100.00%) were paired; of these:
1550042 (15.98%) aligned concordantly 0 times
7714238 (79.54%) aligned concordantly exactly 1 time
433831 (4.47%) aligned concordantly >1 times
----
1550042 pairs aligned concordantly 0 times; of these:
197193 (12.72%) aligned discordantly 1 time
----
1352849 pairs aligned 0 times concordantly or discordantly; of these:
2705698 mates make up the pairs; of these:
1916624 (70.84%) aligned 0 times
672902 (24.87%) aligned exactly 1 time
116172 (4.29%) aligned >1 times
90.12% overall alignment rate
[bam_sort_core] merging from 11 files and 1 in-memory blocks...
rm: cannot remove 'T2-C-G09_S53_L001_UNDEDUP.bam': No such file or directory
9659913 reads; of these:
9659913 (100.00%) were paired; of these:
1312764 (13.59%) aligned concordantly 0 times
7886517 (81.64%) aligned concordantly exactly 1 time
460632 (4.77%) aligned concordantly >1 times
----
1312764 pairs aligned concordantly 0 times; of these:
165006 (12.57%) aligned discordantly 1 time
----
1147758 pairs aligned 0 times concordantly or discordantly; of these:
2295516 mates make up the pairs; of these:
1575788 (68.65%) aligned 0 times
615165 (26.80%) aligned exactly 1 time
104563 (4.56%) aligned >1 times
91.84% overall alignment rate
[bam_sort_core] merging from 11 files and 1 in-memory blocks...
rm: cannot remove 'T2-C-G10_S54_L001_UNDEDUP.bam': No such file or directory
9891028 reads; of these:
9891028 (100.00%) were paired; of these:
1392473 (14.08%) aligned concordantly 0 times
8092055 (81.81%) aligned concordantly exactly 1 time
406500 (4.11%) aligned concordantly >1 times
----
1392473 pairs aligned concordantly 0 times; of these:
179723 (12.91%) aligned discordantly 1 time
----
1212750 pairs aligned 0 times concordantly or discordantly; of these:
2425500 mates make up the pairs; of these:
1567223 (64.61%) aligned 0 times
737821 (30.42%) aligned exactly 1 time
120456 (4.97%) aligned >1 times
92.08% overall alignment rate
[bam_sort_core] merging from 11 files and 1 in-memory blocks...
rm: cannot remove 'T2-N-G01_S28_L001_UNDEDUP.bam': No such file or directory
9844046 reads; of these:
9844046 (100.00%) were paired; of these:
1633111 (16.59%) aligned concordantly 0 times
7768457 (78.92%) aligned concordantly exactly 1 time
442478 (4.49%) aligned concordantly >1 times
----
1633111 pairs aligned concordantly 0 times; of these:
207656 (12.72%) aligned discordantly 1 time
----
1425455 pairs aligned 0 times concordantly or discordantly; of these:
2850910 mates make up the pairs; of these:
1978408 (69.40%) aligned 0 times
745928 (26.16%) aligned exactly 1 time
126574 (4.44%) aligned >1 times
89.95% overall alignment rate
[bam_sort_core] merging from 11 files and 1 in-memory blocks...
rm: cannot remove 'T2-N-G02_S21_L001_UNDEDUP.bam': No such file or directory
9319642 reads; of these:
9319642 (100.00%) were paired; of these:
1296928 (13.92%) aligned concordantly 0 times
7603881 (81.59%) aligned concordantly exactly 1 time
418833 (4.49%) aligned concordantly >1 times
----
1296928 pairs aligned concordantly 0 times; of these:
165438 (12.76%) aligned discordantly 1 time
----
1131490 pairs aligned 0 times concordantly or discordantly; of these:
2262980 mates make up the pairs; of these:
1521037 (67.21%) aligned 0 times
636124 (28.11%) aligned exactly 1 time
105819 (4.68%) aligned >1 times
91.84% overall alignment rate
[bam_sort_core] merging from 10 files and 1 in-memory blocks...
rm: cannot remove 'T2-N-G03_S30_L001_UNDEDUP.bam': No such file or directory
9455771 reads; of these:
9455771 (100.00%) were paired; of these:
1391096 (14.71%) aligned concordantly 0 times
7651013 (80.91%) aligned concordantly exactly 1 time
413662 (4.37%) aligned concordantly >1 times
----
1391096 pairs aligned concordantly 0 times; of these:
175691 (12.63%) aligned discordantly 1 time
----
1215405 pairs aligned 0 times concordantly or discordantly; of these:
2430810 mates make up the pairs; of these:
1671307 (68.76%) aligned 0 times
650457 (26.76%) aligned exactly 1 time
109046 (4.49%) aligned >1 times
91.16% overall alignment rate
[bam_sort_core] merging from 10 files and 1 in-memory blocks...
rm: cannot remove 'T2-N-G04_S31_L001_UNDEDUP.bam': No such file or directory
8981178 reads; of these:
8981178 (100.00%) were paired; of these:
1125177 (12.53%) aligned concordantly 0 times
7459112 (83.05%) aligned concordantly exactly 1 time
396889 (4.42%) aligned concordantly >1 times
----
1125177 pairs aligned concordantly 0 times; of these:
139964 (12.44%) aligned discordantly 1 time
----
985213 pairs aligned 0 times concordantly or discordantly; of these:
1970426 mates make up the pairs; of these:
1298544 (65.90%) aligned 0 times
578281 (29.35%) aligned exactly 1 time
93601 (4.75%) aligned >1 times
92.77% overall alignment rate
[bam_sort_core] merging from 10 files and 1 in-memory blocks...
rm: cannot remove 'T2-N-G05_S32_L001_UNDEDUP.bam': No such file or directory
9495070 reads; of these:
9495070 (100.00%) were paired; of these:
1704279 (17.95%) aligned concordantly 0 times
7366531 (77.58%) aligned concordantly exactly 1 time
424260 (4.47%) aligned concordantly >1 times
----
1704279 pairs aligned concordantly 0 times; of these:
219854 (12.90%) aligned discordantly 1 time
----
1484425 pairs aligned 0 times concordantly or discordantly; of these:
2968850 mates make up the pairs; of these:
2158047 (72.69%) aligned 0 times
690240 (23.25%) aligned exactly 1 time
120563 (4.06%) aligned >1 times
88.64% overall alignment rate
[bam_sort_core] merging from 10 files and 1 in-memory blocks...
rm: cannot remove 'T2-N-G06_S47_L001_UNDEDUP.bam': No such file or directory
10354324 reads; of these:
10354324 (100.00%) were paired; of these:
1405212 (13.57%) aligned concordantly 0 times
8485967 (81.96%) aligned concordantly exactly 1 time
463145 (4.47%) aligned concordantly >1 times
----
1405212 pairs aligned concordantly 0 times; of these:
177846 (12.66%) aligned discordantly 1 time
----
1227366 pairs aligned 0 times concordantly or discordantly; of these:
2454732 mates make up the pairs; of these:
1609464 (65.57%) aligned 0 times
727781 (29.65%) aligned exactly 1 time
117487 (4.79%) aligned >1 times
92.23% overall alignment rate
[bam_sort_core] merging from 11 files and 1 in-memory blocks...
rm: cannot remove 'T2-N-G08_S48_L001_UNDEDUP.bam': No such file or directory
9837029 reads; of these:
9837029 (100.00%) were paired; of these:
1701161 (17.29%) aligned concordantly 0 times
7704955 (78.33%) aligned concordantly exactly 1 time
430913 (4.38%) aligned concordantly >1 times
----
1701161 pairs aligned concordantly 0 times; of these:
218249 (12.83%) aligned discordantly 1 time
----
1482912 pairs aligned 0 times concordantly or discordantly; of these:
2965824 mates make up the pairs; of these:
2094409 (70.62%) aligned 0 times
744318 (25.10%) aligned exactly 1 time
127097 (4.29%) aligned >1 times
89.35% overall alignment rate
[bam_sort_core] merging from 11 files and 1 in-memory blocks...
rm: cannot remove 'T2-N-G09_S49_L001_UNDEDUP.bam': No such file or directory
9710967 reads; of these:
9710967 (100.00%) were paired; of these:
1211045 (12.47%) aligned concordantly 0 times
8074512 (83.15%) aligned concordantly exactly 1 time
425410 (4.38%) aligned concordantly >1 times
----
1211045 pairs aligned concordantly 0 times; of these:
156175 (12.90%) aligned discordantly 1 time
----
1054870 pairs aligned 0 times concordantly or discordantly; of these:
2109740 mates make up the pairs; of these:
1267077 (60.06%) aligned 0 times
729434 (34.57%) aligned exactly 1 time
113229 (5.37%) aligned >1 times
93.48% overall alignment rate
[bam_sort_core] merging from 11 files and 1 in-memory blocks...
rm: cannot remove 'T2-N-G10_S50_L001_UNDEDUP.bam': No such file or directory
9970958 reads; of these:
9970958 (100.00%) were paired; of these:
1374515 (13.79%) aligned concordantly 0 times
8147846 (81.72%) aligned concordantly exactly 1 time
448597 (4.50%) aligned concordantly >1 times
----
1374515 pairs aligned concordantly 0 times; of these:
177433 (12.91%) aligned discordantly 1 time
----
1197082 pairs aligned 0 times concordantly or discordantly; of these:
2394164 mates make up the pairs; of these:
1592073 (66.50%) aligned 0 times
685555 (28.63%) aligned exactly 1 time
116536 (4.87%) aligned >1 times
92.02% overall alignment rate
[bam_sort_core] merging from 11 files and 1 in-memory blocks...
rm: cannot remove 'T2-P-G01_S33_L001_UNDEDUP.bam': No such file or directory
9273328 reads; of these:
9273328 (100.00%) were paired; of these:
1705811 (18.39%) aligned concordantly 0 times
7129895 (76.89%) aligned concordantly exactly 1 time
437622 (4.72%) aligned concordantly >1 times
----
1705811 pairs aligned concordantly 0 times; of these:
221120 (12.96%) aligned discordantly 1 time
----
1484691 pairs aligned 0 times concordantly or discordantly; of these:
2969382 mates make up the pairs; of these:
2153304 (72.52%) aligned 0 times
693597 (23.36%) aligned exactly 1 time
122481 (4.12%) aligned >1 times
88.39% overall alignment rate
[bam_sort_core] merging from 10 files and 1 in-memory blocks...
rm: cannot remove 'T2-P-G02_S34_L001_UNDEDUP.bam': No such file or directory
8786257 reads; of these:
8786257 (100.00%) were paired; of these:
1503463 (17.11%) aligned concordantly 0 times
6879968 (78.30%) aligned concordantly exactly 1 time
402826 (4.58%) aligned concordantly >1 times
----
1503463 pairs aligned concordantly 0 times; of these:
196478 (13.07%) aligned discordantly 1 time
----
1306985 pairs aligned 0 times concordantly or discordantly; of these:
2613970 mates make up the pairs; of these:
1869202 (71.51%) aligned 0 times
633029 (24.22%) aligned exactly 1 time
111739 (4.27%) aligned >1 times
89.36% overall alignment rate
[bam_sort_core] merging from 10 files and 1 in-memory blocks...
rm: cannot remove 'T2-P-G03_S35_L001_UNDEDUP.bam': No such file or directory
10310065 reads; of these:
10310065 (100.00%) were paired; of these:
1365937 (13.25%) aligned concordantly 0 times
8481311 (82.26%) aligned concordantly exactly 1 time
462817 (4.49%) aligned concordantly >1 times
----
1365937 pairs aligned concordantly 0 times; of these:
175578 (12.85%) aligned discordantly 1 time
----
1190359 pairs aligned 0 times concordantly or discordantly; of these:
2380718 mates make up the pairs; of these:
1462648 (61.44%) aligned 0 times
790660 (33.21%) aligned exactly 1 time
127410 (5.35%) aligned >1 times
92.91% overall alignment rate
[bam_sort_core] merging from 11 files and 1 in-memory blocks...
rm: cannot remove 'T2-P-G04_S36_L001_UNDEDUP.bam': No such file or directory
9895472 reads; of these:
9895472 (100.00%) were paired; of these:
1373791 (13.88%) aligned concordantly 0 times
8095142 (81.81%) aligned concordantly exactly 1 time
426539 (4.31%) aligned concordantly >1 times
----
1373791 pairs aligned concordantly 0 times; of these:
173000 (12.59%) aligned discordantly 1 time
----
1200791 pairs aligned 0 times concordantly or discordantly; of these:
2401582 mates make up the pairs; of these:
1562433 (65.06%) aligned 0 times
723603 (30.13%) aligned exactly 1 time
115546 (4.81%) aligned >1 times
92.11% overall alignment rate
[bam_sort_core] merging from 11 files and 1 in-memory blocks...
rm: cannot remove 'T2-P-G05_S37_L001_UNDEDUP.bam': No such file or directory
10231246 reads; of these:
10231246 (100.00%) were paired; of these:
1527793 (14.93%) aligned concordantly 0 times
8215182 (80.30%) aligned concordantly exactly 1 time
488271 (4.77%) aligned concordantly >1 times
----
1527793 pairs aligned concordantly 0 times; of these:
196514 (12.86%) aligned discordantly 1 time
----
1331279 pairs aligned 0 times concordantly or discordantly; of these:
2662558 mates make up the pairs; of these:
1770248 (66.49%) aligned 0 times
765751 (28.76%) aligned exactly 1 time
126559 (4.75%) aligned >1 times
91.35% overall alignment rate
[bam_sort_core] merging from 11 files and 1 in-memory blocks...
rm: cannot remove 'T2-P-GO10_S46_L001_UNDEDUP.bam': No such file or directory
9630006 reads; of these:
9630006 (100.00%) were paired; of these:
1783876 (18.52%) aligned concordantly 0 times
7421418 (77.07%) aligned concordantly exactly 1 time
424712 (4.41%) aligned concordantly >1 times
----
1783876 pairs aligned concordantly 0 times; of these:
235391 (13.20%) aligned discordantly 1 time
----
1548485 pairs aligned 0 times concordantly or discordantly; of these:
3096970 mates make up the pairs; of these:
2208386 (71.31%) aligned 0 times
755132 (24.38%) aligned exactly 1 time
133452 (4.31%) aligned >1 times
88.53% overall alignment rate
[bam_sort_core] merging from 11 files and 1 in-memory blocks...
rm: cannot remove 'T2-P-GO6_S43_L001_UNDEDUP.bam': No such file or directory
9466887 reads; of these:
9466887 (100.00%) were paired; of these:
1294794 (13.68%) aligned concordantly 0 times
7746297 (81.83%) aligned concordantly exactly 1 time
425796 (4.50%) aligned concordantly >1 times
----
1294794 pairs aligned concordantly 0 times; of these:
167391 (12.93%) aligned discordantly 1 time
----
1127403 pairs aligned 0 times concordantly or discordantly; of these:
2254806 mates make up the pairs; of these:
1413188 (62.67%) aligned 0 times
724681 (32.14%) aligned exactly 1 time
116937 (5.19%) aligned >1 times
92.54% overall alignment rate
[bam_sort_core] merging from 10 files and 1 in-memory blocks...
rm: cannot remove 'T2-P-GO8_S44_L001_UNDEDUP.bam': No such file or directory
9525852 reads; of these:
9525852 (100.00%) were paired; of these:
1573254 (16.52%) aligned concordantly 0 times
7529787 (79.05%) aligned concordantly exactly 1 time
422811 (4.44%) aligned concordantly >1 times
----
1573254 pairs aligned concordantly 0 times; of these:
200649 (12.75%) aligned discordantly 1 time
----
1372605 pairs aligned 0 times concordantly or discordantly; of these:
2745210 mates make up the pairs; of these:
1929763 (70.30%) aligned 0 times
697184 (25.40%) aligned exactly 1 time
118263 (4.31%) aligned >1 times
89.87% overall alignment rate
[bam_sort_core] merging from 11 files and 1 in-memory blocks...
rm: cannot remove 'T2-P-GO9_S45_L001_UNDEDUP.bam': No such file or directory
9693729 reads; of these:
9693729 (100.00%) were paired; of these:
1287364 (13.28%) aligned concordantly 0 times
7939068 (81.90%) aligned concordantly exactly 1 time
467297 (4.82%) aligned concordantly >1 times
----
1287364 pairs aligned concordantly 0 times; of these:
160593 (12.47%) aligned discordantly 1 time
----
1126771 pairs aligned 0 times concordantly or discordantly; of these:
2253542 mates make up the pairs; of these:
1514777 (67.22%) aligned 0 times
631622 (28.03%) aligned exactly 1 time
107143 (4.75%) aligned >1 times
92.19% overall alignment rate
[bam_sort_core] merging from 11 files and 1 in-memory blocks...
rm: cannot remove 'T3-C-G01_S65_L001_UNDEDUP.bam': No such file or directory
9233666 reads; of these:
9233666 (100.00%) were paired; of these:
1572540 (17.03%) aligned concordantly 0 times
7211596 (78.10%) aligned concordantly exactly 1 time
449530 (4.87%) aligned concordantly >1 times
----
1572540 pairs aligned concordantly 0 times; of these:
201976 (12.84%) aligned discordantly 1 time
----
1370564 pairs aligned 0 times concordantly or discordantly; of these:
2741128 mates make up the pairs; of these:
1968347 (71.81%) aligned 0 times
657568 (23.99%) aligned exactly 1 time
115213 (4.20%) aligned >1 times
89.34% overall alignment rate
[bam_sort_core] merging from 10 files and 1 in-memory blocks...
rm: cannot remove 'T3-C-G02_S66_L001_UNDEDUP.bam': No such file or directory
9971814 reads; of these:
9971814 (100.00%) were paired; of these:
1768433 (17.73%) aligned concordantly 0 times
7722069 (77.44%) aligned concordantly exactly 1 time
481312 (4.83%) aligned concordantly >1 times
----
1768433 pairs aligned concordantly 0 times; of these:
231141 (13.07%) aligned discordantly 1 time
----
1537292 pairs aligned 0 times concordantly or discordantly; of these:
3074584 mates make up the pairs; of these:
2232721 (72.62%) aligned 0 times
714007 (23.22%) aligned exactly 1 time
127856 (4.16%) aligned >1 times
88.80% overall alignment rate
[bam_sort_core] merging from 11 files and 1 in-memory blocks...
rm: cannot remove 'T3-C-G03_S67_L001_UNDEDUP.bam': No such file or directory
9048406 reads; of these:
9048406 (100.00%) were paired; of these:
1107698 (12.24%) aligned concordantly 0 times
7511479 (83.01%) aligned concordantly exactly 1 time
429229 (4.74%) aligned concordantly >1 times
----
1107698 pairs aligned concordantly 0 times; of these:
141817 (12.80%) aligned discordantly 1 time
----
965881 pairs aligned 0 times concordantly or discordantly; of these:
1931762 mates make up the pairs; of these:
1224770 (63.40%) aligned 0 times
606484 (31.40%) aligned exactly 1 time
100508 (5.20%) aligned >1 times
93.23% overall alignment rate
[bam_sort_core] merging from 10 files and 1 in-memory blocks...
rm: cannot remove 'T3-C-G04_S68_L001_UNDEDUP.bam': No such file or directory
9231027 reads; of these:
9231027 (100.00%) were paired; of these:
1177974 (12.76%) aligned concordantly 0 times
7604225 (82.38%) aligned concordantly exactly 1 time
448828 (4.86%) aligned concordantly >1 times
----
1177974 pairs aligned concordantly 0 times; of these:
146936 (12.47%) aligned discordantly 1 time
----
1031038 pairs aligned 0 times concordantly or discordantly; of these:
2062076 mates make up the pairs; of these:
1348789 (65.41%) aligned 0 times
613276 (29.74%) aligned exactly 1 time
100011 (4.85%) aligned >1 times
92.69% overall alignment rate
[bam_sort_core] merging from 10 files and 1 in-memory blocks...
rm: cannot remove 'T3-C-G05_S69_L001_UNDEDUP.bam': No such file or directory
9567415 reads; of these:
9567415 (100.00%) were paired; of these:
1563111 (16.34%) aligned concordantly 0 times
7534530 (78.75%) aligned concordantly exactly 1 time
469774 (4.91%) aligned concordantly >1 times
----
1563111 pairs aligned concordantly 0 times; of these:
192245 (12.30%) aligned discordantly 1 time
----
1370866 pairs aligned 0 times concordantly or discordantly; of these:
2741732 mates make up the pairs; of these:
2072521 (75.59%) aligned 0 times
566366 (20.66%) aligned exactly 1 time
102845 (3.75%) aligned >1 times
89.17% overall alignment rate
[bam_sort_core] merging from 11 files and 1 in-memory blocks...
rm: cannot remove 'T3-C-G06_S78_L001_UNDEDUP.bam': No such file or directory
10629579 reads; of these:
10629579 (100.00%) were paired; of these:
1311301 (12.34%) aligned concordantly 0 times
8805186 (82.84%) aligned concordantly exactly 1 time
513092 (4.83%) aligned concordantly >1 times
----
1311301 pairs aligned concordantly 0 times; of these:
163154 (12.44%) aligned discordantly 1 time
----
1148147 pairs aligned 0 times concordantly or discordantly; of these:
2296294 mates make up the pairs; of these:
1505856 (65.58%) aligned 0 times
677741 (29.51%) aligned exactly 1 time
112697 (4.91%) aligned >1 times
92.92% overall alignment rate
[bam_sort_core] merging from 12 files and 1 in-memory blocks...
rm: cannot remove 'T3-C-G08_S79_L001_UNDEDUP.bam': No such file or directory
9392066 reads; of these:
9392066 (100.00%) were paired; of these:
1181060 (12.58%) aligned concordantly 0 times
7783640 (82.87%) aligned concordantly exactly 1 time
427366 (4.55%) aligned concordantly >1 times
----
1181060 pairs aligned concordantly 0 times; of these:
145357 (12.31%) aligned discordantly 1 time
----
1035703 pairs aligned 0 times concordantly or discordantly; of these:
2071406 mates make up the pairs; of these:
1413607 (68.24%) aligned 0 times
563400 (27.20%) aligned exactly 1 time
94399 (4.56%) aligned >1 times
92.47% overall alignment rate
[bam_sort_core] merging from 10 files and 1 in-memory blocks...
rm: cannot remove 'T3-C-G09_S80_L001_UNDEDUP.bam': No such file or directory
9218069 reads; of these:
9218069 (100.00%) were paired; of these:
1223583 (13.27%) aligned concordantly 0 times
7549127 (81.89%) aligned concordantly exactly 1 time
445359 (4.83%) aligned concordantly >1 times
----
1223583 pairs aligned concordantly 0 times; of these:
151824 (12.41%) aligned discordantly 1 time
----
1071759 pairs aligned 0 times concordantly or discordantly; of these:
2143518 mates make up the pairs; of these:
1458720 (68.05%) aligned 0 times
586880 (27.38%) aligned exactly 1 time
97918 (4.57%) aligned >1 times
92.09% overall alignment rate
[bam_sort_core] merging from 10 files and 1 in-memory blocks...
rm: cannot remove 'T3-C-G10_S81_L001_UNDEDUP.bam': No such file or directory
10638413 reads; of these:
10638413 (100.00%) were paired; of these:
1539021 (14.47%) aligned concordantly 0 times
8573164 (80.59%) aligned concordantly exactly 1 time
526228 (4.95%) aligned concordantly >1 times
----
1539021 pairs aligned concordantly 0 times; of these:
197372 (12.82%) aligned discordantly 1 time
----
1341649 pairs aligned 0 times concordantly or discordantly; of these:
2683298 mates make up the pairs; of these:
1902098 (70.89%) aligned 0 times
662413 (24.69%) aligned exactly 1 time
118787 (4.43%) aligned >1 times
91.06% overall alignment rate
[bam_sort_core] merging from 12 files and 1 in-memory blocks...
rm: cannot remove 'T3-N-G01_S55_L001_UNDEDUP.bam': No such file or directory
8160951 reads; of these:
8160951 (100.00%) were paired; of these:
1362616 (16.70%) aligned concordantly 0 times
6400246 (78.43%) aligned concordantly exactly 1 time
398089 (4.88%) aligned concordantly >1 times
----
1362616 pairs aligned concordantly 0 times; of these:
173642 (12.74%) aligned discordantly 1 time
----
1188974 pairs aligned 0 times concordantly or discordantly; of these:
2377948 mates make up the pairs; of these:
1740733 (73.20%) aligned 0 times
539770 (22.70%) aligned exactly 1 time
97445 (4.10%) aligned >1 times
89.33% overall alignment rate
[bam_sort_core] merging from 9 files and 1 in-memory blocks...
rm: cannot remove 'T3-N-G02_S56_L001_UNDEDUP.bam': No such file or directory
10261383 reads; of these:
10261383 (100.00%) were paired; of these:
1540927 (15.02%) aligned concordantly 0 times
8206023 (79.97%) aligned concordantly exactly 1 time
514433 (5.01%) aligned concordantly >1 times
----
1540927 pairs aligned concordantly 0 times; of these:
195043 (12.66%) aligned discordantly 1 time
----
1345884 pairs aligned 0 times concordantly or discordantly; of these:
2691768 mates make up the pairs; of these:
1910618 (70.98%) aligned 0 times
663664 (24.66%) aligned exactly 1 time
117486 (4.36%) aligned >1 times
90.69% overall alignment rate
[bam_sort_core] merging from 11 files and 1 in-memory blocks...
rm: cannot remove 'T3-N-G03_S57_L001_UNDEDUP.bam': No such file or directory
8845541 reads; of these:
8845541 (100.00%) were paired; of these:
1035547 (11.71%) aligned concordantly 0 times
7412648 (83.80%) aligned concordantly exactly 1 time
397346 (4.49%) aligned concordantly >1 times
----
1035547 pairs aligned concordantly 0 times; of these:
129210 (12.48%) aligned discordantly 1 time
----
906337 pairs aligned 0 times concordantly or discordantly; of these:
1812674 mates make up the pairs; of these:
1114174 (61.47%) aligned 0 times
603149 (33.27%) aligned exactly 1 time
95351 (5.26%) aligned >1 times
93.70% overall alignment rate
[bam_sort_core] merging from 10 files and 1 in-memory blocks...
rm: cannot remove 'T3-N-G04_S58_L001_UNDEDUP.bam': No such file or directory
10485801 reads; of these:
10485801 (100.00%) were paired; of these:
1294109 (12.34%) aligned concordantly 0 times
8732553 (83.28%) aligned concordantly exactly 1 time
459139 (4.38%) aligned concordantly >1 times
----
1294109 pairs aligned concordantly 0 times; of these:
158834 (12.27%) aligned discordantly 1 time
----
1135275 pairs aligned 0 times concordantly or discordantly; of these:
2270550 mates make up the pairs; of these:
1470342 (64.76%) aligned 0 times
689544 (30.37%) aligned exactly 1 time
110664 (4.87%) aligned >1 times
92.99% overall alignment rate
[bam_sort_core] merging from 12 files and 1 in-memory blocks...
rm: cannot remove 'T3-N-G05_S59_L001_UNDEDUP.bam': No such file or directory
10311235 reads; of these:
10311235 (100.00%) were paired; of these:
1953386 (18.94%) aligned concordantly 0 times
7888835 (76.51%) aligned concordantly exactly 1 time
469014 (4.55%) aligned concordantly >1 times
----
1953386 pairs aligned concordantly 0 times; of these:
254462 (13.03%) aligned discordantly 1 time
----
1698924 pairs aligned 0 times concordantly or discordantly; of these:
3397848 mates make up the pairs; of these:
2553647 (75.15%) aligned 0 times
712068 (20.96%) aligned exactly 1 time
132133 (3.89%) aligned >1 times
87.62% overall alignment rate
[bam_sort_core] merging from 11 files and 1 in-memory blocks...
rm: cannot remove 'T3-N-G06_S74_L001_UNDEDUP.bam': No such file or directory
9618793 reads; of these:
9618793 (100.00%) were paired; of these:
1276370 (13.27%) aligned concordantly 0 times
7897820 (82.11%) aligned concordantly exactly 1 time
444603 (4.62%) aligned concordantly >1 times
----
1276370 pairs aligned concordantly 0 times; of these:
159272 (12.48%) aligned discordantly 1 time
----
1117098 pairs aligned 0 times concordantly or discordantly; of these:
2234196 mates make up the pairs; of these:
1507810 (67.49%) aligned 0 times
620997 (27.80%) aligned exactly 1 time
105389 (4.72%) aligned >1 times
92.16% overall alignment rate
[bam_sort_core] merging from 11 files and 1 in-memory blocks...
rm: cannot remove 'T3-N-G08_S75_L001_UNDEDUP.bam': No such file or directory
9903280 reads; of these:
9903280 (100.00%) were paired; of these:
1361559 (13.75%) aligned concordantly 0 times
8073334 (81.52%) aligned concordantly exactly 1 time
468387 (4.73%) aligned concordantly >1 times
----
1361559 pairs aligned concordantly 0 times; of these:
170194 (12.50%) aligned discordantly 1 time
----
1191365 pairs aligned 0 times concordantly or discordantly; of these:
2382730 mates make up the pairs; of these:
1620633 (68.02%) aligned 0 times
650267 (27.29%) aligned exactly 1 time
111830 (4.69%) aligned >1 times
91.82% overall alignment rate
[bam_sort_core] merging from 11 files and 1 in-memory blocks...
rm: cannot remove 'T3-N-G09_S76_L001_UNDEDUP.bam': No such file or directory
8937319 reads; of these:
8937319 (100.00%) were paired; of these:
1264370 (14.15%) aligned concordantly 0 times
7247066 (81.09%) aligned concordantly exactly 1 time
425883 (4.77%) aligned concordantly >1 times
----
1264370 pairs aligned concordantly 0 times; of these:
157447 (12.45%) aligned discordantly 1 time
----
1106923 pairs aligned 0 times concordantly or discordantly; of these:
2213846 mates make up the pairs; of these:
1525618 (68.91%) aligned 0 times
589337 (26.62%) aligned exactly 1 time
98891 (4.47%) aligned >1 times
91.46% overall alignment rate
[bam_sort_core] merging from 10 files and 1 in-memory blocks...
rm: cannot remove 'T3-N-G10_S77_L001_UNDEDUP.bam': No such file or directory
10171789 reads; of these:
10171789 (100.00%) were paired; of these:
1163461 (11.44%) aligned concordantly 0 times
8547070 (84.03%) aligned concordantly exactly 1 time
461258 (4.53%) aligned concordantly >1 times
----
1163461 pairs aligned concordantly 0 times; of these:
145488 (12.50%) aligned discordantly 1 time
----
1017973 pairs aligned 0 times concordantly or discordantly; of these:
2035946 mates make up the pairs; of these:
1240741 (60.94%) aligned 0 times
684982 (33.64%) aligned exactly 1 time
110223 (5.41%) aligned >1 times
93.90% overall alignment rate
[bam_sort_core] merging from 11 files and 1 in-memory blocks...
rm: cannot remove 'T3-P-G01_S60_L001_UNDEDUP.bam': No such file or directory
9625761 reads; of these:
9625761 (100.00%) were paired; of these:
1474306 (15.32%) aligned concordantly 0 times
7692421 (79.91%) aligned concordantly exactly 1 time
459034 (4.77%) aligned concordantly >1 times
----
1474306 pairs aligned concordantly 0 times; of these:
187638 (12.73%) aligned discordantly 1 time
----
1286668 pairs aligned 0 times concordantly or discordantly; of these:
2573336 mates make up the pairs; of these:
1802659 (70.05%) aligned 0 times
656636 (25.52%) aligned exactly 1 time
114041 (4.43%) aligned >1 times
90.64% overall alignment rate
[bam_sort_core] merging from 11 files and 1 in-memory blocks...
rm: cannot remove 'T3-P-G02_S61_L001_UNDEDUP.bam': No such file or directory
10364903 reads; of these:
10364903 (100.00%) were paired; of these:
1427843 (13.78%) aligned concordantly 0 times
8445474 (81.48%) aligned concordantly exactly 1 time
491586 (4.74%) aligned concordantly >1 times
----
1427843 pairs aligned concordantly 0 times; of these:
177989 (12.47%) aligned discordantly 1 time
----
1249854 pairs aligned 0 times concordantly or discordantly; of these:
2499708 mates make up the pairs; of these:
1702428 (68.11%) aligned 0 times
683155 (27.33%) aligned exactly 1 time
114125 (4.57%) aligned >1 times
91.79% overall alignment rate
[bam_sort_core] merging from 11 files and 1 in-memory blocks...
rm: cannot remove 'T3-P-G03_S62_L001_UNDEDUP.bam': No such file or directory
9315169 reads; of these:
9315169 (100.00%) were paired; of these:
1040147 (11.17%) aligned concordantly 0 times
7856657 (84.34%) aligned concordantly exactly 1 time
418365 (4.49%) aligned concordantly >1 times
----
1040147 pairs aligned concordantly 0 times; of these:
128016 (12.31%) aligned discordantly 1 time
----
912131 pairs aligned 0 times concordantly or discordantly; of these:
1824262 mates make up the pairs; of these:
1156379 (63.39%) aligned 0 times
575200 (31.53%) aligned exactly 1 time
92683 (5.08%) aligned >1 times
93.79% overall alignment rate
[bam_sort_core] merging from 10 files and 1 in-memory blocks...
rm: cannot remove 'T3-P-G04_S63_L001_UNDEDUP.bam': No such file or directory
8411345 reads; of these:
8411345 (100.00%) were paired; of these:
1102228 (13.10%) aligned concordantly 0 times
6940232 (82.51%) aligned concordantly exactly 1 time
368885 (4.39%) aligned concordantly >1 times
----
1102228 pairs aligned concordantly 0 times; of these:
135925 (12.33%) aligned discordantly 1 time
----
966303 pairs aligned 0 times concordantly or discordantly; of these:
1932606 mates make up the pairs; of these:
1278930 (66.18%) aligned 0 times
562442 (29.10%) aligned exactly 1 time
91234 (4.72%) aligned >1 times
92.40% overall alignment rate
[bam_sort_core] merging from 9 files and 1 in-memory blocks...
rm: cannot remove 'T3-P-G05_S64_L001_UNDEDUP.bam': No such file or directory
10042501 reads; of these:
10042501 (100.00%) were paired; of these:
2135112 (21.26%) aligned concordantly 0 times
7460878 (74.29%) aligned concordantly exactly 1 time
446511 (4.45%) aligned concordantly >1 times
----
2135112 pairs aligned concordantly 0 times; of these:
274742 (12.87%) aligned discordantly 1 time
----
1860370 pairs aligned 0 times concordantly or discordantly; of these:
3720740 mates make up the pairs; of these:
2877867 (77.35%) aligned 0 times
709343 (19.06%) aligned exactly 1 time
133530 (3.59%) aligned >1 times
85.67% overall alignment rate
[bam_sort_core] merging from 11 files and 1 in-memory blocks...
rm: cannot remove 'T3-P-G06_S70_L001_UNDEDUP.bam': No such file or directory
9359108 reads; of these:
9359108 (100.00%) were paired; of these:
1262896 (13.49%) aligned concordantly 0 times
7682321 (82.08%) aligned concordantly exactly 1 time
413891 (4.42%) aligned concordantly >1 times
----
1262896 pairs aligned concordantly 0 times; of these:
157190 (12.45%) aligned discordantly 1 time
----
1105706 pairs aligned 0 times concordantly or discordantly; of these:
2211412 mates make up the pairs; of these:
1467726 (66.37%) aligned 0 times
637903 (28.85%) aligned exactly 1 time
105783 (4.78%) aligned >1 times
92.16% overall alignment rate
[bam_sort_core] merging from 10 files and 1 in-memory blocks...
rm: cannot remove 'T3-P-G08_S71_L001_UNDEDUP.bam': No such file or directory
8800704 reads; of these:
8800704 (100.00%) were paired; of these:
1174013 (13.34%) aligned concordantly 0 times
7220961 (82.05%) aligned concordantly exactly 1 time
405730 (4.61%) aligned concordantly >1 times
----
1174013 pairs aligned concordantly 0 times; of these:
146338 (12.46%) aligned discordantly 1 time
----
1027675 pairs aligned 0 times concordantly or discordantly; of these:
2055350 mates make up the pairs; of these:
1401529 (68.19%) aligned 0 times
559431 (27.22%) aligned exactly 1 time
94390 (4.59%) aligned >1 times
92.04% overall alignment rate
[bam_sort_core] merging from 10 files and 1 in-memory blocks...
rm: cannot remove 'T3-P-G09_S72_L001_UNDEDUP.bam': No such file or directory
10995011 reads; of these:
10995011 (100.00%) were paired; of these:
1456752 (13.25%) aligned concordantly 0 times
9021010 (82.05%) aligned concordantly exactly 1 time
517249 (4.70%) aligned concordantly >1 times
----
1456752 pairs aligned concordantly 0 times; of these:
178222 (12.23%) aligned discordantly 1 time
----
1278530 pairs aligned 0 times concordantly or discordantly; of these:
2557060 mates make up the pairs; of these:
1740160 (68.05%) aligned 0 times
699083 (27.34%) aligned exactly 1 time
117817 (4.61%) aligned >1 times
92.09% overall alignment rate
[E::sam_parse1] SEQ and QUAL are of different length
[W::sam_read1_sam] Parse error at line 23694303
samtools view: error reading file "T3-P-G10_S73_L001.sam"
[E::bgzf_read_block] Failed to read BGZF block data at offset 187077343 expected 16270 bytes; hread returned 14104
[E::bgzf_read] Read block operation failed with error 4 after 0 of 4 bytes
samtools sort: truncated file. Aborting
samtools index: "T3-P-G10_S73_L001.bam" is in a format that cannot be usefully indexed
rm: cannot remove 'T3-P-G10_S73_L001_UNDEDUP.bam': No such file or directory
10995011 reads; of these:
10995011 (100.00%) were paired; of these:
1456752 (13.25%) aligned concordantly 0 times
9021010 (82.05%) aligned concordantly exactly 1 time
517249 (4.70%) aligned concordantly >1 times
----
1456752 pairs aligned concordantly 0 times; of these:
178222 (12.23%) aligned discordantly 1 time
----
1278530 pairs aligned 0 times concordantly or discordantly; of these:
2557060 mates make up the pairs; of these:
1740160 (68.05%) aligned 0 times
699083 (27.34%) aligned exactly 1 time
117817 (4.61%) aligned >1 times

## Sheet: Clean
Sample Id	Alignment rate		Raw	Average	SD
T1.C.G01_S11_L001	91.08% overall alignment rate		0.9108	0.913831	0.0238258
T1.C.G02_S12_L001	93.48% overall alignment rate		0.9348
T1.C.G03_S13_L001	93.41% overall alignment rate		0.9341
T1.C.G04_S14_L001	94.28% overall alignment rate		0.9428
T1.C.G05_S15_L001	92.65% overall alignment rate		0.9265
T1.C.G06_S24_L001	92.02% overall alignment rate		0.9202
T1.C.G08_S25_L001	94.08% overall alignment rate		0.9408
T1.C.G09_S26_L001	90.54% overall alignment rate		0.9054
T1.C.G10_S27_L001	90.82% overall alignment rate		0.9082
T1.N.G01_S1_L001	91.63% overall alignment rate		0.9163
T1.N.G02_S2_L001	92.47% overall alignment rate		0.9247
T1.N.G03_S3_L001	92.57% overall alignment rate		0.9257
T1.N.G04_S4_L001	93.24% overall alignment rate		0.9324
T1.N.G05_S5_L001	92.74% overall alignment rate		0.9274
T1.N.G06_S20_L001	89.50% overall alignment rate		0.895
T1.N.G08_S29_L001	92.59% overall alignment rate		0.9259
T1.N.G09_S22_L001	90.56% overall alignment rate		0.9056
T1.N.G10_S23_L001	93.17% overall alignment rate		0.9317
T1.P.G01_S6_L001	91.95% overall alignment rate		0.9195
T1.P.G02_S7_L001	92.16% overall alignment rate		0.9216
T1.P.G03_S8_L001	92.29% overall alignment rate		0.9229
T1.P.G04_S9_L001	93.66% overall alignment rate		0.9366
T1.P.G05_S10_L001	93.22% overall alignment rate		0.9322
T1.P.G06_S16_L001	88.37% overall alignment rate		0.8837
T1.P.G08_S17_L001	93.08% overall alignment rate		0.9308
T1.P.G09_S18_L001	91.04% overall alignment rate		0.9104
T1.P.G10_S19_L001	92.86% overall alignment rate		0.9286
T2.C.G01_S38_L001	90.99% overall alignment rate		0.9099
T2.C.G02_S39_L001	89.68% overall alignment rate		0.8968
T2.C.G03_S40_L001	90.59% overall alignment rate		0.9059
T2.C.G04_S41_L001	92.03% overall alignment rate		0.9203
T2.C.G05_S42_L001	91.51% overall alignment rate		0.9151
T2.C.G06_S51_L001	76.32% overall alignment rate		0.7632
T2.C.G08_S52_L001	92.70% overall alignment rate		0.927
T2.C.G09_S53_L001	90.12% overall alignment rate		0.9012
T2.C.G10_S54_L001	91.84% overall alignment rate		0.9184
T2.N.G01_S28_L001	92.08% overall alignment rate		0.9208
T2.N.G02_S21_L001	89.95% overall alignment rate		0.8995
T2.N.G03_S30_L001	91.84% overall alignment rate		0.9184
T2.N.G04_S31_L001	91.16% overall alignment rate		0.9116
T2.N.G05_S32_L001	92.77% overall alignment rate		0.9277
T2.N.G06_S47_L001	88.64% overall alignment rate		0.8864
T2.N.G08_S48_L001	92.23% overall alignment rate		0.9223
T2.N.G09_S49_L001	89.35% overall alignment rate		0.8935
T2.N.G10_S50_L001	93.48% overall alignment rate		0.9348
T2.P.G01_S33_L001	92.02% overall alignment rate		0.9202
T2.P.G02_S34_L001	88.39% overall alignment rate		0.8839
T2.P.G03_S35_L001	89.36% overall alignment rate		0.8936
T2.P.G04_S36_L001	92.91% overall alignment rate		0.9291
T2.P.G05_S37_L001	92.11% overall alignment rate		0.9211
T2.P.GO10_S46_L001	91.35% overall alignment rate		0.9135
T2.P.GO6_S43_L001	88.53% overall alignment rate		0.8853
T2.P.GO8_S44_L001	92.54% overall alignment rate		0.9254
T2.P.GO9_S45_L001	89.87% overall alignment rate		0.8987
T3.C.G01_S65_L001	92.19% overall alignment rate		0.9219
T3.C.G02_S66_L001	89.34% overall alignment rate		0.8934
T3.C.G03_S67_L001	88.80% overall alignment rate		0.888
T3.C.G04_S68_L001	93.23% overall alignment rate		0.9323
T3.C.G05_S69_L001	92.69% overall alignment rate		0.9269
T3.C.G06_S78_L001	89.17% overall alignment rate		0.8917
T3.C.G08_S79_L001	92.92% overall alignment rate		0.9292
T3.C.G09_S80_L001	92.47% overall alignment rate		0.9247
T3.C.G10_S81_L001	92.09% overall alignment rate		0.9209
T3.N.G01_S55_L001	91.06% overall alignment rate		0.9106
T3.N.G02_S56_L001	89.33% overall alignment rate		0.8933
T3.N.G03_S57_L001	90.69% overall alignment rate		0.9069
T3.N.G04_S58_L001	93.70% overall alignment rate		0.937
T3.N.G05_S59_L001	92.99% overall alignment rate		0.9299
T3.N.G06_S74_L001	87.62% overall alignment rate		0.8762
T3.N.G08_S75_L001	92.16% overall alignment rate		0.9216
T3.N.G09_S76_L001	91.82% overall alignment rate		0.9182
T3.N.G10_S77_L001	91.46% overall alignment rate		0.9146
T3.P.G01_S60_L001	93.90% overall alignment rate		0.939
T3.P.G02_S61_L001	90.64% overall alignment rate		0.9064
T3.P.G03_S62_L001	91.79% overall alignment rate		0.9179
T3.P.G04_S63_L001	93.79% overall alignment rate		0.9379
T3.P.G05_S64_L001	92.40% overall alignment rate		0.924
T3.P.G06_S70_L001	85.67% overall alignment rate		0.8567
T3.P.G08_S71_L001	92.16% overall alignment rate		0.9216
T3.P.G09_S72_L001	92.04% overall alignment rate		0.9204
T3.P.G10_S72_L001	92.09% overall alignment rate		0.9209

## Sheet: Paired reads
Sample Id	Paired reads		Paired reads	Average	SD
T1.C.G01_S11_L001	9683158 (100.00%)		9683158	9.6588e+06	618958
T1.C.G02_S12_L001	9008677 (100.00%)		9008677
T1.C.G03_S13_L001	8659477 (100.00%)		8659477
T1.C.G04_S14_L001	9246659 (100.00%)		9246659
T1.C.G05_S15_L001	8813105 (100.00%)		8813105
T1.C.G06_S24_L001	9367982 (100.00%)		9367982
T1.C.G08_S25_L001	10363329 (100.00%)		10363329
T1.C.G09_S26_L001	9664043 (100.00%)		9664043
T1.C.G10_S27_L001	9308397 (100.00%)		9308397
T1.N.G01_S1_L001	9811827 (100.00%)		9811827
T1.N.G02_S2_L001	9683196 (100.00%)		9683196
T1.N.G03_S3_L001	9911976 (100.00%)		9911976
T1.N.G04_S4_L001	9783640 (100.00%)		9783640
T1.N.G05_S5_L001	10626739 (100.00%)		10626739
T1.N.G06_S20_L001	9258713 (100.00%)		9258713
T1.N.G08_S29_L001	8888529 (100.00%)		8888529
T1.N.G09_S22_L001	8568916 (100.00%)		8568916
T1.N.G10_S23_L001	9630446 (100.00%)		9630446
T1.P.G01_S6_L001	11097132 (100.00%)		11097132
T1.P.G02_S7_L001	9284110 (100.00%)		9284110
T1.P.G03_S8_L001	10568581 (100.00%)		10568581
T1.P.G04_S9_L001	9429689 (100.00%)		9429689
T1.P.G05_S10_L001	9007480 (100.00%)		9007480
T1.P.G06_S16_L001	9179733 (100.00%)		9179733
T1.P.G08_S17_L001	10498818 (100.00%)		10498818
T1.P.G09_S18_L001	9710278 (100.00%)		9710278
T1.P.G10_S19_L001	10799043 (100.00%)		10799043
T2.C.G01_S38_L001	10055708 (100.00%)		10055708
T2.C.G02_S39_L001	9886580 (100.00%)		9886580
T2.C.G03_S40_L001	9226775 (100.00%)		9226775
T2.C.G04_S41_L001	8928829 (100.00%)		8928829
T2.C.G05_S42_L001	10222605 (100.00%)		10222605
T2.C.G06_S51_L001	9796103 (100.00%)		9796103
T2.C.G08_S52_L001	10820984 (100.00%)		10820984
T2.C.G09_S53_L001	9698111 (100.00%)		9698111
T2.C.G10_S54_L001	9659913 (100.00%)		9659913
T2.N.G01_S28_L001	9891028 (100.00%)		9891028
T2.N.G02_S21_L001	9844046 (100.00%)		9844046
T2.N.G03_S30_L001	9319642 (100.00%)		9319642
T2.N.G04_S31_L001	9455771 (100.00%)		9455771
T2.N.G05_S32_L001	8981178 (100.00%)		8981178
T2.N.G06_S47_L001	9495070 (100.00%)		9495070
T2.N.G08_S48_L001	10354324 (100.00%)		10354324
T2.N.G09_S49_L001	9837029 (100.00%)		9837029
T2.N.G10_S50_L001	9710967 (100.00%)		9710967
T2.P.G01_S33_L001	9970958 (100.00%)		9970958
T2.P.G02_S34_L001	9273328 (100.00%)		9273328
T2.P.G03_S35_L001	8786257 (100.00%)		8786257
T2.P.G04_S36_L001	10310065 (100.00%)		10310065
T2.P.G05_S37_L001	9895472 (100.00%)		9895472
T2.P.GO10_S46_L001	10231246 (100.00%)		10231246
T2.P.GO6_S43_L001	9630006 (100.00%)		9630006
T2.P.GO8_S44_L001	9466887 (100.00%)		9466887
T2.P.GO9_S45_L001	9525852 (100.00%)		9525852
T3.C.G01_S65_L001	9693729 (100.00%)		9693729
T3.C.G02_S66_L001	9233666 (100.00%)		9233666
T3.C.G03_S67_L001	9971814 (100.00%)		9971814
T3.C.G04_S68_L001	9048406 (100.00%)		9048406
T3.C.G05_S69_L001	9231027 (100.00%)		9231027
T3.C.G06_S78_L001	9567415 (100.00%)		9567415
T3.C.G08_S79_L001	10629579 (100.00%)		10629579
T3.C.G09_S80_L001	9392066 (100.00%)		9392066
T3.C.G10_S81_L001	9218069 (100.00%)		9218069
T3.N.G01_S55_L001	10638413 (100.00%)		10638413
T3.N.G02_S56_L001	8160951 (100.00%)		8160951
T3.N.G03_S57_L001	10261383 (100.00%)		10261383
T3.N.G04_S58_L001	8845541 (100.00%)		8845541
T3.N.G05_S59_L001	10485801 (100.00%)		10485801
T3.N.G06_S74_L001	10311235 (100.00%)		10311235
T3.N.G08_S75_L001	9618793 (100.00%)		9618793
T3.N.G09_S76_L001	9903280 (100.00%)		9903280
T3.N.G10_S77_L001	8937319 (100.00%)		8937319
T3.P.G01_S60_L001	10171789 (100.00%)		10171789
T3.P.G02_S61_L001	9625761 (100.00%)		9625761
T3.P.G03_S62_L001	10364903 (100.00%)		10364903
T3.P.G04_S63_L001	9315169 (100.00%)		9315169
T3.P.G05_S64_L001	8411345 (100.00%)		8411345
T3.P.G06_S70_L001	10042501 (100.00%)		10042501
T3.P.G08_S71_L001	9359108 (100.00%)		9359108
T3.P.G09_S72_L001	8800704 (100.00%)		8800704
T3.P.G10_S72_L001	10995011 (100.00%)		10995011

## Sheet: Before process
Sample	Filename	File type	Encoding	Total Sequences	Sequences flagged as poor quality	Sequence length	%GC	total_deduplicated_percentage	avg_sequence_length	median_sequence_length	basic_statistics	per_base_sequence_quality	per_tile_sequence_quality	per_sequence_quality_scores	per_base_sequence_content	per_sequence_gc_content	per_base_n_content	sequence_length_distribution	sequence_duplication_levels	overrepresented_sequences	adapter_content
T1-C-G01_S11_L001_R1_001	T1-C-G01_S11_L001_R1_001.fastq.gz	Conventional base calls	Sanger / Illumina 1.9	9683158	0	151	42	82.8296	151	151	pass	pass	pass	pass	fail	pass	pass	pass	pass	pass	pass
T1-C-G01_S11_L001_R2_001	T1-C-G01_S11_L001_R2_001.fastq.gz	Conventional base calls	Sanger / Illumina 1.9	9683158	0	151	42	88.1839	151	151	pass	pass	pass	pass	fail	pass	pass	pass	pass	warn	pass
T1-C-G02_S12_L001_R1_001	T1-C-G02_S12_L001_R1_001.fastq.gz	Conventional base calls	Sanger / Illumina 1.9	9008677	0	151	42	82.5725	151	151	pass	pass	pass	pass	fail	pass	pass	pass	pass	pass	pass
T1-C-G02_S12_L001_R2_001	T1-C-G02_S12_L001_R2_001.fastq.gz	Conventional base calls	Sanger / Illumina 1.9	9008677	0	151	42	87.7729	151	151	pass	pass	pass	pass	fail	pass	pass	pass	pass	warn	pass
T1-C-G03_S13_L001_R1_001	T1-C-G03_S13_L001_R1_001.fastq.gz	Conventional base calls	Sanger / Illumina 1.9	8659477	0	151	42	82.6278	151	151	pass	pass	pass	pass	fail	pass	pass	pass	pass	pass	pass
T1-C-G03_S13_L001_R2_001	T1-C-G03_S13_L001_R2_001.fastq.gz	Conventional base calls	Sanger / Illumina 1.9	8659477	0	151	42	88.191	151	151	pass	pass	pass	pass	fail	pass	pass	pass	pass	warn	pass
T1-C-G04_S14_L001_R1_001	T1-C-G04_S14_L001_R1_001.fastq.gz	Conventional base calls	Sanger / Illumina 1.9	9246659	0	151	42	85.197	151	151	pass	pass	pass	pass	fail	pass	pass	pass	pass	pass	pass
T1-C-G04_S14_L001_R2_001	T1-C-G04_S14_L001_R2_001.fastq.gz	Conventional base calls	Sanger / Illumina 1.9	9246659	0	151	42	89.984	151	151	pass	pass	pass	pass	fail	pass	pass	pass	pass	warn	pass
T1-C-G05_S15_L001_R1_001	T1-C-G05_S15_L001_R1_001.fastq.gz	Conventional base calls	Sanger / Illumina 1.9	8813105	0	151	43	83.854	151	151	pass	pass	pass	pass	fail	pass	pass	pass	pass	pass	pass
T1-C-G05_S15_L001_R2_001	T1-C-G05_S15_L001_R2_001.fastq.gz	Conventional base calls	Sanger / Illumina 1.9	8813105	0	151	43	88.8056	151	151	pass	pass	pass	pass	fail	pass	pass	pass	pass	warn	pass
T1-C-G06_S24_L001_R1_001	T1-C-G06_S24_L001_R1_001.fastq.gz	Conventional base calls	Sanger / Illumina 1.9	9367982	0	151	42	82.4468	151	151	pass	pass	pass	pass	fail	pass	pass	pass	pass	pass	pass
T1-C-G06_S24_L001_R2_001	T1-C-G06_S24_L001_R2_001.fastq.gz	Conventional base calls	Sanger / Illumina 1.9	9367982	0	151	42	88.1902	151	151	pass	pass	pass	pass	fail	pass	pass	pass	pass	warn	pass
T1-C-G08_S25_L001_R1_001	T1-C-G08_S25_L001_R1_001.fastq.gz	Conventional base calls	Sanger / Illumina 1.9	10363329	0	151	42	80.8737	151	151	pass	pass	pass	pass	fail	pass	pass	pass	pass	pass	pass
T1-C-G08_S25_L001_R2_001	T1-C-G08_S25_L001_R2_001.fastq.gz	Conventional base calls	Sanger / Illumina 1.9	10363329	0	151	42	86.8615	151	151	pass	pass	pass	pass	fail	pass	pass	pass	pass	warn	pass
T1-C-G09_S26_L001_R1_001	T1-C-G09_S26_L001_R1_001.fastq.gz	Conventional base calls	Sanger / Illumina 1.9	9664043	0	151	43	84.2431	151	151	pass	pass	pass	pass	fail	pass	pass	pass	pass	pass	pass
T1-C-G09_S26_L001_R2_001	T1-C-G09_S26_L001_R2_001.fastq.gz	Conventional base calls	Sanger / Illumina 1.9	9664043	0	151	43	88.9339	151	151	pass	pass	pass	pass	fail	pass	pass	pass	pass	warn	pass
T1-C-G10_S27_L001_R1_001	T1-C-G10_S27_L001_R1_001.fastq.gz	Conventional base calls	Sanger / Illumina 1.9	9308397	0	151	43	85.0008	151	151	pass	pass	pass	pass	fail	pass	pass	pass	pass	pass	pass
T1-C-G10_S27_L001_R2_001	T1-C-G10_S27_L001_R2_001.fastq.gz	Conventional base calls	Sanger / Illumina 1.9	9308397	0	151	43	89.9827	151	151	pass	pass	pass	pass	fail	pass	pass	pass	pass	warn	pass
T1-N-G01_S1_L001_R1_001	T1-N-G01_S1_L001_R1_001.fastq.gz	Conventional base calls	Sanger / Illumina 1.9	9811827	0	151	42	83.5168	151	151	pass	pass	pass	pass	fail	pass	pass	pass	pass	pass	pass
T1-N-G01_S1_L001_R2_001	T1-N-G01_S1_L001_R2_001.fastq.gz	Conventional base calls	Sanger / Illumina 1.9	9811827	0	151	42	88.5823	151	151	pass	pass	pass	pass	fail	pass	pass	pass	pass	warn	pass
T1-N-G02_S2_L001_R1_001	T1-N-G02_S2_L001_R1_001.fastq.gz	Conventional base calls	Sanger / Illumina 1.9	9683196	0	151	42	83.8061	151	151	pass	pass	pass	pass	fail	pass	pass	pass	pass	pass	pass
T1-N-G02_S2_L001_R2_001	T1-N-G02_S2_L001_R2_001.fastq.gz	Conventional base calls	Sanger / Illumina 1.9	9683196	0	151	43	88.08	151	151	pass	pass	pass	pass	fail	pass	pass	pass	pass	warn	pass
T1-N-G03_S3_L001_R1_001	T1-N-G03_S3_L001_R1_001.fastq.gz	Conventional base calls	Sanger / Illumina 1.9	9911976	0	151	42	80.7737	151	151	pass	pass	pass	pass	fail	pass	pass	pass	pass	pass	pass
T1-N-G03_S3_L001_R2_001	T1-N-G03_S3_L001_R2_001.fastq.gz	Conventional base calls	Sanger / Illumina 1.9	9911976	0	151	42	86.1004	151	151	pass	pass	pass	pass	fail	pass	pass	pass	pass	warn	pass
T1-N-G04_S4_L001_R1_001	T1-N-G04_S4_L001_R1_001.fastq.gz	Conventional base calls	Sanger / Illumina 1.9	9783640	0	151	42	84.0974	151	151	pass	pass	pass	pass	fail	pass	pass	pass	pass	pass	pass
T1-N-G04_S4_L001_R2_001	T1-N-G04_S4_L001_R2_001.fastq.gz	Conventional base calls	Sanger / Illumina 1.9	9783640	0	151	42	89.2854	151	151	pass	pass	pass	pass	fail	pass	pass	pass	pass	warn	pass
T1-N-G05_S5_L001_R1_001	T1-N-G05_S5_L001_R1_001.fastq.gz	Conventional base calls	Sanger / Illumina 1.9	10626739	0	151	42	82.7082	151	151	pass	pass	pass	pass	fail	pass	pass	pass	pass	pass	pass
T1-N-G05_S5_L001_R2_001	T1-N-G05_S5_L001_R2_001.fastq.gz	Conventional base calls	Sanger / Illumina 1.9	10626739	0	151	43	87.1691	151	151	pass	pass	pass	pass	fail	pass	pass	pass	pass	warn	pass
T1-N-G06_S20_L001_R1_001	T1-N-G06_S20_L001_R1_001.fastq.gz	Conventional base calls	Sanger / Illumina 1.9	9258713	0	151	43	84.3466	151	151	pass	pass	pass	pass	fail	pass	pass	pass	pass	pass	pass
T1-N-G06_S20_L001_R2_001	T1-N-G06_S20_L001_R2_001.fastq.gz	Conventional base calls	Sanger / Illumina 1.9	9258713	0	151	43	89.3883	151	151	pass	pass	pass	pass	fail	pass	pass	pass	pass	warn	pass
T1-N-G08_S29_L001_R1_001	T1-N-G08_S29_L001_R1_001.fastq.gz	Conventional base calls	Sanger / Illumina 1.9	8888529	0	151	42	83.669	151	151	pass	pass	pass	pass	fail	pass	pass	pass	pass	pass	pass
T1-N-G08_S29_L001_R2_001	T1-N-G08_S29_L001_R2_001.fastq.gz	Conventional base calls	Sanger / Illumina 1.9	8888529	0	151	42	88.0758	151	151	pass	pass	pass	pass	fail	pass	pass	pass	pass	warn	pass
T1-N-G09_S22_L001_R1_001	T1-N-G09_S22_L001_R1_001.fastq.gz	Conventional base calls	Sanger / Illumina 1.9	8568916	0	151	43	84.4138	151	151	pass	pass	pass	pass	fail	pass	pass	pass	pass	pass	pass
T1-N-G09_S22_L001_R2_001	T1-N-G09_S22_L001_R2_001.fastq.gz	Conventional base calls	Sanger / Illumina 1.9	8568916	0	151	43	88.9685	151	151	pass	pass	pass	pass	fail	pass	pass	pass	pass	warn	pass
T1-N-G10_S23_L001_R1_001	T1-N-G10_S23_L001_R1_001.fastq.gz	Conventional base calls	Sanger / Illumina 1.9	9630446	0	151	42	82.28	151	151	pass	pass	pass	pass	fail	pass	pass	pass	pass	pass	pass
T1-N-G10_S23_L001_R2_001	T1-N-G10_S23_L001_R2_001.fastq.gz	Conventional base calls	Sanger / Illumina 1.9	9630446	0	151	42	87.5979	151	151	pass	pass	pass	pass	fail	pass	pass	pass	pass	warn	pass
T1-P-G01_S6_L001_R1_001	T1-P-G01_S6_L001_R1_001.fastq.gz	Conventional base calls	Sanger / Illumina 1.9	11097132	0	151	42	82.1957	151	151	pass	pass	pass	pass	fail	pass	pass	pass	pass	pass	pass
T1-P-G01_S6_L001_R2_001	T1-P-G01_S6_L001_R2_001.fastq.gz	Conventional base calls	Sanger / Illumina 1.9	11097132	0	151	42	87.7418	151	151	pass	pass	pass	pass	fail	pass	pass	pass	pass	warn	warn
T1-P-G02_S7_L001_R1_001	T1-P-G02_S7_L001_R1_001.fastq.gz	Conventional base calls	Sanger / Illumina 1.9	9284110	0	151	43	83.4061	151	151	pass	pass	pass	pass	fail	pass	pass	pass	pass	pass	pass
T1-P-G02_S7_L001_R2_001	T1-P-G02_S7_L001_R2_001.fastq.gz	Conventional base calls	Sanger / Illumina 1.9	9284110	0	151	43	87.8187	151	151	pass	pass	pass	pass	fail	pass	pass	pass	pass	warn	pass
T1-P-G03_S8_L001_R1_001	T1-P-G03_S8_L001_R1_001.fastq.gz	Conventional base calls	Sanger / Illumina 1.9	10568581	0	151	42	81.0893	151	151	pass	pass	pass	pass	fail	pass	pass	pass	pass	pass	pass
T1-P-G03_S8_L001_R2_001	T1-P-G03_S8_L001_R2_001.fastq.gz	Conventional base calls	Sanger / Illumina 1.9	10568581	0	151	42	86.7658	151	151	pass	pass	pass	pass	fail	pass	pass	pass	pass	warn	pass
T1-P-G04_S9_L001_R1_001	T1-P-G04_S9_L001_R1_001.fastq.gz	Conventional base calls	Sanger / Illumina 1.9	9429689	0	151	42	84.1027	151	151	pass	pass	pass	pass	fail	pass	pass	pass	pass	pass	pass
T1-P-G04_S9_L001_R2_001	T1-P-G04_S9_L001_R2_001.fastq.gz	Conventional base calls	Sanger / Illumina 1.9	9429689	0	151	42	88.9672	151	151	pass	pass	pass	pass	fail	pass	pass	pass	pass	warn	pass
T1-P-G05_S10_L001_R1_001	T1-P-G05_S10_L001_R1_001.fastq.gz	Conventional base calls	Sanger / Illumina 1.9	9007480	0	151	42	83.3331	151	151	pass	pass	pass	pass	fail	pass	pass	pass	pass	pass	pass
T1-P-G05_S10_L001_R2_001	T1-P-G05_S10_L001_R2_001.fastq.gz	Conventional base calls	Sanger / Illumina 1.9	9007480	0	151	42	87.928	151	151	pass	pass	pass	pass	fail	pass	pass	pass	pass	warn	pass
T1-P-G06_S16_L001_R1_001	T1-P-G06_S16_L001_R1_001.fastq.gz	Conventional base calls	Sanger / Illumina 1.9	9179733	0	151	43	84.9812	151	151	pass	pass	pass	pass	fail	pass	pass	pass	pass	pass	pass
T1-P-G06_S16_L001_R2_001	T1-P-G06_S16_L001_R2_001.fastq.gz	Conventional base calls	Sanger / Illumina 1.9	9179733	0	151	43	89.4604	151	151	pass	pass	pass	pass	fail	pass	pass	pass	pass	warn	pass
T1-P-G08_S17_L001_R1_001	T1-P-G08_S17_L001_R1_001.fastq.gz	Conventional base calls	Sanger / Illumina 1.9	10498818	0	151	42	83.2026	151	151	pass	pass	pass	pass	fail	pass	pass	pass	pass	pass	pass
T1-P-G08_S17_L001_R2_001	T1-P-G08_S17_L001_R2_001.fastq.gz	Conventional base calls	Sanger / Illumina 1.9	10498818	0	151	42	88.3227	151	151	pass	pass	pass	pass	fail	pass	pass	pass	pass	warn	pass
T1-P-G09_S18_L001_R1_001	T1-P-G09_S18_L001_R1_001.fastq.gz	Conventional base calls	Sanger / Illumina 1.9	9710278	0	151	43	84.8344	151	151	pass	pass	pass	pass	fail	pass	pass	pass	pass	pass	pass
T1-P-G09_S18_L001_R2_001	T1-P-G09_S18_L001_R2_001.fastq.gz	Conventional base calls	Sanger / Illumina 1.9	9710278	0	151	43	89.5405	151	151	pass	pass	pass	pass	fail	pass	pass	pass	pass	warn	pass
T1-P-G10_S19_L001_R1_001	T1-P-G10_S19_L001_R1_001.fastq.gz	Conventional base calls	Sanger / Illumina 1.9	10799043	0	151	42	82.5195	151	151	pass	pass	pass	pass	fail	pass	pass	pass	pass	pass	pass
T1-P-G10_S19_L001_R2_001	T1-P-G10_S19_L001_R2_001.fastq.gz	Conventional base calls	Sanger / Illumina 1.9	10799043	0	151	42	88.0968	151	151	pass	pass	pass	pass	fail	pass	pass	pass	pass	warn	pass
T2-C-G01_S38_L001_R1_001	T2-C-G01_S38_L001_R1_001.fastq.gz	Conventional base calls	Sanger / Illumina 1.9	10055708	0	151	43	82.2683	151	151	pass	pass	pass	pass	fail	pass	pass	pass	pass	pass	pass
T2-C-G01_S38_L001_R2_001	T2-C-G01_S38_L001_R2_001.fastq.gz	Conventional base calls	Sanger / Illumina 1.9	10055708	0	151	43	87.4496	151	151	pass	pass	pass	pass	fail	pass	pass	pass	pass	warn	pass
T2-C-G02_S39_L001_R1_001	T2-C-G02_S39_L001_R1_001.fastq.gz	Conventional base calls	Sanger / Illumina 1.9	9886580	0	151	43	83.9455	151	151	pass	pass	pass	pass	fail	pass	pass	pass	pass	pass	pass
T2-C-G02_S39_L001_R2_001	T2-C-G02_S39_L001_R2_001.fastq.gz	Conventional base calls	Sanger / Illumina 1.9	9886580	0	151	43	88.4107	151	151	pass	pass	pass	pass	fail	pass	pass	pass	pass	warn	pass
T2-C-G03_S40_L001_R1_001	T2-C-G03_S40_L001_R1_001.fastq.gz	Conventional base calls	Sanger / Illumina 1.9	9226775	0	151	43	83.4837	151	151	pass	pass	pass	pass	fail	pass	pass	pass	pass	pass	pass
T2-C-G03_S40_L001_R2_001	T2-C-G03_S40_L001_R2_001.fastq.gz	Conventional base calls	Sanger / Illumina 1.9	9226775	0	151	43	88.4067	151	151	pass	pass	pass	pass	fail	pass	pass	pass	pass	warn	pass
T2-C-G04_S41_L001_R1_001	T2-C-G04_S41_L001_R1_001.fastq.gz	Conventional base calls	Sanger / Illumina 1.9	8928829	0	151	42	84.5808	151	151	pass	pass	pass	pass	fail	pass	pass	pass	pass	pass	pass
T2-C-G04_S41_L001_R2_001	T2-C-G04_S41_L001_R2_001.fastq.gz	Conventional base calls	Sanger / Illumina 1.9	8928829	0	151	42	89.684	151	151	pass	pass	pass	pass	fail	pass	pass	pass	pass	warn	pass
T2-C-G05_S42_L001_R1_001	T2-C-G05_S42_L001_R1_001.fastq.gz	Conventional base calls	Sanger / Illumina 1.9	10222605	0	151	43	83.4314	151	151	pass	pass	pass	pass	fail	pass	pass	pass	pass	pass	pass
T2-C-G05_S42_L001_R2_001	T2-C-G05_S42_L001_R2_001.fastq.gz	Conventional base calls	Sanger / Illumina 1.9	10222605	0	151	43	88.0404	151	151	pass	pass	pass	pass	fail	pass	pass	pass	pass	warn	pass
T2-C-G06_S51_L001_R1_001	T2-C-G06_S51_L001_R1_001.fastq.gz	Conventional base calls	Sanger / Illumina 1.9	9796103	0	151	37	56.7927	151	151	pass	pass	pass	pass	fail	fail	pass	pass	warn	pass	pass
T2-C-G06_S51_L001_R2_001	T2-C-G06_S51_L001_R2_001.fastq.gz	Conventional base calls	Sanger / Illumina 1.9	9796103	0	151	36	63.3415	151	151	pass	pass	pass	pass	fail	fail	pass	pass	warn	warn	pass
T2-C-G08_S52_L001_R1_001	T2-C-G08_S52_L001_R1_001.fastq.gz	Conventional base calls	Sanger / Illumina 1.9	10820984	0	151	42	81.9667	151	151	pass	pass	pass	pass	fail	pass	pass	pass	pass	pass	pass
T2-C-G08_S52_L001_R2_001	T2-C-G08_S52_L001_R2_001.fastq.gz	Conventional base calls	Sanger / Illumina 1.9	10820984	0	151	42	86.9146	151	151	pass	pass	pass	pass	fail	pass	pass	pass	pass	warn	pass
T2-C-G09_S53_L001_R1_001	T2-C-G09_S53_L001_R1_001.fastq.gz	Conventional base calls	Sanger / Illumina 1.9	9698111	0	151	43	84.168	151	151	pass	pass	pass	pass	fail	pass	pass	pass	pass	pass	pass
T2-C-G09_S53_L001_R2_001	T2-C-G09_S53_L001_R2_001.fastq.gz	Conventional base calls	Sanger / Illumina 1.9	9698111	0	151	43	89.0767	151	151	pass	pass	pass	pass	fail	pass	pass	pass	pass	warn	pass
T2-C-G10_S54_L001_R1_001	T2-C-G10_S54_L001_R1_001.fastq.gz	Conventional base calls	Sanger / Illumina 1.9	9659913	0	151	42	84.1108	151	151	pass	pass	pass	pass	fail	pass	pass	pass	pass	pass	pass
T2-C-G10_S54_L001_R2_001	T2-C-G10_S54_L001_R2_001.fastq.gz	Conventional base calls	Sanger / Illumina 1.9	9659913	0	151	42	88.8428	151	151	pass	pass	pass	pass	fail	pass	pass	pass	pass	warn	pass
T2-N-G01_S28_L001_R1_001	T2-N-G01_S28_L001_R1_001.fastq.gz	Conventional base calls	Sanger / Illumina 1.9	9891028	0	151	43	81.3684	151	151	pass	pass	pass	pass	fail	pass	pass	pass	pass	pass	pass
T2-N-G01_S28_L001_R2_001	T2-N-G01_S28_L001_R2_001.fastq.gz	Conventional base calls	Sanger / Illumina 1.9	9891028	0	151	42	88.6621	151	151	pass	pass	pass	pass	fail	pass	pass	pass	pass	warn	pass
T2-N-G02_S21_L001_R1_001	T2-N-G02_S21_L001_R1_001.fastq.gz	Conventional base calls	Sanger / Illumina 1.9	9844046	0	151	43	80.8287	151	151	pass	pass	pass	pass	fail	pass	pass	pass	pass	pass	pass
T2-N-G02_S21_L001_R2_001	T2-N-G02_S21_L001_R2_001.fastq.gz	Conventional base calls	Sanger / Illumina 1.9	9844046	0	151	43	87.6646	151	151	pass	pass	pass	pass	fail	pass	pass	pass	pass	warn	pass
T2-N-G03_S30_L001_R1_001	T2-N-G03_S30_L001_R1_001.fastq.gz	Conventional base calls	Sanger / Illumina 1.9	9319642	0	151	42	80.0563	151	151	pass	pass	pass	pass	fail	pass	pass	pass	pass	pass	pass
T2-N-G03_S30_L001_R2_001	T2-N-G03_S30_L001_R2_001.fastq.gz	Conventional base calls	Sanger / Illumina 1.9	9319642	0	151	42	87.3905	151	151	pass	pass	pass	pass	fail	pass	pass	pass	pass	warn	pass
T2-N-G04_S31_L001_R1_001	T2-N-G04_S31_L001_R1_001.fastq.gz	Conventional base calls	Sanger / Illumina 1.9	9455771	0	151	43	81.447	151	151	pass	pass	pass	pass	fail	pass	pass	pass	pass	pass	pass
T2-N-G04_S31_L001_R2_001	T2-N-G04_S31_L001_R2_001.fastq.gz	Conventional base calls	Sanger / Illumina 1.9	9455771	0	151	43	87.6635	151	151	pass	pass	pass	pass	fail	pass	pass	pass	pass	warn	pass
T2-N-G05_S32_L001_R1_001	T2-N-G05_S32_L001_R1_001.fastq.gz	Conventional base calls	Sanger / Illumina 1.9	8981178	0	151	42	81.0377	151	151	pass	pass	pass	pass	fail	pass	pass	pass	pass	pass	pass
T2-N-G05_S32_L001_R2_001	T2-N-G05_S32_L001_R2_001.fastq.gz	Conventional base calls	Sanger / Illumina 1.9	8981178	0	151	42	87.4056	151	151	pass	pass	pass	pass	fail	pass	pass	pass	pass	warn	pass
T2-N-G06_S47_L001_R1_001	T2-N-G06_S47_L001_R1_001.fastq.gz	Conventional base calls	Sanger / Illumina 1.9	9495070	0	151	43	79.9384	151	151	pass	pass	pass	pass	fail	pass	pass	pass	pass	pass	pass
T2-N-G06_S47_L001_R2_001	T2-N-G06_S47_L001_R2_001.fastq.gz	Conventional base calls	Sanger / Illumina 1.9	9495070	0	151	43	86.8066	151	151	pass	pass	pass	pass	fail	pass	pass	pass	pass	warn	pass
T2-N-G08_S48_L001_R1_001	T2-N-G08_S48_L001_R1_001.fastq.gz	Conventional base calls	Sanger / Illumina 1.9	10354324	0	151	42	77.5922	151	151	pass	pass	pass	pass	fail	pass	pass	pass	pass	pass	pass
T2-N-G08_S48_L001_R2_001	T2-N-G08_S48_L001_R2_001.fastq.gz	Conventional base calls	Sanger / Illumina 1.9	10354324	0	151	42	85.1214	151	151	pass	pass	pass	pass	fail	pass	pass	pass	pass	warn	pass
T2-N-G09_S49_L001_R1_001	T2-N-G09_S49_L001_R1_001.fastq.gz	Conventional base calls	Sanger / Illumina 1.9	9837029	0	151	43	83.5403	151	151	pass	pass	pass	pass	fail	pass	pass	pass	pass	pass	pass
T2-N-G09_S49_L001_R2_001	T2-N-G09_S49_L001_R2_001.fastq.gz	Conventional base calls	Sanger / Illumina 1.9	9837029	0	151	43	89.111	151	151	pass	pass	pass	pass	fail	pass	pass	pass	pass	warn	pass
T2-N-G10_S50_L001_R1_001	T2-N-G10_S50_L001_R1_001.fastq.gz	Conventional base calls	Sanger / Illumina 1.9	9710967	0	151	42	80.2291	151	151	pass	pass	pass	pass	fail	pass	pass	pass	pass	pass	pass
T2-N-G10_S50_L001_R2_001	T2-N-G10_S50_L001_R2_001.fastq.gz	Conventional base calls	Sanger / Illumina 1.9	9710967	0	151	42	87.4885	151	151	pass	pass	pass	pass	fail	pass	pass	pass	pass	warn	pass
T2-P-G01_S33_L001_R1_001	T2-P-G01_S33_L001_R1_001.fastq.gz	Conventional base calls	Sanger / Illumina 1.9	9970958	0	151	42	80.0937	151	151	pass	pass	pass	pass	fail	pass	pass	pass	pass	pass	pass
T2-P-G01_S33_L001_R2_001	T2-P-G01_S33_L001_R2_001.fastq.gz	Conventional base calls	Sanger / Illumina 1.9	9970958	0	151	42	87.5945	151	151	pass	pass	pass	pass	fail	pass	pass	pass	pass	warn	pass
T2-P-G02_S34_L001_R1_001	T2-P-G02_S34_L001_R1_001.fastq.gz	Conventional base calls	Sanger / Illumina 1.9	9273328	0	151	43	80.3422	151	151	pass	pass	pass	pass	fail	pass	pass	pass	pass	pass	pass
T2-P-G02_S34_L001_R2_001	T2-P-G02_S34_L001_R2_001.fastq.gz	Conventional base calls	Sanger / Illumina 1.9	9273328	0	151	43	87.086	151	151	pass	pass	pass	pass	fail	pass	pass	pass	pass	warn	pass
T2-P-G03_S35_L001_R1_001	T2-P-G03_S35_L001_R1_001.fastq.gz	Conventional base calls	Sanger / Illumina 1.9	8786257	0	151	43	80.7359	151	151	pass	pass	pass	pass	fail	pass	pass	pass	pass	pass	pass
T2-P-G03_S35_L001_R2_001	T2-P-G03_S35_L001_R2_001.fastq.gz	Conventional base calls	Sanger / Illumina 1.9	8786257	0	151	43	87.9258	151	151	pass	pass	pass	pass	fail	pass	pass	pass	pass	warn	pass
T2-P-G04_S36_L001_R1_001	T2-P-G04_S36_L001_R1_001.fastq.gz	Conventional base calls	Sanger / Illumina 1.9	10310065	0	151	42	79.9092	151	151	pass	pass	pass	pass	fail	pass	pass	pass	pass	pass	pass
T2-P-G04_S36_L001_R2_001	T2-P-G04_S36_L001_R2_001.fastq.gz	Conventional base calls	Sanger / Illumina 1.9	10310065	0	151	42	87.1927	151	151	pass	pass	pass	pass	fail	pass	pass	pass	pass	warn	pass
T2-P-G05_S37_L001_R1_001	T2-P-G05_S37_L001_R1_001.fastq.gz	Conventional base calls	Sanger / Illumina 1.9	9895472	0	151	42	78.8257	151	151	pass	pass	pass	pass	fail	pass	pass	pass	pass	pass	pass
T2-P-G05_S37_L001_R2_001	T2-P-G05_S37_L001_R2_001.fastq.gz	Conventional base calls	Sanger / Illumina 1.9	9895472	0	151	42	86.2234	151	151	pass	pass	pass	pass	fail	pass	pass	pass	pass	warn	pass
T2-P-GO10_S46_L001_R1_001	T2-P-GO10_S46_L001_R1_001.fastq.gz	Conventional base calls	Sanger / Illumina 1.9	10231246	0	151	42	79.4944	151	151	pass	pass	pass	pass	fail	pass	pass	pass	pass	pass	pass
T2-P-GO10_S46_L001_R2_001	T2-P-GO10_S46_L001_R2_001.fastq.gz	Conventional base calls	Sanger / Illumina 1.9	10231246	0	151	42	86.5384	151	151	pass	pass	pass	pass	fail	pass	pass	pass	pass	warn	pass
T2-P-GO6_S43_L001_R1_001	T2-P-GO6_S43_L001_R1_001.fastq.gz	Conventional base calls	Sanger / Illumina 1.9	9630006	0	151	43	81.6177	151	151	pass	pass	pass	pass	fail	pass	pass	pass	pass	pass	pass
T2-P-GO6_S43_L001_R2_001	T2-P-GO6_S43_L001_R2_001.fastq.gz	Conventional base calls	Sanger / Illumina 1.9	9630006	0	151	43	87.852	151	151	pass	pass	pass	pass	fail	pass	pass	pass	pass	warn	pass
T2-P-GO8_S44_L001_R1_001	T2-P-GO8_S44_L001_R1_001.fastq.gz	Conventional base calls	Sanger / Illumina 1.9	9466887	0	151	42	81.6391	151	151	pass	pass	pass	pass	fail	pass	pass	pass	pass	pass	pass
T2-P-GO8_S44_L001_R2_001	T2-P-GO8_S44_L001_R2_001.fastq.gz	Conventional base calls	Sanger / Illumina 1.9	9466887	0	151	42	88.0095	151	151	pass	pass	pass	pass	fail	pass	pass	pass	pass	warn	pass
T2-P-GO9_S45_L001_R1_001	T2-P-GO9_S45_L001_R1_001.fastq.gz	Conventional base calls	Sanger / Illumina 1.9	9525852	0	151	43	82.8257	151	151	pass	pass	pass	pass	fail	pass	pass	pass	pass	pass	pass
T2-P-GO9_S45_L001_R2_001	T2-P-GO9_S45_L001_R2_001.fastq.gz	Conventional base calls	Sanger / Illumina 1.9	9525852	0	151	43	89.1924	151	151	pass	pass	pass	pass	fail	pass	pass	pass	pass	warn	pass
T3-C-G01_S65_L001_R1_001	T3-C-G01_S65_L001_R1_001.fastq.gz	Conventional base calls	Sanger / Illumina 1.9	9693729	0	151	42	81.0486	151	151	pass	pass	pass	pass	fail	pass	pass	pass	pass	pass	pass
T3-C-G01_S65_L001_R2_001	T3-C-G01_S65_L001_R2_001.fastq.gz	Conventional base calls	Sanger / Illumina 1.9	9693729	0	151	42	86.9973	151	151	pass	pass	pass	pass	fail	pass	pass	pass	pass	warn	pass
T3-C-G02_S66_L001_R1_001	T3-C-G02_S66_L001_R1_001.fastq.gz	Conventional base calls	Sanger / Illumina 1.9	9233666	0	151	43	84.4466	151	151	pass	pass	pass	pass	fail	pass	pass	pass	pass	pass	pass
T3-C-G02_S66_L001_R2_001	T3-C-G02_S66_L001_R2_001.fastq.gz	Conventional base calls	Sanger / Illumina 1.9	9233666	0	151	43	89.5189	151	151	pass	pass	pass	pass	fail	pass	pass	pass	pass	warn	pass
T3-C-G03_S67_L001_R1_001	T3-C-G03_S67_L001_R1_001.fastq.gz	Conventional base calls	Sanger / Illumina 1.9	9971814	0	151	43	84.3831	151	151	pass	pass	pass	pass	fail	pass	pass	pass	pass	pass	pass
T3-C-G03_S67_L001_R2_001	T3-C-G03_S67_L001_R2_001.fastq.gz	Conventional base calls	Sanger / Illumina 1.9	9971814	0	151	43	89.7275	151	151	pass	pass	pass	pass	fail	pass	pass	pass	pass	warn	pass
T3-C-G04_S68_L001_R1_001	T3-C-G04_S68_L001_R1_001.fastq.gz	Conventional base calls	Sanger / Illumina 1.9	9048406	0	151	42	83.1201	151	151	pass	pass	pass	pass	fail	pass	pass	pass	pass	pass	pass
T3-C-G04_S68_L001_R2_001	T3-C-G04_S68_L001_R2_001.fastq.gz	Conventional base calls	Sanger / Illumina 1.9	9048406	0	151	42	89.0394	151	151	pass	pass	pass	pass	fail	pass	pass	pass	pass	warn	pass
T3-C-G05_S69_L001_R1_001	T3-C-G05_S69_L001_R1_001.fastq.gz	Conventional base calls	Sanger / Illumina 1.9	9231027	0	151	42	80.8341	151	151	pass	pass	pass	pass	fail	pass	pass	pass	pass	pass	pass
T3-C-G05_S69_L001_R2_001	T3-C-G05_S69_L001_R2_001.fastq.gz	Conventional base calls	Sanger / Illumina 1.9	9231027	0	151	42	86.7667	151	151	pass	pass	pass	pass	fail	pass	pass	pass	pass	warn	pass
T3-C-G06_S78_L001_R1_001	T3-C-G06_S78_L001_R1_001.fastq.gz	Conventional base calls	Sanger / Illumina 1.9	9567415	0	151	43	81.0843	151	151	pass	pass	pass	pass	fail	pass	pass	pass	pass	pass	warn
T3-C-G06_S78_L001_R2_001	T3-C-G06_S78_L001_R2_001.fastq.gz	Conventional base calls	Sanger / Illumina 1.9	9567415	0	151	43	87.1676	151	151	pass	pass	pass	pass	fail	pass	pass	pass	pass	warn	warn
T3-C-G08_S79_L001_R1_001	T3-C-G08_S79_L001_R1_001.fastq.gz	Conventional base calls	Sanger / Illumina 1.9	10629579	0	151	42	81.0684	151	151	pass	pass	pass	pass	fail	pass	pass	pass	pass	pass	pass
T3-C-G08_S79_L001_R2_001	T3-C-G08_S79_L001_R2_001.fastq.gz	Conventional base calls	Sanger / Illumina 1.9	10629579	0	151	42	86.8465	151	151	pass	pass	pass	pass	fail	pass	pass	pass	pass	warn	pass
T3-C-G09_S80_L001_R1_001	T3-C-G09_S80_L001_R1_001.fastq.gz	Conventional base calls	Sanger / Illumina 1.9	9392066	0	151	42	82.509	151	151	pass	pass	pass	pass	fail	pass	pass	pass	pass	pass	pass
T3-C-G09_S80_L001_R2_001	T3-C-G09_S80_L001_R2_001.fastq.gz	Conventional base calls	Sanger / Illumina 1.9	9392066	0	151	42	88.9258	151	151	pass	pass	pass	pass	fail	pass	pass	pass	pass	warn	pass
T3-C-G10_S81_L001_R1_001	T3-C-G10_S81_L001_R1_001.fastq.gz	Conventional base calls	Sanger / Illumina 1.9	9218069	0	151	42	81.4912	151	151	pass	pass	pass	pass	fail	pass	pass	pass	pass	pass	warn
T3-C-G10_S81_L001_R2_001	T3-C-G10_S81_L001_R2_001.fastq.gz	Conventional base calls	Sanger / Illumina 1.9	9218069	0	151	42	87.7753	151	151	pass	pass	pass	pass	fail	pass	pass	pass	pass	warn	warn
T3-N-G01_S55_L001_R1_001	T3-N-G01_S55_L001_R1_001.fastq.gz	Conventional base calls	Sanger / Illumina 1.9	10638413	0	151	42	80.3466	151	151	pass	pass	pass	pass	fail	pass	pass	pass	pass	pass	pass
T3-N-G01_S55_L001_R2_001	T3-N-G01_S55_L001_R2_001.fastq.gz	Conventional base calls	Sanger / Illumina 1.9	10638413	0	151	42	86.73	151	151	pass	pass	pass	pass	fail	pass	pass	pass	pass	warn	pass
T3-N-G02_S56_L001_R1_001	T3-N-G02_S56_L001_R1_001.fastq.gz	Conventional base calls	Sanger / Illumina 1.9	8160951	0	151	43	85.594	151	151	pass	pass	pass	pass	fail	pass	pass	pass	pass	pass	pass
T3-N-G02_S56_L001_R2_001	T3-N-G02_S56_L001_R2_001.fastq.gz	Conventional base calls	Sanger / Illumina 1.9	8160951	0	151	43	89.8092	151	151	pass	pass	pass	pass	fail	pass	pass	pass	pass	warn	pass
T3-N-G03_S57_L001_R1_001	T3-N-G03_S57_L001_R1_001.fastq.gz	Conventional base calls	Sanger / Illumina 1.9	10261383	0	151	42	82.7786	151	151	pass	pass	pass	pass	fail	pass	pass	pass	pass	pass	pass
T3-N-G03_S57_L001_R2_001	T3-N-G03_S57_L001_R2_001.fastq.gz	Conventional base calls	Sanger / Illumina 1.9	10261383	0	151	42	88.1124	151	151	pass	pass	pass	pass	fail	pass	pass	pass	pass	warn	pass
T3-N-G04_S58_L001_R1_001	T3-N-G04_S58_L001_R1_001.fastq.gz	Conventional base calls	Sanger / Illumina 1.9	8845541	0	151	41	83.7507	151	151	pass	pass	pass	pass	fail	pass	pass	pass	pass	pass	pass
T3-N-G04_S58_L001_R2_001	T3-N-G04_S58_L001_R2_001.fastq.gz	Conventional base calls	Sanger / Illumina 1.9	8845541	0	151	42	89.487	151	151	pass	pass	pass	pass	fail	pass	pass	pass	pass	warn	pass
T3-N-G05_S59_L001_R1_001	T3-N-G05_S59_L001_R1_001.fastq.gz	Conventional base calls	Sanger / Illumina 1.9	10485801	0	151	42	83.2303	151	151	pass	pass	pass	pass	fail	pass	pass	pass	pass	pass	pass
T3-N-G05_S59_L001_R2_001	T3-N-G05_S59_L001_R2_001.fastq.gz	Conventional base calls	Sanger / Illumina 1.9	10485801	0	151	42	89.0206	151	151	pass	pass	pass	pass	fail	pass	pass	pass	pass	warn	pass
T3-N-G06_S74_L001_R1_001	T3-N-G06_S74_L001_R1_001.fastq.gz	Conventional base calls	Sanger / Illumina 1.9	10311235	0	151	43	83.8913	151	151	pass	pass	pass	pass	fail	pass	pass	pass	pass	pass	pass
T3-N-G06_S74_L001_R2_001	T3-N-G06_S74_L001_R2_001.fastq.gz	Conventional base calls	Sanger / Illumina 1.9	10311235	0	151	43	89.3724	151	151	pass	pass	pass	pass	fail	pass	pass	pass	pass	warn	pass
T3-N-G08_S75_L001_R1_001	T3-N-G08_S75_L001_R1_001.fastq.gz	Conventional base calls	Sanger / Illumina 1.9	9618793	0	151	42	82.8178	151	151	pass	pass	pass	pass	fail	pass	pass	pass	pass	pass	pass
T3-N-G08_S75_L001_R2_001	T3-N-G08_S75_L001_R2_001.fastq.gz	Conventional base calls	Sanger / Illumina 1.9	9618793	0	151	42	88.9134	151	151	pass	pass	pass	pass	fail	pass	pass	pass	pass	warn	pass
T3-N-G09_S76_L001_R1_001	T3-N-G09_S76_L001_R1_001.fastq.gz	Conventional base calls	Sanger / Illumina 1.9	9903280	0	151	42	81.9773	151	151	pass	pass	pass	pass	fail	pass	pass	pass	pass	pass	pass
T3-N-G09_S76_L001_R2_001	T3-N-G09_S76_L001_R2_001.fastq.gz	Conventional base calls	Sanger / Illumina 1.9	9903280	0	151	42	87.9397	151	151	pass	pass	pass	pass	fail	pass	pass	pass	pass	warn	pass
T3-N-G10_S77_L001_R1_001	T3-N-G10_S77_L001_R1_001.fastq.gz	Conventional base calls	Sanger / Illumina 1.9	8937319	0	151	42	83.7772	151	151	pass	pass	pass	pass	fail	pass	pass	pass	pass	pass	pass
T3-N-G10_S77_L001_R2_001	T3-N-G10_S77_L001_R2_001.fastq.gz	Conventional base calls	Sanger / Illumina 1.9	8937319	0	151	42	89.4419	151	151	pass	pass	pass	pass	fail	pass	pass	pass	pass	warn	pass
T3-P-G01_S60_L001_R1_001	T3-P-G01_S60_L001_R1_001.fastq.gz	Conventional base calls	Sanger / Illumina 1.9	10171789	0	151	41	81.6942	151	151	pass	pass	pass	pass	fail	pass	pass	pass	pass	pass	pass
T3-P-G01_S60_L001_R2_001	T3-P-G01_S60_L001_R2_001.fastq.gz	Conventional base calls	Sanger / Illumina 1.9	10171789	0	151	42	87.9595	151	151	pass	pass	pass	pass	fail	pass	pass	pass	pass	warn	pass
T3-P-G02_S61_L001_R1_001	T3-P-G02_S61_L001_R1_001.fastq.gz	Conventional base calls	Sanger / Illumina 1.9	9625761	0	151	43	83.0757	151	151	pass	pass	pass	pass	fail	pass	pass	pass	pass	pass	pass
T3-P-G02_S61_L001_R2_001	T3-P-G02_S61_L001_R2_001.fastq.gz	Conventional base calls	Sanger / Illumina 1.9	9625761	0	151	43	88.6986	151	151	pass	pass	pass	pass	fail	pass	pass	pass	pass	warn	pass
T3-P-G03_S62_L001_R1_001	T3-P-G03_S62_L001_R1_001.fastq.gz	Conventional base calls	Sanger / Illumina 1.9	10364903	0	151	42	81.9296	151	151	pass	pass	pass	pass	fail	pass	pass	pass	pass	pass	pass
T3-P-G03_S62_L001_R2_001	T3-P-G03_S62_L001_R2_001.fastq.gz	Conventional base calls	Sanger / Illumina 1.9	10364903	0	151	42	88.2509	151	151	pass	pass	pass	pass	fail	pass	pass	pass	pass	warn	pass
T3-P-G04_S63_L001_R1_001	T3-P-G04_S63_L001_R1_001.fastq.gz	Conventional base calls	Sanger / Illumina 1.9	9315169	0	151	42	83.3832	151	151	pass	pass	pass	pass	fail	pass	pass	pass	pass	pass	pass
T3-P-G04_S63_L001_R2_001	T3-P-G04_S63_L001_R2_001.fastq.gz	Conventional base calls	Sanger / Illumina 1.9	9315169	0	151	42	89.0839	151	151	pass	pass	pass	pass	fail	pass	pass	pass	pass	warn	pass
T3-P-G05_S64_L001_R1_001	T3-P-G05_S64_L001_R1_001.fastq.gz	Conventional base calls	Sanger / Illumina 1.9	8411345	0	151	43	85.4974	151	151	pass	pass	pass	pass	fail	pass	pass	pass	pass	pass	pass
T3-P-G05_S64_L001_R2_001	T3-P-G05_S64_L001_R2_001.fastq.gz	Conventional base calls	Sanger / Illumina 1.9	8411345	0	151	43	89.9756	151	151	pass	pass	pass	pass	fail	pass	pass	pass	pass	warn	pass
T3-P-G06_S70_L001_R1_001	T3-P-G06_S70_L001_R1_001.fastq.gz	Conventional base calls	Sanger / Illumina 1.9	10042501	0	151	44	85.9768	151	151	pass	pass	pass	pass	fail	pass	pass	pass	pass	pass	pass
T3-P-G06_S70_L001_R2_001	T3-P-G06_S70_L001_R2_001.fastq.gz	Conventional base calls	Sanger / Illumina 1.9	10042501	0	151	44	90.5683	151	151	pass	pass	pass	pass	fail	pass	pass	pass	pass	warn	pass
T3-P-G08_S71_L001_R1_001	T3-P-G08_S71_L001_R1_001.fastq.gz	Conventional base calls	Sanger / Illumina 1.9	9359108	0	151	42	85.1403	151	151	pass	pass	pass	pass	fail	pass	pass	pass	pass	pass	pass
T3-P-G08_S71_L001_R2_001	T3-P-G08_S71_L001_R2_001.fastq.gz	Conventional base calls	Sanger / Illumina 1.9	9359108	0	151	42	89.7479	151	151	pass	pass	pass	pass	fail	pass	pass	pass	pass	warn	pass
T3-P-G09_S72_L001_R1_001	T3-P-G09_S72_L001_R1_001.fastq.gz	Conventional base calls	Sanger / Illumina 1.9	8800704	0	151	42	84.2049	151	151	pass	pass	pass	pass	fail	pass	pass	pass	pass	pass	pass
T3-P-G09_S72_L001_R2_001	T3-P-G09_S72_L001_R2_001.fastq.gz	Conventional base calls	Sanger / Illumina 1.9	8800704	0	151	42	89.3251	151	151	pass	pass	pass	pass	fail	pass	pass	pass	pass	warn	pass
T3-P-G10_S73_L001_R1_001	T3-P-G10_S73_L001_R1_001.fastq.gz	Conventional base calls	Sanger / Illumina 1.9	10995011	0	151	42	81.5477	151	151	pass	pass	pass	pass	fail	pass	pass	pass	pass	pass	warn
T3-P-G10_S73_L001_R2_001	T3-P-G10_S73_L001_R2_001.fastq.gz	Conventional base calls	Sanger / Illumina 1.9	10995011	0	151	42	87.9472	151	151	pass	pass	pass	pass	fail	pass	pass	pass	pass	warn	warn

## Sheet: QC-genral_stats
Sample	FastQC_mqc-generalstats-fastqc-percent_duplicates	FastQC_mqc-generalstats-fastqc-percent_gc	FastQC_mqc-generalstats-fastqc-avg_sequence_length	FastQC_mqc-generalstats-fastqc-median_sequence_length	FastQC_mqc-generalstats-fastqc-percent_fails	FastQC_mqc-generalstats-fastqc-total_sequences		Average paired reads	std
T1-C-G01_S11_L001_R1_001	17.1704	42	151	151	9.09091	9683158		9.6588e+06	617033
T1-C-G01_S11_L001_R2_001	11.8161	42	151	151	9.09091	9683158
T1-C-G02_S12_L001_R1_001	17.4275	42	151	151	9.09091	9008677
T1-C-G02_S12_L001_R2_001	12.2271	42	151	151	9.09091	9008677
T1-C-G03_S13_L001_R1_001	17.3722	42	151	151	9.09091	8659477
T1-C-G03_S13_L001_R2_001	11.809	42	151	151	9.09091	8659477
T1-C-G04_S14_L001_R1_001	14.803	42	151	151	9.09091	9246659
T1-C-G04_S14_L001_R2_001	10.016	42	151	151	9.09091	9246659
T1-C-G05_S15_L001_R1_001	16.146	43	151	151	9.09091	8813105
T1-C-G05_S15_L001_R2_001	11.1944	43	151	151	9.09091	8813105
T1-C-G06_S24_L001_R1_001	17.5532	42	151	151	9.09091	9367982
T1-C-G06_S24_L001_R2_001	11.8098	42	151	151	9.09091	9367982
T1-C-G08_S25_L001_R1_001	19.1263	42	151	151	9.09091	10363329
T1-C-G08_S25_L001_R2_001	13.1385	42	151	151	9.09091	10363329
T1-C-G09_S26_L001_R1_001	15.7569	43	151	151	9.09091	9664043
T1-C-G09_S26_L001_R2_001	11.0661	43	151	151	9.09091	9664043
T1-C-G10_S27_L001_R1_001	14.9992	43	151	151	9.09091	9308397
T1-C-G10_S27_L001_R2_001	10.0173	43	151	151	9.09091	9308397
T1-N-G01_S1_L001_R1_001	16.4832	42	151	151	9.09091	9811827
T1-N-G01_S1_L001_R2_001	11.4177	42	151	151	9.09091	9811827
T1-N-G02_S2_L001_R1_001	16.1939	42	151	151	9.09091	9683196
T1-N-G02_S2_L001_R2_001	11.92	43	151	151	9.09091	9683196
T1-N-G03_S3_L001_R1_001	19.2263	42	151	151	9.09091	9911976
T1-N-G03_S3_L001_R2_001	13.8996	42	151	151	9.09091	9911976
T1-N-G04_S4_L001_R1_001	15.9026	42	151	151	9.09091	9783640
T1-N-G04_S4_L001_R2_001	10.7146	42	151	151	9.09091	9783640
T1-N-G05_S5_L001_R1_001	17.2918	42	151	151	9.09091	10626739
T1-N-G05_S5_L001_R2_001	12.8309	43	151	151	9.09091	10626739
T1-N-G06_S20_L001_R1_001	15.6534	43	151	151	9.09091	9258713
T1-N-G06_S20_L001_R2_001	10.6117	43	151	151	9.09091	9258713
T1-N-G08_S29_L001_R1_001	16.331	42	151	151	9.09091	8888529
T1-N-G08_S29_L001_R2_001	11.9242	42	151	151	9.09091	8888529
T1-N-G09_S22_L001_R1_001	15.5862	43	151	151	9.09091	8568916
T1-N-G09_S22_L001_R2_001	11.0315	43	151	151	9.09091	8568916
T1-N-G10_S23_L001_R1_001	17.72	42	151	151	9.09091	9630446
T1-N-G10_S23_L001_R2_001	12.4021	42	151	151	9.09091	9630446
T1-P-G01_S6_L001_R1_001	17.8043	42	151	151	9.09091	11097132
T1-P-G01_S6_L001_R2_001	12.2582	42	151	151	9.09091	11097132
T1-P-G02_S7_L001_R1_001	16.5939	43	151	151	9.09091	9284110
T1-P-G02_S7_L001_R2_001	12.1813	43	151	151	9.09091	9284110
T1-P-G03_S8_L001_R1_001	18.9107	42	151	151	9.09091	10568581
T1-P-G03_S8_L001_R2_001	13.2342	42	151	151	9.09091	10568581
T1-P-G04_S9_L001_R1_001	15.8973	42	151	151	9.09091	9429689
T1-P-G04_S9_L001_R2_001	11.0328	42	151	151	9.09091	9429689
T1-P-G05_S10_L001_R1_001	16.6669	42	151	151	9.09091	9007480
T1-P-G05_S10_L001_R2_001	12.072	42	151	151	9.09091	9007480
T1-P-G06_S16_L001_R1_001	15.0188	43	151	151	9.09091	9179733
T1-P-G06_S16_L001_R2_001	10.5396	43	151	151	9.09091	9179733
T1-P-G08_S17_L001_R1_001	16.7974	42	151	151	9.09091	10498818
T1-P-G08_S17_L001_R2_001	11.6773	42	151	151	9.09091	10498818
T1-P-G09_S18_L001_R1_001	15.1656	43	151	151	9.09091	9710278
T1-P-G09_S18_L001_R2_001	10.4595	43	151	151	9.09091	9710278
T1-P-G10_S19_L001_R1_001	17.4805	42	151	151	9.09091	10799043
T1-P-G10_S19_L001_R2_001	11.9032	42	151	151	9.09091	10799043
T2-C-G01_S38_L001_R1_001	17.7317	43	151	151	9.09091	10055708
T2-C-G01_S38_L001_R2_001	12.5504	43	151	151	9.09091	10055708
T2-C-G02_S39_L001_R1_001	16.0545	43	151	151	9.09091	9886580
T2-C-G02_S39_L001_R2_001	11.5893	43	151	151	9.09091	9886580
T2-C-G03_S40_L001_R1_001	16.5163	43	151	151	9.09091	9226775
T2-C-G03_S40_L001_R2_001	11.5933	43	151	151	9.09091	9226775
T2-C-G04_S41_L001_R1_001	15.4192	42	151	151	9.09091	8928829
T2-C-G04_S41_L001_R2_001	10.316	42	151	151	9.09091	8928829
T2-C-G05_S42_L001_R1_001	16.5686	43	151	151	9.09091	10222605
T2-C-G05_S42_L001_R2_001	11.9596	43	151	151	9.09091	10222605
T2-C-G06_S51_L001_R1_001	43.2073	37	151	151	18.1818	9796103
T2-C-G06_S51_L001_R2_001	36.6585	36	151	151	18.1818	9796103
T2-C-G08_S52_L001_R1_001	18.0333	42	151	151	9.09091	10820984
T2-C-G08_S52_L001_R2_001	13.0854	42	151	151	9.09091	10820984
T2-C-G09_S53_L001_R1_001	15.832	43	151	151	9.09091	9698111
T2-C-G09_S53_L001_R2_001	10.9233	43	151	151	9.09091	9698111
T2-C-G10_S54_L001_R1_001	15.8892	42	151	151	9.09091	9659913
T2-C-G10_S54_L001_R2_001	11.1572	42	151	151	9.09091	9659913
T2-N-G01_S28_L001_R1_001	18.6316	43	151	151	9.09091	9891028
T2-N-G01_S28_L001_R2_001	11.3379	42	151	151	9.09091	9891028
T2-N-G02_S21_L001_R1_001	19.1713	43	151	151	9.09091	9844046
T2-N-G02_S21_L001_R2_001	12.3354	43	151	151	9.09091	9844046
T2-N-G03_S30_L001_R1_001	19.9437	42	151	151	9.09091	9319642
T2-N-G03_S30_L001_R2_001	12.6095	42	151	151	9.09091	9319642
T2-N-G04_S31_L001_R1_001	18.553	43	151	151	9.09091	9455771
T2-N-G04_S31_L001_R2_001	12.3365	43	151	151	9.09091	9455771
T2-N-G05_S32_L001_R1_001	18.9623	42	151	151	9.09091	8981178
T2-N-G05_S32_L001_R2_001	12.5944	42	151	151	9.09091	8981178
T2-N-G06_S47_L001_R1_001	20.0616	43	151	151	9.09091	9495070
T2-N-G06_S47_L001_R2_001	13.1934	43	151	151	9.09091	9495070
T2-N-G08_S48_L001_R1_001	22.4078	42	151	151	9.09091	10354324
T2-N-G08_S48_L001_R2_001	14.8786	42	151	151	9.09091	10354324
T2-N-G09_S49_L001_R1_001	16.4597	43	151	151	9.09091	9837029
T2-N-G09_S49_L001_R2_001	10.889	43	151	151	9.09091	9837029
T2-N-G10_S50_L001_R1_001	19.7709	42	151	151	9.09091	9710967
T2-N-G10_S50_L001_R2_001	12.5115	42	151	151	9.09091	9710967
T2-P-G01_S33_L001_R1_001	19.9063	42	151	151	9.09091	9970958
T2-P-G01_S33_L001_R2_001	12.4055	42	151	151	9.09091	9970958
T2-P-G02_S34_L001_R1_001	19.6578	43	151	151	9.09091	9273328
T2-P-G02_S34_L001_R2_001	12.914	43	151	151	9.09091	9273328
T2-P-G03_S35_L001_R1_001	19.2641	43	151	151	9.09091	8786257
T2-P-G03_S35_L001_R2_001	12.0742	43	151	151	9.09091	8786257
T2-P-G04_S36_L001_R1_001	20.0908	42	151	151	9.09091	10310065
T2-P-G04_S36_L001_R2_001	12.8073	42	151	151	9.09091	10310065
T2-P-G05_S37_L001_R1_001	21.1743	42	151	151	9.09091	9895472
T2-P-G05_S37_L001_R2_001	13.7766	42	151	151	9.09091	9895472
T2-P-GO10_S46_L001_R1_001	20.5056	42	151	151	9.09091	10231246
T2-P-GO10_S46_L001_R2_001	13.4616	42	151	151	9.09091	10231246
T2-P-GO6_S43_L001_R1_001	18.3823	43	151	151	9.09091	9630006
T2-P-GO6_S43_L001_R2_001	12.148	43	151	151	9.09091	9630006
T2-P-GO8_S44_L001_R1_001	18.3609	42	151	151	9.09091	9466887
T2-P-GO8_S44_L001_R2_001	11.9905	42	151	151	9.09091	9466887
T2-P-GO9_S45_L001_R1_001	17.1743	43	151	151	9.09091	9525852
T2-P-GO9_S45_L001_R2_001	10.8076	43	151	151	9.09091	9525852
T3-C-G01_S65_L001_R1_001	18.9514	42	151	151	9.09091	9693729
T3-C-G01_S65_L001_R2_001	13.0027	42	151	151	9.09091	9693729
T3-C-G02_S66_L001_R1_001	15.5534	43	151	151	9.09091	9233666
T3-C-G02_S66_L001_R2_001	10.4811	43	151	151	9.09091	9233666
T3-C-G03_S67_L001_R1_001	15.6169	43	151	151	9.09091	9971814
T3-C-G03_S67_L001_R2_001	10.2725	43	151	151	9.09091	9971814
T3-C-G04_S68_L001_R1_001	16.8799	42	151	151	9.09091	9048406
T3-C-G04_S68_L001_R2_001	10.9606	42	151	151	9.09091	9048406
T3-C-G05_S69_L001_R1_001	19.1659	42	151	151	9.09091	9231027
T3-C-G05_S69_L001_R2_001	13.2333	42	151	151	9.09091	9231027
T3-C-G06_S78_L001_R1_001	18.9157	43	151	151	9.09091	9567415
T3-C-G06_S78_L001_R2_001	12.8324	43	151	151	9.09091	9567415
T3-C-G08_S79_L001_R1_001	18.9316	42	151	151	9.09091	10629579
T3-C-G08_S79_L001_R2_001	13.1535	42	151	151	9.09091	10629579
T3-C-G09_S80_L001_R1_001	17.491	42	151	151	9.09091	9392066
T3-C-G09_S80_L001_R2_001	11.0742	42	151	151	9.09091	9392066
T3-C-G10_S81_L001_R1_001	18.5088	42	151	151	9.09091	9218069
T3-C-G10_S81_L001_R2_001	12.2247	42	151	151	9.09091	9218069
T3-N-G01_S55_L001_R1_001	19.6534	42	151	151	9.09091	10638413
T3-N-G01_S55_L001_R2_001	13.27	42	151	151	9.09091	10638413
T3-N-G02_S56_L001_R1_001	14.406	43	151	151	9.09091	8160951
T3-N-G02_S56_L001_R2_001	10.1908	43	151	151	9.09091	8160951
T3-N-G03_S57_L001_R1_001	17.2214	42	151	151	9.09091	10261383
T3-N-G03_S57_L001_R2_001	11.8876	42	151	151	9.09091	10261383
T3-N-G04_S58_L001_R1_001	16.2493	41	151	151	9.09091	8845541
T3-N-G04_S58_L001_R2_001	10.513	42	151	151	9.09091	8845541
T3-N-G05_S59_L001_R1_001	16.7697	42	151	151	9.09091	10485801
T3-N-G05_S59_L001_R2_001	10.9794	42	151	151	9.09091	10485801
T3-N-G06_S74_L001_R1_001	16.1087	43	151	151	9.09091	10311235
T3-N-G06_S74_L001_R2_001	10.6276	43	151	151	9.09091	10311235
T3-N-G08_S75_L001_R1_001	17.1822	42	151	151	9.09091	9618793
T3-N-G08_S75_L001_R2_001	11.0866	42	151	151	9.09091	9618793
T3-N-G09_S76_L001_R1_001	18.0227	42	151	151	9.09091	9903280
T3-N-G09_S76_L001_R2_001	12.0603	42	151	151	9.09091	9903280
T3-N-G10_S77_L001_R1_001	16.2228	42	151	151	9.09091	8937319
T3-N-G10_S77_L001_R2_001	10.5581	42	151	151	9.09091	8937319
T3-P-G01_S60_L001_R1_001	18.3058	41	151	151	9.09091	10171789
T3-P-G01_S60_L001_R2_001	12.0405	42	151	151	9.09091	10171789
T3-P-G02_S61_L001_R1_001	16.9243	43	151	151	9.09091	9625761
T3-P-G02_S61_L001_R2_001	11.3014	43	151	151	9.09091	9625761
T3-P-G03_S62_L001_R1_001	18.0704	42	151	151	9.09091	10364903
T3-P-G03_S62_L001_R2_001	11.7491	42	151	151	9.09091	10364903
T3-P-G04_S63_L001_R1_001	16.6168	42	151	151	9.09091	9315169
T3-P-G04_S63_L001_R2_001	10.9161	42	151	151	9.09091	9315169
T3-P-G05_S64_L001_R1_001	14.5026	43	151	151	9.09091	8411345
T3-P-G05_S64_L001_R2_001	10.0244	43	151	151	9.09091	8411345
T3-P-G06_S70_L001_R1_001	14.0232	44	151	151	9.09091	10042501
T3-P-G06_S70_L001_R2_001	9.43173	44	151	151	9.09091	10042501
T3-P-G08_S71_L001_R1_001	14.8597	42	151	151	9.09091	9359108
T3-P-G08_S71_L001_R2_001	10.2521	42	151	151	9.09091	9359108
T3-P-G09_S72_L001_R1_001	15.7951	42	151	151	9.09091	8800704
T3-P-G09_S72_L001_R2_001	10.6749	42	151	151	9.09091	8800704
T3-P-G10_S73_L001_R1_001	18.4523	42	151	151	9.09091	10995011
T3-P-G10_S73_L001_R2_001	12.0528	42	151	151	9.09091	10995011
