# Supplementary material for: Acute Heat Priming Dampens Gene Expression Response to Thermal Stress in a Widespread Acropora Coral
Source: Ecol Evol. 2026 Jan 14;16(1):e72938. doi: 10.1002/ece3.72938 (PMC12800923; doi:10.1002/ece3.72938)
Supplement: Supplementary file 2 — File S2: ece372938‐sup‐0002‐SupplementaryFile2.xlsx. [file ECE3-16-e72938-s003.xlsx]

## Sheet: Overview
Dataset S2 DEGs for the different temperature comparisons (Control, NaIve and Primed) and time points (T1, T2 and T3). The list of genes associated to a number of genes can be accessed by clicking on the links.
*Up and Down gene regulation is shown.
Temp_comparisons	Control - NaIve	Control - Primed	Naïve - Primed
DEG T1	0	0	0
DEG T1 up	0	0	0
DEG T1 down	0	0	0
DEG T2	490	353	0		137
DEG T2 up	88	40	0
DEG T2 down	402	313	0
DEG T3	10	9	0
DEG T3 up	4	4	0
DEG T3 Down	6	5	0
% downregualted at T2	82.0408	88.6686
% transcriptome T1	0	0	0
% transcriptome T2
% transcriptome T3
Recovery total (DEG in T2 but not in T3)	484	347	0
% recovery (DEG in T2 but not in T3)	98.7755	98.3003	0
Recovered UP (DEG in T2 but not in T3)	88	40	0
Recovered DOWN (DEG in T2 but not in T3)	396	307	0
Non Recovered total (DEG in T2 and in T3)	6	6	0
% non-Recovered (DEG in T2 and in T3)	1.22449	1.69972	0
Non Recovered UP (DEG in T2 and in T3)	0	1	0
Non Recovered DOWN (DEG in T2 and in T3)	6	5	0
DEG in T3 but not in T2	4	3	0
% new DEG at T3 (DEG in T3 but not in T2)	40	33.3333	0
New DEGs at T3 UP (DEG in T3 but not in T2)	4	3	0
New DEGs at T3 DOWN (DEG in T3 but not in T2)	0	0	0
DEG in T3 but not in T1	*No DEGS at T1….......
% new DEG at T3 (DEG in T3 but not in T1)
New DEGs at T3 UP (DEG in T3 but not in T1)
New DEGs at T3 DOWN (DEG in T3 but not in T1)
	Control - Naïve	Control - Primed
Unique DEGs when comparing Naive and Primed @T1	0	0
UP	0	0
Down	0	0
Unique DEGs when comparing Naive and Primed @T2	148	11
Up	50	2
Down	98	9
Shared DEGS T2	342	342
Up	38	38
Down	304	304
Unique DEGs when comparing Naive and Primed @T3	2	1
Up	1	1
Down	1	0
Shared DEGS T3	8	8
up	3	3
down	5	5
	0.968839

## Sheet: DEGs_BlockEffect_T1_Control_
*Differential gene expression analysis comparing control samples from two genotype blocks (G01–G05 vs. G06–G10) at timepoint T1. This comparison evaluates block-specific variation within the experimental design, highlighting genes whose expression differs between genotype groups under control conditions. Few DEGS after filtering(log2foldchange) and (padj <0.05)
baseMean	log2FoldChange	lfcSE	stat	pvalue	padj	gene_id
17.8517	-4.15489	1.10339	-3.76557	0.000166167	NA	15243
123.288	-3.81594	1.36333	-2.79899	NA	NA	3981
1.39384	-3.7985	2.00733	-1.89231	0.0584492	NA	27321
5.95242	-3.32586	0.968852	-3.43278	0.000597421	NA	4197
2.722	-3.18288	1.82458	-1.74444	0.0810817	NA	1081
2.722	-3.18288	1.82458	-1.74444	0.0810817	NA	18640
69.9097	-3.13355	0.428605	-7.31103	2.65095556469564e-13	3.38182401388223e-09	8687
4.58612	-2.96941	1.25769	-2.361	0.0182257	NA	17976
338.485	-2.94928	1.25861	-2.34328	NA	NA	10619
1.33523	-2.89912	1.43202	-2.0245	0.0429183	NA	14722
25.9341	-2.86258	1.29875	-2.2041	NA	NA	21998
180.011	-2.83967	1.3302	-2.13477	NA	NA	109
0.705778	-2.81493	2.69567	-1.04424	0.296373	NA	11228
3.17889	-2.80786	1.56185	-1.79778	0.0722119	NA	23607
279.719	-2.80645	1.2232	-2.29434	NA	NA	1527
279.518	-2.80529	1.22298	-2.29382	NA	NA	5863
0.661653	-2.73322	2.20574	-1.23914	0.215293	NA	30126
271.83	-2.71864	1.18656	-2.29119	NA	NA	2441
272.348	-2.71613	1.1826	-2.29675	NA	NA	774
113.854	-2.7075	1.03271	-2.62173	0.00874834	0.228766	8377
1.95507	-2.66662	1.99714	-1.33522	0.181805	NA	6099
3.67963	-2.56915	1.50438	-1.70777	0.0876783	NA	30255
3.62441	-2.55291	1.25183	-2.03934	0.0414163	NA	22213
120.955	-2.55201	1.03806	-2.45844	NA	NA	14364
32.4213	-2.48571	0.707516	-3.51329	0.000442595	0.0576142	3307
312.996	-2.47576	0.950203	-2.60551	0.00917377	0.231394	13450
2.57873	-2.44717	1.29695	-1.88686	0.059179	NA	20456
6.75287	-2.43073	0.857035	-2.83621	0.00456528	NA	1059
213.87	-2.39546	1.10163	-2.17446	NA	NA	18284
4.91834	-2.37985	0.932855	-2.55115	0.0107369	NA	16917
247.475	-2.36953	1.04374	-2.27023	NA	NA	22201
1.6405	-2.36267	1.76945	-1.33526	0.181792	NA	7385
1.62441	-2.35049	1.69429	-1.3873	0.165349	NA	17229
0.937858	-2.32065	2.22786	-1.04165	0.297574	NA	10424
14.9337	-2.31435	1.10167	-2.10077	NA	NA	5697
0.49039	-2.28426	3.29961	-0.692281	0.488761	NA	20541
252.92	-2.2658	1.15042	-1.96955	NA	NA	26119
1049.55	-2.2051	0.841221	-2.62131	0.00875922	0.228766	14721
0.461169	-2.20383	2.96269	-0.743863	0.456959	NA	19964
205.299	-2.19047	1.24257	-1.76285	NA	NA	6244
5.62273	-2.12513	0.79476	-2.67393	0.00749689	NA	30176
73.9993	-2.11451	0.579746	-3.6473	0.000265006	0.0427372	30090
656.515	-2.07759	0.984141	-2.11107	0.034766	0.372709	7314
1.35891	-2.05048	1.58027	-1.29755	0.194441	NA	23121
234.168	-2.04528	0.44177	-4.62975	3.66108328590552e-06	0.00380825	7395
23.0015	-2.04409	0.73658	-2.77511	0.00551827	NA	20565
344.654	-2.04127	1.43323	-1.42425	NA	NA	8322
549.842	-2.03835	0.330811	-6.16168	7.19753461495383e-10	4.5909474541483e-06	10351
94.4009	-2.02577	0.735441	-2.7545	NA	NA	17642
42.5158	-1.99915	0.628834	-3.17914	0.00147711	0.105945	4189
16.9294	-1.98078	0.794744	-2.49235	0.01269	NA	24909
313.913	-1.97421	0.477745	-4.13235	3.59071220541492e-05	0.0145746	29941
4.42997	-1.95206	1.06492	-1.83306	0.0667936	NA	11909
3.82404	-1.93268	1.247	-1.54986	0.121174	NA	11363
217.941	-1.93129	0.644069	-2.99858	0.00271244	0.134119	16121
1982.6	-1.91994	0.630665	-3.04431	0.00233216	0.128295	17691
688.755	-1.91704	0.509171	-3.76501	0.00016654	0.0345455	6064
9814.52	-1.9075	0.966621	-1.97337	0.048453	0.418097	24306
18.33	-1.90316	1.38797	-1.37118	0.170318	NA	11634
51.7409	-1.86523	0.593531	-3.1426	0.00167457	0.111958	24271
4.78091	-1.86423	0.815391	-2.28631	0.0222363	NA	23001
4.83105	-1.85363	0.827613	-2.23974	0.0251081	NA	10665
60.6825	-1.83526	0.580573	-3.16111	0.00157167	0.109076	15506
248.177	-1.83462	1.19417	-1.53631	0.124462	0.560057	12996
27.1467	-1.82795	0.890482	-2.05277	NA	NA	29801
2972.21	-1.82663	1.18154	-1.54597	NA	NA	28997
1.16614	-1.81191	1.73502	-1.04432	0.296338	NA	29337
165.413	-1.80019	0.602266	-2.98903	0.00279862	0.135053	4075
205.688	-1.79881	0.528743	-3.40206	0.000668796	0.0719035	23068
111.025	-1.79208	0.706989	-2.5348	NA	NA	16392
18.6243	-1.79056	0.929009	-1.92739	0.0539311	NA	7950
23.2002	-1.78874	0.515358	-3.47086	0.0005188	NA	18253
13.7982	-1.78783	0.894178	-1.99941	0.0455635	NA	23452
0.679303	-1.78206	1.79685	-0.991768	0.321311	NA	1037
0.67486	-1.77557	2.02613	-0.876338	0.380847	NA	3028
18.9875	-1.75198	0.688468	-2.54474	0.0109358	NA	27110
57.229	-1.74975	0.732403	-2.38905	0.016892	0.289178	20659
792.907	-1.74634	0.916839	-1.90474	0.0568145	0.438996	11342
1.1448	-1.74426	1.93706	-0.900464	0.367873	NA	2902
6.24582	-1.74207	0.887119	-1.96374	0.0495607	NA	698
494.822	-1.74069	0.988206	-1.76146	NA	NA	13382
3.27533	-1.73132	1.02366	-1.69131	0.0907781	NA	8093
35.1193	-1.71045	0.840196	-2.03577	0.041773	0.39822	448
6130.61	-1.70916	1.68886	-1.01202	NA	NA	29331
0.640793	-1.70665	2.37849	-0.717534	0.473045	NA	20511
23.0818	-1.70535	0.684856	-2.49008	0.0127714	NA	4711
6.61261	-1.70392	0.710911	-2.39681	0.0165385	NA	30169
13.5385	-1.70233	0.994395	-1.71192	0.0869109	NA	28970
114.422	-1.70081	0.57061	-2.98068	0.00287608	0.136649	22757
86.4982	-1.69625	0.68397	-2.48	NA	NA	28727
749.722	-1.68749	1.03612	-1.62866	0.103385	0.530851	17017
5.92459	-1.67703	1.1144	-1.50487	0.132358	NA	14726
5.90346	-1.65081	0.687487	-2.40122	0.0163404	NA	13219
221.452	-1.65033	0.458109	-3.60248	0.000315195	0.0454659	6158
73.0048	-1.64225	0.289771	-5.66743	1.44957753530366e-08	4.6230651544672e-05	17668
6.92014	-1.64021	0.705519	-2.32483	0.0200812	NA	18358
54.343	-1.63654	0.632567	-2.58715	0.00967748	0.236732	10734
15.9384	-1.63158	0.618328	-2.6387	0.00832249	NA	13504
200.633	-1.62672	0.526188	-3.09152	0.00199133	0.119545	23006
425.91	-1.62598	0.405626	-4.00858	6.10850552995272e-05	0.0197282	8745
63.3224	-1.62061	0.571303	-2.8367	0.00455829	0.174363	2779
1887.88	-1.62052	0.572125	-2.83245	0.00461923	0.175641	3897
2561.43	-1.61928	1.00411	-1.61266	NA	NA	19818
184.164	-1.61776	0.50814	-3.18369	0.00145412	0.1051	25624
44.6152	-1.61553	0.671159	-2.40708	0.0160806	0.284522	19067
5.64429	-1.60921	0.837802	-1.92075	0.0547629	NA	27555
2.06952	-1.60777	1.14091	-1.40921	0.158774	NA	29381
60.9025	-1.6075	0.704871	-2.28057	0.0225741	0.318384	9529
10.3503	-1.60273	0.678686	-2.36152	0.0182001	NA	21702
12.5261	-1.60021	0.800939	-1.99791	0.0457262	NA	16784
1.59268	-1.59548	1.76573	-0.903579	0.366219	NA	13388
22.6368	-1.58775	0.479896	-3.30853	0.000937878	NA	8412
13318.5	-1.58615	1.4265	-1.11192	0.266174	0.703921	17237
276.682	-1.58594	0.948583	-1.6719	0.0945437	0.516087	246
7.6985	-1.58573	0.582017	-2.72454	0.00643917	NA	3527
103.053	-1.58453	0.528183	-2.99997	0.00270006	0.134026	29808
98.9866	-1.58101	0.535109	-2.95456	0.0031311	0.142911	28518
3.61854	-1.57852	0.878094	-1.79767	0.072229	NA	11798
13.3838	-1.56735	0.548493	-2.85757	0.00426904	NA	29286
33.1021	-1.56481	0.428544	-3.65146	0.000260753	0.0426813	5299
400.4	-1.56451	0.63419	-2.46695	0.0136271	0.266831	10058
12.6725	-1.5599	0.984816	-1.58395	0.113205	NA	17697
23.6985	-1.55462	0.595805	-2.60927	0.00907345	NA	13667
7.06365	-1.55261	0.818845	-1.8961	0.0579469	NA	21046
194.564	-1.5511	0.518378	-2.99222	0.00276957	0.134698	26774
3.00664	-1.54964	1.21973	-1.27048	0.203913	NA	223
122.252	-1.54526	0.505402	-3.05748	0.00223207	0.126028	1085
1.02062	-1.53797	1.92194	-0.800218	0.423585	NA	14062
1834.11	-1.52934	1.24859	-1.22485	0.220631	0.666476	1462
19.79	-1.51728	0.719917	-2.10758	0.0350671	NA	30247
261.503	-1.51661	0.344275	-4.40524	1.05667233128042e-05	0.00748887	29692
1726.91	-1.51522	0.377298	-4.01598	5.91987961291017e-05	0.0196156	17653
196.561	-1.51461	0.898649	-1.68543	0.0919047	0.510837	6628
32.4988	-1.51253	0.734252	-2.05996	NA	NA	15347
2390.14	-1.51086	0.543848	-2.77808	0.00546806	0.189803	17161
665.944	-1.50229	0.487066	-3.08437	0.00203985	0.121034	6626
4.89083	-1.50196	0.950961	-1.57941	0.114243	NA	5801
5.899	-1.49894	0.726033	-2.06456	0.0389647	NA	29525
316.711	-1.49797	1.24769	-1.2006	NA	NA	22109
3.94504	-1.48512	0.965997	-1.53739	0.124197	NA	19608
60.1522	-1.48185	0.402086	-3.6854	0.000228343	0.040179	19354
73.6287	-1.47771	0.34122	-4.33067	1.4865904687396e-05	0.0086202	12473
824.749	-1.46819	0.54925	-2.67308	0.00751588	0.216017	22795
25.8342	-1.4681	0.569912	-2.57601	0.00999472	NA	16524
3.84278	-1.46685	0.929127	-1.57874	0.114395	NA	28214
10.6818	-1.46104	0.541393	-2.69867	0.0069618	NA	457
0.561765	-1.45686	2.39161	-0.609152	0.542423	NA	21447
75.7705	-1.45467	0.571539	-2.54518	0.0109223	0.245931	19852
38.3985	-1.45063	0.462699	-3.13515	0.00171766	0.112659	2193
29.5641	-1.44639	0.66015	-2.19101	0.0284512	0.347989	7782
6.25043	-1.4446	0.844657	-1.71028	0.0872146	NA	2080
9.46287	-1.44237	0.696795	-2.07	0.0384522	NA	17787
1.89571	-1.43707	1.35802	-1.05821	0.289958	NA	994
17.3153	-1.43501	0.840226	-1.70789	0.0876568	NA	7846
17.1281	-1.43163	0.539147	-2.65537	0.00792219	NA	4193
384.999	-1.42706	1.09862	-1.29895	0.19396	0.643021	24782
9.01384	-1.42539	0.775542	-1.83793	0.0660727	NA	30306
67.8685	-1.41882	0.417406	-3.39913	0.000676004	0.0719035	1464
3.2605	-1.41787	0.919186	-1.54252	0.122947	NA	24814
2.25235	-1.41487	1.50721	-0.938735	0.347867	NA	9379
197.421	-1.4107	0.30826	-4.57632	4.73215657448825e-06	0.00431201	21176
196.72	-1.41015	0.6328	-2.22843	0.0258517	0.335835	9992
3053.79	-1.40829	0.54765	-2.57151	0.0101256	0.23943	20687
156.958	-1.40812	0.627015	-2.24575	0.02472	0.330984	16986
142.91	-1.40791	0.65047	-2.16445	0.0304298	0.358112	997
897.065	-1.40516	0.56298	-2.49593	0.0125628	0.259749	11017
9.39893	-1.40215	0.555944	-2.5221	0.0116656	NA	3034
1.89702	-1.39998	1.71895	-0.814438	0.415394	NA	19480
507.865	-1.39149	0.49579	-2.80661	0.00500666	0.181642	2755
31.4283	-1.38616	0.626779	-2.21156	0.026997	0.341557	29372
39.5023	-1.38046	0.738115	-1.87025	NA	NA	19500
36.698	-1.37762	0.512529	-2.68789	0.00719042	0.213721	22861
89.3273	-1.3759	0.521044	-2.64066	0.00827438	0.224549	3075
5.07379	-1.37476	0.8612	-1.59633	0.110416	NA	5811
215.805	-1.37224	0.581984	-2.35787	0.0183803	0.296994	29043
1.84991	-1.36597	2.15311	-0.634418	0.525808	NA	3207
13.8923	-1.36411	0.809085	-1.686	0.0917965	NA	28331
67.1871	-1.36261	0.584013	-2.33318	0.0196385	0.302287	17655
4952.14	-1.36119	1.65843	-0.820774	NA	NA	2484
31.7343	-1.35683	0.366569	-3.70143	0.00021439	0.0391734	21376
28.5798	-1.35626	0.601249	-2.25573	0.0240876	0.32851	25893
13.8929	-1.35551	1.83004	-0.7407	NA	NA	9361
15.1515	-1.35273	0.51645	-2.61929	0.00881133	NA	27512
3.19533	-1.35136	0.912294	-1.48128	0.138533	NA	2210
4.56584	-1.34791	0.820709	-1.64237	0.100512	NA	12489
9.202	-1.34254	0.729467	-1.84043	0.0657045	NA	18378
197.919	-1.33929	0.311377	-4.30119	1.69881861429463e-05	0.00942253	24927
64.1832	-1.33671	0.572288	-2.33573	0.0195053	0.301779	27124
142.368	-1.33419	0.509703	-2.61758	0.00885566	0.229203	21565
58.8479	-1.32805	0.420221	-3.16036	0.00157573	0.109076	29723
728.197	-1.32794	0.446754	-2.97242	0.00295458	0.139182	7988
7.9627	-1.32742	0.65184	-2.03642	0.0417078	NA	25007
3.1504	-1.32241	1.08171	-1.22252	0.221509	NA	4290
227.708	-1.32222	0.513811	-2.57336	0.0100718	0.238869	21262
22.0591	-1.31557	0.603421	-2.18019	0.0292435	NA	16939
168.559	-1.315	0.515497	-2.55094	0.0107433	0.244608	19299
10.6351	-1.3146	0.894187	-1.47017	0.141517	NA	28044
60.9881	-1.31458	0.42615	-3.08479	0.00203695	0.121034	7401
0.504159	-1.31299	2.9914	-0.438921	0.660719	NA	30018
281.367	-1.31154	0.559193	-2.34542	0.0190057	0.299615	11520
431.722	-1.30691	0.974833	-1.34065	0.180035	0.626268	8958
13.7743	-1.30378	0.640214	-2.03648	0.0417025	NA	18033
106.613	-1.30041	1.14253	-1.13818	NA	NA	7892
147.923	-1.3002	0.320447	-4.05747	4.96075644689409e-05	0.0178266	23964
35.4712	-1.29962	0.572856	-2.26866	0.0232888	0.323106	6764
50.3232	-1.29904	0.553704	-2.34609	0.0189716	0.299615	22129
2.66137	-1.2982	0.971421	-1.33639	0.181421	NA	12413
203.105	-1.29697	0.520967	-2.48954	0.0127908	0.259749	1928
9.74911	-1.29648	0.658459	-1.96896	0.0489581	NA	23272
6.74662	-1.29591	0.934079	-1.38737	0.165329	NA	28373
13.7716	-1.29218	0.98591	-1.31065	0.189977	NA	26556
26.5758	-1.29132	0.551017	-2.34352	0.0191028	0.299747	19147
16.7218	-1.29081	0.681229	-1.89482	0.0581161	NA	797
16.0275	-1.2889	0.784131	-1.64373	0.100232	NA	9531
3.54248	-1.27849	1.19835	-1.06688	0.286026	NA	28791
14.1573	-1.27557	0.585885	-2.17717	0.0294676	NA	456
982.438	-1.26599	0.896135	-1.41272	0.157737	0.6035	28864
68.3682	-1.26481	0.488365	-2.58989	0.00960068	0.235757	27312
4.36693	-1.2642	0.738205	-1.71254	0.0867978	NA	9871
24.8249	-1.26335	0.812138	-1.55558	NA	NA	3001
58.6606	-1.26279	0.378712	-3.33444	0.00085471	0.0804689	10207
512.574	-1.25971	0.43217	-2.91484	0.00355866	0.150324	5035
9.02687	-1.25546	0.646195	-1.94285	0.0520342	NA	26162
394.534	-1.25512	0.481726	-2.60546	0.00917497	0.231394	16990
39.0008	-1.2542	0.374808	-3.34624	0.000819156	0.0788677	1709
739.588	-1.24928	0.277656	-4.49937	6.81537283116352e-06	0.00543398	25535
14039.3	-1.24853	0.590893	-2.11296	0.0346042	0.371929	30231
144.267	-1.24753	0.436763	-2.8563	0.0042861	0.168251	4392
307.926	-1.24683	0.604748	-2.06173	0.0392338	0.388742	8831
375.783	-1.24377	0.465803	-2.67016	0.00758149	0.216128	14316
221.553	-1.23907	0.333598	-3.71425	0.00020381	0.0388273	13278
694.229	-1.23896	1.63651	-0.757073	0.449006	0.82263	6078
18.0585	-1.23772	0.63427	-1.9514	0.0510094	NA	23360
21.1769	-1.23641	0.596315	-2.07342	0.0381334	NA	25134
2.56037	-1.23233	1.043	-1.18153	0.237392	NA	19858
3.02683	-1.22651	1.04156	-1.17756	0.23897	NA	13269
41.2181	-1.22611	0.424886	-2.88573	0.00390502	0.159924	22360
10.5325	-1.22522	0.567297	-2.15974	0.0307924	NA	28215
149.058	-1.22445	0.585285	-2.09206	0.0364331	0.378118	4367
22.9902	-1.22254	0.43621	-2.80265	0.00506842	NA	9112
24.2503	-1.22196	0.585822	-2.08589	0.0369889	NA	5366
34.7758	-1.22176	0.518404	-2.35678	0.0184342	0.297113	24352
31.4992	-1.2204	0.619502	-1.96996	0.0488428	0.418097	17586
55.0343	-1.21769	0.648621	-1.87735	NA	NA	29931
490.644	-1.21725	0.341579	-3.56359	0.000365821	0.0512832	25988
259.058	-1.21315	0.931946	-1.30174	0.193006	0.641778	19316
22.5746	-1.21128	0.581514	-2.08298	0.0372534	NA	14478
2.13425	-1.21029	1.47894	-0.818348	0.413158	NA	18978
73.5462	-1.2102	0.494226	-2.44867	0.0143387	0.27139	23320
45.6022	-1.20948	0.515847	-2.34464	0.0190453	0.299615	10778
11.4489	-1.20934	0.562848	-2.14861	0.0316655	NA	14888
528.618	-1.2079	0.53294	-2.26648	0.0234218	0.323576	3002
325.903	-1.20411	0.465855	-2.58473	0.0097455	0.237939	6112
28.158	-1.20199	0.543954	-2.20973	0.0271239	0.341806	22735
1.62756	-1.19932	1.30213	-0.92104	0.35703	NA	18072
154.444	-1.19922	0.348394	-3.44214	0.000577138	0.0672378	20403
661.79	-1.19776	0.452461	-2.64721	0.00811589	0.223616	1634
73.5825	-1.19605	0.751394	-1.59178	0.111434	0.540484	17260
285.846	-1.19297	0.429556	-2.77722	0.00548266	0.189803	2094
11.3695	-1.19206	0.513008	-2.32366	0.0201436	NA	7335
311.717	-1.18971	0.342935	-3.46919	0.000522028	0.0634239	19397
5.02258	-1.18758	0.992432	-1.19663	0.231449	NA	24099
638.822	-1.18652	0.607921	-1.95177	NA	NA	497
2.08747	-1.18169	1.04003	-1.13621	0.25587	NA	15512
1.60638	-1.18139	1.30696	-0.903921	0.366037	NA	15748
14.3056	-1.17585	0.917947	-1.28095	0.20021	NA	11958
1562.74	-1.17334	0.540635	-2.1703	0.0299844	0.35732	15288
92.3873	-1.17266	0.627634	-1.86838	0.0617095	0.450102	22905
1151.38	-1.17229	0.547313	-2.14191	0.0322009	0.364011	29096
447.8	-1.17056	0.623664	-1.8769	NA	NA	1554
22.0175	-1.16994	0.795446	-1.47079	0.141347	NA	1183
2.89966	-1.16668	0.890193	-1.31059	0.189996	NA	23722
13.3647	-1.16629	0.692424	-1.68436	0.0921118	NA	8089
34.5181	-1.16566	0.496067	-2.34981	0.0187832	0.299239	10232
849.288	-1.16163	0.460647	-2.52173	0.0116778	0.254147	2792
199.953	-1.1589	0.580493	-1.9964	0.0458907	0.410826	11331
195.575	-1.15798	0.291894	-3.96713	7.27439087418874e-05	0.021605	700
109.117	-1.15299	0.263292	-4.37912	1.19156855862944e-05	0.00800044	26880
30.413	-1.15216	0.912584	-1.26253	0.206759	0.654849	27098
47.9757	-1.1497	0.507252	-2.26652	0.0234195	0.323576	3956
11.7705	-1.14686	0.552548	-2.07559	0.0379322	NA	29994
235.245	-1.14591	0.419888	-2.72908	0.00635114	0.202049	3854
107.405	-1.14588	0.62521	-1.83279	0.0668334	0.464641	26697
27.6012	-1.14376	0.654437	-1.7477	0.0805164	0.489132	30260
85.4256	-1.14179	0.535991	-2.13025	0.0331512	0.366562	8965
611.033	-1.14117	0.260487	-4.38092	1.18181509239094e-05	0.00800044	6756
1.21687	-1.14049	1.35415	-0.842221	0.399664	NA	29036
4.56474	-1.13985	0.955392	-1.19307	0.232841	NA	4425
1.61697	-1.13557	1.57429	-0.721319	0.470713	NA	28750
493.519	-1.13475	0.508582	-2.2312	0.0256676	0.335677	3902
129.892	-1.13418	0.432911	-2.61988	0.00879594	0.228766	17593
5.71295	-1.13253	0.826889	-1.36962	0.170805	NA	22504
1104.02	-1.13234	0.466246	-2.42864	0.0151557	0.278189	9708
11.4164	-1.132	0.764196	-1.4813	0.138526	NA	21837
19.3309	-1.13177	0.405581	-2.79049	0.00526283	NA	24574
45.2311	-1.13044	0.59795	-1.89053	0.0586869	0.442664	4641
31.3856	-1.12944	0.41814	-2.70111	0.0069108	0.210152	12409
531.359	-1.12799	0.473538	-2.38204	0.0172171	0.291297	9928
68.8339	-1.12779	0.542185	-2.08009	0.037517	0.381662	12523
8.62599	-1.12779	0.857468	-1.31525	0.188425	NA	2358
11.2539	-1.12631	0.5887	-1.91322	0.0557196	NA	4472
105.734	-1.12591	0.432428	-2.6037	0.00922237	0.232051	19895
3.63476	-1.12496	0.776772	-1.44825	0.147548	NA	11453
448.543	-1.12461	0.452086	-2.4876	0.0128609	0.260216	18593
8.84646	-1.12314	0.67561	-1.6624	0.0964321	NA	19235
4.50865	-1.12285	0.798911	-1.40548	0.15988	NA	3400
4.50865	-1.12285	0.798911	-1.40548	0.15988	NA	15552
86.5959	-1.12125	0.471083	-2.38015	0.0173058	0.291712	8757
45.8046	-1.12055	0.336879	-3.32627	0.000880154	0.0819936	2431
8.5562	-1.11639	0.645467	-1.72959	0.083704	NA	7658
19.3479	-1.11566	0.677898	-1.64577	0.0998118	NA	20034
25.0458	-1.11498	0.57017	-1.95552	0.0505215	NA	22838
322.769	-1.11406	0.304356	-3.66038	0.000251844	0.0426587	18882
14.1509	-1.11287	0.539832	-2.06152	0.0392538	NA	23285
53.0189	-1.11247	0.569643	-1.95292	0.0508287	0.42339	24125
8.57472	-1.11213	0.821217	-1.35424	0.17566	NA	20229
8.92081	-1.11209	0.646434	-1.72034	0.0853709	NA	12333
32.9852	-1.11153	0.795505	-1.39726	NA	NA	22842
28.7561	-1.11151	0.708843	-1.56806	0.116867	0.549528	15987
7.64874	-1.11055	0.582369	-1.90696	0.0565261	NA	14824
15.5675	-1.11002	0.685907	-1.61832	0.105594	NA	22833
631.029	-1.10458	0.464503	-2.37799	0.0174073	0.291712	18144
6.36167	-1.10362	0.623808	-1.76917	0.0768656	NA	16039
29.766	-1.10344	0.366265	-3.01268	0.00258956	0.132542	25455
133.857	-1.10315	0.546805	-2.01745	0.043649	0.403744	16119
434.888	-1.1025	0.303698	-3.63027	0.000283129	0.0435166	10127
266.062	-1.10135	0.891129	-1.2359	0.216494	0.662855	12766
18.5247	-1.10027	0.558446	-1.97024	0.0488105	NA	29408
9.50151	-1.10001	0.524371	-2.09778	0.0359248	NA	8606
109.413	-1.09672	0.630314	-1.73995	0.0818672	0.492632	24581
5.24429	-1.09668	0.745601	-1.47086	0.141328	NA	3957
23.3928	-1.09493	0.706643	-1.54948	0.121266	NA	10402
25.6551	-1.09248	0.632072	-1.72841	0.0839144	NA	4790
3.19171	-1.09225	0.974797	-1.12049	0.262505	NA	27662
11.5516	-1.0919	0.53531	-2.03975	0.0413749	NA	20689
655.239	-1.08392	0.32224	-3.36369	0.000769067	0.0765687	23340
36.0576	-1.07994	0.6102	-1.76982	0.0767572	0.483552	3637
208.912	-1.07936	0.627358	-1.72049	0.0853431	0.498899	20900
150.863	-1.07936	0.501054	-2.15418	NA	NA	14216
9929.83	-1.07902	0.799119	-1.35026	0.176932	0.622999	6141
625.235	-1.07888	0.374844	-2.87821	0.00399935	0.162742	11502
119.643	-1.0764	0.535128	-2.01149	0.0442739	0.406047	12490
200.914	-1.07446	0.412156	-2.60692	0.00913596	0.231394	22422
92.4713	-1.07431	0.262265	-4.09627	4.19857205344195e-05	0.0157533	10989
18.5652	-1.07387	0.48362	-2.22048	0.0263859	NA	27059
62.5541	-1.0718	0.337935	-3.17163	0.00151587	0.106839	10940
13.7127	-1.07138	0.518737	-2.06537	0.0388879	NA	17220
221.726	-1.06969	0.624716	-1.71229	0.0868439	0.501346	28757
20.8661	-1.06693	0.450598	-2.36781	0.0178935	NA	23792
373.667	-1.06669	0.508554	-2.09749	0.0359498	0.376378	22837
56.52	-1.06592	0.522652	-2.03944	0.0414058	0.396557	14473
229.693	-1.06388	0.343918	-3.09342	0.00197861	0.119062	11962
178.182	-1.05985	0.219024	-4.83897	1.30516352806454e-06	0.00236542	13683
12.9245	-1.05837	0.538959	-1.96373	0.0495614	NA	11637
288.502	-1.05327	0.41244	-2.55376	0.0106567	0.244436	18714
210.667	-1.05276	0.595214	-1.7687	0.0769433	0.484126	12518
167.603	-1.05064	1.23336	-0.851849	0.394298	0.79212	1545
127.882	-1.04788	0.374305	-2.79952	0.00511783	0.18391	25534
4.2697	-1.04678	0.924379	-1.13241	0.257461	NA	8900
11.5912	-1.04462	0.621492	-1.68083	0.0927962	NA	1892
11.5912	-1.04462	0.621492	-1.68083	0.0927962	NA	16837
1370.95	-1.0438	0.429917	-2.4279	0.0151865	0.278353	20148
42.2883	-1.04323	0.304507	-3.42596	0.000612633	0.0688578	14666
151.64	-1.0428	0.442684	-2.35562	0.0184919	0.297479	1001
223.129	-1.04223	0.468187	-2.2261	0.0260076	0.336024	24864
6.86951	-1.04202	0.702447	-1.48342	0.137963	NA	5714
2.31728	-1.04202	1.00896	-1.03277	0.301712	NA	20815
3739.65	-1.04102	0.312543	-3.33079	0.000865988	0.081231	1346
11.1083	-1.04058	0.5275	-1.97267	0.048533	NA	29589
31.9423	-1.04039	0.417249	-2.49346	0.0126504	0.259749	7513
9.58949	-1.03903	0.585553	-1.77444	0.0759906	NA	27181
253.364	-1.03884	0.359489	-2.88976	0.00385539	0.159099	28546
36.5284	-1.03786	0.297812	-3.48495	0.000492232	0.0615628	17958
41.1812	-1.03758	0.50825	-2.04148	0.0412034	0.395665	10049
607.273	-1.03757	0.395918	-2.62067	0.00877581	0.228766	17596
41.7723	-1.03633	0.60718	-1.70679	0.0878602	0.502841	13706
120.22	-1.03481	0.318027	-3.25385	0.00113853	0.0942624	14048
249.151	-1.03369	0.343731	-3.00726	0.00263618	0.132984	7998
74.8032	-1.03336	0.698016	-1.48043	0.138759	0.5787	20081
320.082	-1.0308	0.920134	-1.12027	0.262598	0.701489	5368
105.015	-1.02979	0.584794	-1.76094	0.0782487	0.48614	24653
5.7872	-1.02976	0.892642	-1.15361	0.248662	NA	18009
16.764	-1.02946	0.589938	-1.74504	0.080978	NA	15815
29.2595	-1.02887	0.588859	-1.74723	0.0805977	0.489384	1759
48.7783	-1.0285	0.626376	-1.64198	0.100594	0.525297	4174
102.666	-1.0277	0.523927	-1.96154	0.0498158	0.421419	9538
592.143	-1.02718	1.10423	-0.930224	0.352255	0.766452	13475
207.677	-1.02717	0.487464	-2.10717	0.0351033	0.374112	11168
46.4709	-1.02536	0.582836	-1.75926	0.0785337	0.48614	28322
7.74229	-1.02387	0.629839	-1.6256	0.104035	NA	28015
560.527	-1.02386	0.45144	-2.26798	0.0233302	0.323503	7544
150.358	-1.02328	0.345086	-2.96528	0.00302406	0.140359	4582
530.696	-1.02318	0.505173	-2.0254	0.0428261	0.400978	10804
5.34626	-1.02099	0.677802	-1.50632	0.131985	NA	12790
410.462	-1.01961	0.527593	-1.93257	0.0532886	0.430366	237
105.037	-1.01945	0.631333	-1.61475	0.106365	0.535308	23580
31.7968	-1.01884	0.591674	-1.72195	0.085078	0.498542	27782
13.6832	-1.01837	0.475849	-2.1401	0.0323464	NA	10090
228.196	-1.01812	0.408741	-2.49086	0.0127435	0.259749	14351
160.077	-1.01744	0.499925	-2.03518	0.0418327	0.398253	4232
135.308	-1.01682	0.46469	-2.18817	0.0286569	0.348967	18471
408.27	-1.01662	0.347438	-2.92606	0.00343289	0.148201	18976
337.457	-1.01613	0.625449	-1.62464	0.104239	0.532568	11023
5.26641	-1.01557	0.970293	-1.04666	0.295256	NA	16660
463.407	-1.01485	0.492423	-2.06092	NA	NA	16305
133.008	-1.0137	0.315515	-3.21285	0.00131425	0.0997968	24447
4.615	-1.01338	0.849311	-1.19318	0.232801	NA	4852
18.0244	-1.01079	0.426227	-2.37149	0.0177165	NA	8330
62.9992	-1.01073	0.330347	-3.05961	0.00221625	0.125937	18083
1984.93	-1.00957	0.425701	-2.37156	0.0177133	0.292824	8077
29.7516	-1.00385	0.431688	-2.3254	0.0200503	0.303499	19838
8.08176	-1.0027	0.646176	-1.55174	0.120725	NA	24399
5.67376	-1.00248	0.635461	-1.57756	0.114668	NA	9440
64.5724	-1.00113	0.359582	-2.78414	0.00536696	0.189657	5546
299.339	-1.0003	0.339804	-2.94375	0.00324257	0.143993	19003
4.04835	-0.999672	0.887362	-1.12657	0.259926	NA	25452
7.85276	-0.999175	0.678889	-1.47178	0.14108	NA	19225
72.0038	-0.99872	0.586752	-1.70212	0.0887334	0.504832	6431
9.53945	-0.99804	0.613304	-1.62732	0.10367	NA	7627
3.37976	-0.997739	1.07306	-0.929804	0.352473	NA	7503
8.78378	-0.996847	0.811467	-1.22845	0.219278	NA	6964
19.0074	-0.994431	0.506241	-1.96434	0.0494902	NA	10370
2568.54	-0.994213	0.389357	-2.55348	0.0106654	0.244436	3339
24.102	-0.993361	0.577416	-1.72036	0.0853676	NA	18808
2.98673	-0.992861	1.02997	-0.963973	0.335059	NA	449
4.9427	-0.991287	1.01114	-0.980369	0.326904	NA	2931
407.269	-0.990721	1.1465	-0.864128	0.387517	0.787842	5294
4.19924	-0.984478	0.815866	-1.20667	0.22756	NA	11920
66.8401	-0.983187	0.451846	-2.17594	0.02956	0.354581	21727
24.5973	-0.982329	0.477303	-2.05808	0.0395823	NA	25048
136.578	-0.981243	0.548905	-1.78764	0.0738344	0.478014	4733
13.8385	-0.979969	0.551896	-1.77564	0.075792	NA	391
43.9856	-0.978758	0.586178	-1.66973	0.0949729	0.517108	12095
723.664	-0.978524	0.937833	-1.04339	0.296768	0.728543	26857
75.3671	-0.977193	0.371156	-2.63284	0.00846752	0.226364	25317
20.1948	-0.976438	0.477294	-2.04578	0.0407784	NA	22841
7.45154	-0.972116	0.598249	-1.62493	0.104177	NA	8741
251.539	-0.971422	0.586564	-1.65612	0.0976966	0.520327	10457
30.7229	-0.970984	0.373498	-2.5997	0.00933045	0.232705	3665
10.6475	-0.970783	0.603197	-1.60939	0.10753	NA	4639
69.5079	-0.969125	0.376481	-2.57417	0.0100482	0.238869	27294
71.3979	-0.968915	0.490322	-1.97608	0.0481458	0.418097	19729
7.80299	-0.968824	0.613704	-1.57865	0.114416	NA	23330
345.737	-0.968345	0.400857	-2.41569	0.0157056	0.281174	13210
212.067	-0.96793	0.437375	-2.21304	0.0268947	0.341493	28489
8.95009	-0.967753	0.633423	-1.52781	0.126559	NA	21574
47.3186	-0.967372	0.434975	-2.22397	0.0261503	0.337112	23954
88.084	-0.965257	0.532045	-1.81424	0.0696407	0.471053	2789
21798	-0.964335	0.465699	-2.07073	0.0383844	0.386023	12305
40.6861	-0.963663	0.604782	-1.59341	0.111069	0.540391	29313
676.925	-0.963217	0.908932	-1.05972	0.28927	0.722761	17344
800.418	-0.962946	0.48107	-2.00167	0.0453198	0.408458	6095
454.013	-0.961556	0.210078	-4.57714	4.71379165275227e-06	0.00431201	22080
1.4726	-0.960923	1.8008	-0.533609	0.593612	NA	20400
23.1416	-0.960231	0.503484	-1.90717	0.0564981	NA	7476
75.6845	-0.95962	0.507469	-1.89099	0.0586253	0.442664	29831
34.9815	-0.959542	0.475576	-2.01764	0.0436286	0.403744	11251
19.9191	-0.958676	0.468541	-2.04609	0.0407476	NA	21751
229.524	-0.958612	0.408121	-2.34884	0.0188319	0.299239	25871
4.05321	-0.95856	0.766057	-1.25129	0.210828	NA	13575
11.7564	-0.957736	0.494554	-1.93656	0.0527986	NA	3656
13.3141	-0.956237	0.623485	-1.5337	0.125104	NA	22576
26.3804	-0.954645	0.465604	-2.05034	0.0403316	0.392756	27805
2799.68	-0.954315	0.396824	-2.40488	0.0161777	0.284695	11806
134.671	-0.954016	0.387339	-2.463	0.0137779	0.267249	794
92.3067	-0.952148	0.512445	-1.85805	0.0631619	0.455558	21818
56.609	-0.951735	0.475542	-2.00137	0.0453525	0.408458	6067
8.2866	-0.951397	0.794964	-1.19678	0.231392	NA	18844
1210.7	-0.948796	0.351418	-2.69991	0.00693584	0.210152	6442
35.3527	-0.947881	0.481293	-1.96945	0.0489019	0.418097	6530
854.622	-0.947273	0.376319	-2.51721	0.0118288	0.255115	4716
14.4158	-0.947008	0.410659	-2.30607	0.0211068	NA	1768
68.8848	-0.944513	0.466119	-2.02633	0.0427306	0.400797	19732
228.389	-0.944303	0.402254	-2.34753	0.0188985	0.299239	9327
552.244	-0.943213	0.369484	-2.55279	0.0106865	0.244436	19841
1314.91	-0.942349	0.358144	-2.6312	0.00850837	0.226364	24019
832.926	-0.941416	0.403808	-2.33135	0.0197351	0.303137	24030
280.832	-0.94128	0.376556	-2.49971	0.0124297	0.25956	11020
8.75044	-0.940773	0.630853	-1.49127	0.13589	NA	716
88.77	-0.939977	0.44454	-2.11449	0.0344731	0.371694	19627
375.423	-0.939381	0.520578	-1.8045	0.0711535	0.47426	24219
152.167	-0.9364	0.215987	-4.33546	1.45458460313699e-05	0.0086202	24604
1.11083	-0.935691	1.87322	-0.499511	0.61742	NA	20323
51.2255	-0.935602	0.729432	-1.28264	0.199617	0.647708	26208
4.36154	-0.934241	0.799831	-1.16805	0.242788	NA	28793
1.09986	-0.934086	1.60804	-0.580883	0.561319	NA	6219
881.617	-0.934015	0.574105	-1.62691	0.103757	0.53147	15168
32.9461	-0.933936	0.497759	-1.87628	0.0606165	0.447632	28891
4905	-0.932877	0.241028	-3.87042	0.00010865	0.027721	19223
40.4639	-0.932225	0.505235	-1.84513	0.0650183	0.459014	29189
40.8661	-0.931567	0.478194	-1.94809	0.0514037	0.42554	5933
79.7103	-0.930679	0.500774	-1.85848	0.0631006	0.455303	1329
3.6139	-0.930437	0.956206	-0.973051	0.330528	NA	12210
24.5119	-0.929136	0.76174	-1.21976	0.222558	NA	3184
26.2814	-0.929033	0.339832	-2.7338	0.00626081	NA	14019
6.57016	-0.926051	0.606929	-1.5258	0.12706	NA	653
72.377	-0.925715	0.313566	-2.95222	0.00315498	0.142917	21180
22.403	-0.924909	0.425264	-2.1749	0.0296374	NA	6042
303.281	-0.924904	0.484554	-1.90877	0.0562914	0.437602	18054
268.836	-0.924665	0.294367	-3.14119	0.00168262	0.111958	4794
62.7157	-0.922449	0.513504	-1.79638	0.0724343	0.475454	10582
2.55522	-0.921153	1.31045	-0.702926	0.482102	NA	3099
387.72	-0.92106	0.357363	-2.57738	0.00995533	0.238869	6891
53.556	-0.920099	0.609386	-1.50988	NA	NA	12328
39.8664	-0.920013	0.49447	-1.86061	0.0627999	0.454418	25602
10.2609	-0.919719	0.720401	-1.27668	0.201717	NA	6366
10.2103	-0.919415	0.854834	-1.07555	0.28213	NA	20658
27.1656	-0.918992	0.64609	-1.42239	0.154913	0.599008	25125
27.3219	-0.918136	0.487535	-1.88322	0.0596703	0.445285	16337
16.1029	-0.917842	0.44157	-2.07859	0.0376551	NA	25918
3.25738	-0.917509	0.84779	-1.08224	0.279147	NA	28709
10.3103	-0.91642	0.588069	-1.55835	0.119149	NA	12081
21.0804	-0.91598	0.500512	-1.83008	0.0672374	NA	24353
20.076	-0.915427	0.575953	-1.58941	0.111967	NA	6700
68.4421	-0.915424	0.38175	-2.39797	0.0164863	0.286924	12783
53.5063	-0.915	0.333715	-2.74186	0.00610918	0.199322	25790
222.003	-0.913851	0.516322	-1.76993	0.0767396	0.483552	19540
823.832	-0.912769	0.219593	-4.15665	3.22951696846519e-05	0.0139485	12314
28.7858	-0.911438	0.324762	-2.80648	0.00500863	0.181642	19953
83.3208	-0.910541	0.527367	-1.72658	0.0842429	0.496506	19583
1761.56	-0.910223	0.54591	-1.66735	0.095445	0.5179	15066
146.699	-0.910059	0.308088	-2.9539	0.00313789	0.142917	14706
9.20466	-0.908823	0.840684	-1.08105	0.279674	NA	13559
39.3517	-0.908397	0.397101	-2.28757	0.0221624	0.316425	29102
862.075	-0.906327	0.508965	-1.78072	0.0749574	0.480091	15745
743.746	-0.904162	0.247075	-3.65946	0.000252743	0.0426587	4786
11.9406	-0.90362	0.727407	-1.24225	0.214145	NA	21307
9.02439	-0.90333	0.47937	-1.88441	0.0595095	NA	20826
19.1063	-0.903181	0.543103	-1.663	0.096312	NA	27967
1.42776	-0.903013	1.27552	-0.707958	0.478971	NA	18397
83.9846	-0.902786	0.345178	-2.61543	0.00891163	0.2299	26550
161.158	-0.901871	0.29539	-3.05316	0.00226447	0.126386	3548
81.6668	-0.901843	0.474217	-1.90175	0.0572035	0.439532	11183
863.469	-0.901538	0.283761	-3.17711	0.0014875	0.105945	10077
5.49766	-0.901304	0.684414	-1.3169	0.187873	NA	13551
96.8324	-0.901284	0.337237	-2.67255	0.00752769	0.216017	30150
7.23269	-0.901061	0.717937	-1.25507	0.209454	NA	7738
345.61	-0.900584	0.387504	-2.32406	0.0201221	0.304144	7991
31.1115	-0.900566	0.531787	-1.69347	0.0903659	0.507964	22302
798	-0.900422	0.338861	-2.6572	0.00787926	0.221157	17679
193.331	-0.899534	0.484009	-1.85851	0.063097	0.455303	25472
134.442	-0.899519	0.469467	-1.91604	0.0553596	0.436445	22456
100.244	-0.899284	0.609819	-1.47467	0.1403	0.580542	15961
207.212	-0.898708	0.525394	-1.71054	0.0871655	0.501346	28366
288.993	-0.898609	0.388852	-2.31093	0.0208369	0.308015	5622
86.0451	-0.898471	0.535811	-1.67684	0.0935733	0.5142	169
77.6489	-0.897701	0.511505	-1.75502	0.079256	0.486698	18745
11.683	-0.897641	0.559319	-1.60488	0.10852	NA	29603
515.607	-0.896488	1.07733	-0.832141	0.405329	0.797776	24423
113.988	-0.895989	0.356729	-2.51168	0.0120159	0.256401	28711
44.5938	-0.895978	0.423248	-2.11691	0.0342676	0.371374	16383
533.968	-0.895556	0.405063	-2.21091	0.0270422	0.341557	4683
40.6249	-0.895471	0.734723	-1.21879	0.222925	0.66829	11728
39.4225	-0.895437	0.613261	-1.46012	0.144256	0.585514	26440
47.6868	-0.894896	0.547601	-1.63421	0.102214	0.528317	19252
8.13736	-0.894742	0.761238	-1.17538	0.239844	NA	1480
16.0938	-0.893799	0.508985	-1.75604	0.0790811	NA	2835
16.0938	-0.893799	0.508985	-1.75604	0.0790811	NA	7397
128.335	-0.89316	0.377723	-2.36459	0.0180499	0.294634	7904
23.6176	-0.893139	0.583545	-1.53054	0.125883	NA	24938
1.80695	-0.892741	1.36048	-0.656195	0.511698	NA	26662
290.544	-0.892644	0.380194	-2.34787	0.0188813	0.299239	15844
38.7278	-0.892509	0.745987	-1.19641	0.231535	0.674148	1641
213.332	-0.891328	0.357151	-2.49566	0.0125721	0.259749	8934
24.5578	-0.890342	0.482316	-1.84597	0.0648959	NA	1524
85.6213	-0.88994	0.322663	-2.75811	0.00581374	0.194917	12251
22.4823	-0.889746	0.702856	-1.2659	0.205549	NA	28117
1374.38	-0.889195	0.353718	-2.51386	0.0119419	0.256076	15074
99.0706	-0.889067	0.606902	-1.46493	0.142941	0.583714	9526
99.0706	-0.889067	0.606902	-1.46493	0.142941	0.583714	13793
33.4454	-0.888985	0.708721	-1.25435	0.209714	0.65765	17352
223.472	-0.888803	0.484235	-1.83548	0.0664349	0.463702	22412
431.147	-0.888675	0.396826	-2.23946	0.0251262	0.333319	13371
3.58484	-0.88783	0.958809	-0.925972	0.35446	NA	8095
40.6349	-0.887823	0.309726	-2.86648	0.00415062	0.165209	22459
428.622	-0.886917	0.506341	-1.75162	0.0798389	0.487955	15721
12.8137	-0.885605	0.44873	-1.97358	0.0484293	NA	5596
59.9834	-0.885394	0.332311	-2.66435	0.00771365	0.218431	6544
146.29	-0.885217	0.32574	-2.71756	0.00657657	0.205631	17543
15.1148	-0.884636	0.542235	-1.63146	0.102792	NA	13070
22.1047	-0.884132	0.466969	-1.89334	0.0583121	NA	20057
122.004	-0.883286	0.310904	-2.84102	0.00449689	0.173839	3534
18.9371	-0.882771	0.70246	-1.25668	0.208868	NA	26611
37.7089	-0.882183	0.415044	-2.12552	0.0335435	0.367941	17852
8.34619	-0.881119	0.688107	-1.2805	0.20037	NA	13239
65.753	-0.880775	0.49989	-1.76194	0.07808	0.486039	7355
526.603	-0.879408	1.06426	-0.826313	0.408627	0.800317	23744
27.0777	-0.878534	0.336538	-2.61051	0.00904082	0.231394	4799
167.319	-0.877869	0.406735	-2.15833	0.0309022	0.3589	20718
65.6548	-0.87738	0.508104	-1.72677	0.0842087	0.496419	26690
83.6636	-0.876947	0.460018	-1.90633	0.0566074	0.438592	27800
235.883	-0.876786	0.366563	-2.39191	0.0167609	0.288642	19089
66.3606	-0.87582	0.344296	-2.5438	0.0109654	0.245931	18005
2211.88	-0.875515	0.317848	-2.75451	0.00587801	0.196373	28780
5.70878	-0.875371	0.893973	-0.979192	0.327485	NA	5380
223.844	-0.875042	0.341262	-2.56413	0.0103433	0.241761	16477
18.1226	-0.874645	0.620439	-1.40972	0.158622	NA	19688
18.3495	-0.874352	0.454792	-1.92253	0.0545386	NA	17573
129.888	-0.874099	0.481255	-1.81629	0.0693261	0.47042	27383
892.011	-0.874005	0.516769	-1.69129	0.0907817	0.508729	349
26.9976	-0.873577	0.462752	-1.88779	0.0590548	0.443439	2369
27.7184	-0.873549	0.427273	-2.04447	0.0409067	0.394328	28877
190.571	-0.873325	0.975133	-0.895596	0.370469	0.776229	4227
69.4205	-0.873077	0.396725	-2.20071	0.0277564	0.343695	2125
322.359	-0.872658	0.594059	-1.46898	NA	NA	3101
11.1146	-0.87254	0.501364	-1.74033	0.0818009	NA	12583
5.66089	-0.872095	0.713429	-1.2224	0.221557	NA	28975
49.23	-0.871587	0.319251	-2.7301	0.00633156	0.202049	18525
83.2064	-0.871517	0.25686	-3.39297	0.000691402	0.0725944	12364
145.224	-0.871156	0.292425	-2.97908	0.00289116	0.13711	30325
940.225	-0.870798	0.295649	-2.94538	0.00322562	0.143993	3821
89.2219	-0.870668	0.540305	-1.61144	0.107085	0.535563	28114
289.723	-0.870603	0.329422	-2.64282	0.00822178	0.223952	14449
36.4178	-0.867554	0.413852	-2.09629	0.0360565	0.376479	6858
137.53	-0.867313	0.231461	-3.74713	0.000178873	0.0359032	24130
5.6992	-0.867141	0.642251	-1.35016	0.176965	NA	12013
108.225	-0.867084	0.388891	-2.22963	0.0257718	0.335812	12960
304.597	-0.86707	0.293842	-2.9508	0.00316947	0.143126	137
27.3364	-0.866745	0.339377	-2.55393	0.0106516	0.244436	5958
53.1312	-0.866124	0.548325	-1.57958	0.114203	0.54452	27834
982.509	-0.864998	0.257702	-3.35658	0.000789143	0.0772706	3254
22.0561	-0.864843	0.458421	-1.88657	0.0592184	NA	16509
234.791	-0.8648	0.365466	-2.3663	0.0179671	0.294634	20354
7.11389	-0.864411	0.572641	-1.50951	0.131167	NA	21185
60.7251	-0.864323	0.33738	-2.56187	0.0104111	0.241761	24117
15.901	-0.863776	0.528799	-1.63347	0.102371	NA	23045
61.7589	-0.86323	0.546463	-1.57967	0.114183	0.54452	9054
898.601	-0.862901	0.48195	-1.79044	0.0733835	0.477508	18325
33.4045	-0.862666	0.505859	-1.70535	0.0881296	0.503254	387
644.068	-0.862301	0.362463	-2.37901	0.0173594	0.291712	14627
27.9322	-0.862281	0.543978	-1.58514	0.112935	0.542115	378
107.986	-0.862053	0.330003	-2.61226	0.00899456	0.230873	19638
26.0478	-0.861171	0.45728	-1.88324	0.0596672	NA	13106
279.314	-0.860773	0.342805	-2.51097	0.01204	0.256401	24050
140.325	-0.860751	0.324441	-2.65303	0.00797737	0.221875	8561
176.686	-0.860654	0.540393	-1.59265	0.11124	0.540484	12573
459.473	-0.859333	0.271517	-3.16493	0.00155118	0.108727	15587
10.6867	-0.859154	0.764382	-1.12399	0.261019	NA	25856
90.9658	-0.858692	0.672049	-1.27772	0.201348	0.648888	12640
366.798	-0.858461	0.619219	-1.38636	NA	NA	9193
98.8089	-0.858407	0.349402	-2.45679	0.0140184	0.268748	3871
36.19	-0.857847	0.658854	-1.30203	0.192907	0.641778	27389
216.416	-0.857705	0.56652	-1.51399	0.130029	0.567619	30214
21.5184	-0.857432	0.796998	-1.07583	0.282005	NA	16052
7.54054	-0.855859	0.77007	-1.1114	0.266394	NA	14779
141.477	-0.855805	0.304193	-2.81336	0.00490266	0.180409	25873
280.164	-0.855582	0.221914	-3.85546	0.000115513	0.0280686	171
14.9141	-0.85459	0.489869	-1.74453	0.0810675	NA	25991
6.74269	-0.853773	0.748359	-1.14086	0.253928	NA	15679
60.0577	-0.853695	0.298277	-2.86209	0.0042086	0.166996	826
43.0818	-0.852881	0.474212	-1.79852	0.0720941	0.474564	4702
41.0965	-0.851971	0.440453	-1.93431	0.0530754	0.43015	26381
132.511	-0.85189	0.901927	-0.944523	0.344903	0.761568	26504
276.555	-0.851006	0.340491	-2.49935	0.0124421	0.25956	13195
12.0551	-0.850926	0.460573	-1.84754	0.0646693	NA	23896
920.533	-0.850682	1.11348	-0.763988	0.444874	0.820768	26488
87.2751	-0.84996	0.412784	-2.05909	0.0394854	0.389872	1711
158.869	-0.849573	0.383833	-2.21339	0.0268707	0.341493	10117
61.3508	-0.849024	0.296878	-2.85984	0.00423848	0.16792	13534
239.285	-0.848741	0.466842	-1.81805	0.0690566	0.469969	1611
11.7522	-0.848739	0.600241	-1.414	0.157363	NA	17019
341.625	-0.847781	0.258473	-3.27996	0.00103823	0.0894911	28924
20.1797	-0.847691	0.455893	-1.85941	0.0629693	NA	10088
16.6252	-0.847232	0.706719	-1.19882	0.230596	NA	16285
186.531	-0.846814	0.323096	-2.62094	0.00876881	0.228766	4592
1251.6	-0.846209	0.209086	-4.04718	5.1838339038308e-05	0.0181179	13424
306.335	-0.845869	0.397959	-2.12552	0.0335435	0.367941	19427
13.1793	-0.845288	0.675717	-1.25095	0.210953	NA	29551
273.089	-0.843673	0.407825	-2.06871	0.0385732	0.386246	12780
205.197	-0.843265	0.258096	-3.26725	0.00108597	0.0926315	5955
350.097	-0.842899	0.33348	-2.52758	0.0114851	0.25198	16963
264.025	-0.842769	0.312091	-2.7004	0.00692572	0.210152	24525
5.33291	-0.842109	0.768497	-1.09579	0.273172	NA	9783
389.706	-0.84191	0.443412	-1.89871	0.0576026	0.439671	26123
15.4777	-0.841879	0.412574	-2.04055	0.0412953	NA	12924
536.063	-0.841243	0.402657	-2.08923	0.0366873	0.379011	10897
54.712	-0.841204	0.273401	-3.07682	0.00209223	0.123011	10247
1237.88	-0.840527	0.212149	-3.96196	7.43361869367692e-05	0.0218002	19943
125.942	-0.840309	0.520839	-1.61337	0.106663	0.535308	12170
146.586	-0.839225	0.55174	-1.52105	0.128247	0.565542	16999
17.7298	-0.838775	0.439147	-1.91001	0.0561319	NA	17933
88.726	-0.838754	0.335627	-2.49907	0.012452	0.25956	21178
1146.18	-0.838502	0.214276	-3.91318	9.10881043825798e-05	0.0251359	27721
342.48	-0.838349	0.358372	-2.33932	0.0193187	0.300385	22870
72.9176	-0.83823	0.275184	-3.04607	0.00231851	0.12804	54
70.4975	-0.838002	0.430523	-1.94647	0.0515978	0.425903	9853
129.151	-0.837963	0.376793	-2.22393	0.026153	0.337112	25689
287.452	-0.837918	0.559961	-1.49639	0.134553	0.573984	29949
96.1528	-0.837773	0.345169	-2.42714	0.0152186	0.278541	9092
99.4195	-0.837503	0.451792	-1.85374	0.0637767	0.456273	13377
35.7804	-0.837355	0.635344	-1.31795	0.187519	0.634925	13718
95.9859	-0.836669	0.338147	-2.47428	0.0133506	0.264495	23271
207.153	-0.8363	1.04137	-0.803079	0.421929	0.808117	421
3.46445	-0.836194	0.985544	-0.84846	0.396182	NA	24817
34.6992	-0.836174	0.470569	-1.77694	0.0755778	0.481473	25090
13.207	-0.834314	0.580998	-1.436	0.151002	NA	20877
21.8832	-0.833483	0.469355	-1.7758	0.0757651	NA	14691
45.9661	-0.832449	0.275472	-3.0219	0.00251195	0.130796	3946
202.886	-0.831974	0.487003	-1.70836	0.0875702	0.502421	17898
25.2559	-0.831623	0.505822	-1.6441	0.100155	NA	2060
23.0857	-0.828413	0.433649	-1.91033	0.0560905	NA	12245
13.9596	-0.827917	0.58683	-1.41083	0.158295	NA	5255
376.572	-0.82664	0.546469	-1.51269	0.130357	0.567827	21037
10.475	-0.82584	0.59525	-1.38738	0.165325	NA	16404
44.5105	-0.82494	0.362008	-2.27879	0.0226797	0.319044	21137
14.0176	-0.823348	0.775256	-1.06203	0.28822	NA	29143
134.541	-0.823223	0.518481	-1.58776	0.112341	0.541287	20859
65.9901	-0.822285	0.461253	-1.78272	0.0746322	0.479773	28978
121.783	-0.821921	0.494104	-1.66346	0.0962212	0.518899	13114
61.2087	-0.821135	0.25683	-3.1972	0.0013877	0.102034	27968
3.15248	-0.820858	0.830612	-0.988257	0.323027	NA	23239
56.8538	-0.82082	0.4931	-1.66461	0.0959898	0.518899	6960
30.6891	-0.820426	0.626141	-1.31029	0.190098	0.638767	7964
774.071	-0.818524	0.475803	-1.7203	0.0853778	0.498899	19353
28.4046	-0.818051	0.487298	-1.67875	0.0932011	0.513371	16886
6.23691	-0.817943	0.606577	-1.34846	0.177511	NA	676
7.97527	-0.816965	0.652458	-1.25214	0.210521	NA	10013
46.748	-0.816612	0.306989	-2.66007	0.00781242	0.22025	21737
36.8099	-0.815622	0.497937	-1.638	0.101421	0.52734	25113
129.825	-0.814174	0.419136	-1.9425	0.0520761	0.426813	13885
19.4409	-0.810584	0.589595	-1.37481	0.169189	NA	3367
66.7758	-0.81031	0.321565	-2.51989	0.011739	0.254147	23135
58.3321	-0.809675	0.298902	-2.70883	0.00675211	0.208311	906
440.721	-0.80778	0.328787	-2.45685	0.0140162	0.268748	7183
46.4364	-0.807734	0.523281	-1.54359	0.122687	0.55857	8870
6.47669	-0.807411	0.713462	-1.13168	0.257769	NA	23557
29.8296	-0.806036	0.517179	-1.55852	0.119109	0.553297	7832
8.46438	-0.805705	0.670956	-1.20083	0.229817	NA	12027
2863.83	-0.805688	0.364342	-2.21135	0.0270114	0.341557	20966
20.7425	-0.805377	0.473104	-1.70233	0.0886941	NA	28107
1737.54	-0.804988	0.384553	-2.09331	0.0363218	0.377942	2478
95.6633	-0.804623	0.49505	-1.62534	0.104091	0.532178	12438
16.7471	-0.804612	0.433819	-1.85472	0.0636367	NA	16106
94.9062	-0.80448	0.425721	-1.88969	0.0587997	0.442851	28826
17.8871	-0.804328	0.366486	-2.1947	0.0281851	NA	328
164.967	-0.803869	0.394825	-2.03602	0.0417488	0.39822	10467
7.8724	-0.803827	0.558118	-1.44025	0.149798	NA	28800
1134.11	-0.803473	0.853245	-0.941667	0.346363	0.762296	28807
3.48183	-0.802964	0.911116	-0.881297	0.378157	NA	26993
17.8879	-0.802902	0.463022	-1.73405	0.0829098	NA	24587
335.562	-0.802498	0.325919	-2.46226	0.0138065	0.267249	18163
608.638	-0.802284	0.331773	-2.41817	0.0155986	0.280643	27663
147.886	-0.802261	0.527701	-1.52029	0.128437	0.565542	5711
4.10875	-0.80177	0.821159	-0.976389	0.328872	NA	7115
70.1186	-0.801561	0.425209	-1.8851	0.0594163	0.44468	7299
330.41	-0.801536	0.976015	-0.821233	0.411513	0.801654	16250
35.5112	-0.800338	0.473279	-1.69105	0.0908272	0.508864	1743
1174.46	-0.799897	0.196648	-4.06766	4.74879948483175e-05	0.0173087	21177
66.4275	-0.799055	0.474485	-1.68405	0.0921729	0.511285	14189
46.1376	-0.798988	0.365922	-2.18349	0.0289994	0.350825	16244
142.124	-0.798987	0.316365	-2.52552	0.0115527	0.252576	28509
386.686	-0.798719	0.362133	-2.2056	0.0274122	0.342702	12771
7.61237	-0.798456	0.569979	-1.40085	0.161258	NA	16893
6.1165	-0.798412	0.662444	-1.20525	0.228106	NA	81
285.089	-0.798109	0.301202	-2.64975	0.00805512	0.222663	2189
5.96816	-0.797865	1.00254	-0.79584	0.426125	NA	12077
59.7289	-0.797736	0.417747	-1.90962	0.0561825	0.437283	7931
109.457	-0.797471	0.381857	-2.0884	0.0367616	0.379011	24315
25.9435	-0.797282	0.447279	-1.78252	0.0746649	NA	13836
66.6828	-0.796924	0.271346	-2.93693	0.00331477	0.144987	15416
26.756	-0.795747	0.548042	-1.45198	0.146507	0.587796	14803
329.714	-0.795669	0.281011	-2.83145	0.00463373	0.175853	10635
11.0886	-0.794865	0.537025	-1.48013	0.138839	NA	1736
47.1685	-0.794498	0.411937	-1.92869	0.0537696	0.431601	27270
6.53353	-0.793942	0.585133	-1.35686	0.174826	NA	27975
905.912	-0.793909	0.259899	-3.05468	0.00225301	0.126386	7440
7.32918	-0.79387	0.729039	-1.08893	0.276186	NA	15532
964.622	-0.793489	1.08496	-0.731353	0.464564	0.82903	20098
22.7783	-0.793416	0.411635	-1.92747	0.0539206	NA	2888
16.2547	-0.793408	0.672213	-1.18029	0.237884	NA	24597
102.553	-0.792776	0.666803	-1.18892	0.234471	0.676082	24533
12.0273	-0.792555	0.449721	-1.76232	0.0780145	NA	28848
9.63623	-0.792087	0.706808	-1.12065	0.262436	NA	18766
32.3037	-0.791962	0.371562	-2.13144	0.0330531	0.366407	25404
4794.01	-0.791471	0.242776	-3.26009	0.00111378	0.0931701	10951
31.5753	-0.79126	0.349669	-2.26288	0.023643	0.324316	8432
78.7509	-0.791111	0.416868	-1.89775	0.0577288	0.439852	17328
44.9099	-0.791096	0.381881	-2.07158	0.0383049	0.385527	15713
12.6507	-0.790541	0.549037	-1.43987	0.149905	NA	16846
399.299	-0.7904	0.851767	-0.927954	0.353432	0.766668	20996
16.9695	-0.79038	0.470528	-1.67977	0.0930014	NA	7324
2707.52	-0.790213	0.567015	-1.39364	0.163428	0.608803	27589
3038.64	-0.78995	0.316919	-2.49259	0.0126816	0.259749	20097
134.68	-0.789904	0.414832	-1.90416	0.0568898	0.439179	15993
65.193	-0.789803	0.512403	-1.54137	0.123227	0.559483	20679
407.975	-0.789699	0.396845	-1.98994	0.046597	0.412902	24556
12.2881	-0.789668	0.521285	-1.51485	0.12981	NA	2829
9.27967	-0.789216	0.615424	-1.28239	0.199705	NA	28387
13.6286	-0.788342	0.506993	-1.55494	0.119961	NA	28151
604.519	-0.788157	0.342216	-2.3031	0.0212735	0.31158	16319
212.479	-0.787809	0.307604	-2.56111	0.0104338	0.241761	21595
10.5535	-0.787488	0.682312	-1.15415	0.24844	NA	10856
2437.23	-0.78711	0.21609	-3.64252	0.000269985	0.0427372	27435
1671.99	-0.786842	0.25372	-3.10122	0.00192725	0.116976	21584
16.371	-0.786324	0.394624	-1.99259	0.0463066	NA	10372
9.63729	-0.785745	0.574468	-1.36778	0.171381	NA	25928
912.516	-0.785652	0.244219	-3.21701	0.00129536	0.0997968	2735
104.4	-0.785607	0.351777	-2.23325	0.0255323	0.335067	359
1008.2	-0.784889	0.799715	-0.981461	0.326366	0.746791	24991
18.9624	-0.784735	0.531237	-1.47718	0.139627	NA	5432
10.1305	-0.78421	0.565275	-1.38731	0.165348	NA	17869
345.337	-0.783689	0.171716	-4.56388	5.02179508251355e-06	0.00441814	1741
75.1142	-0.783464	0.356874	-2.19535	0.0281384	0.346149	18312
2.7721	-0.783134	1.02176	-0.766456	0.443405	NA	5423
217.876	-0.782079	0.329713	-2.372	0.0176921	0.292734	18689
18.9143	-0.781999	0.661024	-1.18301	0.236805	NA	11190
18.1438	-0.780825	0.608523	-1.28315	0.19944	NA	15648
57.2368	-0.780543	0.489206	-1.59553	0.110593	0.539316	19849
34.469	-0.780515	0.381869	-2.04393	0.0409602	0.394362	7644
1889.67	-0.780236	0.367162	-2.12504	0.0335829	0.368136	9031
1051.45	-0.778822	0.42515	-1.83188	0.0669699	0.46489	25160
53.5114	-0.778594	0.519269	-1.4994	0.133769	0.572938	10740
139.198	-0.77837	0.214273	-3.63261	0.000280569	0.0433845	151
142.758	-0.778172	0.243383	-3.19732	0.00138713	0.102034	3971
43.5042	-0.777376	0.381727	-2.03647	0.041703	0.398208	21634
455.523	-0.777042	0.301634	-2.57611	0.00999189	0.238869	4851
90.1595	-0.776844	0.27941	-2.78031	0.00543077	0.189803	30077
11.0381	-0.776778	0.593337	-1.30917	0.190477	NA	11101
143.658	-0.776728	0.24032	-3.23206	0.001229	0.0978378	6235
40.2354	-0.776372	0.387815	-2.00191	0.0452942	0.408458	5681
197.922	-0.776107	0.359922	-2.15632	0.0310585	0.3589	1840
382.387	-0.775556	0.242834	-3.19377	0.00140427	0.102368	19523
1.69041	-0.77552	1.361	-0.569817	0.568802	NA	717
357.334	-0.775491	0.524925	-1.47734	NA	NA	16445
606.54	-0.774553	1.1448	-0.676586	0.498669	0.844248	18800
157.772	-0.774396	0.288032	-2.68857	0.00717582	0.213721	21730
85.3228	-0.774346	0.446841	-1.73293	0.0831078	0.494956	16729
46.6418	-0.774138	0.367923	-2.10408	0.0353719	0.375192	14299
146.411	-0.774137	0.511261	-1.51417	0.129982	0.567619	1985
1209	-0.774114	0.311039	-2.4888	0.0128174	0.259749	11252
317.933	-0.774029	0.240156	-3.22303	0.00126843	0.0995778	26401
1261.18	-0.773803	0.337573	-2.29226	0.0218908	0.315222	24472
540.186	-0.772824	0.226026	-3.41917	0.000628114	0.0702881	7648
16.6523	-0.772403	0.554593	-1.39274	0.163698	NA	3797
535.248	-0.772371	0.277933	-2.77898	0.00545295	0.189803	14402
62.2184	-0.772359	0.365298	-2.11433	0.0344875	0.371694	18832
1843.34	-0.772035	0.613435	-1.25855	0.208195	0.655328	14140
6.77833	-0.771292	0.709942	-1.08642	0.277295	NA	26649
73.0958	-0.77077	0.279132	-2.76131	0.00575704	0.194292	16123
993.943	-0.770636	0.400033	-1.92643	0.0540505	0.432264	12747
4.02847	-0.770553	1.05359	-0.731356	0.464562	NA	7110
32.8546	-0.769926	1.32009	-0.583236	0.559734	0.872072	12716
34.2713	-0.769696	1.22812	-0.626727	0.530838	0.859592	19373
8.82523	-0.768839	0.675797	-1.13768	0.255255	NA	11671
42.3138	-0.768146	0.538634	-1.4261	0.153839	0.597875	3032
2.7417	-0.7681	1.21735	-0.630963	0.528065	NA	8143
35.6338	-0.767814	0.28642	-2.68073	0.0073462	0.21569	9407
151.598	-0.767548	0.401213	-1.91307	0.0557396	0.436468	15169
814.553	-0.76753	0.338584	-2.26688	0.0233977	0.323576	6684
7.67498	-0.766756	1.03528	-0.740626	0.45892	NA	22061
4.80671	-0.766735	0.812871	-0.943243	0.345557	NA	17360
4.66241	-0.766629	0.818566	-0.936551	0.348989	NA	14683
908.428	-0.76658	0.535354	-1.43191	0.152169	0.595093	15875
132.155	-0.76637	0.386783	-1.9814	0.0475469	0.415963	27269
314.344	-0.765556	0.972058	-0.787562	0.430953	0.812904	17241
37.2619	-0.765498	0.504032	-1.51875	0.128826	0.565786	26160
12.6827	-0.765393	1.0314	-0.742092	0.458031	NA	5260
277.221	-0.765266	0.358628	-2.13387	0.0328536	0.366217	14446
12.9192	-0.764771	0.53845	-1.42032	0.155514	NA	24537
365.639	-0.764239	0.476258	-1.60467	0.108566	0.537019	19163
17.3107	-0.764157	0.777245	-0.983161	0.325528	NA	29440
3.43251	-0.763208	1.0874	-0.701863	0.482764	NA	13358
704.398	-0.763172	0.252479	-3.02271	0.00250521	0.130712	22370
1077.04	-0.763009	0.460745	-1.65603	0.0977151	0.520327	16742
12.3925	-0.762822	0.475604	-1.6039	0.108736	NA	8277
369.847	-0.762064	0.624245	-1.22078	0.22217	0.667492	14977
424.398	-0.761592	0.5362	-1.42035	0.155505	0.600001	21392
17.8328	-0.761589	0.568142	-1.34049	0.180086	NA	24542
939.026	-0.761484	0.251615	-3.02638	0.002475	0.130406	21056
23.4962	-0.760901	0.340242	-2.23635	0.0253286	NA	26961
42.9635	-0.760677	0.522784	-1.45505	0.145655	0.586876	23342
7.69964	-0.76065	0.673415	-1.12954	0.25867	NA	29409
22.8602	-0.760627	0.369107	-2.06072	0.0393293	NA	26599
49.3347	-0.76048	0.365512	-2.08059	0.0374716	0.381657	19393
76.0239	-0.76041	0.291414	-2.60938	0.00907053	0.231394	14485
286.044	-0.760251	0.268227	-2.83436	0.0045918	0.175295	23941
144.757	-0.760107	0.361681	-2.10159	0.0355889	0.375613	23909
69.1952	-0.759662	0.414725	-1.83172	0.0669925	0.46489	30318
236.409	-0.759477	0.308675	-2.46044	0.0138765	0.268014	25794
18.8608	-0.759337	0.540235	-1.40557	0.159852	NA	28250
2142.99	-0.759045	0.480929	-1.57829	0.114499	0.545229	5610
212.926	-0.757858	0.575203	-1.31755	0.187655	0.635028	21213
515.289	-0.756286	0.366221	-2.06511	0.0389127	0.387179	25597
46.6486	-0.756203	0.419754	-1.80154	0.0716182	0.474564	16561
30.0252	-0.756058	0.509254	-1.48464	0.13764	0.577477	2361
6.77945	-0.755957	0.582746	-1.29723	0.194551	NA	21171
67.8294	-0.755799	0.461805	-1.63662	0.10171	0.52794	21264
28.0508	-0.755063	0.465558	-1.62185	0.104837	0.53257	1287
30.854	-0.755029	0.415002	-1.81934	0.0688599	0.469969	12697
109.373	-0.755013	0.610415	-1.23688	0.21613	0.662622	28789
141.001	-0.754931	0.330674	-2.283	0.0224301	0.317159	1360
14.6265	-0.754736	0.515474	-1.46416	0.14315	NA	22825
154.788	-0.75458	0.384839	-1.96077	0.0499063	0.421486	15173
538.717	-0.753839	0.492327	-1.53118	0.125726	0.562076	718
370.287	-0.753748	0.286052	-2.63501	0.00841351	0.226198	13932
167.907	-0.753678	0.315972	-2.38527	0.0170666	0.289624	28657
48.8164	-0.753612	0.39712	-1.8977	0.0577361	0.439852	13665
133.015	-0.753269	1.38157	-0.545227	0.585597	0.880328	18783
257.136	-0.752996	0.487615	-1.54424	0.12253	0.558325	14295
5.08197	-0.752721	0.747129	-1.00749	0.313702	NA	18915
129.612	-0.752608	0.939586	-0.801	0.423132	0.80814	23769
497.634	-0.752303	0.284476	-2.64452	0.00818062	0.223952	24009
155.206	-0.751832	0.222236	-3.38304	0.000716882	0.0743784	25951
0.984061	-0.751363	1.63345	-0.459985	0.645527	NA	14984
663.666	-0.750727	0.294103	-2.5526	0.0106921	0.244436	18910
98.4901	-0.750564	0.375472	-1.99899	0.0456099	0.409473	15862
314.414	-0.750245	0.239459	-3.13308	0.00172981	0.113165	30236
2950.58	-0.749525	0.907047	-0.826335	0.408614	0.800317	29987
161.536	-0.749194	0.246249	-3.04242	0.00234686	0.128562	9527
906.141	-0.748998	0.187304	-3.99883	6.36550755813393e-05	0.0203012	10365
2.35692	-0.747753	1.2998	-0.575283	0.5651	NA	12044
1036.87	-0.747075	0.388333	-1.9238	0.0543801	0.433331	18195
50.5601	-0.746924	0.385535	-1.93737	0.0527002	0.429076	6695
348.639	-0.746634	0.39568	-1.88696	0.0591655	0.443594	16327
447.799	-0.746416	0.278876	-2.67651	0.00743929	0.216017	24059
14.9677	-0.745921	0.532225	-1.40151	0.161061	NA	15306
86.2825	-0.745515	0.440799	-1.69128	0.0907833	0.508729	7093
66.395	-0.745338	0.290582	-2.56498	0.0103181	0.241761	28105
220.054	-0.745135	0.297228	-2.50695	0.0121779	0.257208	15889
524.754	-0.744045	0.352906	-2.10834	0.0350018	0.373343	15836
181.861	-0.743823	0.31769	-2.34135	0.0192142	0.300304	15009
29.4423	-0.743723	0.430124	-1.72909	0.0837928	0.496145	25848
546.946	-0.74354	0.345458	-2.15233	0.0313715	0.361034	26967
158.636	-0.742883	0.565546	-1.31357	0.188992	0.636895	24787
631.012	-0.742864	0.210402	-3.5307	0.000414467	0.0563431	19233
32.8746	-0.742754	0.426684	-1.74076	0.0817256	0.492245	9197
10.6577	-0.742667	0.559034	-1.32848	0.184019	NA	19860
170.873	-0.741918	0.295257	-2.51279	0.011978	0.256166	11491
867.968	-0.741495	0.329187	-2.2525	0.0242905	0.328953	13624
430.997	-0.741268	0.199489	-3.71584	0.000202531	0.0388273	19184
126.664	-0.740968	0.398929	-1.8574	0.0632549	0.455841	5081
266.148	-0.740914	0.318172	-2.32866	0.0198771	0.303461	8637
8.33979	-0.7409	0.585539	-1.26533	0.205753	NA	14102
324.843	-0.740534	0.502754	-1.47295	0.140763	0.581032	24033
25.4589	-0.740073	0.336264	-2.20087	0.0277452	NA	17377
406.934	-0.73983	0.350492	-2.11084	0.0347865	0.372709	18777
2.0017	-0.73942	1.16073	-0.637032	0.524104	NA	21898
114.553	-0.738965	0.295931	-2.49709	0.0125218	0.259749	6072
7.66248	-0.738378	0.843652	-0.875217	0.381456	NA	21015
48.1941	-0.737462	0.306945	-2.40259	0.0162796	0.284695	13467
10.4605	-0.737286	0.49043	-1.50335	0.13275	NA	17594
8.06587	-0.737125	0.878852	-0.838736	0.401617	NA	22774
15.0887	-0.737028	0.689113	-1.06953	0.28483	NA	1138
295.615	-0.73648	0.351366	-2.09605	0.0360779	0.376479	16684
32.8089	-0.736168	0.370801	-1.98534	0.0471063	0.414232	15864
135.792	-0.735923	0.263693	-2.79083	0.00525728	0.18715	21688
22.7067	-0.735538	0.492264	-1.49419	0.135125	NA	18398
6.38215	-0.734821	0.677408	-1.08475	0.278031	NA	14517
31.6928	-0.734571	0.397144	-1.84963	0.0643662	0.457543	17735
1630.22	-0.734281	0.295539	-2.48455	0.0129717	0.261351	6490
7.33587	-0.733407	0.562673	-1.30343	0.192427	NA	8391
69.284	-0.733183	0.328542	-2.23162	0.0256398	0.335677	21179
30.9336	-0.732967	0.427611	-1.7141	0.0865105	0.500619	22554
50.5621	-0.732901	0.325547	-2.25129	0.0243672	0.329292	12637
344.145	-0.731714	0.330678	-2.21277	0.0269137	0.341493	231
43.6768	-0.731674	0.599248	-1.22099	0.22209	0.667492	28914
374.694	-0.731392	0.244376	-2.9929	0.0027634	0.134698	13544
91.3	-0.731277	0.342773	-2.13342	0.0328906	0.366217	403
3.60401	-0.730484	0.972404	-0.751214	0.452524	NA	1764
46.4891	-0.730069	0.41178	-1.77296	0.0762356	0.482487	6486
392.86	-0.728739	0.412968	-1.76464	0.0776245	0.484984	5871
97.3376	-0.728072	0.548152	-1.32823	0.184102	0.630672	493
485.769	-0.727461	0.230801	-3.15189	0.00162217	0.110368	51
90.2403	-0.726589	0.347325	-2.09196	0.0364424	0.378118	2601
45.2432	-0.726558	0.299755	-2.42384	0.0153574	0.279216	5928
115.089	-0.726305	0.296632	-2.44851	0.0143449	0.27139	21061
145.532	-0.726138	0.655477	-1.1078	0.267948	0.70502	27386
22.825	-0.725989	0.729629	-0.99501	0.319731	NA	13995
104.274	-0.725772	0.262911	-2.76053	0.00577085	0.194501	28609
141.875	-0.725276	0.276662	-2.62152	0.00875375	0.228766	5533
34.5903	-0.72527	0.300048	-2.41718	0.0156414	0.280643	11619
474.623	-0.725143	0.277241	-2.61557	0.0089079	0.2299	20493
149.421	-0.7249	0.475976	-1.52298	0.127765	0.564858	7095
15.9124	-0.724873	0.456746	-1.58704	0.112504	NA	9726
8.86755	-0.724809	0.568353	-1.27528	0.20221	NA	23739
89.8096	-0.724377	0.424879	-1.7049	0.088213	0.503505	6763
502.927	-0.722824	0.342257	-2.11193	0.0346924	0.372535	5447
197.114	-0.722536	0.269627	-2.67976	0.00736743	0.21569	5869
28.0805	-0.722288	0.683196	-1.05722	0.290412	0.723093	13851
683.368	-0.722261	0.291923	-2.47415	0.0133552	0.264495	20114
134.416	-0.721717	0.455573	-1.5842	0.113149	0.542438	8337
413.229	-0.721662	0.308797	-2.33701	0.0194388	0.301149	21946
390.884	-0.721405	0.373497	-1.93149	0.0534228	0.430657	14607
106.188	-0.721357	0.499495	-1.44417	0.148691	0.590075	10578
7.71442	-0.720606	0.548619	-1.31349	0.189018	NA	29707
593.704	-0.720309	0.332379	-2.16713	0.030225	0.358112	7108
955.61	-0.720207	0.195081	-3.69185	0.000222632	0.039446	27503
7.2941	-0.720137	0.950863	-0.757351	0.44884	NA	24686
2.95107	-0.719819	1.1566	-0.622357	0.533707	NA	30261
141.003	-0.71979	0.199637	-3.6055	0.00031155	0.0454659	11752
930.594	-0.718679	0.514396	-1.39713	0.162374	0.607579	27923
727.365	-0.718453	0.409025	-1.7565	0.0790026	0.486698	26581
9.00431	-0.718337	0.519785	-1.38199	0.166975	NA	14937
508.21	-0.718313	0.291246	-2.46635	0.0136498	0.267072	2339
10.2718	-0.717858	0.529069	-1.35683	0.174834	NA	13162
28.3263	-0.717802	0.407585	-1.76111	0.07822	0.48614	11403
126.739	-0.717649	0.319515	-2.24606	0.0247003	0.330984	15865
1125.5	-0.717601	0.41397	-1.73346	0.0830138	0.494726	26445
10.0441	-0.717254	0.531244	-1.35014	0.176971	NA	19218
376.941	-0.717209	0.227408	-3.15384	0.00161137	0.10994	13457
22.1185	-0.71695	0.463879	-1.54555	0.122213	NA	20146
35569.2	-0.716671	0.316836	-2.26196	0.0236999	0.324922	1308
8.97438	-0.716575	0.551069	-1.30034	0.193486	NA	1783
235.753	-0.716427	0.233004	-3.07474	0.00210689	0.123148	3151
273.67	-0.716226	0.265019	-2.70254	0.00688112	0.210152	28627
13.6603	-0.71592	0.62444	-1.1465	0.251589	NA	9745
454.518	-0.715912	0.846794	-0.845438	0.397866	0.793796	2346
8.05946	-0.715753	0.771326	-0.927951	0.353433	NA	6182
494.941	-0.715712	0.448363	-1.59628	0.110427	0.539316	6883
1263.5	-0.71519	0.209365	-3.416	0.00063548	0.0708019	10746
12.0538	-0.715113	0.62954	-1.13593	0.255986	NA	19939
632.491	-0.715072	0.334509	-2.13768	0.0325427	0.365447	1088
696.223	-0.71488	0.511909	-1.3965	0.162565	0.607769	25162
18.5549	-0.714879	0.466087	-1.53379	0.125082	NA	3697
22.2534	-0.714589	0.865712	-0.825436	0.409124	NA	25902
61.8721	-0.714587	0.545947	-1.30889	0.190571	0.639414	16298
172.774	-0.71445	0.428045	-1.6691	0.0950975	0.517228	4280
1203.85	-0.714368	0.353908	-2.01851	0.0435381	0.403744	9805
150.733	-0.714275	0.429649	-1.66246	0.0964202	0.518899	1862
63.4449	-0.713964	0.349008	-2.04569	0.0407865	0.393812	10917
39.5091	-0.713809	0.470741	-1.51635	0.12943	0.566624	9281
355.201	-0.713038	0.281087	-2.53671	0.0111899	0.248475	7746
22.5348	-0.712709	0.416624	-1.71068	0.0871409	NA	18549
47.6395	-0.712658	0.454789	-1.56701	0.117113	0.549528	376
144.662	-0.712317	0.471025	-1.51227	0.130465	0.567827	12047
101.12	-0.712152	0.561678	-1.2679	0.204833	0.653428	8225
2039.9	-0.71192	0.300446	-2.36954	0.0178102	0.293752	5285
269.126	-0.711848	0.243453	-2.92396	0.00345609	0.148226	4926
94.9155	-0.711026	0.501438	-1.41797	0.156198	0.6007	7280
496.306	-0.710269	0.236558	-3.00251	0.00267762	0.133972	26485
72.8428	-0.710038	0.423585	-1.67626	0.0936874	0.514225	7075
27950	-0.709604	0.271009	-2.61838	0.00883479	0.229203	16669
116.268	-0.709382	0.345036	-2.05596	0.039786	0.390806	7580
366.435	-0.709306	0.316276	-2.24268	0.0249177	0.331298	19968
107.483	-0.70836	0.294409	-2.40604	0.0161265	0.284545	16147
387.425	-0.708073	0.291868	-2.426	0.0152661	0.27871	6353
2.65324	-0.707979	0.989655	-0.71538	0.474374	NA	9968
430.196	-0.707969	0.400923	-1.76585	0.0774212	0.484742	12819
114.944	-0.707944	0.349199	-2.02734	0.042628	0.400556	14208
409.359	-0.707799	0.246921	-2.86649	0.00415046	0.165209	14938
1.9415	-0.707001	1.12449	-0.628731	0.529525	NA	26354
32.1834	-0.70684	0.369712	-1.91187	0.0558929	0.436468	11209
184.284	-0.706212	0.54014	-1.30746	0.191057	0.639414	29974
194.303	-0.705818	0.283181	-2.49246	0.0126861	0.259749	12675
8.56693	-0.705224	0.793233	-0.889051	0.373976	NA	6665
3949.64	-0.705194	0.150169	-4.696	2.65305327118035e-06	0.00307682	19503
53.4968	-0.704559	0.333928	-2.10991	0.0348659	0.372709	9337
290.049	-0.703805	0.217456	-3.23653	0.00120991	0.097074	25364
89.0043	-0.703725	0.50049	-1.40607	0.159703	0.604953	30203
189.975	-0.703308	0.426713	-1.6482	0.0993119	0.523306	28316
327.228	-0.702948	0.282205	-2.49091	0.0127415	0.259749	19861
51.2229	-0.702413	0.305799	-2.29698	0.0216199	0.314487	20858
1537.67	-0.702296	0.270782	-2.59358	0.00949827	0.23437	664
25.2116	-0.701767	0.403617	-1.7387	0.0820882	NA	6675
568.604	-0.701766	0.344188	-2.0389	0.0414598	0.396841	5643
15.5923	-0.701268	0.522707	-1.34161	0.179723	NA	27739
177.174	-0.700981	0.392572	-1.78561	0.0741622	0.478687	12486
64.1134	-0.700707	0.273309	-2.56379	0.0103535	0.241761	2203
234.528	-0.700498	0.404788	-1.73053	0.083536	0.49566	22454
804.187	-0.700425	0.591255	-1.18464	0.23616	0.678228	3067
777.113	-0.70003	0.31135	-2.24837	0.0245526	0.330718	3425
3.908	-0.700013	0.890588	-0.786013	0.43186	NA	13495
301.969	-0.699945	0.285982	-2.44752	0.0143845	0.271824	1266
34.6877	-0.699838	0.372145	-1.88055	0.0600326	0.445659	28050
308.681	-0.699819	0.333137	-2.10069	0.0356679	0.375799	7790
441.712	-0.699172	0.323158	-2.16356	0.0304982	0.358428	7462
17.252	-0.698871	0.465035	-1.50284	0.132881	NA	3182
1647.61	-0.698865	0.536432	-1.3028	0.192642	0.64171	7809
430.818	-0.698808	0.328148	-2.12955	0.0332088	0.366596	2284
346.292	-0.698791	0.325076	-2.14962	0.031585	0.361611	26493
114.289	-0.698473	0.356495	-1.95928	0.0500801	0.421837	20857
9.32917	-0.698252	0.740273	-0.943236	0.34556	NA	13948
99.6534	-0.697356	0.432908	-1.61086	0.10721	0.535563	19138
143.908	-0.697325	0.295954	-2.3562	0.0184631	0.297392	8847
114.554	-0.697173	0.268972	-2.59199	0.00954226	0.235228	8764
322.004	-0.697022	0.320868	-2.1723	0.0298328	0.356346	26847
131.73	-0.696997	0.585721	-1.18998	0.234053	0.675737	13516
216.426	-0.696772	0.386734	-1.80168	0.0715952	0.474564	19686
553.209	-0.696576	0.336488	-2.07014	0.0384397	0.386215	10995
7.24764	-0.696566	0.771671	-0.902673	0.3667	NA	23657
23.7147	-0.696516	0.412383	-1.689	0.0912189	NA	9182
29.5762	-0.696433	0.452223	-1.54002	0.123555	0.559925	2689
223.125	-0.696167	0.2513	-2.77027	0.00560106	0.19186	11327
622.134	-0.696045	0.426775	-1.63094	0.102903	0.529698	18231
8.26686	-0.695801	0.700304	-0.99357	0.320432	NA	29737
39.6514	-0.694665	0.358402	-1.93823	0.0525951	0.428589	18432
3.92296	-0.694481	0.835986	-0.830732	0.406125	NA	11315
9.07355	-0.694406	0.685663	-1.01275	0.311179	NA	13694
172.439	-0.694095	0.282045	-2.46094	0.0138575	0.267848	24548
177.421	-0.69392	0.253388	-2.73856	0.00617085	0.200055	21417
99.6483	-0.693623	0.311508	-2.22666	0.0259701	0.336004	16712
19.1027	-0.693058	0.43126	-1.60705	0.108043	NA	8984
900.762	-0.692841	0.519612	-1.33338	0.182407	0.628909	26686
3023.81	-0.692364	0.337803	-2.04961	0.0404029	0.39315	15988
162.114	-0.691871	0.622888	-1.11075	0.266677	0.703968	13820
710.532	-0.691663	0.30157	-2.29354	0.0218169	0.315222	3081
10.0616	-0.691386	0.519113	-1.33186	0.182906	NA	18483
25.9022	-0.691268	0.383014	-1.80481	0.071104	NA	26546
639.265	-0.691099	0.290567	-2.37845	0.0173855	0.291712	4336
215.111	-0.690973	0.229177	-3.01501	0.00256967	0.13236	17439
1.96827	-0.69083	1.62969	-0.423901	0.671638	NA	15348
735.582	-0.690788	0.270476	-2.55397	0.0106501	0.244436	19722
436.833	-0.690737	0.432691	-1.59638	0.110405	0.539316	13281
22.0418	-0.690526	0.699922	-0.986575	0.323851	NA	12437
31.9869	-0.690524	0.484595	-1.42495	0.154172	0.598293	14946
262.858	-0.690112	0.402741	-1.71354	0.0866138	0.500769	19091
478.307	-0.69	0.438393	-1.57393	0.115503	0.548065	13096
141.401	-0.68999	0.223328	-3.08957	0.00200444	0.12005	5152
13.8995	-0.689987	0.49673	-1.38906	0.164815	NA	2087
11.8411	-0.689484	0.560135	-1.23092	0.218351	NA	20686
923.653	-0.689455	0.256724	-2.68559	0.00724016	0.214624	20344
30.7761	-0.68907	0.328602	-2.09698	0.0359957	0.376378	5737
15.235	-0.688915	0.502123	-1.372	0.170062	NA	27861
421.734	-0.688802	0.294254	-2.34084	0.0192402	0.300304	20308
1.62994	-0.688711	1.22206	-0.563564	0.573051	NA	13673
4.59229	-0.688594	0.714803	-0.963333	0.33538	NA	25171
151.582	-0.688439	0.29252	-2.35347	0.0185989	0.29826	2179
57.6617	-0.688201	0.315981	-2.17798	0.0294073	0.353747	28005
4.2922	-0.688195	1.30953	-0.525529	0.599216	NA	25730
4.2922	-0.688195	1.30953	-0.525529	0.599216	NA	26597
29.2099	-0.688028	0.465439	-1.47823	0.139345	0.579314	657
27.1729	-0.687764	0.43372	-1.58573	0.1128	0.541888	18526
33616.5	-0.687442	0.268068	-2.56443	0.0103345	0.241761	1106
1351.79	-0.68728	0.354995	-1.93603	0.0528644	0.429823	23179
14.7169	-0.687129	0.525054	-1.30868	0.190641	NA	25026
428.722	-0.686582	0.368307	-1.86416	0.0622995	0.45231	27161
2196.2	-0.686305	0.322168	-2.13027	0.0331493	0.366562	28057
59.0518	-0.685867	0.530922	-1.29184	0.196413	0.645356	16873
4.84303	-0.685759	0.709534	-0.966493	0.333797	NA	11895
57.41	-0.685367	0.599008	-1.14417	0.252553	0.693237	3916
1511.24	-0.685347	0.209998	-3.26359	0.00110011	0.0931701	9235
23.49	-0.685281	0.525804	-1.3033	0.192473	NA	3158
8.3066	-0.684789	0.735381	-0.931203	0.351749	NA	5855
61.5138	-0.684715	0.448867	-1.52543	0.127152	0.563824	25088
81.3242	-0.684691	0.328208	-2.08615	0.0369652	0.379835	3427
1015.65	-0.684352	0.348542	-1.96347	0.0495913	0.420243	6052
304.605	-0.684096	0.422987	-1.6173	0.105814	0.534261	22400
628.955	-0.683955	0.269238	-2.54034	0.0110746	0.247365	25192
10.1751	-0.683884	0.584742	-1.16955	0.242183	NA	30190
68.0621	-0.683785	0.43637	-1.56698	0.117119	0.549528	7186
174.567	-0.683395	0.255039	-2.67957	0.00737169	0.21569	21446
230.749	-0.682957	0.303108	-2.25318	0.0242478	0.328953	22116
71.7321	-0.68251	0.36841	-1.85258	0.0639422	0.456287	23144
103.1	-0.682486	0.19517	-3.49687	0.000470747	0.0600532	5527
24.7578	-0.68211	0.387429	-1.76061	0.0783049	NA	28037
559.396	-0.681778	0.242934	-2.80644	0.00500928	0.181642	29621
39.4211	-0.681763	0.566816	-1.20279	0.229056	0.673288	20714
71.1136	-0.681379	0.346023	-1.96917	0.0489332	0.418097	6886
208.611	-0.681289	0.291893	-2.33404	0.0195937	0.302287	4319
722.308	-0.681249	0.270914	-2.51464	0.0119155	0.256076	26672
45.3776	-0.680557	0.387782	-1.755	0.0792596	0.486698	21253
649.785	-0.680395	0.457767	-1.48634	0.13719	0.577027	27998
3407.45	-0.680029	0.392874	-1.73091	0.0834685	0.495374	1213
17.4636	-0.67994	0.487529	-1.39467	0.163117	NA	24614
35.0478	-0.679784	0.425752	-1.59667	0.11034	0.539316	21408
23.3484	-0.679767	0.441394	-1.54005	0.123549	NA	19103
19.6941	-0.679604	0.385556	-1.76266	0.0779576	NA	1154
1520.18	-0.679352	0.305792	-2.22161	0.0263096	0.338167	6971
102.831	-0.679332	0.253988	-2.67466	0.00748044	0.216017	17468
43.5311	-0.679284	0.452556	-1.501	0.133357	0.572131	10
101.505	-0.678972	0.407801	-1.66496	0.095921	0.518899	29072
856.19	-0.678666	0.241585	-2.80922	0.00496621	0.18127	15031
273.644	-0.678338	0.248481	-2.72994	0.00633466	0.202049	22726
16.5244	-0.678282	0.481253	-1.40941	0.158714	NA	7171
726.394	-0.67815	0.956763	-0.708796	0.478451	0.835023	6667
5366.74	-0.677853	0.316112	-2.14435	0.0320049	0.363083	11281
25.8947	-0.677685	0.366747	-1.84783	0.0646274	NA	23277
637.686	-0.677392	0.562413	-1.20444	0.22842	0.672405	7497
402.403	-0.677201	0.240912	-2.81099	0.00493888	0.18079	28448
242.653	-0.67711	0.558706	-1.21192	0.225541	0.669435	13192
962.371	-0.677083	0.241812	-2.80004	0.0051096	0.183873	23899
20.6652	-0.676895	0.562322	-1.20375	0.228686	NA	10082
256.631	-0.676719	0.452908	-1.49416	0.135133	0.575109	15354
198.547	-0.675892	0.353765	-1.91057	0.0560598	0.436991	19142
457.74	-0.67521	0.448463	-1.50561	0.132168	0.570302	10557
1389.63	-0.675054	0.517537	-1.30436	0.192111	0.64096	4841
294.665	-0.674373	0.214605	-3.14239	0.00167576	0.111958	14252
11.7636	-0.674145	0.657602	-1.02516	0.30529	NA	5048
48.1706	-0.674131	0.315429	-2.13719	0.0325825	0.365571	15104
93.0998	-0.673759	0.344869	-1.95366	0.0507409	0.42339	4922
248.692	-0.672655	0.633611	-1.06162	0.288407	0.721698	4619
404.021	-0.672466	0.222053	-3.0284	0.0024585	0.130406	15248
15.3766	-0.672361	0.576758	-1.16576	0.243712	NA	6996
261.058	-0.671356	0.383834	-1.74908	0.0802777	0.489048	10220
27832.7	-0.671325	0.648715	-1.03485	0.300738	0.731182	9794
39.9636	-0.670454	0.28426	-2.35859	0.0183444	0.29676	24850
443.643	-0.670321	0.417345	-1.60615	0.10824	0.536654	15623
239.267	-0.669665	0.314865	-2.12683	0.0334341	0.367056	1722
1791.91	-0.669202	0.240852	-2.77848	0.00546135	0.189803	22208
13880.8	-0.669056	0.249646	-2.68002	0.00736182	0.21569	6588
335.284	-0.668991	0.431806	-1.54929	0.121313	0.556474	12436
255.393	-0.668959	0.244233	-2.73902	0.0061623	0.200032	23800
331.307	-0.667887	0.212627	-3.14112	0.00168303	0.111958	2536
171.006	-0.66782	0.300796	-2.22018	0.0264066	0.338902	27677
647.84	-0.666623	0.225106	-2.96138	0.00306264	0.141303	23034
868.246	-0.666601	0.45623	-1.46111	0.143986	0.585082	25565
112.332	-0.666172	0.414737	-1.60625	0.108219	0.536654	23257
33.2718	-0.666154	0.459043	-1.45118	0.14673	0.587796	26402
93.8127	-0.665824	0.244317	-2.72525	0.00642524	0.202637	25972
1121.64	-0.665774	0.313919	-2.12085	0.0339345	0.368742	12492
7.85983	-0.66528	0.717138	-0.927687	0.35357	NA	5418
19.4696	-0.665206	0.539769	-1.23239	0.217803	NA	18965
645.036	-0.664833	0.3231	-2.05767	0.0396217	0.390191	24553
5.80615	-0.664598	0.630886	-1.05344	0.292141	NA	25756
160.66	-0.664497	0.511945	-1.29799	0.194292	0.643169	13500
20.4056	-0.663671	0.516404	-1.28518	0.19873	NA	11124
70.2261	-0.663566	0.501268	-1.32377	0.185578	0.632408	11167
110.883	-0.663366	0.335791	-1.97553	0.0482078	0.418097	6093
142.744	-0.663103	0.309938	-2.13947	0.0323975	0.364783	13892
35.7877	-0.662891	0.373419	-1.77519	0.0758664	0.481747	27316
19.4663	-0.662596	0.376992	-1.75759	0.078818	NA	25910
791.712	-0.662563	0.280515	-2.36195	0.018179	0.295614	18332
296.499	-0.662412	0.387055	-1.71141	0.0870047	0.501346	13367
31.4434	-0.662061	0.326413	-2.02829	0.0425304	0.400233	23649
162.391	-0.661806	0.253578	-2.60987	0.00905766	0.231394	23527
2105.6	-0.661673	0.31445	-2.10423	0.0353588	0.375192	23382
171.117	-0.661599	0.315069	-2.09985	0.0357419	0.376049	9253
404.105	-0.66156	0.233761	-2.83006	0.00465386	0.176133	17847
67.7882	-0.661379	0.267253	-2.47473	0.0133335	0.264495	28755
3.79554	-0.661295	0.813293	-0.813108	0.416156	NA	10965
100.074	-0.660969	0.341573	-1.93507	0.0529813	0.430068	25817
753.024	-0.660779	0.570161	-1.15893	NA	NA	26383
15.9149	-0.660159	0.486043	-1.35823	0.17439	NA	3942
632.957	-0.660133	0.300172	-2.19918	0.027865	0.344177	18835
32.4348	-0.659532	0.397051	-1.66108	0.0966981	0.518899	351
569.85	-0.659407	1.0112	-0.652107	0.514332	0.852159	19728
360.712	-0.659231	0.229886	-2.86765	0.00413538	0.165209	1757
615.571	-0.659168	0.217674	-3.02824	0.00245986	0.130406	10896
447.181	-0.658611	0.347878	-1.89322	0.0583286	0.441553	10893
40.3802	-0.657878	0.359716	-1.82888	0.0674175	0.466655	23870
33.74	-0.657554	0.634208	-1.03681	0.299824	0.730333	11628
18.6001	-0.65732	0.450054	-1.46054	0.144142	NA	4208
36.616	-0.657136	0.408488	-1.6087	0.107681	0.536389	8076
131.133	-0.657061	0.478294	-1.37376	0.169517	0.614529	19778
789.234	-0.656631	0.214399	-3.06265	0.00219383	0.125758	16109
5.84716	-0.656374	0.755448	-0.868854	0.384927	NA	23885
26.9779	-0.656349	0.399653	-1.6423	0.100528	0.5252	16105
515.222	-0.656105	0.347283	-1.88925	0.0588582	0.442851	9559
43.0768	-0.655867	0.373274	-1.75707	0.0789065	0.486401	23836
1508.97	-0.655518	0.262294	-2.49917	0.0124484	0.25956	5671
39.3593	-0.655378	0.413366	-1.58547	0.11286	0.542078	29151
1002.44	-0.654926	0.288883	-2.2671	0.0233843	0.323576	6831
1598.65	-0.654789	0.332135	-1.97146	0.0486715	0.418097	9300
38.2344	-0.654636	0.297747	-2.19863	0.0279041	0.344434	21704
14.056	-0.654375	0.428056	-1.52871	0.126336	NA	2879
12.926	-0.654076	0.527446	-1.24008	0.214946	NA	17322
30.2142	-0.653892	0.392666	-1.66526	0.0958603	0.518899	6469
35.1541	-0.65369	0.326219	-2.00384	0.0450875	0.408302	9399
160.235	-0.653597	0.323292	-2.0217	0.0432078	0.402127	16220
14.5111	-0.653459	0.43746	-1.49376	0.135239	NA	22021
81.0017	-0.653347	0.422897	-1.54493	0.122362	0.558325	12440
387.109	-0.653307	0.304448	-2.14587	0.031883	0.362939	6574
11.4646	-0.653044	0.539206	-1.21112	0.225849	NA	8500
337.577	-0.652997	0.222043	-2.94086	0.00327298	0.143993	5206
116.647	-0.652962	0.281763	-2.31742	0.0204809	0.305993	13764
1019.98	-0.652883	0.244296	-2.67251	0.00752863	0.216017	15269
9.61735	-0.652818	0.524052	-1.24571	0.21287	NA	14885
136.879	-0.652651	0.523083	-1.2477	0.212141	0.65913	9868
85.1048	-0.651904	0.311951	-2.08976	0.0366392	0.379011	10368
1761.14	-0.65188	0.213816	-3.04878	0.00229769	0.127166	11641
14.5601	-0.651662	0.553268	-1.17784	0.23886	NA	9940
62.7548	-0.651455	0.264538	-2.46262	0.0137926	0.267249	23295
17.7741	-0.650276	0.408087	-1.59348	0.111053	NA	6283
368.682	-0.649949	0.222695	-2.91856	0.00351647	0.149404	12934
7.07413	-0.649681	0.543061	-1.19633	0.231567	NA	19902
305.502	-0.649302	0.276782	-2.3459	0.0189814	0.299615	17219
251.195	-0.649241	0.322792	-2.01133	0.0442907	0.406047	5918
1483.1	-0.649062	0.351516	-1.84646	0.0648248	0.458212	43
23.2241	-0.648851	0.463468	-1.39999	0.161516	NA	17129
659.628	-0.648844	0.250134	-2.59399	0.00948706	0.23432	2194
47.0509	-0.648582	0.360125	-1.80099	0.0717041	0.474564	27956
1871.42	-0.648547	0.391086	-1.65832	0.0972523	0.520058	7435
187.739	-0.647946	0.249196	-2.60015	0.00931833	0.232705	16407
10.5645	-0.647792	0.473455	-1.36822	0.171242	NA	21735
31.5872	-0.647664	0.353956	-1.82979	0.067282	0.466097	12870
14.8554	-0.647649	0.470131	-1.37759	0.168329	NA	24580
22.1982	-0.647468	0.565752	-1.14444	0.252442	NA	6209
216.11	-0.64725	0.514335	-1.25842	0.20824	0.655328	15955
61.1824	-0.646696	0.437041	-1.47971	0.138949	0.579016	5242
458.401	-0.646108	0.23488	-2.7508	0.00594504	0.196659	29067
183.464	-0.646071	0.250384	-2.58032	0.00987091	0.238869	30118
415.248	-0.645952	0.308721	-2.09235	0.0364075	0.378118	19963
539.665	-0.645743	0.24658	-2.6188	0.00882395	0.229203	12662
1198.57	-0.645645	0.516447	-1.25017	0.211238	0.658506	5282
264.688	-0.64557	0.352319	-1.83234	0.0669002	0.464641	20309
168.076	-0.645526	0.262751	-2.4568	0.014018	0.268748	29617
39.9462	-0.645467	0.263273	-2.45171	0.014218	0.270746	2433
112.806	-0.644885	0.193074	-3.3401	0.000837482	0.0802226	11184
182.719	-0.644615	0.616723	-1.04523	NA	NA	8944
12.9752	-0.644611	0.596284	-1.08105	0.279676	NA	5888
25.6814	-0.644566	0.433385	-1.48728	0.13694	NA	4672
4133.74	-0.644548	0.428477	-1.50428	0.13251	0.570962	14366
19.0664	-0.643694	0.468484	-1.37399	0.169444	NA	16510
497.336	-0.643673	0.267478	-2.40645	0.0161083	0.284545	16607
171.184	-0.642976	0.204122	-3.14996	0.00163295	0.110806	1315
106.343	-0.642836	0.540951	-1.18834	0.234698	0.676227	20443
897.754	-0.642474	0.187497	-3.42658	0.00061123	0.0688578	29754
10.8943	-0.642307	0.5655	-1.13582	0.256031	NA	222
171.067	-0.642186	0.277947	-2.31046	0.0208625	0.308214	4775
91.862	-0.642186	0.41947	-1.53094	0.125783	0.5622	28534
678.029	-0.641988	0.262744	-2.4434	0.0145496	0.272954	21970
124.089	-0.641397	0.713812	-0.898551	0.368892	0.77584	27096
2920.73	-0.641311	0.786925	-0.814958	0.415097	0.802818	30034
44.3493	-0.640939	0.694596	-0.922751	0.356137	0.76726	1735
209.94	-0.640913	0.218074	-2.93898	0.00329298	0.144359	15951
268.562	-0.640477	0.416675	-1.53711	0.124265	0.560057	292
37.1094	-0.640383	0.536106	-1.19451	0.232279	0.674832	24139
1542.81	-0.640264	0.338681	-1.89046	0.0586961	0.442664	23010
28.0074	-0.640014	0.418249	-1.53022	0.125961	0.562334	24665
366.796	-0.639986	0.264712	-2.41767	0.0156201	0.280643	30132
446.119	-0.639922	0.172382	-3.71223	0.000205443	0.0388273	6036
25.9958	-0.639494	0.570982	-1.11999	0.262718	NA	17748
90.5778	-0.639276	0.227884	-2.80527	0.00502749	0.181687	16798
3919.11	-0.639068	0.221518	-2.88494	0.00391482	0.159937	24354
180.333	-0.638761	0.34688	-1.84145	0.0655557	0.461659	9122
2.24296	-0.638729	1.05294	-0.606613	0.544108	NA	58
39.9635	-0.63872	0.421499	-1.51536	0.129682	0.567044	22996
21.1882	-0.638697	0.805995	-0.792432	0.428109	NA	24774
40.9504	-0.638642	0.645118	-0.989961	0.322193	0.744989	13115
8.31219	-0.638544	0.678392	-0.941261	0.346571	NA	22251
39.9946	-0.637442	0.643697	-0.990281	0.322037	0.744985	29967
403.626	-0.63737	0.371339	-1.71641	0.0860867	0.499602	27592
14.5184	-0.637223	0.843838	-0.755148	0.45016	NA	20281
18.5091	-0.637094	0.430565	-1.47967	0.138961	NA	28485
51.9922	-0.637078	0.367694	-1.73263	0.0831612	0.495039	28915
596.016	-0.637067	0.228282	-2.79071	0.00525932	0.18715	16535
200.923	-0.637024	0.294536	-2.1628	0.0305563	0.358428	13404
3081.53	-0.636706	0.2473	-2.57463	0.0100347	0.238869	18695
12.7944	-0.636652	0.41586	-1.53093	0.125787	NA	18718
11.5705	-0.636354	0.506697	-1.25589	0.209158	NA	26743
4.4765	-0.6359	0.852227	-0.746163	0.455569	NA	18237
54.674	-0.635886	0.241183	-2.63653	0.00837598	0.225904	24598
103.642	-0.635787	0.234575	-2.71039	0.00672051	0.207839	20623
27.6944	-0.635332	0.302344	-2.10135	0.03561	0.375613	12569
34.4321	-0.635278	0.397969	-1.5963	0.110422	0.539316	118
146.673	-0.635228	0.257912	-2.46296	0.0137796	0.267249	3772
127.445	-0.634851	0.241261	-2.63139	0.00850364	0.226364	10028
48.5877	-0.634586	0.581486	-1.09132	0.275134	0.711277	24843
59.9873	-0.634441	0.321291	-1.97466	0.0483063	0.418097	25678
309.411	-0.633814	0.2671	-2.37294	0.017647	0.292734	14488
8.16132	-0.633711	0.722775	-0.876775	0.380609	NA	8332
57.6686	-0.633538	0.544865	-1.16274	0.244934	0.686687	12545
53.6487	-0.633292	0.309299	-2.04751	0.0406084	0.393459	5930
41.7776	-0.633157	0.273105	-2.31837	0.0204294	0.305993	28514
3.89057	-0.633062	0.943879	-0.670703	0.50241	NA	1839
3.89057	-0.633062	0.943879	-0.670703	0.50241	NA	13871
41.4356	-0.632774	0.366763	-1.72529	0.0844749	0.497069	18347
672.38	-0.632301	0.417282	-1.51528	0.129701	0.567044	28715
52.6021	-0.631773	0.456148	-1.38502	0.166048	0.611509	15065
380.606	-0.631577	0.349594	-1.8066	0.0708248	0.473663	4117
8.95548	-0.631133	0.599287	-1.05314	0.292277	NA	27611
602.707	-0.630844	0.245504	-2.56958	0.0101821	0.240099	30160
4.83298	-0.630317	0.991691	-0.635598	0.525038	NA	25296
9465.07	-0.629907	0.248027	-2.53967	0.0110958	0.247463	18222
27.4986	-0.629423	0.371757	-1.6931	0.0904357	0.507964	21764
408.835	-0.628941	0.302348	-2.08019	0.037508	0.381662	24860
103.285	-0.628616	0.374736	-1.67749	0.0934469	0.5142	16898
717.187	-0.628458	0.466846	-1.34618	0.178245	0.624464	28004
54.9021	-0.628326	0.431021	-1.45776	0.144906	0.585823	4422
83.5076	-0.628326	0.403623	-1.55671	0.119539	0.553686	22176
9.01647	-0.628321	0.803564	-0.781917	0.434263	NA	29317
218.001	-0.627972	0.396311	-1.58454	0.11307	0.54227	7363
1631.75	-0.627635	0.29831	-2.10397	0.035381	0.375192	29320
36.5778	-0.627606	0.400587	-1.56672	0.117181	0.549528	21705
1391.34	-0.627558	0.357556	-1.75513	0.0792368	0.486698	8906
226.234	-0.627461	0.341635	-1.83664	0.0662629	0.463702	5246
387.391	-0.627377	0.49567	-1.26571	0.205616	0.653961	17743
96.0098	-0.627368	0.272204	-2.30477	0.0211793	0.310735	14358
33.5984	-0.627208	0.356655	-1.75859	0.0786478	0.48614	17673
937.284	-0.626464	0.282502	-2.21756	0.0265849	0.339483	438
595.365	-0.626272	0.261115	-2.39845	0.0164646	0.286742	15414
146.01	-0.626151	0.267414	-2.34151	0.0192061	0.300304	24712
133.183	-0.626085	0.400665	-1.56261	0.118143	0.551205	16754
889.607	-0.625267	0.353727	-1.76765	0.0771191	0.484394	6232
534.714	-0.62481	0.302573	-2.06499	0.0389237	0.387179	5471
1526.78	-0.624592	0.155408	-4.01904	5.84367609300153e-05	0.0196156	6577
2515.44	-0.624583	0.263699	-2.36854	0.0178583	0.293928	16231
26.6049	-0.624566	0.432305	-1.44474	0.148532	0.589846	1270
24.5884	-0.624374	0.765644	-0.815489	0.414792	NA	1512
1657.57	-0.624309	0.272316	-2.29259	0.0218717	0.315222	14689
28.2638	-0.624282	0.376748	-1.65703	0.0975134	0.520058	4027
600.914	-0.624169	0.249133	-2.50537	0.0122324	0.257718	16240
541.455	-0.623966	0.247383	-2.52227	0.0116602	0.254054	22441
1498.58	-0.623517	0.436293	-1.42912	0.152969	0.596906	27704
1611.45	-0.62334	0.263088	-2.36932	0.0178209	0.293752	459
41.1113	-0.623076	0.532482	-1.17014	0.241946	0.68436	24061
633.581	-0.623065	0.277776	-2.24305	0.0248938	0.331298	8762
3971.06	-0.62288	0.325643	-1.91277	0.0557775	0.436468	9249
185.348	-0.622849	0.277688	-2.24298	0.024898	0.331298	10061
374.555	-0.62281	0.310648	-2.00488	0.0449763	0.408132	21796
242.527	-0.622403	0.296536	-2.09891	0.0358249	0.376378	5461
147.019	-0.622119	0.394683	-1.57625	0.114969	0.546546	17111
444.181	-0.622028	0.300494	-2.07002	0.0384505	0.386215	20055
5.91007	-0.621833	0.698001	-0.890878	0.372995	NA	5157
137.081	-0.621708	0.242365	-2.56517	0.0103124	0.241761	6028
25.5539	-0.621442	0.385971	-1.61008	0.107381	NA	12452
159.068	-0.62134	0.254288	-2.44345	0.0145476	0.272954	12981
897.218	-0.621311	0.314719	-1.97418	0.0483614	0.418097	26272
55.3962	-0.62059	0.410117	-1.5132	0.130228	0.567827	27759
823.35	-0.620563	0.295729	-2.09842	0.0358682	0.376378	28021
304.7	-0.620523	0.382496	-1.6223	0.10474	0.532568	26598
49.4539	-0.620104	0.30387	-2.04069	0.0412816	0.395665	28507
22.9592	-0.619854	0.390531	-1.58721	0.112465	NA	15646
292.924	-0.619601	0.27528	-2.2508	0.024398	0.329535	16708
8695.67	-0.619514	0.237326	-2.6104	0.00904373	0.231394	22675
233.542	-0.619299	0.341074	-1.81573	0.0694118	0.47042	11365
77.6009	-0.619273	0.485245	-1.27621	0.201882	0.649295	6010
1522.78	-0.619243	0.223161	-2.77487	0.00552232	0.190144	15368
118.703	-0.619186	0.399781	-1.54881	0.121426	0.556474	9712
6.03725	-0.618094	0.676549	-0.913598	0.360928	NA	7670
13.3131	-0.617851	0.472159	-1.30857	0.190681	NA	10183
19.6728	-0.617768	0.551827	-1.11949	0.262929	NA	17606
964.551	-0.6172	0.289167	-2.1344	0.0328098	0.366217	17545
9.48656	-0.616718	0.598214	-1.03093	0.302572	NA	16257
1216.64	-0.616329	0.268458	-2.29582	0.0216864	0.314737	15584
537.033	-0.61618	0.606237	-1.0164	0.309439	0.737377	18961
238.073	-0.61604	0.261384	-2.35684	0.0184312	0.297113	17338
1786.96	-0.616037	0.445097	-1.38405	0.166343	0.611945	5298
63.3154	-0.61596	0.50906	-1.21	0.22628	0.67046	21000
111.651	-0.61566	0.519424	-1.18527	0.235909	0.67789	23844
521.961	-0.615543	0.26084	-2.35985	0.0182824	0.296682	23757
6.97753	-0.615533	0.761293	-0.808537	0.418781	NA	20747
1.89902	-0.615494	1.17429	-0.524139	0.600182	NA	6827
55.0176	-0.615436	0.417189	-1.4752	0.140159	0.580241	10506
436.419	-0.615374	0.342055	-1.79905	0.0720104	0.474564	24062
22.7652	-0.615365	0.527479	-1.16661	0.243366	NA	20477
224.459	-0.615246	0.942926	-0.652486	0.514088	0.852046	13735
457.274	-0.615229	0.236133	-2.60543	0.00917582	0.231394	13846
403.162	-0.615188	0.32111	-1.91581	0.0553887	0.436445	12429
6.28726	-0.615061	0.591731	-1.03943	0.298606	NA	1674
304.038	-0.615018	0.268762	-2.28834	0.0221179	0.316344	11384
31.577	-0.614692	0.48706	-1.26205	0.206932	0.654849	15193
679.137	-0.614656	0.278098	-2.21021	0.0270905	0.341664	672
13.1696	-0.613835	0.578293	-1.06146	0.288481	NA	17532
7.98626	-0.613671	0.668792	-0.91758	0.358839	NA	8793
37.5663	-0.613654	0.449561	-1.36501	0.172251	0.6179	16324
121.293	-0.613619	0.71521	-0.857957	0.390916	0.789743	4057
27.3185	-0.613537	0.503943	-1.21747	0.223425	0.669028	22782
582.311	-0.613494	0.157486	-3.89554	9.79803022141664e-05	0.0263144	13359
46.5435	-0.61327	0.36734	-1.66949	0.0950205	0.517108	28994
15.6365	-0.613127	0.5483	-1.11823	0.263468	NA	7124
8.96052	-0.6131	0.798512	-0.767803	0.442604	NA	24857
36.7252	-0.612904	0.464213	-1.32031	0.186733	0.634324	19274
57.811	-0.61255	0.395096	-1.55038	0.12105	0.556474	22776
89.7057	-0.612355	0.318737	-1.92119	0.0547079	0.434563	5692
91.5749	-0.61223	0.240336	-2.54739	0.0108531	0.245609	155
1.89445	-0.611935	1.09727	-0.557688	0.577058	NA	22762
34.761	-0.611845	0.318341	-1.92198	0.0546086	0.434212	26794
756.598	-0.611485	0.374156	-1.63431	0.102194	0.528317	23581
252.52	-0.611476	0.337238	-1.81319	0.0698033	0.47114	11930
242.481	-0.61136	0.24643	-2.48086	0.0131065	0.262479	11316
659.476	-0.611127	0.353645	-1.72808	0.0839738	0.496419	5548
29.9098	-0.610655	0.424711	-1.43781	0.150487	0.593159	7552
699.709	-0.610287	0.276216	-2.20945	0.0271432	0.341806	20440
526.739	-0.610285	0.316666	-1.92722	0.0539519	0.432264	19457
8.44054	-0.609855	0.572379	-1.06548	0.286661	NA	21892
160.318	-0.609802	0.403106	-1.51276	0.130341	0.567827	23776
41.2762	-0.609698	0.339233	-1.79729	0.0722903	0.474935	1241
91.423	-0.609664	0.352147	-1.73128	0.083402	0.495325	15080
226.367	-0.609646	0.370754	-1.64434	0.100105	0.524342	134
99.4834	-0.609347	0.506182	-1.20381	0.228664	0.672521	29787
7.66132	-0.609105	0.703015	-0.866419	0.386261	NA	17349
710.738	-0.609006	0.183213	-3.32403	0.000887264	0.0823188	28999
156.69	-0.60894	0.259746	-2.34437	0.0190592	0.299615	1856
5.63721	-0.608893	0.736346	-0.826912	0.408287	NA	4126
12.239	-0.608824	0.671777	-0.906289	0.364783	NA	17493
25.2514	-0.608794	0.462203	-1.31716	0.187785	NA	11799
23.2389	-0.608604	0.513887	-1.18432	0.236288	NA	26141
879.397	-0.608237	0.23621	-2.57499	0.0100244	0.238869	22475
91.0088	-0.607813	0.392403	-1.54895	0.121393	0.556474	18396
25.7838	-0.607614	0.501389	-1.21186	0.225565	NA	8917
72.8314	-0.607541	0.264934	-2.29318	0.0218379	0.315222	768
342.104	-0.607169	0.240291	-2.52681	0.0115104	0.2523	21483
161.495	-0.607088	0.308871	-1.9655	0.049356	0.419337	20943
33.2198	-0.606847	0.461972	-1.3136	0.188981	0.636895	22564
559.371	-0.60681	0.274885	-2.2075	0.0272789	0.342348	24055
186.259	-0.60662	0.553831	-1.09532	0.273378	0.710283	20176
31.201	-0.606562	0.368242	-1.64718	0.0995201	0.523403	5400
57.6716	-0.6062	0.237698	-2.55029	0.0107632	0.244608	18399
11.8615	-0.606001	0.627618	-0.965556	0.334266	NA	19836
460.509	-0.605766	0.288883	-2.09692	0.0360004	0.376378	2481
148.856	-0.605741	0.194778	-3.1099	0.00187149	0.116178	9150
2.82272	-0.60559	1.11539	-0.54294	0.587171	NA	25176
53.6417	-0.605256	0.360368	-1.67955	0.0930452	0.512857	12355
379.066	-0.605043	0.221233	-2.73487	0.00624051	0.201036	28106
924.936	-0.604535	0.366385	-1.65	0.0989427	0.523097	27931
181.04	-0.60439	0.357796	-1.6892	0.0911808	0.509502	7203
9.65552	-0.604238	0.65875	-0.917249	0.359012	NA	71
1256.2	-0.603888	0.25681	-2.3515	0.0186979	0.298894	20056
45.7572	-0.603621	0.309271	-1.95176	0.0509672	0.423912	25939
682.478	-0.603577	0.258121	-2.33835	0.019369	0.300825	10574
61.437	-0.60348	0.297865	-2.02602	0.0427629	0.400797	21771
29.6098	-0.603182	0.369229	-1.63363	0.102338	0.528317	498
39.7843	-0.603155	0.326733	-1.84602	0.0648894	0.458484	15661
451.035	-0.602944	0.311918	-1.93302	0.0532336	0.430253	29522
372.653	-0.602911	0.347841	-1.7333	0.0830432	0.494726	6080
125.978	-0.602868	0.211291	-2.85326	0.00432736	0.16882	17061
1057	-0.602783	0.376019	-1.60306	0.108921	0.537423	20822
132.964	-0.602665	0.40909	-1.47318	0.140702	0.580978	1765
127.245	-0.602501	0.607055	-0.992499	0.320954	0.744371	5185
509.441	-0.602463	0.252446	-2.3865	0.0170097	0.289624	16672
19.5615	-0.602442	0.559394	-1.07695	0.2815	NA	21146
5.96356	-0.602193	0.742325	-0.811225	0.417237	NA	18034
802.425	-0.602121	0.159607	-3.77252	0.000161604	0.0343598	8853
256.462	-0.602005	0.454029	-1.32592	0.184867	0.632008	7288
759.866	-0.601758	0.317307	-1.89646	0.0578998	0.44019	19987
154.295	-0.601658	0.483411	-1.24461	0.213276	0.659898	22436
1339.78	-0.601642	0.220619	-2.72707	0.00639004	0.202313	6821
507.618	-0.601637	0.29064	-2.07004	0.0384487	0.386215	12402
44.0759	-0.601586	0.521458	-1.15366	0.24864	0.689787	27172
208.079	-0.601475	0.32973	-1.82414	0.0681305	0.468856	628
52.9775	-0.601139	0.290826	-2.06701	0.0387333	0.386636	5963
561.355	-0.601029	0.280107	-2.14571	0.0318959	0.362939	16636
1580.38	-0.600858	0.428203	-1.40321	0.160554	0.605504	18369
99.3488	-0.600827	0.511059	-1.17565	0.239734	0.681675	28035
26.3264	-0.600799	0.408741	-1.46988	0.141595	0.582308	3489
413.873	-0.600497	0.226519	-2.65097	0.00802601	0.222387	20170
198.067	-0.600442	0.531444	-1.12983	0.258547	0.699104	20661
2179.19	-0.600357	0.313599	-1.91441	0.0555676	0.436445	28718
10.096	-0.600162	0.550912	-1.0894	0.275979	NA	6327
104.448	-0.600042	0.4145	-1.44763	0.14772	0.589105	2205
2.24384	-0.599879	1.33125	-0.450612	0.652269	NA	20042
22.7368	-0.599752	0.355376	-1.68765	0.0914778	NA	26121
1900.44	-0.599626	0.813764	-0.736855	NA	NA	8982
348.536	-0.5995	0.219819	-2.72725	0.00638651	0.202313	3122
84.3529	-0.599471	0.303691	-1.97395	0.048387	0.418097	21542
59.4508	-0.599442	0.503901	-1.1896	0.234203	0.67593	22202
241.644	-0.599419	0.425189	-1.40977	0.158608	0.604592	22772
24.3887	-0.599364	0.326676	-1.83473	0.066545	NA	25610
2127.85	-0.599178	0.344747	-1.73802	0.0822065	0.493143	12579
20.5237	-0.59916	0.607928	-0.985577	0.324341	NA	11809
350.133	-0.598972	0.898302	-0.666783	0.504911	0.847575	4578
403.504	-0.598372	0.518696	-1.15361	0.24866	0.689787	8445
1380.35	-0.598312	0.219885	-2.72102	0.00650807	0.20424	3542
855.348	-0.598298	0.308358	-1.94027	0.0523471	0.427113	7340
12.1661	-0.598153	0.603627	-0.990932	0.321719	NA	8207
39.7723	-0.597963	0.424616	-1.40824	0.159059	0.604953	2774
251.815	-0.597925	0.399206	-1.49779	0.134189	0.573928	24778
2344.86	-0.597817	0.304825	-1.96118	0.0498577	0.421481	17364
60.7352	-0.597806	0.332289	-1.79905	0.0720101	0.474564	12006
19.6427	-0.597752	0.44852	-1.33272	0.182623	NA	9694
25.7471	-0.597752	0.446736	-1.33804	0.180882	NA	9634
204.731	-0.597741	0.217749	-2.74509	0.00604946	0.198134	11782
15.9355	-0.59756	0.51438	-1.16171	0.245354	NA	13227
4257.41	-0.597283	0.298773	-1.99912	0.0455956	0.409473	6875
356.344	-0.59727	0.237193	-2.51808	0.0117997	0.254918	29975
10.5318	-0.597174	0.81664	-0.731257	0.464622	NA	8096
67.5543	-0.596758	0.505469	-1.1806	0.23776	0.679611	19346
30.87	-0.595862	0.433879	-1.37333	0.169648	0.614564	15007
28.1865	-0.595415	0.400685	-1.48599	0.137281	0.577126	7298
377.945	-0.595281	0.163322	-3.64482	0.000267579	0.0427372	11311
39.1163	-0.595216	0.26395	-2.25503	0.0241314	0.328581	20616
13.8867	-0.59517	0.500114	-1.19007	0.23402	NA	20741
11.7138	-0.594687	0.534515	-1.11257	0.265892	NA	20552
423.281	-0.594142	0.304062	-1.95401	0.0506995	0.42339	7213
60.7121	-0.593968	0.378002	-1.57133	0.116105	0.548373	589
534.507	-0.593436	0.479573	-1.23743	0.215929	0.662536	18263
110.358	-0.59331	0.338226	-1.75418	0.0793996	0.487168	24916
45.2794	-0.592695	0.371575	-1.59509	0.110693	0.53944	4201
2111.21	-0.592653	0.284795	-2.08099	0.0374352	0.381438	4028
56.6257	-0.592511	0.440715	-1.34443	0.17881	0.62474	27682
36.2605	-0.592285	0.469445	-1.26167	0.207067	0.654849	23082
467.257	-0.591974	0.34681	-1.70691	0.0878382	0.502841	21835
6.20665	-0.591887	0.615514	-0.961614	0.336243	NA	1950
456.704	-0.59162	0.279961	-2.11322	0.0345817	0.371929	30054
33.0581	-0.591453	0.424325	-1.39387	0.163357	0.608675	25816
4072.2	-0.591263	0.318367	-1.85717	0.0632864	0.455841	19887
249.649	-0.591221	0.291994	-2.02477	0.0428906	0.401435	4115
1598.58	-0.591214	0.238006	-2.48403	0.0129905	0.261351	12302
293.329	-0.59081	0.54854	-1.07706	0.281454	0.71538	13993
78.3478	-0.590653	0.363912	-1.62306	0.104576	0.532568	27734
29.049	-0.590537	0.358128	-1.64896	0.0991564	0.523134	1076
3135.74	-0.590271	0.261137	-2.26039	0.023797	0.326078	14525
30.2931	-0.589983	0.365007	-1.61636	0.106016	0.534678	29646
1035.85	-0.589268	0.223727	-2.63387	0.00844175	0.226364	14185
56.8073	-0.588907	0.235422	-2.50149	0.0123671	0.259059	5272
551.832	-0.588856	0.345874	-1.70251	0.0886592	0.504809	10356
296.758	-0.588281	0.314608	-1.86989	0.0614994	0.450022	15942
293.317	-0.588166	0.27558	-2.13428	0.0328196	0.366217	4745
177.383	-0.588165	0.264541	-2.22334	0.0261926	0.337173	15769
6.23116	-0.587824	0.691278	-0.850344	0.395134	NA	22858
729.841	-0.587654	0.222086	-2.64606	0.00814347	0.223772	18218
50.009	-0.587569	0.627511	-0.936347	0.349095	0.763924	14212
101.183	-0.587345	0.280862	-2.09122	0.0365083	0.378493	10131
5.95816	-0.587331	0.753678	-0.779287	0.435811	NA	4429
12.8312	-0.587176	0.557693	-1.05287	0.292402	NA	18436
64.8793	-0.587068	0.281283	-2.0871	0.0368787	0.379162	16362
102.036	-0.586539	0.352985	-1.66165	0.0965822	0.518899	3875
77.4519	-0.586372	0.382088	-1.53465	0.124869	0.560631	6049
191.361	-0.586297	0.340897	-1.71986	0.0854571	0.498899	5939
147.797	-0.586276	0.345044	-1.69914	0.0892936	0.505825	8683
194.34	-0.585898	0.245411	-2.38742	0.0169672	0.289432	11666
128.096	-0.585855	0.374237	-1.56546	0.117474	0.549528	12855
124.833	-0.585792	0.350572	-1.67096	0.0947289	0.516655	7961
159.51	-0.58547	0.469072	-1.24814	0.211978	0.658999	10663
356.586	-0.585445	0.315495	-1.85564	0.0635046	0.456025	17873
75.132	-0.584978	0.54588	-1.07162	0.283889	0.717002	3680
6.19372	-0.584838	0.639665	-0.914287	0.360566	NA	14573
127.399	-0.58477	0.348901	-1.67604	0.0937313	0.514225	20670
1904.87	-0.584566	0.276838	-2.11158	0.0347223	0.372699	17186
95.2289	-0.584394	0.334791	-1.74555	0.0808897	0.489887	12795
59.7214	-0.583996	0.71016	-0.822345	0.410881	0.801541	13663
681.562	-0.583876	0.301682	-1.9354	0.0529411	0.430036	26424
74.7923	-0.583857	0.279034	-2.09242	0.0364006	0.378118	354
601.803	-0.583796	0.260734	-2.23904	0.0251531	0.333319	28623
14.8856	-0.583706	0.473386	-1.23305	0.217559	NA	4933
204.843	-0.583607	0.23628	-2.46998	0.0135119	0.2658	611
11.371	-0.583542	0.772431	-0.755462	0.449972	NA	17051
11.2663	-0.583088	0.563317	-1.0351	0.300623	NA	7233
367.872	-0.583083	0.189089	-3.08364	0.00204485	0.12105	545
93.8718	-0.583072	0.470552	-1.23913	0.215299	0.662285	6870
42.9541	-0.582983	0.37394	-1.55903	0.11899	0.553192	26726
2048.21	-0.582934	0.345374	-1.68784	0.0914428	0.509906	19740
46.0425	-0.582622	0.367621	-1.58485	0.113001	0.542236	11688
18.6831	-0.582548	0.444339	-1.31104	0.189843	NA	23926
81.4247	-0.582415	0.479799	-1.21387	0.224797	0.669028	26687
662.51	-0.582342	0.201922	-2.88399	0.00392667	0.16004	14978
617.739	-0.582307	0.342173	-1.70179	0.0887944	0.504903	607
57.9578	-0.58227	0.629478	-0.925004	0.354964	0.766787	10864
258.578	-0.582212	0.182173	-3.19594	0.00139378	0.102186	26740
119.14	-0.581938	0.245887	-2.36669	0.0179482	0.294634	4420
272.643	-0.581771	0.272203	-2.13727	0.0325764	0.365571	16467
979.113	-0.581128	0.455934	-1.27459	0.202455	0.650109	1427
517.14	-0.581039	0.252388	-2.30216	0.021326	0.312004	25851
34.6008	-0.580921	0.349021	-1.66443	0.096027	0.518899	10941
109.13	-0.580293	0.979447	-0.59247	0.553536	0.868932	16605
31.1795	-0.580239	0.350805	-1.65402	0.0981237	0.521568	14969
366.72	-0.57988	0.399561	-1.45129	0.146698	0.587796	28662
886.78	-0.579711	0.275399	-2.10499	0.0352922	0.374877	9285
87.3651	-0.579632	0.300464	-1.92912	0.0537158	0.431601	4113
150.554	-0.57963	0.375853	-1.54217	0.123032	0.559483	24450
7.10945	-0.579611	0.681963	-0.849915	0.395372	NA	13659
81.9703	-0.579486	0.298311	-1.94255	0.0520701	0.426813	19245
209.918	-0.579364	0.238589	-2.42829	0.0151701	0.278252	18630
20.4141	-0.578933	0.537945	-1.07619	0.28184	NA	29521
494.039	-0.578703	0.313263	-1.84734	0.0646975	0.458144	16429
153.148	-0.578646	0.495606	-1.16755	0.242988	0.685324	22967
18.1079	-0.578433	0.549376	-1.05289	0.29239	NA	29222
294.239	-0.578389	0.334361	-1.72983	0.0836602	0.495892	29432
40.5636	-0.578141	0.33683	-1.71642	0.0860855	0.499602	1361
274.68	-0.578114	0.489221	-1.1817	0.237323	0.679083	4931
222.599	-0.578103	0.287909	-2.00794	0.04465	0.406984	12108
2222.47	-0.577974	0.304411	-1.89867	0.0576083	0.439671	21433
106.722	-0.577807	0.349182	-1.65474	0.0979763	0.521111	7004
24.4603	-0.5778	0.475528	-1.21507	0.22434	NA	11440
770.913	-0.577492	0.358137	-1.61249	0.106856	0.535308	4054
49.48	-0.577253	0.330835	-1.74484	0.0810134	0.490076	25792
1.57922	-0.577201	1.23732	-0.466492	0.640864	NA	25672
32.5977	-0.577185	0.411706	-1.40193	0.160935	0.606244	19739
50.0704	-0.577183	0.604389	-0.954987	0.339584	0.756761	11282
99.5329	-0.577014	0.296069	-1.94892	0.051305	0.425262	27681
76.7038	-0.576691	0.231677	-2.4892	0.0128032	0.259749	9384
177.138	-0.576364	0.345556	-1.66793	0.0953293	0.5179	10502
52.8636	-0.576299	0.340267	-1.69367	0.0903287	0.507964	8862
19.9686	-0.576227	0.645729	-0.892367	0.372196	NA	15377
9.28945	-0.576073	0.660984	-0.871538	0.383461	NA	9902
72.2488	-0.575934	0.318046	-1.81085	0.0701638	0.47202	18449
63.0672	-0.575916	0.335661	-1.71577	0.0862046	0.499755	9203
48.3597	-0.575756	0.273634	-2.10411	0.0353686	0.375192	22525
5.95827	-0.575737	0.747063	-0.770668	0.440904	NA	27324
1026.8	-0.575707	0.21973	-2.62006	0.00879136	0.228766	7014
59.5918	-0.575558	0.350835	-1.64054	0.100893	0.526203	9791
340.241	-0.575453	0.224617	-2.56193	0.0104091	0.241761	4596
733.778	-0.575279	0.242097	-2.37624	0.0174903	0.292258	25377
95.1792	-0.575141	0.302526	-1.90113	0.0572855	0.439532	7734
462.351	-0.575044	0.174409	-3.2971	0.00097689	0.086543	2340
18.5496	-0.575012	0.482992	-1.19052	0.233842	NA	1891
176.323	-0.574905	0.403819	-1.42367	0.154541	0.598508	14643
43.0554	-0.574889	0.587009	-0.979352	0.327406	0.747645	2898
2776.88	-0.574856	0.228043	-2.52083	0.0117079	0.254147	28369
26.1074	-0.57473	0.367588	-1.56352	0.117931	NA	19758
267.679	-0.574418	0.34746	-1.65319	0.0982922	0.522029	23164
624.334	-0.574386	0.53237	-1.07892	0.280622	0.71505	12159
28.4424	-0.574232	0.717035	-0.800841	0.423223	0.80814	15308
1951.34	-0.573705	0.169641	-3.38187	0.000719938	0.0743784	10791
21.038	-0.573625	0.542981	-1.05644	0.290768	NA	12403
5.04928	-0.573462	1.08185	-0.530073	0.596061	NA	26968
309.754	-0.573384	0.187191	-3.06309	0.00219061	0.125758	1080
1140.24	-0.573306	0.270673	-2.11807	0.0341687	0.370655	27166
16.4135	-0.572993	0.681886	-0.840306	0.400737	NA	18301
977.916	-0.572903	0.379768	-1.50856	0.131411	0.568955	3076
876.216	-0.572809	0.314797	-1.81961	0.0688182	0.469969	18450
5.57155	-0.572608	0.644515	-0.888433	0.374308	NA	5090
54.5754	-0.572602	0.409451	-1.39846	0.161974	0.607579	3135
158.77	-0.57254	0.344193	-1.66343	0.0962273	0.518899	4874
15.8981	-0.572316	0.389882	-1.46792	0.142125	NA	5864
593.048	-0.572208	0.419482	-1.36408	0.172542	0.6179	4871
87.9134	-0.572104	0.411124	-1.39156	0.164055	0.609632	20752
460.588	-0.571998	0.282342	-2.0259	0.0427747	0.400797	26224
84.5331	-0.571732	0.229994	-2.48585	0.0129241	0.260707	27732
419.785	-0.571714	0.238667	-2.39545	0.0166	0.28753	15647
3.37691	-0.571643	0.881404	-0.64856	0.516623	NA	18723
416.636	-0.571394	0.22289	-2.56357	0.0103603	0.241761	10377
16.1056	-0.571381	0.598565	-0.954585	0.339787	NA	8950
16.1056	-0.571381	0.598565	-0.954585	0.339787	NA	20420
469.783	-0.571312	0.27932	-2.04537	0.0408184	0.393888	26955
13.5333	-0.571083	0.621183	-0.919348	0.357914	NA	18519
193.046	-0.571012	0.425722	-1.34128	0.17983	0.625973	3337
13.0718	-0.57092	0.440842	-1.29507	0.195298	NA	7678
750.627	-0.570906	0.173636	-3.28795	0.0010092	0.0875803	15510
50.5654	-0.570633	0.433716	-1.31569	0.18828	0.635399	13486
96.9612	-0.570621	0.571454	-0.998541	0.318017	0.742554	4458
197.587	-0.570183	0.187303	-3.04418	0.00233318	0.128295	20037
7.13007	-0.570061	0.677312	-0.841652	0.399983	NA	22419
3489.24	-0.56954	0.155673	-3.65857	0.000253631	0.0426587	7375
68.4824	-0.569402	0.366649	-1.55299	0.120426	0.555367	6823
750.585	-0.569393	0.155655	-3.65805	0.00025414	0.0426587	1471
228.221	-0.569374	0.34479	-1.65136	0.0986644	0.522786	9989
33.7514	-0.569282	0.426909	-1.3335	0.182369	0.628909	18703
87.5848	-0.569046	0.258139	-2.20442	0.0274951	0.342702	23917
88.6928	-0.568667	0.349369	-1.6277	0.103589	0.531399	5445
10.4819	-0.568576	0.725822	-0.783354	0.433419	NA	23493
78.3041	-0.568541	0.305767	-1.85939	0.0629715	0.455272	10096
857.276	-0.568427	0.27749	-2.04846	0.0405148	0.393324	13057
149.818	-0.568369	0.312792	-1.81708	0.0692041	0.469969	12138
37.9779	-0.568359	0.641668	-0.885752	0.375751	0.7808	27765
38.8058	-0.568223	0.390396	-1.45551	0.145529	0.586678	15086
113.568	-0.568193	0.495856	-1.14588	0.251844	0.692754	26716
264.096	-0.567967	0.248204	-2.28831	0.0221195	0.316344	26641
65.1999	-0.567819	0.423197	-1.34174	0.179681	0.625938	13739
756.121	-0.567768	0.308981	-1.83755	0.0661289	0.463702	3294
20.3486	-0.56734	0.540162	-1.05032	0.293573	NA	26908
24.0332	-0.566997	0.527765	-1.07434	0.282672	NA	18339
7.15191	-0.566979	0.635592	-0.892048	0.372367	NA	9773
412.556	-0.566871	0.251409	-2.25478	0.0241473	0.328583	7540
567.466	-0.566777	0.26228	-2.16096	0.0306982	0.358738	6292
31.6957	-0.566761	0.436567	-1.29822	0.194211	0.643169	21184
208.648	-0.566755	0.276624	-2.04883	0.0404791	0.393292	18099
1536.38	-0.566522	0.214372	-2.64271	0.00822463	0.223952	1821
310.493	-0.566515	0.313222	-1.80867	0.0705024	0.473252	28128
119.884	-0.566406	0.515424	-1.09891	0.271806	0.70892	8552
42.0951	-0.566225	0.460957	-1.22837	0.219308	0.664621	4259
1147.31	-0.56574	0.222877	-2.53834	0.0111379	0.247968	17058
967.624	-0.56571	0.363827	-1.55489	0.119973	0.554628	27856
1102.32	-0.565427	0.285439	-1.9809	0.0476025	0.415963	5925
95.6625	-0.565385	0.305663	-1.8497	0.0643563	0.457543	18256
368.291	-0.565338	0.312818	-1.80724	0.0707244	0.473663	23898
11.8506	-0.565259	0.728011	-0.776443	0.437488	NA	30189
585.717	-0.564448	0.293091	-1.92585	0.0541236	0.432345	11460
337.167	-0.564197	0.303544	-1.8587	0.0630697	0.455303	24840
14.3875	-0.564132	0.541938	-1.04095	0.297898	NA	15545
161.815	-0.563837	0.262627	-2.14691	0.0318004	0.362697	23999
90.2822	-0.563627	0.317428	-1.77561	0.0757979	0.481747	8825
58.5475	-0.563465	0.418262	-1.34716	0.177929	0.624269	24387
59.8139	-0.563401	0.686704	-0.820443	0.411964	0.801654	25349
348.224	-0.56336	0.238179	-2.36528	0.0180163	0.294634	2097
3531.88	-0.563223	0.18667	-3.01721	0.00255115	0.132297	28884
74.7538	-0.563155	0.458381	-1.22857	0.219231	0.664621	27898
386.156	-0.56298	0.348839	-1.61387	0.106556	0.535308	5830
304.875	-0.562966	0.646454	-0.870853	NA	NA	1523
84.5816	-0.562814	0.436879	-1.28826	0.197656	0.646119	7973
193.239	-0.562462	0.252395	-2.2285	0.025847	0.335835	27469
136.22	-0.562264	0.268828	-2.09154	0.0364796	0.37835	8459
87.3273	-0.562135	0.231724	-2.42588	0.0152715	0.27871	28527
338.173	-0.562077	0.24577	-2.287	0.0221957	0.316425	9427
108.924	-0.561991	0.289804	-1.93921	0.0524759	0.427754	27373
66.7058	-0.561706	0.23017	-2.4404	0.0146711	0.273625	27620
274.98	-0.561674	0.454667	-1.23535	0.216699	0.662987	24090
377.993	-0.561618	0.263329	-2.13276	0.0329441	0.366217	22398
89.1895	-0.561494	0.277727	-2.02175	0.0432023	0.402127	17576
164.865	-0.561384	0.321023	-1.74873	0.0803374	0.489058	27695
12.3504	-0.561268	0.51904	-1.08136	0.279538	NA	21249
87.624	-0.560931	0.311602	-1.80015	0.0718365	0.474564	866
24.2469	-0.560876	0.486916	-1.1519	0.249364	NA	1098
61.856	-0.560432	0.548737	-1.02131	0.307106	0.735522	11626
774.923	-0.560355	0.225362	-2.48647	0.0129019	0.260632	28420
22.8487	-0.560183	0.365313	-1.53343	0.12517	NA	15310
84.251	-0.560104	0.318366	-1.75931	0.0785255	0.48614	7182
1490.31	-0.560074	0.25324	-2.21163	0.0269923	0.341557	7831
596.255	-0.559878	0.249844	-2.24091	0.025032	0.332639	24257
1040.18	-0.559874	0.34955	-1.6017	0.109222	0.53787	11351
108.306	-0.559791	0.294279	-1.90225	0.057139	0.439532	17101
103.65	-0.559764	0.413868	-1.35252	0.176209	0.622084	23714
5091.58	-0.559748	0.169537	-3.30162	0.000961274	0.086359	13152
9.48152	-0.559591	0.649575	-0.861472	0.388978	NA	22378
87.6272	-0.559403	0.266058	-2.10256	0.0355041	0.375249	3324
1.53836	-0.559288	1.56767	-0.356764	0.721268	NA	1366
568.419	-0.559171	0.312692	-1.78825	0.0737357	0.477908	10384
162.754	-0.559127	0.289862	-1.92894	0.0537382	0.431601	22943
56.2628	-0.558661	0.294174	-1.89908	0.0575534	0.439532	16408
23.7152	-0.558622	0.39197	-1.42517	0.154109	NA	22938
183.806	-0.558606	0.252295	-2.2141	0.0268219	0.341313	8027
836.752	-0.558421	0.29083	-1.9201	0.0548457	0.435374	26909
128.137	-0.558365	0.430158	-1.29805	0.194272	0.643169	25768
63.4905	-0.558358	0.349203	-1.59895	0.109832	0.538931	27420
5407.6	-0.558295	0.307183	-1.81747	0.0691455	0.469969	7289
1428.42	-0.558267	0.237587	-2.34973	0.0187869	0.299239	8000
11.3582	-0.558208	0.723202	-0.771856	0.4402	NA	22645
386.07	-0.558125	0.859655	-0.649242	0.516182	0.852915	20285
204.867	-0.558108	1.05965	-0.526693	0.598407	0.886063	17419
225.729	-0.557409	0.436292	-1.27761	0.201388	0.648888	9631
35.1316	-0.55734	0.344096	-1.61972	0.105292	0.533442	24749
17.4541	-0.55723	0.458219	-1.21608	0.223955	NA	19256
10.2328	-0.557052	0.570238	-0.976876	0.32863	NA	27261
190.432	-0.556701	0.312299	-1.78259	0.0746531	0.479773	27473
92.3213	-0.556436	0.324213	-1.71627	0.0861133	0.499602	18969
5.19053	-0.555756	0.936475	-0.593455	0.552877	NA	5245
302.65	-0.555582	0.24707	-2.24868	0.0245327	0.330718	8830
461.7	-0.555345	0.15797	-3.51551	0.000438915	0.0576142	18019
292.447	-0.555196	0.257458	-2.15645	0.0310484	0.3589	27387
87.7914	-0.555171	0.409698	-1.35507	0.175394	0.620664	26878
3466.58	-0.555062	0.221751	-2.50309	0.0123116	0.258108	17426
689.341	-0.554923	0.35506	-1.5629	0.118076	0.551205	24527
245.607	-0.554878	0.40745	-1.36183	0.173251	0.618338	12085
379.018	-0.554846	0.372982	-1.4876	0.136857	0.576541	7043
372.161	-0.55481	0.228938	-2.4234	0.0153758	0.279216	25997
30.3763	-0.554805	0.409324	-1.35542	0.175285	0.620537	735
27.7437	-0.554366	0.32754	-1.69251	0.0905483	0.508194	10367
161.237	-0.554345	0.334453	-1.65747	0.0974247	0.520058	5288
20.8978	-0.554281	0.346443	-1.59992	0.109616	NA	19277
224.37	-0.554268	0.303312	-1.82738	0.067642	0.467385	28108
914.355	-0.554152	0.310196	-1.78646	0.0740251	0.478548	4952
91.7685	-0.554123	0.232005	-2.38841	0.0169213	0.289364	22893
289.663	-0.55409	0.310045	-1.78713	0.0739172	0.478201	5467
75.3896	-0.554073	0.294648	-1.88045	0.0600462	0.445659	14964
347.823	-0.553656	0.272668	-2.03051	0.0423045	0.399318	19542
105.787	-0.553575	0.45804	-1.20857	0.226827	0.67095	9065
10.3771	-0.553563	0.477899	-1.15833	0.246731	NA	7217
109.322	-0.55349	0.359112	-1.54127	0.12325	0.559483	21024
300.666	-0.553442	0.247859	-2.23289	0.0255562	0.335067	21654
5061.45	-0.553137	0.204938	-2.69904	0.00695397	0.210152	19497
15.9552	-0.552728	0.443295	-1.24686	0.212448	NA	27342
90.461	-0.552623	0.215695	-2.56205	0.0104056	0.241761	22724
79.1756	-0.552538	0.615833	-0.897221	0.369601	0.776028	20011
411.677	-0.552537	0.349062	-1.58292	0.11344	0.542979	6521
40.5444	-0.552514	0.394272	-1.40135	0.161108	0.60645	27129
245.505	-0.552357	0.324509	-1.70213	0.0887306	0.504832	7399
584.155	-0.552091	0.248723	-2.2197	0.0264393	0.33898	23166
468.567	-0.55188	0.236371	-2.3348	0.0195538	0.30213	20304
139.435	-0.551762	0.280221	-1.96902	0.0489503	0.418097	15454
23.1713	-0.551713	0.442224	-1.24759	0.212182	NA	11702
155.98	-0.551242	0.361166	-1.52628	0.126939	0.563452	22318
145.087	-0.551123	0.415801	-1.32545	0.185022	0.632172	4000
8.70844	-0.551038	0.687948	-0.800988	0.423139	NA	16115
910.03	-0.550973	0.224457	-2.4547	0.0141004	0.269885	5116
9.51718	-0.550797	0.511387	-1.07707	0.281451	NA	13823
31.7768	-0.550606	0.313528	-1.75616	0.0790605	0.486698	15149
51.3326	-0.550458	0.34703	-1.5862	0.112694	0.541791	17763
6.8143	-0.550343	0.667947	-0.823933	0.409978	NA	11769
220.524	-0.550155	0.478927	-1.14872	0.25067	0.691714	13536
91.4796	-0.549641	0.32595	-1.68628	0.0917426	0.510325	7871
99.526	-0.549542	0.354865	-1.5486	0.121478	0.556518	26278
406.228	-0.549528	0.276268	-1.98911	0.0466888	0.41333	5953
482.525	-0.549127	0.234502	-2.34167	0.0191976	0.300304	22361
890.04	-0.549095	0.247544	-2.21818	0.0265428	0.339317	1423
4160.63	-0.548766	0.232824	-2.357	0.0184232	0.297113	20543
133.305	-0.548761	0.470267	-1.16691	0.243246	0.685537	7659
365.393	-0.548746	0.348313	-1.57544	0.115155	0.547023	27127
4.66361	-0.54868	0.779385	-0.703991	0.481438	NA	17334
476.094	-0.548572	0.221928	-2.47185	0.0134417	0.26554	14593
24.1163	-0.548568	0.443553	-1.23676	0.216177	NA	13482
71.7751	-0.548521	0.413009	-1.32811	0.184142	0.630672	19
78.9534	-0.548376	0.206648	-2.65368	0.00796203	0.221875	3089
13.4748	-0.54836	0.881126	-0.62234	0.533718	NA	13731
1004.59	-0.54826	0.489585	-1.11985	0.262779	0.701606	26661
23.0524	-0.548188	0.651902	-0.840906	0.400401	NA	9786
95.9536	-0.547822	0.283854	-1.92994	0.0536143	0.431519	14369
68.4942	-0.547679	0.29381	-1.86406	0.0623136	0.45231	10803
85.9081	-0.547656	0.288067	-1.90114	0.057284	0.439532	8537
105.105	-0.547641	0.235236	-2.32804	0.0199098	0.303461	18049
12.0113	-0.547213	0.598237	-0.914709	0.360344	NA	19036
10.0264	-0.54718	0.569567	-0.960693	0.336706	NA	1247
33.5811	-0.547069	0.295369	-1.85215	0.0640037	0.456287	17942
658.249	-0.546861	0.247556	-2.20904	0.0271718	0.341806	5144
117.094	-0.546856	0.487714	-1.12126	0.262176	0.701155	22740
36.2448	-0.546778	0.437228	-1.25056	0.211097	0.658506	9920
33.6692	-0.546768	0.367036	-1.48968	0.136308	0.575953	20267
17.7568	-0.546467	0.551565	-0.990757	0.321804	NA	17801
46.7299	-0.546465	0.350223	-1.56034	0.118681	0.552558	25833
20.1797	-0.546366	0.484228	-1.12832	0.259184	NA	19816
12.1537	-0.54591	0.613717	-0.889514	0.373727	NA	21976
10.4972	-0.545874	0.609004	-0.896339	0.370072	NA	10948
940.974	-0.545823	0.195749	-2.78838	0.00529724	0.188198	4386
494.971	-0.545676	0.336222	-1.62296	0.104598	0.532568	27971
117.228	-0.545215	0.559311	-0.974798	0.32966	0.749427	17491
84.035	-0.545183	0.330586	-1.64914	0.0991189	0.523134	20423
205.584	-0.545054	0.308091	-1.76913	0.0768718	0.484118	24622
25.2596	-0.545001	0.379349	-1.43667	0.15081	NA	11226
72.5141	-0.544917	0.354097	-1.53889	0.123831	0.560018	23505
1498.3	-0.544719	0.211709	-2.57296	0.0100832	0.238869	10891
58.9368	-0.544701	0.33805	-1.6113	0.107113	0.535563	23077
55.4291	-0.544538	0.303696	-1.79304	0.0729672	0.476924	12404
18.4219	-0.544411	0.593541	-0.917225	0.359025	NA	28277
15.9332	-0.54429	0.480484	-1.1328	0.2573	NA	28984
120.61	-0.544273	0.634441	-0.857878	0.39096	0.789743	27878
94.536	-0.54422	0.626835	-0.868202	0.385284	0.786189	21110
235.397	-0.544071	0.232284	-2.34227	0.019167	0.300304	9402
26.6195	-0.543941	0.386894	-1.40592	0.159748	0.604953	20626
460.374	-0.543936	0.253907	-2.14226	0.0321722	0.363848	2848
8.26185	-0.543913	0.534458	-1.01769	0.308825	NA	28577
411.432	-0.543748	0.174604	-3.11418	0.00184459	0.116178	17917
224.115	-0.543697	0.228885	-2.37541	0.0175293	0.292411	16558
128.241	-0.543605	0.261601	-2.078	0.0377097	0.382555	13154
288.072	-0.543454	0.324364	-1.67544	0.0938472	0.514463	7582
33.0956	-0.543435	0.505856	-1.07429	0.282694	0.716259	24634
93.8863	-0.543403	0.364274	-1.49174	0.135766	0.575723	16117
21052.8	-0.543146	0.238128	-2.2809	0.0225544	0.318281	19656
151.381	-0.542929	0.193344	-2.8081	0.00498351	0.181642	20243
853.82	-0.542621	0.279283	-1.94291	0.0520273	0.426813	9619
1444.77	-0.542545	0.473735	-1.14525	0.252106	0.692754	1338
117.047	-0.542528	0.477501	-1.13618	0.255881	0.696625	11013
42.387	-0.542527	0.288151	-1.88278	0.0597297	0.445419	25668
122.915	-0.542428	0.672038	-0.807139	0.419586	0.80692	22315
982.399	-0.542385	0.32842	-1.6515	0.0986367	0.522786	857
83.7598	-0.542122	0.249695	-2.17114	0.029921	0.357064	22002
53.169	-0.542011	0.278627	-1.94529	0.0517395	0.426108	21566
724.956	-0.541829	0.198338	-2.73185	0.006298	0.201615	5483
3844.35	-0.541551	0.203629	-2.6595	0.00782563	0.220379	5595
403.436	-0.54154	0.338072	-1.60185	0.109189	0.53787	802
11.1833	-0.541493	0.560964	-0.965291	0.334399	NA	22278
104.865	-0.541487	0.338207	-1.60105	0.109366	0.537986	29251
47.3291	-0.541449	0.275804	-1.96316	0.0496273	0.420243	8620
155.179	-0.541398	0.380625	-1.42239	0.154912	0.599008	1446
28.0148	-0.541031	0.495236	-1.09247	0.274627	0.711071	12011
462.301	-0.540991	0.361667	-1.49583	0.134699	0.574412	9109
10.7125	-0.540974	0.63634	-0.850135	0.39525	NA	10815
289.221	-0.540921	0.22936	-2.3584	0.0183541	0.29676	22851
9.51611	-0.540775	0.583528	-0.926733	0.354065	NA	28618
673.823	-0.540388	0.291149	-1.85606	0.0634457	0.456025	29543
69.1106	-0.540129	0.273648	-1.97381	0.0484032	0.418097	10703
50.3869	-0.540109	0.340211	-1.58757	0.112383	0.541287	15255
81.2991	-0.540105	0.333873	-1.6177	0.105728	0.534233	15285
816.813	-0.540044	0.248523	-2.17302	0.029779	0.356265	16583
2.44633	-0.540039	0.957864	-0.563795	0.572894	NA	20401
341.988	-0.540006	0.261249	-2.06701	0.0387328	0.386636	16184
366.208	-0.540004	0.272089	-1.98466	0.0471822	0.414232	5179
732.522	-0.539818	0.249958	-2.15964	0.0308007	0.3589	4217
93.3403	-0.539482	0.330104	-1.63428	0.1022	0.528317	7092
492.671	-0.539468	0.295805	-1.82373	0.0681929	0.468856	21346
352.127	-0.539419	0.30134	-1.79007	0.0734434	0.477775	26502
29.6803	-0.53914	0.567344	-0.950287	0.341967	0.758888	10305
3.07787	-0.538965	0.893439	-0.603247	0.546344	NA	4157
1063.72	-0.538939	0.216296	-2.49168	0.0127142	0.259749	22369
52.8727	-0.538828	0.263327	-2.04624	0.0407332	0.393802	27500
104.56	-0.538443	0.350185	-1.5376	0.124147	0.560057	7283
352.251	-0.538032	0.22879	-2.35164	0.0186909	0.298894	1133
35.8326	-0.538017	0.299141	-1.79854	0.0720916	0.474564	27128
14440.2	-0.537959	1.04173	-0.516408	0.605569	0.889672	3806
20.1806	-0.537883	0.383179	-1.40374	0.160397	NA	22987
347.864	-0.537866	0.357884	-1.50291	0.132863	0.571452	9924
6.27983	-0.537806	0.941636	-0.57114	0.567905	NA	9238
120.838	-0.53778	0.210261	-2.55767	0.0105375	0.243146	15962
621.608	-0.537682	0.210563	-2.55355	0.010663	0.244436	26886
1205.9	-0.537635	0.310819	-1.72974	0.0836774	0.495892	16183
308.731	-0.537605	0.16761	-3.20748	0.00133904	0.100562	20012
104.37	-0.537539	0.323404	-1.66213	0.0964867	0.518899	25435
512.793	-0.537538	0.225469	-2.38408	0.0171216	0.29026	27863
302.038	-0.537456	0.293925	-1.82855	0.0674667	0.466742	2591
373.521	-0.537284	0.634596	-0.846656	NA	NA	7994
14.3352	-0.537151	0.60032	-0.894774	0.370908	NA	3925
101.433	-0.537119	0.631585	-0.850431	0.395086	0.792388	23472
2404.33	-0.537109	0.269173	-1.9954	0.0459988	0.411363	5906
1335.14	-0.537017	0.303831	-1.76749	0.0771464	0.484394	18271
85.2456	-0.536985	0.511553	-1.04972	0.293849	0.726268	5020
391.036	-0.536936	0.214433	-2.50398	0.0122805	0.258108	21991
1497.47	-0.536907	0.236021	-2.27483	0.0229161	0.320112	952
1462.7	-0.536503	0.229108	-2.3417	0.0191959	0.300304	19691
167.662	-0.536469	0.292451	-1.83439	0.0665963	0.46391	9234
5.15032	-0.536465	0.635259	-0.844481	0.398401	NA	17159
10.1753	-0.536248	0.734091	-0.730493	0.465089	NA	841
949.111	-0.536055	0.327141	-1.63861	0.101295	0.527125	15900
479.796	-0.535749	0.234741	-2.2823	0.0224718	0.317467	18994
17.0201	-0.535718	0.67631	-0.792118	0.428292	NA	13213
267.124	-0.535686	0.174476	-3.07027	0.00213869	0.124297	24541
222.925	-0.53563	0.388993	-1.37697	0.168523	0.612842	18353
5831.43	-0.535474	0.235115	-2.2775	0.0227564	0.319155	25779
311.979	-0.535463	0.375978	-1.42419	0.154392	0.598293	12883
217.717	-0.535376	0.303512	-1.76394	0.0777423	0.485286	16470
25.4753	-0.535322	0.345555	-1.54917	0.121342	NA	7081
462.393	-0.535258	0.332407	-1.61025	0.107343	0.535563	21659
107.236	-0.535115	0.383756	-1.39441	0.163192	0.608493	17996
55.0206	-0.53511	0.289585	-1.84785	0.0646235	0.457874	27511
349.9	-0.534996	0.258595	-2.06885	0.0385598	0.386246	10883
110.061	-0.534929	0.341233	-1.56763	0.116966	0.549528	4671
194.248	-0.534859	0.225179	-2.37526	0.0175365	0.292411	20954
32.9964	-0.534787	0.318407	-1.67957	0.0930409	0.512857	1343
31.9994	-0.534711	0.369113	-1.44864	0.147439	0.589105	7581
2450.11	-0.5347	0.352038	-1.51887	0.128795	0.565786	17476
2.70269	-0.534666	1.04162	-0.513304	0.607739	NA	11695
41.0244	-0.534638	0.47951	-1.11497	0.264864	0.703199	15052
131.66	-0.534631	0.342895	-1.55917	0.118956	0.553175	21428
429.697	-0.534617	0.193536	-2.76237	0.00573836	0.194176	8734
426.572	-0.534546	0.278018	-1.9227	0.0545171	0.434109	30088
1226.32	-0.534533	0.381332	-1.40175	0.160989	0.606268	20088
55.7841	-0.534358	0.365014	-1.46394	0.143211	0.583714	8963
7.68146	-0.534345	0.757963	-0.704976	0.480825	NA	10621
44.4604	-0.534067	0.391498	-1.36416	0.172517	0.6179	23477
17.4056	-0.533924	0.467958	-1.14097	0.253884	NA	29639
123.046	-0.533628	0.983238	-0.542725	0.587319	0.880851	3934
4009.01	-0.5336	0.198006	-2.69486	0.00704181	0.211759	14526
234.277	-0.533068	0.246272	-2.16455	0.0304221	0.358112	3333
268.858	-0.533066	0.224617	-2.37323	0.0176335	0.292714	7709
983.487	-0.533063	0.192136	-2.7744	0.0055303	0.190162	17890
31.8503	-0.533027	0.442409	-1.20483	0.228269	0.672292	12380
904.264	-0.532884	0.253885	-2.09892	0.0358241	0.376378	28264
166.122	-0.532709	0.248324	-2.14522	0.0319353	0.362939	24101
702.686	-0.532692	0.226935	-2.34733	0.0189083	0.299239	20255
333.103	-0.532669	0.196915	-2.70507	0.00682892	0.209667	11136
[truncated: 28,314 more rows]

## Sheet: DEGs_Timepoint_effects
*Differential gene expression analysis of Control samples comparing timepoints T2 and T3 against the baseline timepoint T1. This comparison identifies genes showing temporal changes in expression during the experiment, reflecting time-dependent transcriptional dynamics in untreated samples. No DEGS after filtering are seen
Gene ID	baseMean	log2FoldChange	lfcSE	stat	pvalue	padj
1	1459.26	-0.37282	0.164057	-2.27251	0.0230557	0.162388
2	322.099	0.00496967	0.110273	0.0450668	0.964054	0.992196
3	133.881	-0.031263	0.15718	-0.1989	0.842341	NA
4	448.201	0.0246717	0.156713	0.157433	0.874904	0.967589
5	2384.9	0.48491	0.142384	3.40564	0.000660104	0.0174849
6	567.438	0.253247	0.581039	0.435853	0.662944	0.892523
7	5.39951	-0.619546	0.628536	-0.985696	0.324282	NA
8	222.478	-0.162928	0.371934	-0.438056	0.661346	0.89166
9	497.818	-0.485454	0.208465	-2.32871	0.0198746	0.148284
10	34.8203	-0.85539	0.320705	-2.66722	0.00764822	NA
11	170.513	-0.0128921	0.11132	-0.115812	0.907802	0.977173
12	22.8408	-0.156372	0.208104	-0.751413	0.452404	NA
13	4181.58	-0.500813	0.121022	-4.1382	3.50044003261298e-05	0.0022907
14	4159.51	0.164913	0.0810548	2.03458	0.0418927	0.227247
15	105.973	0.15414	0.191462	0.805067	0.420781	NA
16	15.9768	-0.0553998	0.350172	-0.158207	0.874293	NA
17	88.4107	-0.0190679	0.205269	-0.0928926	0.925989	NA
18	404.429	-0.0366533	0.119751	-0.306079	0.759545	0.928186
19	70.7942	-0.131032	0.346528	-0.378127	0.705336	NA
20	11.0437	-0.339033	0.324135	-1.04596	0.295578	NA
21	37.7357	0.263177	0.387886	0.678489	0.497461	NA
22	8042.45	-0.30718	0.442495	-0.694199	0.487557	0.800543
23	21.0805	0.240827	0.246562	0.976741	0.328697	NA
24	465.807	-0.0563796	0.110296	-0.511166	0.609235	0.867663
25	2258.52	-0.196715	0.174336	-1.12837	0.259165	0.613487
26	186.341	-0.619874	0.170919	-3.62672	0.000287049	0.0104059
27	187.373	0.114024	0.119129	0.95715	0.338492	0.692821
28	157.569	-0.197647	0.11248	-1.75718	0.0788877	NA
29	4480.38	-0.269493	0.151861	-1.7746	0.0759638	0.323235
30	229.768	0.0521275	0.220472	0.236436	0.813095	0.949917
31	742.433	-0.277834	0.207544	-1.33868	0.180676	0.514843
32	538.678	0.0945323	0.123262	0.766922	0.443128	0.771619
33	1470.97	0.141012	0.0744851	1.89316	0.0583371	0.276942
34	244.895	-0.382097	0.257454	-1.48414	0.137772	0.446425
35	5486.04	0.259782	0.248203	1.04665	0.295261	0.650273
36	19.9745	0.442695	0.296189	1.49463	0.13501	NA
37	251.103	0.13477	0.233674	0.576743	0.564113	0.846802
38	1002.11	-0.118056	0.114447	-1.03153	0.30229	0.657141
39	120.976	0.0502111	0.188324	0.26662	0.789762	NA
40	205.104	0.0897029	0.190399	0.471132	0.637547	0.881617
41	593.404	0.221415	0.18415	1.20236	0.229223	0.581152
42	36.4137	0.0572962	0.224204	0.255553	0.798296	NA
43	2659.18	1.3095	0.294491	4.44666	8.72148972403807e-06	0.000774429
44	1354.05	0.0828799	0.0844303	0.981637	0.326279	0.680968
45	466.443	0.0795717	0.136835	0.581516	0.560893	0.84488
46	223.594	0.175459	0.138931	1.26293	0.206616	0.553467
47	4.75199	0.951569	0.481518	1.97619	0.0481338	NA
48	514.584	-0.359092	0.170845	-2.10186	0.0355652	0.206162
49	486.526	-0.349558	0.259693	-1.34604	0.17829	0.510932
50	18.8923	-0.0898773	0.347022	-0.258996	0.795638	NA
51	579.814	0.394164	0.202404	1.94741	0.051485	0.257722
52	174.297	0.0687372	0.184349	0.372865	0.709249	0.911704
53	652.88	-0.193987	0.156794	-1.23721	0.21601	0.563768
54	81.865	0.234723	0.317357	0.739618	0.459532	NA
55	21.5034	-0.480212	0.262669	-1.8282	0.0675192	NA
56	53.0232	0.115067	0.253655	0.453635	0.650092	NA
57	291.227	0.0936036	0.419	0.223398	0.823226	0.953132
58	2.3655	0.0791913	0.805277	0.0983404	0.921662	NA
59	237.842	0.167266	0.268116	0.623856	0.532722	0.83038
60	241.954	0.0878221	0.113271	0.775329	0.438145	0.768496
61	919.114	-0.00766888	0.0782716	-0.0979778	0.92195	0.980806
62	797.273	-0.670148	0.120776	-5.54867	2.87858210360375e-08	7.89236510791567e-06
63	1904.57	-0.398937	0.134456	-2.96705	0.00300674	0.0455246
64	124.326	0.0485582	0.149048	0.32579	0.744583	NA
65	162.376	-0.645304	0.215438	-2.99531	0.00274165	NA
66	16.9648	0.086088	0.582429	0.147809	0.882494	NA
67	1209.04	-0.418562	0.441121	-0.948861	0.342691	0.696888
68	1085.77	-0.16021	0.102789	-1.55863	0.119084	0.415046
69	4949.77	-0.566367	0.455595	-1.24314	0.213817	0.560473
70	188.769	-0.352822	0.172718	-2.04277	0.0410753	0.224564
71	9.82586	-0.0343109	0.435813	-0.0787286	0.937249	NA
72	225.46	-0.0458364	0.197395	-0.232207	0.816377	0.950942
73	34.9628	-0.0877145	0.244015	-0.359463	0.719249	NA
74	18.6114	0.00197854	0.216721	0.00912944	0.992716	NA
75	554.048	-0.454282	0.296456	-1.53238	0.12543	0.426598
76	57.2953	-0.0726329	0.332275	-0.218593	0.826967	NA
77	124.022	0.148836	0.25923	0.574145	0.56587	NA
78	494.543	0.127382	0.0846783	1.50431	0.132503	0.438905
79	883.315	-0.0402363	0.13234	-0.304038	0.761099	0.928964
80	1254.9	0.184243	0.163588	1.12627	0.260053	0.61387
81	7.19175	0.339365	0.371962	0.912365	0.361576	NA
82	391.358	-0.162649	0.153405	-1.06026	0.289025	0.642242
83	289.839	0.0265475	0.137627	0.192896	0.847041	0.960287
84	17.0838	-0.0639696	0.35629	-0.179543	0.857511	NA
85	17.9088	-0.0186819	0.266392	-0.0701292	0.944091	NA
86	892.407	0.0599031	0.0953479	0.628259	0.529835	0.828854
87	163.102	0.171999	0.234471	0.73356	0.463217	NA
88	838.412	-0.02985	0.131902	-0.226305	0.820964	0.952348
89	1992.81	-0.0384841	0.364168	-0.105677	0.915839	0.979519
90	128.277	0.0407677	0.199607	0.20424	0.838166	NA
91	284.265	-0.0411137	0.101951	-0.40327	0.68675	0.902955
92	950.074	-0.268881	0.0825929	-3.2555	0.00113195	0.0253764
93	76.8033	0.219246	0.166467	1.31705	0.187821	NA
94	478.173	0.0331937	0.106561	0.3115	0.75542	0.926374
95	1832.55	-0.212998	0.178598	-1.19261	0.233021	0.585585
96	59.4887	-0.044308	0.181393	-0.244265	0.807025	NA
97	18.6586	-0.213622	0.279751	-0.763615	0.445097	NA
98	84.8446	-0.0479509	0.203033	-0.236173	0.813298	NA
99	280.495	0.0539579	0.124688	0.432743	0.665201	0.892647
100	309.59	0.203161	0.164667	1.23377	0.21729	0.564902
101	293.278	-0.161565	0.331614	-0.48721	0.62611	0.876517
102	95.5611	0.0265102	0.184654	0.143567	0.885843	NA
103	118.187	0.165498	0.259584	0.637551	0.523766	NA
104	20.9863	-0.0468085	0.262138	-0.178565	0.85828	NA
105	569.295	-0.190382	0.151875	-1.25355	0.210005	0.556658
106	15.9412	0.143052	1.05308	0.135842	0.891946	NA
107	130.727	0.15162	0.211456	0.717027	0.473357	NA
108	27.5776	0.0808603	0.217645	0.371524	0.710247	NA
109	32.55	-0.286316	0.304823	-0.939286	0.347584	NA
110	25.8172	-0.042216	0.414764	-0.101783	0.918929	NA
111	550.338	0.2393	0.162715	1.47067	0.141382	0.452306
112	78.9046	0.0916105	0.24336	0.37644	0.70659	NA
113	201.341	-0.0446442	0.186196	-0.239771	0.810508	0.949001
114	155.202	-1.433	0.571488	-2.50749	0.0121593	NA
115	1363.87	-0.0592956	0.13506	-0.439031	0.660639	0.891521
116	138.755	-0.332904	0.231977	-1.43507	0.151267	NA
117	19.5696	0.0219426	0.303401	0.0723224	0.942345	NA
118	38.5467	0.223927	0.245245	0.913076	0.361203	NA
119	63.9831	-0.15144	0.303527	-0.498934	0.617826	NA
120	3595.48	-0.231476	0.173557	-1.33372	0.182297	0.51767
121	376.737	0.183969	0.110538	1.6643	0.0960524	0.369913
122	59.5384	0.124622	0.176185	0.707335	0.479358	NA
123	37.7627	0.102783	0.320533	0.320662	0.748466	NA
124	415.539	0.516418	0.197516	2.61456	0.00893425	0.0914519
125	34.7182	-0.986038	0.757264	-1.30211	0.19288	NA
126	1186.87	-0.229317	0.150051	-1.52826	0.126448	0.428663
127	100.63	0.116167	0.218317	0.5321	0.594656	NA
128	27.798	0.431416	0.237655	1.81531	0.0694767	NA
129	312.83	0.0769562	0.0845294	0.910407	0.362608	0.71569
130	667.506	-0.790841	0.371542	-2.12854	0.0332924	0.198994
131	78.3791	0.237894	0.143523	1.65753	0.0974119	NA
132	538.211	-0.613709	0.196998	-3.11531	0.0018375	0.0335472
133	34.7064	0.212061	0.301994	0.702204	0.482552	NA
134	235.315	0.0233466	0.271141	0.086105	0.931383	0.983224
135	16.3075	0.128732	0.391525	0.328797	0.742309	NA
136	60.6962	-0.110562	0.193186	-0.572305	0.567115	NA
137	393.643	0.589622	0.228402	2.5815	0.00983709	0.0971435
138	303.962	0.151227	0.135474	1.11628	0.264301	0.618067
139	165.622	-0.24355	0.393667	-0.61867	0.536134	NA
140	1104.36	0.0708209	0.0748714	0.945901	0.344199	0.69859
141	674.628	-0.447814	0.182652	-2.45174	0.0142167	0.121013
142	703.243	-0.357659	0.286403	-1.2488	0.21174	0.557833
143	439.947	-0.11279	0.144078	-0.782841	0.43372	0.76574
144	287.442	-0.20225	0.238153	-0.849245	0.395745	0.738103
145	33.1132	-0.297723	0.21195	-1.40468	0.160115	NA
146	1202.28	0.756073	0.712022	1.06187	0.288296	0.641077
147	162.594	0.0917877	0.165596	0.554286	0.579383	NA
148	1000.35	0.140722	0.189952	0.740832	0.458795	0.782264
149	1104.44	-0.311654	0.201891	-1.54368	0.122667	0.421847
150	1285.07	0.0192576	0.0917267	0.209945	0.83371	0.95636
151	146.091	0.0509192	0.247291	0.205908	0.836863	NA
152	24.3916	-0.456552	0.320465	-1.42466	0.154257	NA
153	356.758	-0.0671981	0.124405	-0.540155	0.58909	0.859109
154	233.378	-0.184945	0.130743	-1.41456	0.157196	0.477022
155	90.1157	-0.137555	0.1778	-0.773649	0.439138	NA
156	645.964	-0.0635335	0.171289	-0.370914	0.710702	0.911967
157	94.7341	-0.0658649	0.229118	-0.287471	0.773751	NA
158	118.957	0.0190965	0.127216	0.150111	0.880677	NA
159	1578.74	-0.0155551	0.0789354	-0.197061	0.84378	0.959234
160	79.6113	0.0934436	0.227638	0.410491	0.681445	NA
161	4594.23	-0.500571	0.163077	-3.06954	0.00214387	0.0370649
162	208.112	-0.506949	0.325485	-1.55752	0.119348	0.41544
163	385.33	0.135967	0.234858	0.578934	0.562634	0.845619
164	50.2129	0.176572	0.216796	0.81446	0.415381	NA
165	327.29	-0.0425536	0.168136	-0.25309	0.800199	0.945519
166	15.2527	0.55709	0.414936	1.34259	0.179404	NA
167	90.4362	-0.0972117	0.248567	-0.391089	0.695732	NA
168	1269.78	-0.21629	0.0756698	-2.85834	0.00425861	0.0570297
169	59.0802	-0.166794	0.187971	-0.887337	0.374898	NA
170	153.022	0.320327	0.169363	1.89137	0.0585753	NA
171	276.47	-0.130416	0.233582	-0.558329	0.57662	0.852532
172	23.9162	0.135596	0.271405	0.499607	0.617352	NA
173	86.8161	-0.0737043	0.153152	-0.481251	0.630338	NA
174	52.0305	-0.0117201	0.268543	-0.0436433	0.965189	NA
175	181.983	0.0177376	0.136315	0.130122	0.89647	0.973746
176	12.0311	-0.0147479	0.364967	-0.0404089	0.967767	NA
177	3.03976	-0.301382	0.66176	-0.455424	0.648804	NA
178	505.33	0.17383	0.142006	1.22411	0.220912	0.569379
179	70.9577	0.0546767	0.229539	0.238202	0.811724	NA
180	68.9965	0.262801	0.22736	1.15588	0.247731	NA
181	5.56831	-0.408397	0.607193	-0.672597	0.501203	NA
182	23.5503	-0.0541737	0.259949	-0.208401	0.834916	NA
183	1861.09	0.0689524	0.100094	0.688877	0.490901	0.802745
184	427.912	0.335059	0.150622	2.22451	0.0261143	0.174669
185	28.2006	0.118805	0.269244	0.441255	0.659028	NA
186	5669.86	0.331876	0.357587	0.928099	0.353356	0.707204
187	863.024	0.0617207	0.117954	0.523259	0.600794	0.864408
188	107.812	0.143312	0.211132	0.67878	0.497278	NA
189	335.298	0.0803644	0.103477	0.776641	0.437371	0.768191
190	31.7827	0.00768726	0.216679	0.0354776	0.971699	NA
191	1092.36	0.0722812	0.181496	0.398251	0.690445	0.904739
192	74.4541	-0.125136	0.205001	-0.610414	0.541587	NA
193	161.365	0.124042	0.0955933	1.2976	0.194426	NA
194	949.51	-0.197254	0.0910986	-2.16528	0.0303661	0.189144
195	59.2838	-0.0198704	0.197089	-0.10082	0.919694	NA
196	57.4982	0.266208	0.221458	1.20207	0.229337	NA
197	63.9751	-0.160318	0.284555	-0.563399	0.573163	NA
198	1974.23	0.13686	0.129671	1.05544	0.291224	0.645201
199	22.6097	-0.207795	0.504521	-0.411866	0.680437	NA
200	17.4175	-0.475956	0.366791	-1.29762	0.194417	NA
201	270.232	-0.0425669	0.170785	-0.249243	0.803173	0.946264
202	32.9193	0.257862	0.275561	0.93577	0.349391	NA
203	34.1242	-0.410725	0.273228	-1.50323	0.132779	NA
204	87.5828	-0.287724	0.246783	-1.1659	0.243655	NA
205	659.443	-0.0262416	0.0966466	-0.271521	0.785991	0.941008
206	36.9715	0.803597	0.442805	1.81479	0.0695566	NA
207	33.4779	0.406476	0.19318	2.10413	0.0353675	NA
208	25.0141	-0.135634	0.260799	-0.520072	0.603014	NA
209	5.87214	0.217111	0.490267	0.442843	0.65788	NA
210	13.968	-0.248986	0.261604	-0.951766	0.341216	NA
211	18.7165	-0.410116	0.374235	-1.09588	0.273132	NA
212	296.334	0.223773	0.11512	1.94382	0.0519173	0.258956
213	445.169	0.184064	0.162693	1.13136	0.257905	0.612349
214	45.398	0.445835	0.468018	0.952602	0.340792	NA
215	387.67	0.110587	0.096612	1.14465	0.252353	0.606493
216	1489.7	0.0615278	0.108334	0.567947	0.570071	0.849858
217	1208.41	0.0216699	0.124346	0.174271	0.861652	0.964342
218	453.588	0.0785083	0.120978	0.648947	0.516372	0.819442
219	691.652	0.121261	0.106873	1.13463	0.256532	0.611331
220	225.846	-0.265408	0.101169	-2.62341	0.00870541	0.0899493
221	474.558	-0.725132	0.153881	-4.7123	2.44931875991864e-06	0.000281456
222	12.7622	0.347499	0.345866	1.00472	0.315031	NA
223	4.43888	0.895911	0.728908	1.22912	0.219029	NA
224	19.6922	0.487958	0.279713	1.74449	0.0810729	NA
225	337.407	0.0940432	0.132341	0.710613	0.477324	0.794854
226	39.1439	0.223143	0.327581	0.681185	0.495754	NA
227	519.355	-0.244391	0.117648	-2.07732	0.0377723	0.213982
228	53.5377	0.0722884	0.232765	0.310563	0.756133	NA
229	504.523	-0.0454214	0.107611	-0.42209	0.67296	0.896327
230	429.379	0.241926	0.117179	2.06459	0.0389618	0.217456
231	382.111	0.204643	0.239911	0.852996	0.393661	0.736825
232	295.627	0.130847	0.129384	1.0113	0.311871	0.666094
233	643.085	-0.486649	0.143659	-3.38752	0.000705277	0.0183701
234	739.397	-0.0402909	0.560104	-0.0719347	0.942654	0.986969
235	150.56	0.285852	0.238054	1.20079	0.229832	NA
236	478.024	-0.108011	0.10271	-1.05161	0.292978	0.648382
237	386.906	-0.270335	0.41238	-0.655548	0.512115	0.816583
238	862.897	0.0885325	0.129728	0.682446	0.494957	0.806001
239	87.4946	0.0461263	0.257882	0.178866	0.858043	NA
240	52.0546	-0.0200645	0.297715	-0.0673949	0.946267	NA
241	16.8357	0.0737138	0.292362	0.252132	0.800939	NA
242	460.452	0.0527362	0.0884336	0.596336	0.550951	0.839408
243	88.818	-0.216818	0.315555	-0.6871	0.49202	NA
244	992.178	-0.110218	0.0912146	-1.20833	0.226918	0.578418
245	881.27	0.130459	0.296521	0.439967	0.659961	0.891356
246	241.758	-0.526259	0.62722	-0.839035	0.40145	0.742556
247	406.354	-0.12323	0.172444	-0.714613	0.474848	0.793024
248	15.2923	-0.294812	0.341069	-0.864375	0.387382	NA
249	1068.23	-0.161143	0.267484	-0.60244	0.546882	0.838054
250	24.1247	-0.201322	0.273665	-0.735649	0.461945	NA
251	48.0368	-0.0780264	0.166142	-0.469636	0.638615	NA
252	114.946	-0.263077	0.277295	-0.948727	0.342759	NA
253	38.3	-0.106719	0.276647	-0.385759	0.699675	NA
254	6.88953	-0.503427	0.523957	-0.960818	0.336644	NA
255	1007.35	-0.268973	0.177087	-1.51887	0.128794	0.432733
256	78.8679	0.165162	0.203865	0.810155	0.417851	NA
257	39.2862	-0.223522	0.229511	-0.973907	0.330103	NA
258	68.8984	0.156915	0.304752	0.514892	0.606628	NA
259	1654.42	0.528107	0.132107	3.99758	6.3993854893735e-05	0.0035219
260	182.546	0.232593	0.197971	1.17488	0.240042	0.593152
261	102.375	0.26052	0.170326	1.52954	0.126132	NA
262	36.2756	0.0794325	0.255479	0.310916	0.755865	NA
263	206.606	-0.48276	0.393014	-1.22835	0.219315	0.567085
264	37.7566	0.0772836	0.294623	0.262313	0.79308	NA
265	288.909	0.145544	0.25858	0.562858	0.573531	0.850897
266	20.3177	-0.197327	0.310256	-0.636015	0.524767	NA
267	128.139	0.291741	0.228852	1.27481	0.202378	NA
268	564.292	-0.0156994	0.292576	-0.0536592	0.957207	0.990239
269	165.787	0.0601996	0.112063	0.537193	0.591134	NA
270	225.01	0.159724	0.16251	0.982854	0.325679	0.680478
271	32.8734	0.334622	0.280787	1.19173	0.233368	NA
272	244.986	-0.00594368	0.120786	-0.0492084	0.960753	0.991424
273	16.3606	-0.0771089	0.279107	-0.276271	0.78234	NA
274	40.7077	-0.182805	0.277728	-0.658217	0.510399	NA
275	1072.18	0.10999	0.14763	0.745036	0.45625	0.779914
276	69.1213	-0.0264269	0.227329	-0.11625	0.907455	NA
277	3252.37	0.0980321	0.130716	0.749964	0.453277	0.778239
278	5.68283	-0.0977338	0.489197	-0.199784	0.841649	NA
279	224.236	0.177638	0.155817	1.14004	0.254269	0.609091
280	127.62	0.170852	0.232532	0.734746	0.462494	NA
281	292.992	-0.0817599	0.198424	-0.412047	0.680305	0.899248
282	103.515	0.054426	0.322651	0.168684	0.866045	NA
283	96.3165	0.216498	0.195237	1.1089	0.267475	NA
284	876.352	-0.10422	0.128025	-0.814055	0.415613	0.754054
285	66.8864	0.260804	0.330856	0.788271	0.430538	NA
286	84.2548	0.167795	0.402916	0.416452	0.677079	NA
287	226.118	-0.0192548	0.200044	-0.0962532	0.923319	0.981156
288	922.885	-0.0984685	0.800794	-0.122964	0.902136	0.976313
289	119.988	0.31952	0.168112	1.90063	0.05735	NA
290	174.608	-0.037504	0.157079	-0.238758	0.811293	0.949171
291	6.54424	-0.353905	0.635644	-0.556767	0.577687	NA
292	262.696	-0.157165	0.255086	-0.616125	0.537812	0.833243
293	875.856	0.0801365	0.093992	0.852588	0.393888	0.736825
294	28.7716	0.252338	0.307904	0.819532	0.412483	NA
295	67.0952	0.241251	0.199	1.21232	0.225392	NA
296	291.655	-0.227455	0.222722	-1.02125	0.307135	0.661234
297	2027.72	-0.170044	0.119689	-1.42072	0.155399	0.473962
298	58.0613	0.433572	0.29219	1.48387	0.137843	NA
299	80.0659	-0.113017	0.237512	-0.475838	0.63419	NA
300	742.082	-0.110942	0.267722	-0.414393	0.678587	0.899006
301	154.447	0.0763614	0.141417	0.539971	0.589217	NA
302	1620.07	0.0806094	0.0672095	1.19938	0.230382	0.582496
303	12.5464	0.193092	0.307237	0.628478	0.529691	NA
304	593.639	-0.316885	0.170099	-1.86295	0.0624698	0.287626
305	162.412	-0.0210536	0.173086	-0.121637	0.903186	NA
306	81.4172	0.0284024	0.252455	0.112505	0.910423	NA
307	7.21024	0.75701	0.562518	1.34575	0.178382	NA
308	1280.27	-0.308317	0.111257	-2.77122	0.00558468	0.0681322
309	599.761	0.292057	0.120003	2.43376	0.0149431	0.125352
310	45.7104	0.0659497	0.223719	0.294788	0.768156	NA
311	8565.54	-0.263997	0.0981405	-2.68999	0.00714537	0.0791971
312	1704.74	0.352667	0.10393	3.39332	0.000690514	0.0180313
313	115.54	-0.0785032	0.20728	-0.378731	0.704888	NA
314	73.5041	0.331093	0.228379	1.44975	0.147127	NA
315	39.7394	-0.220947	0.200967	-1.09942	0.271585	NA
316	20.0024	-0.31687	0.263783	-1.20125	0.229654	NA
317	42.6106	-0.119675	0.254263	-0.470675	0.637873	NA
318	261.633	0.000631536	0.247471	0.00255196	0.997964	0.999347
319	53.8348	0.104924	0.305287	0.343691	0.731079	NA
320	1017.15	-0.0839024	0.121659	-0.689654	0.490412	0.802275
321	1262.09	-0.209776	0.172242	-1.21792	0.223255	0.573125
322	5712.73	-0.723701	0.183897	-3.93537	8.3069483559345e-05	0.00421497
323	1134.58	0.113944	0.100596	1.13269	0.257346	0.612055
324	183.21	-0.228442	0.179661	-1.27152	0.203545	0.550048
325	69.9936	-0.271339	0.254898	-1.0645	0.287104	NA
326	4.03223	0.137494	0.618196	0.222411	0.823994	NA
327	54.7731	0.0624832	0.254361	0.245648	0.805955	NA
328	16.4776	-0.350319	0.26665	-1.31378	0.188922	NA
329	137.6	0.152285	0.207965	0.732266	0.464006	NA
330	70.3667	0.122468	0.240839	0.508508	0.611097	NA
331	2394.2	-0.284517	0.118224	-2.40659	0.0161024	0.130253
332	162.259	-0.120756	0.165941	-0.727706	0.466793	NA
333	288.624	0.083714	0.109262	0.766175	0.443572	0.77195
334	115.53	-0.0645869	0.193337	-0.334065	0.738331	NA
335	30.0726	0.359654	0.297598	1.20852	0.226847	NA
336	35.5103	-0.253112	0.196483	-1.28821	0.197671	NA
337	356.211	0.0389123	0.245237	0.158672	0.873927	0.966919
338	64.3238	0.0389762	0.140158	0.278088	0.780945	NA
339	213.859	-0.120084	0.225399	-0.532763	0.594198	0.861026
340	66.5546	-0.264694	0.151455	-1.74767	0.0805203	NA
341	1449.85	0.0162298	0.134337	0.120814	0.903838	0.976691
342	56.8594	-0.0604729	0.301674	-0.200458	0.841122	NA
343	554.602	0.143739	0.236535	0.607687	0.543395	0.836358
344	565.501	-0.0665799	0.0748782	-0.889176	0.373908	0.723556
345	950.61	0.19783	0.0779936	2.53649	0.0111968	0.104468
346	190.531	-0.0343655	0.14857	-0.231309	0.817075	0.950942
347	2804.95	0.613259	0.157552	3.89242	9.92485971244646e-05	0.00481695
348	474.294	-0.141687	0.286493	-0.494557	0.620913	0.873407
349	934.045	0.0440235	0.387341	0.113656	0.909511	0.977971
350	925.186	0.132602	0.143662	0.923012	0.356001	0.709233
351	33.8299	0.0310272	0.319068	0.0972433	0.922533	NA
352	28.7282	0.134712	0.253003	0.532454	0.594412	NA
353	63.4238	0.213256	0.329832	0.646558	0.517918	NA
354	78	0.0327871	0.238408	0.137525	0.890616	NA
355	3217.53	0.304195	0.123153	2.47006	0.013509	0.117079
356	2315.49	0.225241	0.095931	2.34795	0.0188772	0.143909
357	15.8078	0.159387	0.341457	0.466785	0.640654	NA
358	1309.11	-0.251926	0.185928	-1.35497	0.175428	0.506981
359	101.359	-0.179076	0.27612	-0.648545	0.516632	NA
360	477.814	0.277559	0.0950877	2.91898	0.0035118	0.0506089
361	1461.85	-0.480235	0.117155	-4.09913	4.14700191693024e-05	0.00258415
362	34.7698	-0.141355	0.277809	-0.508822	0.610877	NA
363	2556.14	0.313839	0.12834	2.44538	0.01447	0.122634
364	36.8614	0.370935	0.242611	1.52893	0.126282	NA
365	1426.29	0.217153	0.221084	0.982223	0.32599	0.680655
366	268130	-0.115682	0.0919654	-1.25788	0.208434	0.555015
367	1663.4	-0.0287533	0.162023	-0.177464	0.859144	0.963017
368	269.543	-0.0062865	0.185102	-0.0339624	0.972907	0.994454
369	148.368	0.0726812	0.456042	0.159374	0.873374	NA
370	258.255	0.203963	0.15949	1.27884	0.200952	0.54617
371	594.435	0.178623	0.144174	1.23894	0.215369	0.56284
372	1098.67	-0.0259248	0.131701	-0.196845	0.843948	0.9593
373	13.6874	0.306366	0.422435	0.725239	0.468305	NA
374	5296.3	0.0788608	0.179586	0.439125	0.660571	0.891521
375	181.948	0.0929259	0.133864	0.694181	0.487569	0.800543
376	44.7491	-0.287627	0.307294	-0.935998	0.349274	NA
377	289.012	-0.105639	0.145879	-0.724155	0.468971	0.789261
378	29.0274	0.0199654	0.49085	0.0406751	0.967555	NA
379	51.5149	-0.231359	0.368146	-0.628444	0.529713	NA
380	248.24	-0.618317	0.168251	-3.67497	0.000237881	0.00928723
381	604.882	0.0825217	0.112296	0.73486	0.462425	0.783901
382	101.271	-0.282434	0.352267	-0.80176	0.422692	NA
383	637.749	0.216495	0.102879	2.10438	0.0353457	0.205588
384	1479.67	0.00210625	0.163085	0.012915	0.989696	0.997698
385	138.564	-0.0998119	0.160017	-0.623759	0.532786	NA
386	3.9471	1.31296	0.507138	2.58897	0.00962645	NA
387	35.384	0.0760436	0.414743	0.183351	0.854522	NA
388	115.878	0.0867307	0.131924	0.657431	0.510904	NA
389	2188.54	-0.154349	0.115404	-1.33747	0.18107	0.515532
390	35.2513	0.09434	0.19699	0.478908	0.632004	NA
391	16.0908	0.334755	0.451303	0.741752	0.458238	NA
392	2564.49	0.171199	0.256262	0.668063	0.504093	0.81166
393	132.866	0.148632	0.120952	1.22884	0.219131	NA
394	438.769	0.0924015	0.316455	0.291989	0.770295	0.932685
395	348.853	0.0453013	0.112138	0.403979	0.686228	0.902573
396	11.8922	-0.226917	0.332814	-0.681814	0.495357	NA
397	1003.62	-0.00697053	0.115705	-0.060244	0.951961	0.989428
398	180.296	-0.207029	0.388277	-0.533199	0.593896	0.86101
399	18.191	-0.117691	0.36176	-0.325328	0.744933	NA
400	65.5091	0.0464984	0.176119	0.264017	0.791767	NA
401	938.965	-0.0596677	0.132334	-0.450888	0.65207	0.887602
402	930.846	0.204368	0.110011	1.85771	0.06321	0.289543
403	107.489	0.358918	0.243087	1.4765	0.139808	NA
404	8.57055	-0.561026	0.340163	-1.64929	0.0990892	NA
405	237.774	0.135911	0.11774	1.15433	0.248364	0.602052
406	237.688	0.308347	0.111898	2.75561	0.00585831	0.0701024
407	86.4704	0.303024	0.27448	1.10399	0.269596	NA
408	750.303	-0.213873	0.107698	-1.98586	0.0470488	0.245027
409	37.4663	0.219014	0.244092	0.897261	0.36958	NA
410	219.729	-0.0908713	0.108773	-0.835424	0.403479	0.743996
411	544.321	0.0581103	0.14352	0.404893	0.685556	0.902296
412	714.982	0.0739807	0.0907985	0.814779	0.415199	0.753714
413	497.118	0.183743	0.101358	1.81281	0.0698617	0.30703
414	7.4985	-0.978283	0.522448	-1.8725	0.0611377	NA
415	185.256	-0.0633081	0.181615	-0.348584	0.727401	0.918125
416	271.639	-0.26572	0.240094	-1.10673	0.26841	0.621716
417	572.584	0.0295913	0.146899	0.201439	0.840355	0.958129
418	22.0678	0.109273	0.310552	0.351868	0.724937	NA
419	10447.1	-0.379546	0.168118	-2.25761	0.0239698	0.166415
420	651.651	0.668703	0.178465	3.74697	0.000178983	0.00755984
421	180.757	-0.52813	0.616633	-0.856474	0.391736	0.736329
422	4037.49	-0.0934166	0.129598	-0.720821	0.47102	0.790689
423	1572.9	-0.106944	0.0711839	-1.50237	0.133002	0.439917
424	297.776	-0.0951084	0.134104	-0.709212	0.478193	0.7951
425	119.95	0.155708	0.321344	0.484551	0.627995	NA
426	925.369	-0.00860643	0.0912002	-0.0943686	0.924816	0.98173
427	893.279	-0.263821	0.0841505	-3.13511	0.00171788	0.0323458
428	19.0763	-0.142014	0.332228	-0.427459	0.669045	NA
429	1151.01	-0.511135	0.185548	-2.75473	0.00587402	0.0701828
430	1015.21	-0.0470616	0.10636	-0.442473	0.658147	0.89067
431	107.415	0.00268465	0.19383	0.0138506	0.988949	NA
432	91.1195	0.0834553	0.136459	0.611579	0.540816	NA
433	1332.03	0.0633965	0.0879345	0.720951	0.470939	0.790689
434	1846.09	-1.62541	0.253803	-6.40425	1.51113072507228e-10	8.31977375108979e-08
435	150.937	-0.0494747	0.159377	-0.310425	0.756238	NA
436	142.106	0.422899	0.223185	1.89484	0.0581142	NA
437	135.522	0.314471	0.194307	1.61842	0.105572	NA
438	957.63	-0.0278079	0.211863	-0.131254	0.895574	0.973637
439	19.05	-0.0784037	0.323136	-0.242633	0.808289	NA
440	1361.93	0.0465213	0.0996287	0.466947	0.640538	0.882667
441	834.976	0.315687	0.178768	1.76591	0.0774109	0.326665
442	17.7253	0.240887	0.315571	0.763337	0.445262	NA
443	30.6001	-0.0891055	0.255454	-0.348812	0.72723	NA
444	128.284	0.117231	0.216478	0.54154	0.588135	NA
445	1178.18	-0.0373348	0.113381	-0.329287	0.741939	0.922362
446	1008.55	-0.0470354	0.162369	-0.289682	0.77206	0.933398
447	75.9631	0.129644	0.294292	0.440527	0.659555	NA
448	22.5378	0.707288	0.387278	1.82631	0.0678039	NA
449	3.19209	0.0917162	0.747912	0.12263	0.9024	NA
450	31.3035	0.27847	0.281392	0.989616	0.322362	NA
451	10.0889	0.0982644	0.576389	0.170483	0.86463	NA
452	129.228	-0.0590776	0.162319	-0.36396	0.715888	NA
453	15.325	-0.688979	0.397816	-1.7319	0.0832911	NA
454	42.3228	0.772114	0.297128	2.59859	0.00936078	NA
455	431.914	-0.135927	0.132504	-1.02584	0.304967	0.659468
456	15.3376	0.138424	0.412358	0.335689	0.737105	NA
457	9.20935	-0.564331	0.390542	-1.445	0.148459	NA
458	1206.64	0.205677	0.135421	1.5188	0.128813	0.432733
459	1842.77	0.284096	0.225162	1.26174	0.207043	0.553957
460	15.0374	-0.402061	0.323585	-1.24252	0.214045	NA
461	575.637	0.427645	0.146448	2.92011	0.00349906	0.0505391
462	433.445	0.0339546	0.0960345	0.353567	0.723663	0.91721
463	107.369	-0.10062	0.143499	-0.701192	0.483183	NA
464	243.257	-0.109613	0.221284	-0.495351	0.620352	0.87332
465	45.4941	-0.268421	0.267991	-1.0016	0.316535	NA
466	39.6938	0.320896	0.2459	1.30499	0.191898	NA
467	1756.12	-0.141523	0.0977069	-1.44844	0.147494	0.46073
468	254.955	-0.166788	0.20211	-0.825234	0.409239	0.749037
469	79.8016	0.0735012	0.183479	0.400597	0.688717	NA
470	102.683	-0.143897	0.166543	-0.864023	0.387575	NA
471	22.4824	0.163291	0.241006	0.677542	0.498062	NA
472	43.6637	-0.212287	0.202844	-1.04656	0.295304	NA
473	58.914	0.294352	0.285937	1.02943	0.303278	NA
474	83.0314	0.279827	0.271112	1.03214	0.302005	NA
475	796.1	0.106459	0.14726	0.722933	0.469721	0.789758
476	203.852	0.114382	0.259492	0.440792	0.659364	0.890934
477	2192.12	-0.279862	0.0918031	-3.0485	0.00229985	0.038689
478	30.2559	0.0603333	0.277946	0.217068	0.828155	NA
479	1347.28	-0.132177	0.153264	-0.862412	0.388461	0.73351
480	8.66658	-0.36311	0.418931	-0.866754	0.386077	NA
481	53.9969	0.186433	0.141859	1.31421	0.188775	NA
482	32.2662	0.489809	0.290714	1.68485	0.0920183	NA
483	983.618	-0.209204	0.143441	-1.45847	0.144712	0.456646
484	51.2759	-0.087688	0.311716	-0.281308	0.778475	NA
485	28.8911	-0.100906	0.333914	-0.302193	0.762505	NA
486	905.494	-0.325632	0.19275	-1.6894	0.0911432	0.36033
487	551.172	0.146921	0.144781	1.01478	0.310211	0.664906
488	29.7098	-0.24763	0.213918	-1.15759	0.247031	NA
489	123.142	-0.0968115	0.185624	-0.521546	0.601986	NA
490	170.355	-0.0431183	0.164873	-0.261524	0.793688	0.94361
491	11.7056	0.0885398	0.392259	0.225718	0.821421	NA
492	133.062	0.301162	0.152569	1.97394	0.0483882	NA
493	118.973	0.455426	0.364088	1.25087	0.210982	NA
494	650.844	-0.12674	0.206897	-0.612572	0.540159	0.834335
495	480.751	0.0574518	0.152034	0.377888	0.705514	0.910217
496	2029.96	-0.24854	0.0931614	-2.66784	0.007634	0.0829077
497	357.609	-0.173869	0.118913	-1.46216	0.143698	0.455532
498	29.9584	-0.0513966	0.300169	-0.171225	0.864047	NA
499	467.747	0.0572842	0.1315	0.435623	0.66311	0.892523
500	502.585	0.123572	0.128415	0.962288	0.335905	0.690668
501	5.02142	-0.0100325	0.546736	-0.0183498	0.98536	NA
502	763.532	0.245086	0.0732719	3.34488	0.000823176	0.02042
503	37.8963	-0.104644	0.187422	-0.558332	0.576618	NA
504	348.539	0.086723	0.125113	0.693158	0.48821	0.800543
505	309.103	0.0148244	0.169971	0.0872169	0.930499	0.982982
506	457.711	0.0603544	0.113974	0.529544	0.596428	0.862038
507	856.594	0.0935588	0.163088	0.57367	0.566191	0.847497
508	176.89	0.224809	0.229319	0.980333	0.326922	0.681763
509	492.937	0.019569	0.170453	0.114806	0.908599	0.977327
510	279.666	0.162024	0.168357	0.962379	0.335859	0.690668
511	274.071	-0.353595	0.247936	-1.42616	0.153823	0.47127
512	390.449	0.266102	0.105855	2.51384	0.0119426	0.108402
513	81.5942	0.259348	0.214993	1.20631	0.227699	NA
514	2570.26	-0.0433616	0.0878482	-0.493597	0.621591	0.87366
515	5.56831	-0.408397	0.607193	-0.672597	0.501203	NA
516	24.0353	0.0337147	0.365432	0.0922599	0.926492	NA
517	215.721	0.157104	0.236093	0.66543	0.505775	0.812254
518	818.907	0.0254132	0.130855	0.194209	0.846013	0.960223
519	12.5284	-0.0106905	0.348482	-0.0306773	0.975527	NA
520	34.419	-0.301672	0.226654	-1.33098	0.183197	NA
521	19.8213	-0.0118363	0.324424	-0.036484	0.970896	NA
522	53.8288	-0.0291455	0.230323	-0.126542	0.899303	NA
523	60.2568	0.0759854	0.168381	0.45127	0.651795	NA
524	264.107	-0.0472825	0.274264	-0.172398	0.863125	0.965177
525	1098.53	-0.395791	0.144802	-2.73332	0.00626992	0.0730695
526	304.507	0.45739	0.197367	2.31747	0.0204784	0.150941
527	1445.56	0.0173534	0.105011	0.165253	0.868745	0.965995
528	6.65967	-0.0649095	0.409807	-0.158391	0.874149	NA
529	739.052	0.157429	0.104403	1.5079	0.131581	0.437056
530	342.952	-0.2189	0.110262	-1.98527	0.0471142	0.245268
531	426.725	0.121582	0.149476	0.813389	0.415995	0.754149
532	4255.73	0.113998	0.125548	0.907999	0.363879	0.71648
533	17.9377	0.0111096	0.28672	0.0387471	0.969092	NA
534	202.767	0.1229	0.191129	0.64302	0.520211	0.822025
535	59.6024	-0.181413	0.368352	-0.492498	0.622367	NA
536	206.834	-0.0541056	0.270118	-0.200304	0.841243	0.958243
537	46.0583	-0.175131	0.324348	-0.539948	0.589233	NA
538	1791.33	-1.95095	0.572368	-3.40857	0.000653052	0.0173275
539	3719.98	-1.34323	0.267975	-5.01253	5.37190089426075e-07	8.48000678540475e-05
540	25.4256	0.423529	0.268044	1.58007	0.11409	NA
541	155.051	0.00769646	0.16266	0.0473163	0.962261	NA
542	44.5016	0.232349	0.216142	1.07499	0.282381	NA
543	471.64	-0.0123497	0.134873	-0.0915652	0.927044	0.982535
544	400.996	-0.0215789	0.199039	-0.108416	0.913666	0.978935
545	472.178	0.57382	0.151329	3.79186	0.000149521	0.0065638
546	129.035	-0.240596	0.281129	-0.855823	0.392095	NA
547	1311.03	-0.620647	0.153811	-4.03513	5.45727732198574e-05	0.00320625
548	1665.05	0.294022	0.11988	2.45263	0.0141817	0.120912
549	708.273	-0.0216972	0.133423	-0.16262	0.870818	0.966024
550	65.1124	0.0812366	0.139605	0.581905	0.560631	NA
551	273.504	0.0481305	0.217048	0.22175	0.824508	0.953578
552	1099.52	-0.0748736	0.09704	-0.771574	0.440367	0.770651
553	141.536	0.429189	0.168114	2.55296	0.0106812	NA
554	166.398	-0.122287	0.202166	-0.604882	0.545257	NA
555	1540.5	0.022469	0.140077	0.160405	0.872562	0.966408
556	174.653	0.00822488	0.215267	0.0382078	0.969522	0.993619
557	170.42	0.219631	0.2336	0.940202	0.347114	0.701294
558	826.168	0.261458	0.271275	0.96381	0.335141	0.690345
559	413.274	-0.0920877	0.123326	-0.746699	0.455245	0.779039
560	58.4932	-0.111812	0.236777	-0.472222	0.636768	NA
561	13.603	0.249502	0.32469	0.768433	0.44223	NA
562	237.738	0.16015	0.207679	0.771141	0.440624	0.770651
563	507.165	0.569349	0.138867	4.09995	4.13243665567515e-05	0.00258415
564	237.096	0.267332	0.173594	1.53999	0.123564	0.423204
565	1587.25	-0.139036	0.129375	-1.07468	0.282519	0.636321
566	39.6898	-0.0963511	0.261397	-0.3686	0.712426	NA
567	25.4982	0.0189637	0.331015	0.0572896	0.954315	NA
568	238.392	-0.286286	0.192543	-1.48687	0.13705	0.445822
569	241.667	-0.242351	0.356779	-0.679274	0.496964	0.80765
570	634.448	-0.100868	0.0852845	-1.18272	0.236921	0.590809
571	262.42	0.0920698	0.175754	0.523855	0.600379	0.864291
572	10400.2	0.226189	0.93302	0.242426	0.80845	0.948105
573	159.259	0.0169955	0.185792	0.0914762	0.927114	NA
574	29.2958	0.0378017	0.244666	0.154503	0.877213	NA
575	22.0582	0.159658	0.249881	0.638934	0.522866	NA
576	625.809	-0.266461	0.143372	-1.85853	0.0630939	0.289396
577	15.6559	-0.231188	0.367054	-0.629847	0.528795	NA
578	30.5179	0.0981905	0.229158	0.428484	0.668299	NA
579	295.449	-0.0663161	0.134424	-0.493335	0.621776	0.873762
580	546.18	0.0822699	0.0942661	0.872741	0.382805	0.729557
581	568.755	-0.103174	0.295906	-0.34867	0.727337	0.918125
582	3713.58	0.464905	0.183946	2.52739	0.0114913	0.106551
583	214.198	0.0766714	0.145381	0.527382	0.597928	0.862752
584	95.373	0.159726	0.281654	0.5671	0.570646	NA
585	217.698	0.437733	0.1556	2.8132	0.00490517	0.0624759
586	190.682	-0.0477945	0.251252	-0.190226	0.849132	0.960637
587	119.089	0.155474	0.287261	0.541227	0.588351	NA
588	8.96838	-0.0717362	0.427931	-0.167635	0.866871	NA
589	54.6995	-0.417157	0.293774	-1.41999	0.15561	NA
590	1572.84	-0.032195	0.110057	-0.292529	0.769882	0.932619
591	225.07	-0.0709031	0.171871	-0.412538	0.679945	0.899248
592	61.7118	-0.00578054	0.236917	-0.024399	0.980534	NA
593	48.3695	0.657238	0.276941	2.3732	0.0176346	NA
594	199.399	0.390189	0.149714	2.60623	0.00915445	0.0930206
595	22.1084	0.0969192	0.225064	0.43063	0.666738	NA
596	166.307	0.929099	0.161521	5.7522	8.80891802259581e-09	NA
597	48.5123	0.42199	0.314134	1.34334	0.179161	NA
598	529.289	-0.537058	0.171389	-3.13356	0.00172701	0.0324396
599	70.9576	0.280347	0.23801	1.17788	0.238845	NA
600	50.4845	-0.0756119	0.234608	-0.322291	0.747233	NA
601	11.5724	0.425501	0.426057	0.998695	0.317942	NA
602	134.359	0.119468	0.20196	0.591544	0.554156	NA
603	1213.21	-0.00416348	0.113909	-0.036551	0.970843	0.993864
604	2946.34	-0.878396	0.205512	-4.27418	1.91841834265109e-05	0.00144836
605	1175.92	0.0874606	0.0815498	1.07248	0.283504	0.636763
606	11.2762	-0.167843	0.331313	-0.5066	0.612436	NA
607	602.799	-0.163945	0.28138	-0.582647	0.560131	0.844628
608	30.6406	-0.145651	0.301541	-0.483022	0.62908	NA
609	526.559	0.0557474	0.15491	0.35987	0.718944	0.915926
610	39.713	-0.116736	0.23789	-0.490714	0.623629	NA
611	225.944	0.188334	0.227256	0.828731	0.407256	0.747587
612	2226.3	1.56984	0.404892	3.87719	0.000105669	0.00503374
613	27.7466	-0.428706	0.264893	-1.61842	0.105573	NA
614	173.683	0.0796357	0.171395	0.464633	0.642195	0.883548
615	55.2944	0.128876	0.264448	0.487342	0.626016	NA
616	77.1376	0.0579785	0.190001	0.305148	0.760254	NA
617	663.706	-0.392151	0.146491	-2.67696	0.00742934	0.0814031
618	179.719	0.103944	0.393413	0.26421	0.791618	0.942787
619	93.6819	0.0131615	0.315045	0.0417767	0.966677	NA
620	317.392	0.0800752	0.208054	0.384877	0.700328	0.907975
621	9.82363	0.57805	0.377895	1.52966	0.126102	NA
622	674.744	0.337272	0.372106	0.906387	0.364731	0.717074
623	625.664	0.0339044	0.143581	0.236134	0.813329	0.949924
624	150.228	-0.0470809	0.214179	-0.21982	0.826011	NA
625	341.437	0.115096	0.144252	0.797879	0.424941	0.759727
626	2824.57	-0.17984	0.101433	-1.773	0.0762291	0.323725
627	744.162	-0.00791419	0.185094	-0.0427577	0.965895	0.992367
628	235.312	0.25435	0.251028	1.01324	0.310947	0.665561
629	52.3383	0.0589057	0.195699	0.301002	0.763413	NA
630	260.192	-0.0489226	0.153973	-0.317734	0.750687	0.924591
631	1126.81	-0.138141	0.118696	-1.16382	0.244495	0.598242
632	18.6252	0.200002	0.328832	0.608218	0.543043	NA
633	793.411	0.166643	0.153741	1.08392	0.2784	0.632337
634	25.8388	0.194271	0.223864	0.867807	0.3855	NA
635	504.993	-0.149461	0.190957	-0.782694	0.433807	0.76574
636	163.179	-0.309474	0.328079	-0.94329	0.345533	NA
637	343.028	-0.146806	0.193271	-0.759589	0.4475	0.773871
638	1144.69	0.101981	0.174459	0.584555	0.558847	0.843678
639	1105.55	-0.0406844	0.136964	-0.297043	0.766433	0.931367
640	8.93107	0.04287	0.429287	0.0998634	0.920453	NA
641	14.5921	-0.504215	0.270562	-1.86359	0.0623799	NA
642	697.966	-0.083065	0.0790744	-1.05047	0.293504	0.648709
643	99.8509	0.0480982	0.22901	0.210027	0.833647	NA
644	31.7471	-0.24287	0.285453	-0.850822	0.394868	NA
645	1166.38	-0.0294577	0.107083	-0.275092	0.783246	0.939353
646	60.1155	-0.467738	0.301069	-1.55359	0.120282	NA
647	807.28	-0.0834167	0.169917	-0.490927	0.623478	0.874738
648	64.1797	-0.0566306	0.189202	-0.299313	0.764701	NA
649	530.701	0.0335424	0.238517	0.140629	0.888163	0.971644
650	406.647	0.0503491	0.133359	0.377546	0.705768	0.910217
651	404.899	0.225583	0.290496	0.776543	0.437429	0.768191
652	38.2291	0.281994	0.318463	0.885486	0.375894	NA
653	7.2846	0.201474	0.382435	0.526817	0.59832	NA
654	16.376	0.502706	0.285247	1.76235	0.07801	NA
655	51.4401	0.0356615	0.21006	0.169768	0.865193	NA
656	37.4875	0.401176	0.239732	1.67344	0.0942408	NA
657	34.2523	0.352883	0.305495	1.15512	0.248041	NA
658	78.1469	0.0569942	0.243233	0.234319	0.814737	NA
659	2873.77	-0.303224	0.220762	-1.37353	0.169587	0.497002
660	1412.25	-0.0894081	0.0906159	-0.986671	0.323804	0.678799
661	104.786	-0.29654	0.260403	-1.13877	0.254799	NA
662	97.7127	-0.573256	0.473592	-1.21044	0.226109	NA
663	263.36	0.00429399	0.205668	0.0208782	0.983343	0.996515
664	1597.5	0.0206479	0.252037	0.0819239	0.934707	0.984447
665	343.213	0.19115	0.200691	0.952459	0.340864	0.695378
666	23.7861	0.69912	0.302931	2.30785	0.0210076	NA
667	39.8135	0.1074	0.271857	0.395059	0.692799	NA
668	94.0933	0.0523577	0.636628	0.0822422	0.934454	NA
669	18.7804	-0.170473	0.352905	-0.483056	0.629056	NA
670	344.168	0.399375	0.166907	2.3928	0.0167202	0.133501
671	62.7115	0.218056	0.188952	1.15403	0.248488	NA
672	682.662	-0.0741873	0.205737	-0.360594	0.718403	0.915834
673	256.785	0.372521	0.143468	2.59654	0.00941671	0.095006
674	74.9435	0.32292	0.215003	1.50193	0.133115	NA
675	364.801	-0.0229483	0.0972074	-0.236076	0.813374	0.949924
676	6.50478	0.0247752	0.397834	0.0622752	0.950344	NA
677	290.024	0.0562143	0.232147	0.242149	0.808665	0.948144
678	150.427	-0.00456425	0.138259	-0.0330123	0.973665	NA
679	16.109	-0.0714055	0.313807	-0.227546	0.819999	NA
680	510.666	-0.0467577	0.100937	-0.463236	0.643195	0.884379
681	33.8871	0.172617	0.188671	0.914911	0.360238	NA
682	1215.48	0.0172577	0.0972194	0.177513	0.859105	0.963017
683	1795.13	0.385929	0.130534	2.95653	0.00311124	0.0463072
684	80.6297	0.193132	0.253439	0.762047	0.446032	NA
685	889.396	-0.186488	0.192875	-0.966885	0.333602	0.688493
686	747.948	-0.484276	0.200799	-2.41175	0.0158763	0.129294
687	3.74487	0.567988	0.725439	0.782958	0.433652	NA
688	1195.33	0.503539	0.130376	3.86219	0.000112373	0.00525798
689	44.0996	0.136685	0.354951	0.38508	0.700178	NA
690	91.0387	-0.376619	0.279291	-1.34848	0.177504	NA
691	2037.16	-0.020918	0.141682	-0.14764	0.882627	0.96951
692	10.0228	0.158404	0.312965	0.506139	0.612759	NA
693	489.43	-0.233724	0.207241	-1.12779	0.259408	0.613713
694	15.6243	0.343509	0.326227	1.05297	0.292353	NA
695	143.158	0.213467	0.258536	0.825676	0.408988	NA
696	55.8338	-0.287402	0.497558	-0.577625	0.563517	NA
697	136.887	-0.106005	0.147257	-0.719864	0.471609	NA
698	7.39087	0.380283	0.594412	0.639763	0.522327	NA
699	443.972	0.303847	0.136338	2.22863	0.0258387	0.17368
700	322.164	1.1328	0.306522	3.69565	0.000219326	0.00867752
701	2528.43	-0.582834	0.133357	-4.37047	1.23977560795765e-05	0.00100913
702	1271.9	0.178938	0.132517	1.3503	0.176918	0.508949
703	70.3804	0.0888035	0.240473	0.369287	0.711914	NA
704	118.63	-0.373401	0.154325	-2.41958	0.0155384	NA
705	1831.4	-0.110835	0.106723	-1.03853	0.299023	0.653127
706	3671.46	-0.502091	0.211311	-2.37607	0.017498	0.136975
707	1340.51	-0.0951982	0.0686951	-1.38581	0.165806	0.490575
708	23.6686	0.152151	0.228487	0.665909	0.505469	NA
709	25.8648	0.209335	0.290885	0.719648	0.471742	NA
710	886.204	0.203919	0.174482	1.16871	0.24252	0.596103
711	1520.4	-0.297478	0.104495	-2.84681	0.00441602	0.0584861
712	24.1116	0.171524	0.230414	0.744416	0.456625	NA
713	64.1119	-0.199001	0.338031	-0.588707	0.556058	NA
714	2.81453	-0.367441	0.534125	-0.687931	0.491496	NA
715	656.736	0.109066	0.125876	0.866449	0.386244	0.731458
716	9.73005	0.201098	0.39039	0.515122	0.606468	NA
717	2.0149	0.414895	0.857258	0.483979	0.6284	NA
718	546.37	-0.0505714	0.387787	-0.13041	0.896242	0.973746
719	45.5313	-0.119824	0.280297	-0.427489	0.669023	NA
720	291.466	0.134873	0.152147	0.886466	0.375366	0.723823
721	966.055	-0.157256	0.255917	-0.614478	0.5389	0.833936
722	718.13	0.00788821	0.123588	0.0638266	0.949108	0.989116
723	1876.64	-0.246792	0.132693	-1.85987	0.0629038	0.288965
724	455.097	0.335713	0.117277	2.86256	0.00420228	0.0566148
725	140.972	-0.270444	0.267402	-1.01137	0.311837	NA
726	741.924	0.198866	0.233039	0.853359	0.393461	0.736825
727	2649.76	-0.282033	0.0874769	-3.22408	0.00126377	0.027018
728	53.3373	0.158489	0.261024	0.60718	0.543731	NA
729	140.375	0.444672	0.264935	1.67842	0.0932651	NA
730	567.656	0.195683	0.12397	1.57847	0.114458	0.406884
731	306.704	0.155023	0.151371	1.02413	0.305776	0.659766
732	119.81	0.0902289	0.130823	0.689701	0.490382	NA
733	75.4214	0.0665809	0.148401	0.448656	0.65368	NA
734	276.704	-0.0787255	0.181979	-0.432608	0.6653	0.892678
735	41.1708	0.70888	0.280617	2.52614	0.0115322	NA
736	793.459	0.107105	0.126893	0.844053	0.39864	0.74049
737	252.731	-0.231633	0.327965	-0.706275	0.480017	0.796613
738	90.6555	0.277294	0.20269	1.36807	0.17129	NA
739	53.8156	-0.426633	0.306137	-1.3936	0.163437	NA
740	7.55508	-0.0658314	0.433673	-0.1518	0.879345	NA
741	111.951	0.112034	0.16164	0.69311	0.48824	NA
742	2218.48	0.0824072	0.153254	0.537718	0.590772	0.859226
743	95.8199	-0.223374	0.19084	-1.17048	0.241808	NA
744	60.4728	0.151638	0.27558	0.550251	0.582147	NA
745	144.821	-0.022317	0.232481	-0.0959951	0.923524	NA
746	383.045	-0.440477	0.129442	-3.40289	0.000666764	0.0175742
747	1048.5	0.0477404	0.11919	0.400539	0.68876	0.903861
748	242.151	0.078992	0.171599	0.46033	0.645279	0.884957
749	396.823	-0.136701	0.140657	-0.97188	0.33111	0.686409
750	1787.84	0.00398022	0.132886	0.0299521	0.976105	0.995181
751	50.583	-0.350541	0.239031	-1.46651	0.14251	NA
752	89.4787	-0.0805503	0.17369	-0.463759	0.64282	NA
753	25.9263	0.223654	0.274135	0.815853	0.414584	NA
754	5933.95	0.113714	0.0971913	1.17	0.242001	0.595307
755	236.769	-0.213826	0.160175	-1.33496	0.181891	0.516999
756	283.211	-0.404554	0.217874	-1.85682	0.0633362	0.289929
757	69.7786	-0.141862	0.305858	-0.463816	0.642779	NA
758	1182.17	0.138514	0.118439	1.1695	0.242203	0.59571
759	10.5926	-1.01307	0.492915	-2.05526	0.0398534	NA
760	1371.62	-0.245304	0.226806	-1.08156	0.279449	0.633575
761	52.4535	-0.19844	0.229661	-0.864057	0.387557	NA
762	448.629	-0.414732	0.126756	-3.27188	0.00106833	0.024403
763	37.0701	-0.197411	0.238789	-0.826718	0.408397	NA
764	40.136	-0.0258533	0.186603	-0.138547	0.889808	NA
765	308.251	0.0875143	0.144068	0.607452	0.543551	0.836365
766	98.6071	0.077028	0.213052	0.361546	0.717692	NA
767	83.9707	0.0740935	0.179597	0.412555	0.679933	NA
768	78.1033	0.109247	0.194373	0.562049	0.574083	NA
769	114.162	0.328387	0.266811	1.23079	0.218402	NA
770	716.753	-0.0290445	0.106982	-0.27149	0.786014	0.941008
771	222.561	0.07966	0.197465	0.403413	0.686645	0.902893
772	540.686	0.296553	0.27396	1.08247	0.279043	0.633206
773	25.9939	-0.499574	0.417245	-1.19731	0.231184	NA
774	89.3219	0.708048	0.284069	2.49252	0.0126839	NA
775	216.261	0.0301679	0.166028	0.181704	0.855815	0.962277
776	44.562	0.100738	0.368716	0.273212	0.78469	NA
777	61.1091	0.072511	0.242644	0.298837	0.765064	NA
778	134.368	0.128703	0.125535	1.02524	0.305251	NA
779	19.9168	0.0556661	0.311424	0.178747	0.858136	NA
780	2298.17	0.0741457	0.294551	0.251725	0.801254	0.945698
781	226.003	-0.0881382	0.166406	-0.529659	0.596348	0.862038
782	469.572	0.0544989	0.0940508	0.579462	0.562277	0.845351
783	142.352	0.0711495	0.186985	0.380509	0.703567	NA
784	347.295	-0.208187	0.239041	-0.870924	0.383796	0.730007
785	452.515	-0.0464131	0.317451	-0.146206	0.883759	0.970105
786	192.261	0.163573	0.119395	1.37001	0.170683	0.498827
787	24.7657	0.483884	0.207095	2.33654	0.0194633	NA
788	207.465	0.178741	0.170492	1.04838	0.294462	0.649479
789	56.1183	0.0578543	0.303269	0.190769	0.848706	NA
790	2030.83	-0.121131	0.108607	-1.11532	0.264715	0.618449
791	29.2993	-0.215557	0.251026	-0.858706	0.390503	NA
792	1161	-0.0616352	0.1155	-0.533639	0.593591	0.86101
793	38.2227	0.254559	0.304137	0.836987	0.4026	NA
794	154.26	0.287547	0.284037	1.01236	0.311367	NA
795	6.93352	-0.343313	0.347808	-0.987078	0.323604	NA
796	150.233	0.0491725	0.145437	0.338103	0.735286	NA
797	16.8695	-0.0636744	0.454959	-0.139956	0.888694	NA
798	398.978	-0.00092836	0.108142	-0.00858461	0.993151	0.997847
799	1978.04	-0.181829	0.178795	-1.01697	0.309167	0.663953
800	202.685	0.114575	0.168525	0.679873	0.496585	0.807474
801	28.5542	0.13971	0.271198	0.515158	0.606442	NA
802	440.116	0.157101	0.262298	0.598942	0.549211	0.839408
803	2198.62	-0.0819685	0.107127	-0.765154	0.44418	0.7722
804	554.537	-0.115593	0.203779	-0.567246	0.570547	0.850006
805	511.235	0.091549	0.101703	0.900164	0.368033	0.719582
806	360.963	0.0352283	0.109517	0.321669	0.747704	0.924362
807	163.109	0.0549959	0.145283	0.378543	0.705027	NA
808	1469.76	-0.114367	0.101752	-1.12397	0.261024	0.615369
809	942.601	0.0804697	0.146855	0.547954	0.583723	0.856868
810	370.232	0.353814	0.116195	3.045	0.00232681	0.0390035
811	593.202	-0.147126	0.169544	-0.867773	0.385519	0.731283
812	133.28	-0.165299	0.194699	-0.848999	0.395882	NA
813	13.6459	-0.58332	0.446711	-1.30581	0.191617	NA
814	41.123	0.215032	0.19229	1.11827	0.263452	NA
815	964.191	-0.234389	0.181096	-1.29428	0.195567	0.538362
816	829.931	0.239731	0.12978	1.8472	0.0647178	0.293843
817	135.045	0.0516489	0.151616	0.340655	0.733363	NA
818	653.374	0.379287	0.203988	1.85936	0.0629759	0.289127
819	1038.82	0.063061	0.113864	0.553827	0.579697	0.854702
820	1607.36	-0.104833	0.230213	-0.455376	0.648839	0.886213
821	1259.33	-0.0457362	0.109849	-0.416354	0.677151	0.898163
822	264.38	0.210676	0.135053	1.55995	0.118771	0.41457
823	699.952	-0.771022	0.319783	-2.41108	0.0159056	0.129459
824	1848.93	-0.594345	0.210389	-2.82498	0.00472838	0.0609821
825	2016.66	0.745318	0.11955	6.23436	4.53622585883664e-10	2.21537930380935e-07
826	73.4393	0.453546	0.237123	1.9127	0.0557862	NA
827	64.4349	0.114409	0.290659	0.393618	0.693863	NA
828	71.2364	-0.0682186	0.214695	-0.317746	0.750678	NA
829	315.214	-0.0360817	0.119965	-0.300769	0.763591	0.929899
830	2637.32	-0.0791436	0.0688129	-1.15013	0.250092	0.604179
831	988.095	-0.151843	0.0965223	-1.57314	0.115686	0.409046
832	37.5687	-0.155935	0.251585	-0.619813	0.535381	NA
833	2349.77	0.188942	0.131685	1.43481	0.151342	0.466604
834	1659.8	-0.0784666	0.165687	-0.473585	0.635796	0.880636
835	23.1815	0.101922	0.278415	0.366077	0.714307	NA
836	179.965	-0.216159	0.138576	-1.55985	0.118794	0.41457
837	50.1263	-0.0837487	0.515953	-0.162318	0.871055	NA
838	146.12	0.0687302	0.131382	0.523134	0.600881	NA
839	3392.33	0.12428	0.117441	1.05824	0.289947	0.643403
840	490.92	0.0854902	0.231767	0.368863	0.71223	0.912486
841	11.8111	0.325225	0.46924	0.69309	0.488253	NA
842	62.8582	-0.155623	0.241133	-0.64538	0.518681	NA
843	1915.6	-0.460248	0.12519	-3.67639	0.000236562	0.00926562
844	712.993	-0.236227	0.0685981	-3.44364	0.000573945	0.0158315
845	41.0886	-0.187389	0.270219	-0.693469	0.488015	NA
846	908.191	-0.451725	0.247404	-1.82586	0.067871	0.302276
847	2538.46	-0.363877	0.138698	-2.62352	0.00870264	0.0899493
848	1453.5	-0.117658	0.0856847	-1.37315	0.169705	0.497144
849	654.687	-0.177639	0.107123	-1.65827	0.0972626	0.372098
850	455.891	-0.00570875	0.119182	-0.0478996	0.961796	0.991684
851	11.549	0.347596	0.373569	0.930471	0.352127	NA
852	1211.64	-0.129438	0.126023	-1.0271	0.304375	0.65865
853	98.6015	-0.0673653	0.177457	-0.379615	0.704231	NA
854	221.912	-0.106425	0.200092	-0.531879	0.59481	0.861026
855	984.224	0.278736	0.156432	1.78183	0.0747766	0.320079
856	753.718	0.195551	0.132977	1.47056	0.141411	0.452307
857	1028.02	0.0419267	0.218174	0.192171	0.847608	0.960443
858	158.538	-0.161937	0.231391	-0.69984	0.484027	NA
859	611.106	-0.0308019	0.203778	-0.151154	0.879854	0.96896
860	5.9154	-0.111988	0.551242	-0.203156	0.839013	NA
861	333.736	-0.388958	0.153968	-2.52622	0.0115296	0.106744
862	20.8365	0.314188	0.302953	1.03709	0.299696	NA
863	1364.33	0.246517	0.125247	1.96825	0.0490396	0.251461
864	2196.74	-0.0276982	0.163879	-0.169016	0.865784	0.96529
865	15.7548	-0.138082	0.373182	-0.370014	0.711372	NA
866	85.3045	-0.170676	0.242969	-0.702461	0.482391	NA
867	25073.4	-0.0318009	0.162389	-0.195832	0.844742	0.959699
868	96.9518	0.437326	0.281069	1.55594	0.119723	NA
869	22.7862	-0.0758485	0.617734	-0.122785	0.902277	NA
870	7696.19	0.285645	0.118264	2.41531	0.0157219	0.12891
871	17.3784	0.268827	0.285831	0.94051	0.346956	NA
872	116.34	-0.448663	0.257929	-1.73949	0.0819494	NA
873	579.771	-0.290196	0.226578	-1.28078	0.200272	0.545512
874	180.61	0.195225	0.186342	1.04767	0.294791	0.649697
875	600.93	0.185399	0.124153	1.49331	0.135355	0.443283
876	326.641	0.451494	0.155362	2.90608	0.00365986	0.0520914
877	208.179	-0.363254	0.421789	-0.861223	0.389115	0.7339
878	1140.16	-0.465328	0.181435	-2.5647	0.0103265	0.0995572
879	88.2668	-0.264562	0.15042	-1.75882	0.0786079	NA
880	31.5366	0.191711	0.213595	0.897544	0.369429	NA
881	1266.55	-0.288604	0.120226	-2.4005	0.0163725	0.131688
882	353.472	-0.314746	0.266515	-1.18097	0.237616	0.591543
883	142.458	-0.100806	0.137485	-0.733215	0.463427	NA
884	14.6976	-0.37194	0.325097	-1.14409	0.252586	NA
885	220.665	-0.0454953	0.426772	-0.106603	0.915104	0.97904
886	34.2647	-0.19078	0.255897	-0.745535	0.455949	NA
887	1730.15	0.33542	0.0976342	3.43547	0.000591521	0.016166
888	240.374	0.0159843	0.162668	0.098263	0.921723	0.980806
889	905.59	0.258292	0.117242	2.20307	0.0275895	0.179429
890	120.082	-0.170818	0.186121	-0.91778	0.358734	NA
891	1207.29	0.203637	0.0979491	2.07901	0.0376168	0.213307
892	143.368	0.00473369	0.116798	0.0405288	0.967672	NA
893	337.324	-0.221313	0.156629	-1.41297	0.157663	0.477882
894	45.1269	0.25306	0.247407	1.02285	0.306378	NA
895	1093.77	0.261763	0.311062	0.841512	0.400061	0.741707
896	32.5435	-0.493266	0.335169	-1.47169	0.141104	NA
897	186.596	-0.184898	0.19223	-0.961857	0.336121	0.690737
898	1105.98	0.228314	0.144497	1.58006	0.114092	0.405932
899	433.75	-0.167175	0.218007	-0.766831	0.443182	0.771619
900	366.816	0.51697	0.168502	3.06803	0.00215477	0.0372097
901	302.746	0.113117	0.150261	0.752804	0.451567	0.776871
902	103.684	-0.249971	0.181976	-1.37365	0.16955	NA
903	583.157	-0.0291835	0.232735	-0.125394	0.900212	0.975422
904	1245.62	0.014418	0.223441	0.0645271	0.948551	0.989116
905	202.1	-0.672407	0.270021	-2.4902	0.0127671	0.113124
906	61.1182	0.0437861	0.232765	0.188113	0.850788	NA
907	125.392	0.184631	0.218686	0.844274	0.398516	NA
908	1694.12	-0.754474	0.19585	-3.85231	0.00011701	0.00543368
909	4798.45	0.128099	0.147882	0.866219	0.38637	0.731458
910	1999.37	0.192001	0.114042	1.6836	0.0922592	0.362386
911	624.58	0.152828	0.105961	1.4423	0.149217	0.463518
912	20.3538	-0.276313	0.46898	-0.589179	0.555741	NA
913	478.145	0.104418	0.180679	0.577919	0.563319	0.845925
914	697.049	0.0703607	0.408926	0.172062	0.863389	0.965177
915	215.931	-0.175987	0.121083	-1.45344	0.146101	0.458488
916	196.889	0.0831164	0.341271	0.243549	0.80758	0.94737
917	945.608	0.211445	0.110187	1.91897	0.0549884	0.267516
918	23.6788	0.134884	0.271464	0.496876	0.619276	NA
919	769.404	0.0196412	0.0976823	0.201072	0.840642	0.958211
920	380.166	-0.0483218	0.106931	-0.451896	0.651344	0.887076
921	834.259	-0.0435125	0.1715	-0.253717	0.799715	0.945325
922	1037.51	0.331955	0.171457	1.93608	0.0528579	0.261247
923	1901.84	0.0558333	0.314172	0.177716	0.858946	0.963017
924	697.274	-0.179118	0.157513	-1.13716	0.255472	0.610561
925	3170.2	-0.186485	0.13905	-1.34114	0.179875	0.513254
926	1692.28	-0.158787	0.077339	-2.05313	0.04006	0.22177
927	12.169	0.730078	0.415734	1.75612	0.0790684	NA
928	220.316	-0.513743	0.345169	-1.48838	0.136651	0.445333
929	2232.88	-0.0989104	0.0970801	-1.01885	0.308273	0.662635
930	35.8304	0.140647	0.247949	0.567244	0.570549	NA
931	34.399	-0.0405328	0.305725	-0.132579	0.894526	NA
932	181.17	-0.152397	0.259036	-0.588325	0.556314	0.842613
933	245.982	-0.0265851	0.163655	-0.162446	0.870955	0.966024
934	106.769	0.0747688	0.236619	0.315988	0.752011	NA
935	225.89	0.226269	0.210522	1.0748	0.282464	0.636321
936	1858.43	0.148827	0.312981	0.475513	0.634421	0.879971
937	71.2392	0.222402	0.290264	0.766205	0.443554	NA
938	544.715	-0.213994	0.331704	-0.645136	0.518839	0.821163
939	68.4873	-0.105122	0.189056	-0.556036	0.578186	NA
940	6.43057	-0.24365	0.413517	-0.589214	0.555718	NA
941	20.8428	-0.13123	0.261076	-0.50265	0.61521	NA
942	56.3515	-0.109889	0.229807	-0.478179	0.632523	NA
943	1350.19	-0.616073	0.244078	-2.52408	0.0116001	0.106954
944	2745.12	-0.046262	0.102896	-0.449599	0.653	0.888248
945	1114.85	-0.138121	0.155019	-0.890994	0.372932	0.722652
946	276.214	-1.25294	0.540418	-2.31846	0.0204244	0.150763
947	1122.64	-0.0353162	0.0999964	-0.353175	0.723957	0.91721
948	3715.07	0.0716686	0.170532	0.420264	0.674292	0.896722
949	1045.25	0.140731	0.241529	0.582667	0.560118	0.844628
950	362.775	0.210857	0.186334	1.13161	0.257798	0.612349
951	121.233	0.105929	0.174491	0.607076	0.543801	NA
952	1504.76	-0.0773826	0.195546	-0.395726	0.692307	0.905388
953	41.2394	-0.076314	0.294849	-0.258824	0.795771	NA
954	50.6298	0.395489	0.27632	1.43127	0.152353	NA
955	20.4613	-0.375768	0.327185	-1.14849	0.250768	NA
956	680.276	-0.0286078	0.183204	-0.156153	0.875913	0.967746
957	89.4346	0.341929	0.181378	1.88517	0.0594066	NA
958	22.5213	-0.359975	0.451862	-0.796647	0.425656	NA
959	10.569	-0.262722	0.375532	-0.6996	0.484177	NA
960	240.706	-0.301299	0.263404	-1.14387	0.252679	0.606585
961	258.574	0.0643459	0.139097	0.462597	0.643653	0.884448
962	22.3437	0.0820558	0.343724	0.238726	0.811318	NA
963	184.733	0.37387	0.676748	0.552451	0.580639	0.854769
964	39.8842	0.165271	0.239471	0.690151	0.490099	NA
965	88.1295	0.0106178	0.199318	0.0532708	0.957516	NA
966	35.6459	0.190007	0.236235	0.804312	0.421217	NA
967	16.6377	-0.296552	0.276484	-1.07258	0.283458	NA
968	59.3692	0.187689	0.163804	1.14581	0.251873	NA
969	67.1605	0.156501	0.225328	0.694546	0.48734	NA
970	485.625	0.112183	0.133925	0.837653	0.402226	0.743024
971	390.255	0.121874	0.152221	0.800635	0.423343	0.759078
972	73.9775	0.160466	0.155544	1.03164	0.302239	NA
973	126.7	-0.2311	0.143511	-1.61033	0.107325	NA
974	1579.05	0.129968	0.103001	1.26182	0.207013	0.553957
975	918.915	0.0456288	0.0842755	0.541425	0.588215	0.858749
976	5.31053	-0.565555	0.534387	-1.05832	0.289907	NA
977	45.5502	-0.154643	0.175118	-0.883078	0.377194	NA
978	486.005	-0.420917	0.154548	-2.72354	0.00645859	0.0743672
979	416.676	-0.165215	0.14753	-1.11987	0.262768	0.616968
980	37.0652	-0.214358	0.299361	-0.71605	0.47396	NA
981	67.8517	-0.0755108	0.238013	-0.317255	0.75105	NA
982	1311.76	-0.238911	0.0878925	-2.71821	0.00656354	0.0750301
983	808.043	0.250301	0.121629	2.05791	0.0395992	0.21992
984	20.2567	0.0206746	0.432915	0.0477568	0.96191	NA
985	8.13533	-0.0477117	0.397201	-0.12012	0.904388	NA
986	59.0486	-0.172631	0.18863	-0.915181	0.360097	NA
987	527.436	-0.0978684	0.114607	-0.853945	0.393136	0.736825
988	5316.3	0.0863911	0.382185	0.226045	0.821166	0.952489
989	32.9492	0.407656	0.226566	1.79928	0.0719748	NA
990	119.304	-0.0686811	0.322051	-0.213262	0.831123	NA
991	994.96	-0.00668507	0.112752	-0.0592898	0.952721	0.98964
992	121.749	0.244325	0.153828	1.58829	0.11222	NA
993	280.117	-0.238609	0.280619	-0.850297	0.39516	0.737557
994	1.80445	-0.2175	0.845902	-0.257122	0.797085	NA
995	8641.87	0.00730701	0.393407	0.0185737	0.985181	0.996954
996	45.3342	0.146306	0.383383	0.381619	0.702744	NA
997	167.949	0.353268	0.609055	0.580027	0.561897	0.845252
998	129.792	-0.158073	0.170299	-0.928208	0.3533	NA
999	376.933	0.223688	0.193473	1.15618	0.247609	0.601764
1000	33.7197	-0.231424	0.218896	-1.05723	0.290406	NA
1001	159.333	0.0527968	0.326254	0.161827	0.871442	NA
1002	87.3752	-0.195374	0.267445	-0.73052	0.465073	NA
1003	741.997	-0.336255	0.0842993	-3.98883	6.6401317536868e-05	0.00359073
1004	4414.9	0.248055	0.107364	2.3104	0.0208661	0.15224
1005	197.447	0.202441	0.167008	1.21217	0.225449	0.576647
1006	903.049	-0.129613	0.167143	-0.775465	0.438065	0.768482
1007	163.166	-0.0693413	0.244798	-0.28326	0.776978	NA
1008	109.62	0.100654	0.169701	0.593126	0.553097	NA
1009	827.655	0.152268	0.111	1.37178	0.170132	0.498094
1010	960.658	0.300164	0.169629	1.76953	0.0768048	0.324934
1011	183.361	-0.103021	0.22602	-0.455805	0.648531	0.886213
1012	132.325	-0.240699	0.154696	-1.55595	0.119719	NA
1013	102.819	0.408348	0.20161	2.02543	0.0428229	NA
1014	708.712	0.230267	0.14178	1.62412	0.104351	0.387581
1015	20.3715	0.224781	0.245767	0.91461	0.360397	NA
1016	2531.71	-0.709797	0.213189	-3.32943	0.000870236	0.0213837
1017	111.93	-0.0219157	0.141141	-0.155275	0.876605	NA
1018	27.8486	-0.165147	0.325701	-0.507052	0.612119	NA
1019	684.611	0.0991924	0.175417	0.565465	0.571758	0.850227
1020	1537.95	0.219246	0.0998088	2.19666	0.0280447	0.181294
1021	140.575	0.00776016	0.184265	0.0421142	0.966408	NA
1022	133.357	-0.170614	0.204292	-0.835147	0.403635	NA
1023	761.818	-0.27615	0.131839	-2.0946	0.0362065	0.208718
1024	934.761	0.0982979	0.173561	0.566359	0.57115	0.850202
1025	790.087	-0.0694312	0.139812	-0.496602	0.619469	0.872838
1026	676.187	-0.0328388	0.242354	-0.135499	0.892217	0.97246
1027	75.8035	0.321703	0.209677	1.53428	0.12496	NA
1028	4398.32	0.348379	0.106488	3.27154	0.00106962	0.024403
1029	121.006	0.160156	0.153842	1.04104	0.297857	NA
1030	64.8555	0.296424	0.195672	1.51491	0.129796	NA
1031	1674.95	0.171157	0.117652	1.45477	0.145734	0.458123
1032	183.056	0.535377	0.343004	1.56085	0.11856	0.41423
1033	681.653	0.0713285	0.142009	0.502282	0.615469	0.8713
1034	10.6393	0.330156	0.397118	0.831381	0.405759	NA
1035	4.72648	-0.625717	0.505721	-1.23728	0.215984	NA
1036	506.789	0.224003	0.0982118	2.28081	0.0225597	0.159965
1037	1.40837	1.63329	0.839436	1.94569	0.0516917	NA
1038	648.064	0.155122	0.131087	1.18335	0.236671	0.590373
1039	231.312	-0.196685	0.1894	-1.03846	0.299054	0.653127
1040	1094.5	0.227373	0.177847	1.27848	0.20108	0.546254
1041	398.444	-0.274769	0.116645	-2.35559	0.0184934	0.142092
1042	335.315	0.201511	0.167584	1.20245	0.229191	0.581152
1043	60.6304	0.229676	0.362415	0.633738	0.526252	NA
1044	104.199	-0.00374812	0.183137	-0.0204662	0.983671	NA
1045	33.6144	0.322941	0.345984	0.933397	0.350615	NA
1046	506.185	0.105143	0.157828	0.666187	0.505291	0.812083
1047	791.623	-0.0276154	0.102533	-0.269332	0.787674	0.941546
1048	190.333	-0.0257593	0.146385	-0.17597	0.860318	0.963665
1049	135.352	0.0350208	0.217384	0.161101	0.872014	NA
1050	59.3596	0.134646	0.190127	0.708189	0.478828	NA
1051	242.515	0.149655	0.176628	0.847285	0.396836	0.739008
1052	228.399	-0.250727	0.422892	-0.592885	0.553258	0.840555
1053	29.2316	-0.0509964	0.189345	-0.269331	0.787675	NA
1054	401.837	-0.0444157	0.164681	-0.269708	0.787385	0.941417
1055	815.374	0.158941	0.0959209	1.657	0.0975192	0.372441
1056	562.903	-0.0891865	0.125728	-0.709362	0.4781	0.7951
1057	49.8941	0.269112	0.195744	1.37481	0.169189	NA
1058	120.686	0.0887771	0.204799	0.433484	0.664663	NA
1059	5.84725	-0.545518	0.649713	-0.839628	0.401117	NA
1060	2590.16	-0.236555	0.121429	-1.94809	0.0514039	0.257525
1061	732.86	0.26049	0.159853	1.62956	0.103194	0.385328
1062	573.107	-0.0306669	0.100022	-0.306601	0.759147	0.928186
1063	116.287	0.160506	0.265877	0.603686	0.546052	NA
1064	102.51	-0.0919326	0.315736	-0.291169	0.770922	NA
1065	103.076	0.376143	0.242683	1.54993	0.121158	NA
1066	373.507	-0.182495	0.164733	-1.10783	0.267937	0.621264
1067	72.9028	-0.195615	0.243709	-0.802658	0.422172	NA
1068	30.0956	0.11187	0.205785	0.543626	0.586699	NA
1069	318.685	-0.127521	0.192515	-0.662396	0.507718	0.813532
1070	100.522	-0.180751	0.2564	-0.704959	0.480835	NA
1071	661.083	0.0641231	0.183944	0.348602	0.727388	0.918125
1072	232.907	-0.371833	0.327754	-1.13449	0.256591	0.611331
1073	63.5389	-0.0052457	0.218194	-0.0240414	0.98082	NA
1074	63.5099	0.146744	0.216615	0.67744	0.498127	NA
1075	462.473	-0.312106	0.256612	-1.21626	0.223888	0.573783
1076	35.2972	0.442028	0.247639	1.78497	0.0742659	NA
1077	236.412	-0.321313	0.342769	-0.937405	0.34855	0.702767
1078	82.2617	0.0703918	0.17155	0.410328	0.681566	NA
1079	19.0254	-0.0115794	0.375889	-0.0308052	0.975425	NA
1080	341.177	0.183453	0.154402	1.18815	0.234774	0.587964
1081	3.03036	0.224666	1.16424	0.192972	0.846981	NA
1082	47.0816	0.0814497	0.228614	0.356276	0.721634	NA
1083	393.607	0.116045	0.152004	0.763433	0.445205	0.772559
1084	67.5146	0.200638	0.321041	0.62496	0.531997	NA
1085	107.97	-0.489683	0.393537	-1.24431	0.213385	NA
1086	944.673	0.467542	0.115471	4.04898	5.14408272064433e-05	0.00306839
1087	13.136	-0.0924506	0.366428	-0.252302	0.800808	NA
1088	862.545	0.716612	0.252375	2.83948	0.00451878	0.0592943
1089	102.514	-0.138286	0.154627	-0.894316	0.371153	NA
1090	711.394	0.421674	0.167084	2.52372	0.011612	0.106954
1091	1240.25	0.039416	0.101543	0.388171	0.69789	0.906844
1092	206.059	-0.216134	0.260061	-0.831091	0.405922	0.746242
1093	78.0063	-0.389237	0.204323	-1.90501	0.0567794	NA
1094	117.784	-0.348862	0.248875	-1.40176	0.160987	NA
1095	50.0672	0.157269	0.265031	0.5934	0.552914	NA
1096	1658.59	0.0237182	0.149349	0.15881	0.873818	0.966919
1097	798.83	0.331036	0.131151	2.52408	0.0116001	0.106954
1098	25.1702	0.019521	0.295334	0.0660979	0.9473	NA
1099	454.383	-0.0159178	0.125381	-0.126956	0.898975	0.974758
1100	451.335	-0.200164	0.121728	-1.64435	0.100103	0.378881
1101	374.669	0.131316	0.159062	0.825563	0.409052	0.749037
1102	208.931	-0.031485	0.27302	-0.115321	0.90819	0.977173
1103	6.09362	0.111305	0.400552	0.277879	0.781105	NA
1104	59.3522	0.213611	0.196731	1.0858	0.277566	NA
1105	6.43275	-0.0972717	0.418979	-0.232164	0.816411	NA
1106	26881.8	-0.860571	0.312394	-2.75476	0.00587346	0.0701828
1107	2338.11	-0.264483	0.153605	-1.72184	0.0850987	0.345255
1108	20.2778	-0.0463596	0.307577	-0.150725	0.880192	NA
1109	563.122	0.263756	0.537009	0.491157	0.623316	0.874655
1110	78.2055	0.861149	0.25888	3.32644	0.000879636	NA
1111	17.6988	0.0512592	0.315566	0.162436	0.870963	NA
1112	845.876	0.223796	0.152948	1.46321	0.14341	0.455253
1113	243.067	0.122944	0.124072	0.990908	0.321731	0.676899
1114	24.7682	-0.0940605	0.338805	-0.277624	0.781301	NA
1115	425.813	0.140209	0.119713	1.17121	0.241513	0.594763
1116	25.1408	-0.0120223	0.262063	-0.0458758	0.963409	NA
1117	636.32	0.195132	0.120217	1.62317	0.104554	0.387838
1118	61.8063	0.292639	0.369699	0.791559	0.428618	NA
1119	28.474	0.588659	0.218512	2.69394	0.00706127	NA
1120	84.4165	-0.283508	0.306995	-0.923494	0.35575	NA
1121	2.72204	0.78373	0.625164	1.25364	0.209973	NA
1122	21.9776	-0.369275	0.251376	-1.46902	0.141828	NA
1123	481.019	0.336227	0.373501	0.900205	0.368011	0.719582
1124	1070.58	-0.165703	0.130768	-1.26716	0.205099	0.551132
1125	23.0713	0.0454412	0.371893	0.122189	0.902749	NA
1126	564.815	-0.0171877	0.110043	-0.15619	0.875883	0.967746
1127	21.4516	-0.288195	0.340404	-0.846625	0.397204	NA
1128	39.2527	0.16039	0.268877	0.596519	0.550828	NA
1129	87.8897	-0.163823	0.208592	-0.785376	0.432233	NA
1130	203.343	-0.131715	0.292341	-0.450553	0.652312	0.887776
1131	2274.69	-0.0209641	0.126316	-0.165966	0.868184	0.965988
1132	10.7852	0.223001	0.35731	0.624111	0.532554	NA
1133	396.131	0.238901	0.163153	1.46428	0.143118	0.454973
1134	19.4545	0.143336	0.307856	0.465596	0.641505	NA
1135	7.96512	-0.165969	0.50171	-0.330806	0.740791	NA
1136	35.4741	-0.221665	0.223724	-0.990796	0.321785	NA
1137	1.25348	0.314859	1.05781	0.297653	0.765968	NA
1138	11.9503	-0.892709	0.418628	-2.13246	0.0329689	NA
1139	56.3955	-0.074196	0.189319	-0.39191	0.695125	NA
1140	85.2583	-0.168097	0.19342	-0.869079	0.384804	NA
1141	221.654	-0.0104961	0.168465	-0.0623044	0.95032	0.989184
1142	1230.56	-0.000440169	0.11216	-0.00392446	0.996869	0.998786
1143	299.998	0.246208	0.173377	1.42007	0.155587	0.473981
1144	72.7293	0.397154	0.659667	0.602053	0.547139	NA
1145	19.5267	-0.164614	0.280652	-0.58654	0.557513	NA
1146	11873.2	-0.173665	0.195481	-0.888395	0.374328	0.723741
1147	78.6277	0.0264647	0.191192	0.138419	0.889909	NA
1148	18.9576	0.0227023	0.312647	0.0726132	0.942114	NA
1149	8.86681	-0.287302	0.32546	-0.882756	0.377368	NA
1150	1071.92	0.19298	0.0932987	2.06841	0.0386014	0.216378
1151	61.1736	0.072265	0.19877	0.363561	0.716186	NA
1152	58.6717	-0.101009	0.305223	-0.330934	0.740694	NA
1153	75.744	0.243696	0.221568	1.09987	0.271389	NA
1154	20.2307	-0.0016244	0.277779	-0.00584784	0.995334	NA
1155	1125.17	-0.716411	0.201893	-3.54848	0.000387462	0.0124594
1156	1866.01	0.187488	0.270316	0.693587	0.487942	0.800543
1157	183.363	-0.104728	0.157389	-0.665411	0.505788	0.812254
1158	161.635	0.0607841	0.15026	0.404527	0.685825	NA
1159	704.781	-0.0305407	0.153284	-0.199243	0.842072	0.958524
1160	39.8215	0.605303	0.426963	1.4177	0.15628	NA
1161	38.9216	-0.421815	0.240614	-1.75308	0.079588	NA
1162	97.7351	0.0975578	0.221329	0.440781	0.659371	NA
1163	1175.31	0.218168	0.146563	1.48856	0.136603	0.445333
1164	24.485	0.195681	0.238232	0.821385	0.411427	NA
1165	26.4888	0.0479167	0.389412	0.123049	0.902068	NA
1166	43.2973	0.0335267	0.229567	0.146043	0.883887	NA
1167	4403.9	0.403134	0.137351	2.93507	0.0033347	0.0489621
1168	116.631	-0.265377	0.216517	-1.22566	0.220326	NA
1169	429.187	-0.146007	0.182064	-0.801954	0.42258	0.75898
1170	24.8994	0.240877	0.286138	0.84182	0.399889	NA
1171	1245.05	-0.0919493	0.158025	-0.581864	0.560658	0.844635
1172	45.0383	0.10181	0.216741	0.46973	0.638548	NA
1173	141.488	0.275119	0.16499	1.66749	0.0954178	NA
1174	330.096	-0.238688	0.169541	-1.40785	0.159176	0.479946
1175	61.186	-0.00894	0.186058	-0.0480494	0.961677	NA
1176	241.612	-0.11984	0.139794	-0.857261	0.391301	0.736329
1177	18.2807	0.225565	0.324961	0.694129	0.487601	NA
1178	913.661	-0.0168984	0.170844	-0.0989112	0.921209	0.980806
1179	7.76818	0.840898	0.508828	1.65262	0.0984089	NA
1180	147.546	0.0785641	0.121571	0.64624	0.518124	NA
1181	144.148	0.164099	0.248925	0.659231	0.509747	NA
1182	2125.48	-0.044943	0.246281	-0.182486	0.855201	0.962156
1183	22.9379	0.0316344	0.496814	0.0636745	0.949229	NA
1184	81.7145	-0.434726	0.469647	-0.925643	0.354631	NA
1185	133.194	-0.0810231	0.11646	-0.695716	0.486607	NA
1186	1060.25	-0.270487	0.248152	-1.09001	0.275711	0.629575
1187	30.5948	0.344685	0.282934	1.21825	0.223128	NA
1188	1281.42	0.0792515	0.131348	0.603368	0.546264	0.837934
1189	63.3335	0.197203	0.222898	0.88472	0.376308	NA
1190	557.616	0.363283	0.264301	1.37451	0.169284	0.496821
1191	65.3348	-0.0388131	0.249971	-0.155271	0.876608	NA
1192	414.961	0.154408	0.106542	1.44927	0.147262	0.460466
1193	18.8561	-0.121785	0.327176	-0.372231	0.709721	NA
1194	16.7443	-0.411315	0.294999	-1.39429	0.16323	NA
1195	8.61208	0.201887	0.358051	0.563848	0.572857	NA
1196	36.4212	0.00366354	0.176307	0.0207793	0.983422	NA
1197	352.158	-0.2208	0.178414	-1.23757	0.215876	0.563768
1198	352.358	-0.116875	0.186974	-0.62509	0.531912	0.829539
1199	23.8047	0.0606079	0.276269	0.21938	0.826354	NA
1200	435.2	-0.109417	0.156465	-0.699306	0.484361	0.798679
1201	23.07	-0.11107	0.266333	-0.417033	0.676654	NA
1202	266.179	0.0447905	0.126478	0.354137	0.723236	0.916983
1203	2782.24	0.150612	0.175721	0.857106	0.391386	0.736329
1204	120.322	-0.157508	0.197498	-0.797516	0.425151	NA
1205	79.0346	-0.0933451	0.163186	-0.572017	0.56731	NA
1206	40.9852	0.580317	0.371185	1.56342	0.117955	NA
1207	313.325	0.140022	0.1246	1.12376	0.261113	0.615487
1208	965.345	-0.350569	0.0731345	-4.79348	1.63909774074217e-06	0.000208259
1209	419.291	-0.0795859	0.0928568	-0.857081	0.3914	0.736329
1210	194.018	-0.0638134	0.194788	-0.327603	0.743212	0.922569
1211	673.091	0.187047	0.16372	1.14249	0.253252	0.607427
1212	63.4081	-0.337713	0.222808	-1.51571	0.129592	NA
1213	3680.68	0.129349	0.290027	0.445989	0.655605	0.889237
1214	262.66	0.265329	0.367976	0.721048	0.47088	0.790689
1215	292.182	0.0581252	0.116327	0.499669	0.617308	0.871559
1216	50.9067	-0.231384	0.199507	-1.15978	0.246138	NA
1217	2690.46	-0.110504	0.109674	-1.00756	0.313664	0.667113
1218	98.2634	-0.210588	0.235014	-0.896066	0.370217	NA
1219	30.2867	-0.0487891	0.227939	-0.214045	0.830512	NA
1220	213.303	-0.0495566	0.123767	-0.400403	0.68886	0.903861
1221	7.46164	0.0325662	0.388934	0.083732	0.93327	NA
1222	1724.67	-0.179656	0.244969	-0.733382	0.463325	0.784491
1223	403.589	-0.0380553	0.121416	-0.31343	0.753954	0.925738
1224	2666.96	0.164798	0.127132	1.29627	0.194882	0.538189
1225	63.3165	-0.33872	0.361653	-0.936588	0.348971	NA
1226	420.621	-0.192949	0.245689	-0.78534	0.432255	0.764769
1227	185.142	0.175574	0.180945	0.970319	0.331887	0.686712
1228	4.07709	-0.346135	0.585836	-0.590839	0.554628	NA
1229	12.0753	-0.305167	0.410737	-0.742973	0.457498	NA
1230	612.113	0.296728	0.154349	1.92245	0.0545494	0.266367
1231	85.2609	0.204142	0.239673	0.851753	0.394351	NA
1232	2373.14	-0.101004	0.0848859	-1.18987	0.234096	0.587307
1233	412.518	0.244148	0.13092	1.86487	0.0621999	0.286829
1234	23.7484	0.368517	0.301864	1.22081	0.222159	NA
1235	179.545	-0.0289403	0.220992	-0.130956	0.89581	0.973658
1236	460.23	-0.0842295	0.255233	-0.33001	0.741393	0.921904
1237	22.3497	-0.389099	0.236207	-1.64728	0.0995003	NA
1238	968.162	0.00189769	0.0842465	0.0225255	0.982029	0.996374
1239	73.186	-0.153434	0.256227	-0.598821	0.549292	NA
1240	1183.22	0.134769	0.122805	1.09742	0.272459	0.62599
1241	44.1778	0.109645	0.216517	0.506404	0.612573	NA
1242	62.3479	-0.111785	0.159737	-0.699803	0.48405	NA
1243	258.113	0.107233	0.25897	0.414074	0.67882	0.899144
1244	448.645	-0.238259	0.146905	-1.62186	0.104834	0.388263
1245	17.4577	0.330902	0.533485	0.620264	0.535084	NA
1246	229.353	0.664845	0.170105	3.90843	9.28971116258181e-05	0.00455108
1247	10.5792	0.0597407	0.39292	0.152043	0.879153	NA
1248	1293.13	-0.322059	0.181905	-1.77048	0.0766477	0.324533
1249	45.7688	-0.0588485	0.196924	-0.298839	0.765063	NA
1250	814.108	0.190032	0.120283	1.57988	0.114135	0.40594
1251	796.203	0.306021	0.086769	3.52685	0.000420535	0.0129791
1252	57.6794	-0.11445	0.22743	-0.503233	0.6148	NA
1253	114.261	0.218391	0.195704	1.11592	0.264454	NA
1254	897.586	0.183853	0.170097	1.08087	0.279755	0.633716
1255	41.6947	-0.140297	0.257722	-0.544372	0.586185	NA
1256	1059.3	0.049739	0.353345	0.140766	0.888055	0.971644
1257	349.44	-0.15225	0.115083	-1.32296	0.18585	0.522862
1258	393.051	0.119148	0.151892	0.784425	0.432791	0.764946
1259	76.2277	-0.218372	0.273748	-0.797712	0.425038	NA
1260	5.27191	-0.5502	0.464968	-1.18331	0.236687	NA
1261	13.1145	0.559545	0.299915	1.86568	0.0620867	NA
1262	387.796	0.245185	0.141479	1.73302	0.0830927	0.340208
1263	14.7159	-0.0296013	0.350779	-0.0843875	0.932748	NA
1264	21.5755	0.525714	0.343727	1.52945	0.126153	NA
1265	18.5281	0.292672	0.25561	1.145	0.252211	NA
1266	345.861	0.28759	0.224655	1.28014	0.200496	0.545595
1267	6.27438	0.982841	0.467179	2.10378	0.0353979	NA
1268	709.459	-0.459459	0.220628	-2.08251	0.0372958	0.212026
1269	10.0017	-0.14212	0.50158	-0.283345	0.776912	NA
1270	28.2664	0.0834694	0.288348	0.289474	0.772218	NA
1271	2900.15	0.573129	0.140503	4.07912	4.52059483574159e-05	0.00278141
1272	254.763	-0.215543	0.153022	-1.40858	0.15896	0.479767
1273	47.8348	0.417586	0.249546	1.67338	0.094253	NA
1274	21.5389	-0.491327	0.253607	-1.93735	0.052702	NA
1275	1612.15	0.223359	0.103774	2.15235	0.0313697	0.193391
1276	70.003	0.0380893	0.216021	0.176322	0.860041	NA
1277	218.497	0.61484	0.202632	3.03427	0.0024112	0.0395897
1278	33.0457	0.409976	0.309907	1.3229	0.18587	NA
1279	605.961	0.228287	0.128881	1.7713	0.0765115	0.324167
1280	756.985	0.339253	0.0853743	3.97371	7.07614013146889e-05	0.00376143
1281	1310.99	-0.0872314	0.0774986	-1.12559	0.26034	0.614313
1282	28.8172	0.164605	0.238648	0.689739	0.490359	NA
1283	41.6125	-0.1016	0.391461	-0.259541	0.795217	NA
1284	35.3576	-0.21212	0.231152	-0.917665	0.358795	NA
1285	16.614	0.0697214	0.416116	0.167553	0.866935	NA
1286	691.201	0.158611	0.0755015	2.10077	0.0356612	0.206566
1287	31.638	0.245287	0.310915	0.788922	0.430158	NA
1288	52.3958	0.0692527	0.197351	0.350912	0.725655	NA
1289	13.8713	0.349513	0.382907	0.912788	0.361354	NA
1290	34.6403	0.173296	0.231063	0.749996	0.453257	NA
1291	371.387	-0.262952	0.133689	-1.9669	0.0491951	0.251617
1292	980.315	0.0870615	0.092036	0.94595	0.344174	0.69859
1293	2465.44	0.00458308	0.115579	0.0396533	0.96837	0.993093
1294	45.511	-0.113083	0.197108	-0.573714	0.566162	NA
1295	25.766	-0.164163	0.285219	-0.57557	0.564906	NA
1296	171.956	-0.00192952	0.17193	-0.0112227	0.991046	0.997698
1297	1331.17	-0.121637	0.36746	-0.331021	0.740628	0.921466
1298	32.5274	-0.328874	0.257672	-1.27633	0.201839	NA
1299	387.399	-0.0606127	0.113612	-0.533507	0.593682	0.86101
1300	1808.26	-0.0154383	0.158379	-0.0974774	0.922347	0.980841
1301	131.586	-0.056283	0.161074	-0.349423	0.726772	NA
1302	1395.81	-0.0560509	0.166238	-0.337172	0.735987	0.920764
1303	48.0214	0.285809	0.239843	1.19165	0.233398	NA
1304	102.073	0.0790723	0.122678	0.644551	0.519218	NA
1305	224.036	0.0215899	0.143388	0.15057	0.880315	0.96896
1306	903.015	0.0515397	0.146119	0.352723	0.724296	0.91721
1307	63.109	-0.395365	0.267206	-1.47962	0.138974	NA
1308	31170	-0.518276	0.325977	-1.58991	0.111854	0.402592
1309	225.078	0.0933759	0.125319	0.745106	0.456207	0.779914
1310	1891.94	-0.30277	0.155252	-1.95018	0.0511543	0.257204
1311	470.882	-0.180107	0.197973	-0.909758	0.36295	0.715802
1312	1084.06	-0.167192	0.0911618	-1.83401	0.0666523	0.299323
1313	425.233	0.0384089	0.107654	0.35678	0.721256	0.916304
1314	375.524	0.0882333	0.0896786	0.983884	0.325173	0.680021
1315	191.261	0.221522	0.179883	1.23148	0.218144	0.565834
1316	7.77573	0.0547051	0.416448	0.131361	0.895489	NA
1317	148.386	-0.154191	0.204216	-0.755037	0.450227	NA
1318	633.286	-0.0287102	0.150613	-0.190622	0.848821	0.960637
1319	49.252	-0.0435941	0.441552	-0.0987293	0.921353	NA
1320	60.6291	0.0647578	0.221907	0.291824	0.770421	NA
1321	169.981	-0.266262	0.150623	-1.76773	0.0771056	0.325942
1322	762.877	-0.0968901	0.427736	-0.226519	0.820798	0.952336
1323	42.7166	-0.115185	0.22421	-0.513738	0.607435	NA
1324	176.45	-0.209139	0.207062	-1.01003	0.312482	0.66623
1325	97.731	0.0243934	0.124221	0.196371	0.84432	NA
1326	1799.87	0.0438525	0.173318	0.253017	0.800255	0.945519
1327	1349.15	-0.213169	0.240459	-0.88651	0.375343	0.723823
1328	48.8244	-0.115323	0.336087	-0.343133	0.731498	NA
1329	74.4991	-0.297691	0.365704	-0.81402	0.415634	NA
1330	26.6311	0.0128647	0.29833	0.0431224	0.965604	NA
1331	98.6971	-0.153422	0.251678	-0.609597	0.542129	NA
1332	416.14	-0.0699416	0.191286	-0.365638	0.714635	0.913863
1333	70.986	-0.363424	0.622296	-0.584005	0.559217	NA
1334	12.0231	0.213252	0.332806	0.64077	0.521672	NA
1335	11.0638	0.503037	0.312741	1.60848	0.107731	NA
1336	5.61871	-0.607943	0.538061	-1.12988	0.258528	NA
1337	1249.63	-0.136587	0.087144	-1.56737	0.117028	0.410991
1338	1522.17	0.0579404	0.417341	0.138832	0.889583	0.972137
1339	580.159	-0.00352435	0.163333	-0.0215777	0.982785	0.996515
1340	98.6547	-0.217469	0.160046	-1.35879	0.174213	NA
1341	164.067	-0.483224	0.202882	-2.38179	0.0172287	NA
1342	71.0255	0.206065	0.165339	1.24632	0.212647	NA
1343	30.5865	-0.327922	0.232686	-1.40929	0.158749	NA
1344	121.416	0.0288724	0.131516	0.219536	0.826233	NA
1345	118.176	0.205733	0.267011	0.770504	0.441001	NA
1346	4024.33	0.118235	0.325948	0.36274	0.716799	0.915191
1347	211.973	-0.192866	0.125178	-1.54073	0.123383	0.423043
1348	973.122	-0.365173	0.15713	-2.32401	0.0201249	0.149199
1349	1465.12	-0.203733	0.0939263	-2.16907	0.0300775	0.188138
1350	13.1972	0.160986	0.346266	0.464921	0.641988	NA
1351	212.023	0.0404708	0.187317	0.216055	0.828945	0.954884
1352	137.867	-0.147346	0.298382	-0.493818	0.621435	NA
1353	796.579	0.272027	0.156437	1.73889	0.0820541	0.338081
1354	187.463	-0.00355588	0.26511	-0.0134128	0.989298	0.997698
1355	52.8644	0.0567727	0.374964	0.151408	0.879654	NA
1356	10.3384	1.45876	0.522097	2.79403	0.00520551	NA
1357	504.552	0.154067	0.1882	0.818636	0.412994	0.751808
1358	53.6356	-0.111924	0.187588	-0.596646	0.550744	NA
1359	158.963	-0.246494	0.276359	-0.891937	0.372427	NA
1360	156.05	0.197453	0.283536	0.696397	0.486181	NA
1361	39.8313	-0.146549	0.249402	-0.587601	0.5568	NA
1362	1243.49	-0.0645523	0.234373	-0.275425	0.782989	0.939353
1363	37.7996	0.0403962	0.246935	0.16359	0.870054	NA
1364	678.977	0.170987	0.106838	1.60043	0.109503	0.397296
1365	42.1821	-0.0450558	0.219687	-0.205091	0.837501	NA
1366	1.24787	-0.762738	1.00787	-0.756785	0.449178	NA
1367	30.658	-0.433517	0.235888	-1.83781	0.0660902	NA
1368	182.415	-0.152072	0.210669	-0.721851	0.470386	0.790366
1369	512.273	0.26427	0.153242	1.72452	0.0846135	0.343937
1370	29.2665	0.0620261	0.276636	0.224216	0.82259	NA
1371	484.029	-0.044142	0.101284	-0.435825	0.662964	0.892523
1372	153.514	-0.18934	0.296038	-0.639582	0.522444	NA
1373	57.0144	0.0557858	0.208703	0.267297	0.78924	NA
1374	648.487	0.623381	0.144674	4.30888	1.64086772752463e-05	0.0012758
1375	175.844	-0.364998	0.210695	-1.73235	0.0832106	0.340433
1376	295.454	0.404957	0.209791	1.93029	0.0535711	0.262866
1377	147.769	0.222144	0.226595	0.98036	0.326909	NA
1378	396.991	-0.0952053	0.161907	-0.588025	0.556515	0.842657
1379	1928.05	-0.12058	0.0996669	-1.20984	0.226342	0.577797
1380	665.37	0.186293	0.0947799	1.96554	0.0493522	0.251969
1381	2421.67	-0.763981	0.329682	-2.31732	0.0204861	0.150941
1382	15.0915	0.455249	0.325413	1.39899	0.161817	NA
1383	484.643	0.0964528	0.117134	0.823441	0.410257	0.74962
1384	843.108	0.29571	0.134626	2.19653	0.028054	0.181294
1385	42.4819	0.204109	0.244691	0.83415	0.404196	NA
1386	31.0784	-0.0869066	0.269786	-0.322132	0.747353	NA
1387	78.3134	-0.00552747	0.151617	-0.0364568	0.970918	NA
1388	2220.84	-0.0889013	0.0771355	-1.15253	0.249102	0.603092
1389	94.2218	0.0818937	0.196065	0.417686	0.676177	NA
1390	740.205	0.109064	0.0787899	1.38424	0.166284	0.49171
1391	13.9708	0.541907	0.464988	1.16542	0.243849	NA
1392	52.8664	-0.142661	0.179203	-0.796089	0.42598	NA
1393	51.0462	0.286794	0.233222	1.2297	0.218808	NA
1394	259.348	-0.814122	0.243312	-3.346	0.000819875	0.0203704
1395	266.861	-0.0845076	0.137062	-0.616564	0.537522	0.83296
1396	284.688	0.124338	0.132364	0.939364	0.347544	0.701818
1397	222.827	0.0295427	0.205902	0.143479	0.885912	0.970918
1398	4948.59	-0.199893	0.151346	-1.32077	0.186578	0.523867
1399	149.351	-0.239835	0.346259	-0.692646	0.488532	NA
1400	142.584	-0.0255167	0.459588	-0.0555208	0.955724	NA
1401	289.239	-0.201912	0.277442	-0.727763	0.466759	0.787489
1402	10.7575	-0.513937	0.627247	-0.819354	0.412585	NA
1403	1096.57	0.778021	0.321633	2.41898	0.0155643	0.128358
1404	19.0575	-0.0130305	0.263325	-0.0494847	0.960533	NA
1405	66.4408	-0.0360359	0.256263	-0.140621	0.88817	NA
1406	342.378	-0.0155092	0.153732	-0.100884	0.919642	0.980375
1407	289.411	0.0361324	0.125154	0.288704	0.772808	0.934063
1408	6.73423	-0.0927764	0.574731	-0.161426	0.871758	NA
1409	108.843	0.135236	0.163788	0.825674	0.408989	NA
1410	403.484	-0.30674	0.154229	-1.98886	0.0467167	0.243769
1411	3586.06	0.288855	0.131014	2.20477	0.0274703	0.179175
1412	106.265	-0.00209243	0.252549	-0.00828528	0.993389	NA
1413	2600.11	-0.534858	0.454779	-1.17608	0.239562	0.592844
1414	33.4128	0.182709	0.294402	0.620611	0.534856	NA
1415	239.814	-0.256919	0.214008	-1.20051	0.229941	0.581936
1416	113.603	-0.0116038	0.122804	-0.0944906	0.924719	NA
1417	0.831492	-1.07785	1.12172	-0.960898	0.336604	NA
1418	137.702	0.13403	0.218482	0.61346	0.539572	NA
1419	76.177	0.0285237	0.175376	0.162644	0.870799	NA
1420	857.947	-0.218861	0.155997	-1.40299	0.160621	0.482172
1421	48.6805	0.210668	0.21058	1.00042	0.317109	NA
1422	71.8608	-0.117875	0.247008	-0.477211	0.633212	NA
1423	1037.81	0.333612	0.209148	1.5951	0.110691	0.399693
1424	9.00201	-0.417684	0.368017	-1.13496	0.256393	NA
1425	31.4487	0.145277	0.202777	0.716435	0.473723	NA
1426	711.158	0.115311	0.119776	0.962725	0.335685	0.690565
1427	1033.74	0.0684838	0.402574	0.170115	0.86492	0.965209
1428	1141.1	0.145963	0.0952794	1.53195	0.125535	0.426645
1429	10.5044	0.478722	0.473688	1.01063	0.312195	NA
1430	261.248	-0.0425222	0.258261	-0.164648	0.869221	0.966005
1431	259.829	0.0491912	0.143203	0.343507	0.731217	0.919125
1432	252.119	0.184464	0.0940701	1.96092	0.0498887	0.252917
1433	1474.85	-0.0386532	0.110305	-0.350421	0.726022	0.917982
1434	397.029	0.240551	0.291929	0.824003	0.409938	0.749299
1435	1010.7	0.224752	0.1225	1.83471	0.0665489	0.299257
1436	46.3086	-0.168205	0.170361	-0.987348	0.323472	NA
1437	301.814	0.0288158	0.184657	0.15605	0.875993	0.967766
1438	27.3426	0.432674	0.228444	1.894	0.0582245	NA
1439	205.65	-0.12948	0.166647	-0.776973	0.437175	0.768004
1440	20.1673	0.163135	0.322764	0.505431	0.613256	NA
1441	21.1943	-0.132263	0.200007	-0.661291	0.508426	NA
1442	1084.74	0.0964833	0.0873053	1.10513	0.269105	0.622344
1443	43.859	-0.0797762	0.197776	-0.403366	0.686679	NA
1444	159.564	-0.0614606	0.151154	-0.406609	0.684295	NA
1445	305.346	0.00555427	0.121818	0.0455949	0.963633	0.992196
1446	143.852	-0.326797	0.286135	-1.14211	0.25341	NA
1447	19.863	-0.00443215	0.267302	-0.0165811	0.986771	NA
1448	155.458	-0.243496	0.241547	-1.00807	0.313421	NA
1449	41.121	-0.173143	0.259483	-0.667261	0.504605	NA
1450	22.1904	-0.033245	0.226738	-0.146623	0.883429	NA
1451	24.7932	0.410583	0.329445	1.24629	0.212658	NA
1452	24.4519	-0.280162	0.318939	-0.878419	0.379717	NA
1453	440.814	0.368344	0.147868	2.49103	0.0127372	0.112989
1454	729.951	0.069396	0.107029	0.648386	0.516736	0.819727
1455	3304.76	-0.0218552	0.0887894	-0.246147	0.805569	0.94658
1456	514.903	0.0530954	0.166219	0.31943	0.7494	0.924585
1457	2058.7	0.172124	0.123654	1.39198	0.163929	0.487791
1458	768.879	-0.192138	0.113877	-1.68723	0.0915584	0.360967
1459	64.6618	-0.0106319	0.309464	-0.0343558	0.972593	NA
1460	774.442	-0.0848192	0.162959	-0.520494	0.602719	0.865505
1461	37.7079	-0.114884	0.232595	-0.493923	0.621361	NA
1462	1907.8	0.0189682	0.944339	0.0200862	0.983975	0.996666
1463	120.938	-0.248251	0.21183	-1.17193	0.241223	NA
1464	66.0212	-0.178085	0.309921	-0.574615	0.565552	NA
1465	33.8493	0.349124	0.254988	1.36918	0.170943	NA
1466	492.252	-0.175703	0.15325	-1.14651	0.251583	0.605908
1467	3104.37	-0.0299472	0.0563035	-0.531888	0.594803	0.861026
1468	748.653	0.129052	0.279943	0.460995	0.644803	0.884877
1469	711.599	0.2895	0.202529	1.42942	0.152883	0.469588
1470	2041.41	-0.31415	0.133386	-2.35519	0.0185132	0.142174
1471	786.634	0.0456213	0.134612	0.338909	0.734678	0.920412
1472	2071	-0.445695	0.345528	-1.2899	0.197087	0.540932
1473	823.442	0.0523902	0.168153	0.311562	0.755373	0.926374
1474	34.5085	-0.0997804	0.229684	-0.434425	0.66398	NA
1475	182.31	0.00461887	0.270798	0.0170565	0.986392	0.997115
1476	1078.46	-0.339676	0.158251	-2.14644	0.0318377	0.195091
1477	466.983	0.0375684	0.0829335	0.452994	0.650553	0.887
1478	3.90106	0.121436	0.513893	0.236306	0.813195	NA
1479	48.7911	-0.517028	0.33707	-1.53389	0.125057	NA
1480	9.57173	0.339921	0.433146	0.784773	0.432587	NA
1481	29.1344	0.637141	0.222468	2.86396	0.00418374	NA
1482	34.39	0.376624	0.249086	1.51203	0.130527	NA
1483	70.2195	-0.162455	0.167588	-0.96937	0.33236	NA
1484	11.445	-0.266302	0.407993	-0.652712	0.513942	NA
1485	475.336	-0.443746	0.104929	-4.22901	2.34724345861682e-05	0.00168269
1486	20.0928	0.0473533	0.258404	0.183253	0.8546	NA
1487	530.067	0.0739267	0.0969148	0.7628	0.445582	0.772613
1488	3905.26	-0.144589	0.133792	-1.08069	0.279833	0.633802
1489	30.661	0.548242	0.265969	2.0613	0.0392741	NA
1490	3.50769	0.695052	0.666442	1.04293	0.296981	NA
1491	580.57	-0.116327	0.105442	-1.10323	0.269927	0.623196
1492	137.644	0.109711	0.114044	0.962007	0.336046	NA
1493	464.638	0.381192	0.180106	2.11648	0.0343038	0.202115
1494	545.444	0.148801	0.259361	0.573723	0.566155	0.847497
1495	1042.1	-0.116587	0.189484	-0.615284	0.538367	0.833477
1496	5128.06	-0.872014	0.184333	-4.73065	2.23799405404476e-06	0.000262973
1497	4124.83	-0.232568	0.114946	-2.02328	0.0430442	0.231485
1498	693.831	-0.353665	0.209566	-1.68761	0.091486	0.360967
1499	191.07	0.248344	0.24464	1.01514	0.310038	0.664906
1500	7.23111	-0.516986	0.440747	-1.17298	0.240805	NA
1501	500.709	-0.294121	0.208929	-1.40775	0.159204	0.479946
1502	9.52626	0.105068	0.350519	0.299749	0.764368	NA
1503	1256.17	-0.261043	0.102463	-2.54769	0.010844	0.102584
1504	4685.37	-0.293915	0.126053	-2.33167	0.0197178	0.148007
1505	239.95	0.159048	0.202451	0.785613	0.432094	0.764753
1506	65.1384	-0.0372537	0.175489	-0.212285	0.831885	NA
1507	3.81443	0.852517	0.71583	1.19095	0.233674	NA
1508	32.8398	0.16076	0.279431	0.575313	0.565079	NA
1509	254.448	0.0468592	0.152081	0.30812	0.757991	0.927782
1510	131.174	-0.0691303	0.157233	-0.439668	0.660178	NA
1511	65.6273	0.415408	0.182445	2.27689	0.022793	NA
1512	25.9345	0.0643921	0.520886	0.12362	0.901616	NA
1513	55.0049	-0.0157936	0.313009	-0.0504574	0.959758	NA
1514	76.3894	-0.149983	0.208533	-0.719228	0.472	NA
1515	8.98228	-0.00985501	0.428319	-0.0230086	0.981643	NA
1516	382.256	-0.0249102	0.100918	-0.246837	0.805035	0.94658
1517	840.179	0.224215	0.11474	1.95411	0.0506878	0.255491
1518	54.7895	-0.0872221	0.178298	-0.489193	0.624705	NA
1519	13.1049	-0.159206	0.385167	-0.413342	0.679356	NA
1520	105.838	0.153837	0.173163	0.888395	0.374328	NA
1521	145.43	-0.012063	0.265435	-0.0454461	0.963752	NA
1522	46.1474	0.0930487	0.232504	0.400202	0.689008	NA
1523	299.253	-0.148848	0.46912	-0.317292	0.751022	0.924617
1524	21.0891	-0.589568	0.359364	-1.64059	0.100883	NA
1525	97.2931	-0.596922	0.156573	-3.81242	0.00013761	NA
1526	786.617	-0.0932242	0.269479	-0.345943	0.729385	0.918715
1527	84.3675	0.739894	0.300644	2.46103	0.0138538	NA
1528	57.2605	0.124612	0.233279	0.534177	0.593219	NA
1529	32.0173	0.413158	0.198571	2.08066	0.0374652	NA
1530	2446.03	0.143	0.168744	0.847441	0.396749	0.739008
1531	720.029	-0.259831	0.0894622	-2.90437	0.00367997	0.0522076
1532	472.349	-0.730586	0.289574	-2.52297	0.0116369	0.106978
1533	72.5653	0.357168	0.31668	1.12785	0.259383	NA
1534	41.5287	0.0579719	0.205405	0.282233	0.777765	NA
1535	137.431	-0.297321	0.3122	-0.952342	0.340924	NA
1536	333.08	-0.282481	0.134915	-2.09378	0.0362798	0.208849
1537	70.9721	-0.293998	0.178113	-1.65062	0.0988155	NA
1538	30.3349	-0.0255251	0.237541	-0.107455	0.914428	NA
1539	188.653	-0.313641	0.194943	-1.60889	0.107641	0.394521
1540	36.0929	-0.408375	0.309263	-1.32048	0.186676	NA
1541	3295.52	-0.674867	0.230745	-2.92473	0.00344753	0.050055
1542	491.215	0.234602	0.206741	1.13476	0.256474	0.611331
1543	428.525	0.232831	0.140662	1.65525	0.0978729	0.373427
1544	973.631	-0.0439339	0.174252	-0.252129	0.800941	0.945648
1545	181.95	0.138942	0.86832	0.160012	0.872871	0.966423
1546	1137.08	-0.0324243	0.124311	-0.260833	0.794221	0.943957
1547	1494.04	-0.475915	0.193016	-2.46568	0.0136753	0.117881
1548	22.4243	-0.0246525	0.345737	-0.0713041	0.943156	NA
1549	166.26	0.200016	0.618229	0.323531	0.746293	NA
1550	8.18881	-0.221239	0.387531	-0.570893	0.568072	NA
1551	48.3594	0.316361	0.233035	1.35757	0.174601	NA
1552	11.6572	-0.0214087	0.383305	-0.0558528	0.955459	NA
1553	64.6624	0.303161	0.413519	0.733123	0.463483	NA
1554	278.419	0.127127	0.154088	0.825029	0.409355	0.749037
1555	183.106	0.202866	0.169687	1.19553	0.231879	0.584555
1556	612.978	-0.106898	0.10924	-0.978561	0.327797	0.682489
1557	106.826	0.0369206	0.123599	0.298714	0.765158	NA
1558	36.757	0.196845	0.264778	0.743433	0.457219	NA
1559	913.146	-0.00768654	0.10709	-0.0717762	0.94278	0.986969
1560	223.888	0.170263	0.108826	1.56454	0.11769	0.412389
1561	348.836	-0.121072	0.298102	-0.406143	0.684637	0.901894
1562	206.508	-0.45556	0.12199	-3.73441	0.000188154	0.00782041
1563	1070.52	0.376618	0.145173	2.59427	0.00947912	0.0951443
1564	1751.81	-0.0783843	0.244333	-0.320809	0.748355	0.924362
1565	31.4122	-0.130382	0.261883	-0.497864	0.61858	NA
1566	21.1826	0.366602	0.276851	1.32418	0.185442	NA
1567	17.8363	-0.187874	0.267162	-0.703219	0.481919	NA
1568	58.2737	0.060288	0.358739	0.168056	0.86654	NA
1569	22.9679	-0.0788209	0.233684	-0.337296	0.735893	NA
1570	254.893	0.14166	0.381456	0.371368	0.710364	0.911908
1571	698.747	0.353257	0.374107	0.944269	0.345032	0.699282
1572	197.303	-0.187744	0.187976	-0.998768	0.317907	0.672294
1573	217.076	0.11448	0.136853	0.836517	0.402864	0.743726
1574	23.8158	0.128759	0.205053	0.627933	0.530048	NA
1575	796.342	0.198811	0.122354	1.62488	0.104188	0.387218
1576	75.2899	0.151718	0.166819	0.909481	0.363096	NA
1577	1395.4	0.0889577	0.242344	0.367072	0.713566	0.913093
1578	262.84	0.00684291	0.13109	0.0521999	0.958369	0.990831
1579	674.147	0.203901	0.140247	1.45387	0.145982	0.458389
1580	196.557	0.17411	0.149326	1.16598	0.243624	0.59766
1581	845.775	0.417544	0.172194	2.42484	0.0153152	0.127155
1582	759.344	0.479889	0.755628	0.635085	0.525373	0.82541
1583	201.244	-0.163004	0.212202	-0.768155	0.442395	0.771619
1584	1160.94	-0.139846	0.129373	-1.08095	0.279718	0.633716
1585	1174.65	-0.209771	0.227541	-0.921903	0.356579	0.709306
1586	22.2783	0.194489	0.343827	0.565659	0.571626	NA
1587	11.9345	0.155218	0.401059	0.387021	0.698741	NA
1588	277.745	0.2329	0.305583	0.762151	0.44597	0.772776
1589	1484.24	0.210471	0.136314	1.54402	0.122583	0.421847
1590	1538.04	0.397705	0.307105	1.29501	0.195315	0.538362
1591	41.2899	-0.201023	0.195747	-1.02696	0.304441	NA
1592	91.7961	0.0960581	0.237835	0.403885	0.686298	NA
1593	115.865	0.0448979	0.168473	0.2665	0.789854	NA
1594	146.129	-0.178407	0.204227	-0.873574	0.38235	NA
1595	960.048	0.272194	0.577248	0.471538	0.637257	0.881617
1596	174.691	0.187253	0.172621	1.08476	0.278027	0.632184
1597	580.08	-0.0923282	0.140379	-0.657705	0.510728	0.815666
1598	434.494	-0.0889394	0.267258	-0.332785	0.739297	0.921245
1599	937.256	-0.077326	0.242111	-0.319382	0.749437	0.924585
1600	17.2678	-0.593453	0.376095	-1.57793	0.114581	NA
1601	109.718	-0.0357522	0.176829	-0.202185	0.839772	NA
1602	135.652	-0.469299	0.189671	-2.47428	0.0133504	NA
1603	736.038	-0.0832027	0.0636366	-1.30746	0.191055	0.531677
1604	791.722	0.201568	0.0825347	2.44223	0.014597	0.123443
1605	775.796	0.197135	0.151128	1.30442	0.19209	0.533189
1606	1012.41	0.0962066	0.0864919	1.11232	0.266001	0.619359
1607	96.8739	-0.174722	0.498465	-0.35052	0.725948	NA
1608	213.112	0.0725242	0.117982	0.614705	0.53875	0.833869
1609	36.4673	0.219713	0.323156	0.679897	0.49657	NA
1610	231.175	0.115403	0.128818	0.895862	0.370327	0.721428
1611	230.913	-0.197125	0.343601	-0.573704	0.566168	0.847497
1612	1816.81	0.0284982	0.123147	0.231417	0.816991	0.950942
1613	100.394	-0.153192	0.152672	-1.00341	0.315663	NA
1614	1766.13	-0.0354121	0.0977449	-0.362291	0.717135	0.915191
1615	788.714	-0.172795	0.131574	-1.31329	0.189085	0.528155
1616	1002.53	0.625567	0.172274	3.63124	0.000282065	0.0102993
1617	27.8932	-0.0102044	0.244848	-0.0416767	0.966756	NA
1618	269.237	-0.0998082	0.185589	-0.537792	0.590721	0.859226
1619	3534.45	-0.146893	0.168675	-0.870865	0.383828	0.730007
1620	499.631	-0.297883	0.529322	-0.562763	0.573596	0.850897
1621	264.764	0.0958074	0.110506	0.866986	0.38595	0.731283
1622	4.33677	-0.478653	0.718131	-0.666527	0.505074	NA
1623	23.3015	-0.31861	0.363943	-0.875438	0.381335	NA
1624	124.298	-0.251815	0.228138	-1.10378	0.269687	NA
1625	13.8027	-0.150833	0.391172	-0.385592	0.699799	NA
1626	277.332	0.183475	0.14569	1.25935	0.207904	0.554743
1627	362.955	-0.0733139	0.236686	-0.309751	0.75675	0.927024
1628	1883.28	0.153207	0.151561	1.01086	0.312083	0.666155
1629	1291.37	-0.385498	0.176985	-2.17814	0.0293953	0.185762
1630	503.779	0.123673	0.148866	0.830769	0.406104	0.746395
1631	402.474	-1.28939	0.465529	-2.76973	0.00561027	0.0682314
1632	17.2088	0.148981	0.31965	0.466074	0.641163	NA
1633	1315.82	-0.19189	0.229655	-0.835556	0.403405	0.743971
1634	797.295	0.417142	0.317229	1.31495	0.188526	0.527251
1635	411.95	-0.0116512	0.145913	-0.0798503	0.936356	0.984683
1636	105.118	-0.0988762	0.196493	-0.503205	0.61482	NA
1637	180.328	-0.507566	0.650691	-0.780041	0.435366	0.766927
1638	2098.58	0.553381	0.154131	3.59033	0.000330262	0.0114432
1639	102.565	0.077874	0.119362	0.65242	0.51413	NA
1640	461.47	-0.00406485	0.121078	-0.0335722	0.973218	0.994571
1641	40.6411	0.0530684	0.590163	0.0899215	0.92835	NA
1642	40.0368	-0.00783662	0.183407	-0.042728	0.965918	NA
1643	1232.16	0.0573521	0.0700047	0.81926	0.412638	0.75159
1644	312.653	-0.011111	0.149485	-0.0743281	0.940749	0.98625
1645	218.222	0.133726	0.119956	1.11479	0.264942	0.618449
1646	973.6	0.0492583	0.111655	0.441163	0.659095	0.890848
1647	461.304	-0.193	0.112839	-1.71041	0.0871907	0.349837
1648	312.235	-0.0560518	0.114733	-0.488541	0.625167	0.876159
1649	919.723	0.0100689	0.141201	0.0713088	0.943152	0.986969
1650	350.201	0.149926	0.126527	1.18493	0.236043	0.58975
1651	34.2897	0.212451	0.305085	0.696368	0.486198	NA
1652	139.729	-0.449912	0.172392	-2.60983	0.00905883	NA
1653	424.641	0.172322	0.0831938	2.07134	0.0383272	0.215537
1654	1738.86	0.219511	0.16206	1.3545	0.175576	0.50719
1655	818.327	0.0781589	0.127611	0.612479	0.540221	0.834335
1656	418.272	0.0629128	0.204853	0.307112	0.758758	0.928186
1657	70.8952	-0.103495	0.220943	-0.468423	0.639482	NA
1658	1145.57	0.159126	0.456656	0.34846	0.727494	0.918125
1659	862.493	0.0156579	0.114854	0.136329	0.891561	0.972301
1660	534.999	0.258893	0.150947	1.71512	0.0863225	0.348034
1661	12.5647	-0.551189	0.589734	-0.93464	0.349974	NA
1662	2862.77	-0.290256	0.141075	-2.05745	0.0396429	0.220085
1663	3.19956	0.135075	0.560405	0.24103	0.809532	NA
1664	244.147	-0.272501	0.284327	-0.958407	0.337858	0.692221
1665	26.3684	0.0735958	0.33614	0.218944	0.826694	NA
1666	547.302	0.0658731	0.131483	0.501001	0.61637	0.871559
1667	854.956	-0.391209	0.13014	-3.00605	0.00264661	0.0419766
1668	765.41	0.110859	0.0883722	1.25446	0.209676	0.556528
1669	294.624	-0.0484878	0.186201	-0.260406	0.794551	0.944088
1670	58.0164	0.14106	0.19452	0.725171	0.468347	NA
1671	57.9844	0.08908	0.218819	0.407094	0.683939	NA
1672	120.956	0.226541	0.126308	1.79356	0.0728841	NA
1673	52.1465	-0.181443	0.25499	-0.711567	0.476733	NA
1674	7.69165	0.456861	0.386063	1.18338	0.236657	NA
1675	106.249	0.358555	0.265875	1.34859	0.17747	NA
1676	635.986	0.178526	0.156539	1.14046	0.254097	0.608866
1677	233.562	-0.293814	0.231155	-1.27107	0.203704	0.550048
1678	153.952	-0.0597235	0.154131	-0.387484	0.698398	NA
1679	195.278	-0.133102	0.151824	-0.876684	0.380659	0.728143
1680	71.8718	0.169062	0.260759	0.648344	0.516762	NA
1681	1949.7	0.135724	0.106854	1.27019	0.204019	0.550049
1682	731.493	-0.159649	0.153605	-1.03935	0.298643	0.65297
1683	25.6271	0.130235	0.313468	0.415466	0.677801	NA
1684	139.936	0.0246747	0.178217	0.138453	0.889882	NA
1685	271.944	0.137346	0.221746	0.619387	0.535661	0.832553
1686	461.23	0.256345	0.114635	2.23619	0.0253394	0.171923
1687	680.9	-0.216528	0.101768	-2.12767	0.0333643	0.19909
1688	856.073	-0.162141	0.273209	-0.59347	0.552866	0.84028
1689	79.3719	0.254148	0.303564	0.837214	0.402472	NA
1690	728.646	0.190754	0.150381	1.26847	0.204631	0.550711
1691	304.118	-0.0103031	0.248079	-0.0415313	0.966872	0.99253
1692	1009.78	0.0416079	0.088866	0.468209	0.639635	0.882123
1693	1170.51	0.12342	0.116822	1.05648	0.290748	0.644534
1694	38.9941	0.395644	0.25759	1.53595	0.124551	NA
1695	175.967	-0.142529	0.264781	-0.53829	0.590377	0.859226
1696	130.171	-0.253235	0.212845	-1.18976	0.234141	NA
1697	1058.72	0.564569	0.184492	3.06013	0.00221241	0.0377661
1698	365.128	-0.00154463	0.344237	-0.00448711	0.99642	0.998784
1699	153.32	-0.0279971	0.199221	-0.140533	0.888239	NA
1700	146.04	-0.178377	0.292573	-0.609683	0.542072	NA
1701	20.054	0.479385	0.363255	1.31969	0.186937	NA
1702	31.6996	0.305519	0.268194	1.13917	0.254632	NA
1703	51.8645	-0.206715	0.251867	-0.820728	0.411801	NA
1704	95.5576	-0.115976	0.225478	-0.514359	0.607001	NA
1705	224.424	0.0521624	0.143753	0.362861	0.716709	0.915191
1706	60.7969	0.0600719	0.185559	0.323735	0.746138	NA
1707	67.0483	-0.221275	0.154944	-1.4281	0.153262	NA
1708	610.134	0.168154	0.21183	0.793816	0.427302	0.761675
1709	42.4695	0.152965	0.37981	0.402742	0.687138	NA
1710	1250.21	-0.542856	0.11855	-4.57912	4.66934300138209e-06	0.000458946
1711	107.282	0.466707	0.27581	1.69213	0.0906206	NA
1712	1364.62	-0.293572	0.154502	-1.90011	0.057418	0.274665
1713	4.53609	0.826352	0.530085	1.55891	0.119019	NA
1714	69.38	-0.0194788	0.191429	-0.101755	0.918951	NA
1715	95.2625	-0.133551	0.150081	-0.889863	0.373539	NA
1716	243.3	-0.099544	0.166687	-0.59719	0.550381	0.839408
1717	45.8195	0.289651	0.237337	1.22042	0.222306	NA
1718	556.747	-0.0658977	0.207139	-0.318133	0.750384	0.924591
1719	159.156	-0.0483043	0.134607	-0.358856	0.719703	NA
1720	1205.6	0.116822	0.199857	0.584527	0.558866	0.843678
1721	48.9104	0.2478	0.284408	0.871286	0.383598	NA
1722	250.103	0.0401206	0.249262	0.160958	0.872127	0.966408
1723	900.189	-0.0688882	0.144849	-0.475585	0.63437	0.879971
1724	76.1146	0.0197237	0.134112	0.147069	0.883077	NA
1725	304.139	-0.0452081	0.12081	-0.374208	0.708249	0.911304
1726	833.08	0.0476798	0.111601	0.427236	0.669207	0.894237
1727	412.303	0.0804125	0.10165	0.791071	0.428903	0.762906
1728	66.1354	0.095644	0.290491	0.329249	0.741967	NA
1729	3436.07	-0.0148447	0.400104	-0.037102	0.970404	0.993721
1730	158.08	-0.183197	0.21311	-0.859638	0.389989	NA
1731	39.4922	0.118876	0.381028	0.311988	0.75505	NA
1732	2028.12	-0.522102	0.140049	-3.72799	0.000193014	0.00793795
1733	19.6942	0.344356	0.445821	0.772408	0.439873	NA
1734	56.5894	0.0938057	0.773433	0.121285	0.903465	NA
1735	40.6469	-0.369702	0.418517	-0.883363	0.37704	NA
1736	10.3194	-0.304459	0.50819	-0.599103	0.549104	NA
1737	68.2012	-0.0889035	0.263477	-0.337424	0.735797	NA
1738	414.291	0.0789917	0.226793	0.348299	0.727616	0.918125
1739	294.047	0.0912676	0.186647	0.488985	0.624852	0.876116
1740	12946.3	0.447488	0.143984	3.1079	0.0018842	0.0340505
1741	404.837	0.348031	0.179704	1.93669	0.0527832	0.261043
1742	521.733	-0.208863	0.130205	-1.60412	0.108688	0.396125
1743	36.8819	0.0228134	0.341768	0.0667511	0.94678	NA
1744	141.008	0.402073	0.266919	1.50635	0.131978	NA
1745	43.7317	0.159168	0.353119	0.450749	0.65217	NA
1746	2463.18	-0.165179	0.117405	-1.40692	0.159452	0.480315
1747	4.80889	0.408368	0.504788	0.808988	0.418522	NA
1748	298.723	-0.5357	0.232407	-2.30501	0.0211661	0.153354
1749	1509.15	0.217879	0.131063	1.6624	0.096432	0.370918
1750	4.86732	0.263012	0.551129	0.477224	0.633203	NA
1751	388.787	0.019191	0.148268	0.129435	0.897014	0.973915
1752	64.2225	-0.052778	0.314516	-0.167807	0.866735	NA
1753	23.689	0.125737	0.606357	0.207364	0.835726	NA
1754	199.315	0.0859908	0.239273	0.359383	0.719309	0.915968
1755	2256.32	-0.163464	0.111785	-1.46231	0.143656	0.455532
1756	47.6893	0.00708868	0.195202	0.0363147	0.971031	NA
1757	407.409	0.251125	0.188088	1.33514	0.181829	0.516999
1758	35.0208	-0.193212	0.210511	-0.917824	0.358711	NA
1759	32.3674	0.193681	0.461589	0.419596	0.674781	NA
1760	26.0107	-0.170321	0.295818	-0.575763	0.564775	NA
1761	745.096	0.242841	0.106863	2.27244	0.0230597	0.162388
1762	181.459	-0.309331	0.184785	-1.67401	0.0941295	0.366481
1763	651.571	-0.128318	0.236413	-0.542772	0.587287	0.858249
1764	4.51067	0.522377	0.509192	1.02589	0.304941	NA
1765	148.863	0.227557	0.277151	0.821057	0.411614	NA
1766	117.204	0.108696	0.172726	0.629301	0.529152	NA
1767	2896.15	-0.792448	0.185903	-4.2627	2.019752867523e-05	0.0014889
1768	15.6895	0.145059	0.314832	0.460749	0.644979	NA
1769	271.872	-0.0411286	0.178848	-0.229964	0.81812	0.951166
1770	956.104	-0.0155705	0.190591	-0.0816958	0.934889	0.984447
1771	25.4271	-0.14456	0.249045	-0.580458	0.561606	NA
1772	199.616	-0.155068	0.235932	-0.657259	0.511014	0.815666
1773	1475.8	0.254984	0.188087	1.35567	0.175204	0.506611
1774	68.9866	0.546393	0.21297	2.56559	0.0103002	NA
1775	950.034	0.0938192	0.156611	0.59906	0.549133	0.839383
1776	17.2405	-0.166728	0.313316	-0.532141	0.594628	NA
1777	40.6337	0.200192	0.256177	0.781459	0.434533	NA
1778	1013.08	-0.0433992	0.0928431	-0.467447	0.64018	0.882485
1779	477.201	-0.200041	0.112102	-1.78445	0.07435	0.318952
1780	104.078	-0.102537	0.188422	-0.544187	0.586313	NA
1781	396.682	-0.129827	0.808723	-0.160534	0.872461	0.966408
1782	38.8234	0.0329314	0.289905	0.113594	0.90956	NA
1783	10.3193	0.303884	0.381184	0.79721	0.425329	NA
1784	46.6454	0.057016	0.182225	0.312888	0.754366	NA
1785	672.246	-0.056036	0.219733	-0.255018	0.798709	0.945249
1786	38.8999	-0.0260144	0.447616	-0.0581177	0.953655	NA
1787	51.9497	0.113148	0.191957	0.589442	0.555565	NA
1788	230.371	0.0798249	0.102293	0.780354	0.435182	0.766927
1789	69.9094	0.241701	0.321613	0.751527	0.452335	NA
1790	165.321	0.213332	0.312365	0.682959	0.494633	NA
1791	432.66	0.0232599	0.142409	0.163332	0.870257	0.966005
1792	537.121	-1.66284	0.468401	-3.55004	0.00038518	0.0124574
1793	3.93495	0.0495473	0.621545	0.0797165	0.936463	NA
1794	223.863	0.0868406	0.252247	0.344268	0.730645	0.918878
1795	119.997	0.0143664	0.17836	0.0805469	0.935802	NA
1796	264.29	-0.281154	0.175638	-1.60076	0.10943	0.397296
1797	40.1421	0.262524	0.183674	1.42929	0.15292	NA
1798	11.3463	0.0491688	0.35329	0.139174	0.889313	NA
1799	83.4718	-0.0327921	0.229066	-0.143156	0.886167	NA
1800	292.757	-0.270002	0.227327	-1.18772	0.234942	0.588032
1801	140.837	-0.207742	0.249212	-0.833596	0.404509	NA
1802	151.473	0.208082	0.181265	1.14794	0.250992	NA
1803	367.432	0.0652798	0.153921	0.424111	0.671485	0.895633
1804	6.34402	-0.428574	0.606513	-0.70662	0.479803	NA
1805	560.685	-0.15011	0.118756	-1.26402	0.206224	0.553187
1806	45.0709	-0.205482	0.287214	-0.715434	0.474341	NA
1807	313.177	-0.847703	0.326399	-2.59713	0.00940052	0.0949039
1808	4.59389	-0.0782232	0.503635	-0.155317	0.876571	NA
1809	414.954	-0.202362	0.179584	-1.12684	0.259811	0.613713
1810	30.6146	0.26994	0.323737	0.833825	0.40438	NA
1811	259.212	0.108161	0.120655	0.896447	0.370014	0.721428
1812	335.719	-0.0797876	0.167817	-0.475445	0.63447	0.879971
1813	836.963	0.0881696	0.109106	0.808107	0.419029	0.756436
1814	2452.04	0.0719811	0.189576	0.379695	0.704172	0.909699
1815	7.81375	-0.253425	0.472261	-0.53662	0.59153	NA
1816	6.35841	-0.229996	0.390501	-0.588977	0.555877	NA
1817	721.937	0.151744	0.145984	1.03946	0.298592	0.65297
1818	79.2943	-0.0211075	0.208067	-0.101446	0.919197	NA
1819	10.7139	-0.0430199	0.562576	-0.0764696	0.939046	NA
1820	79.4195	0.549287	0.290974	1.88775	0.0590591	NA
1821	1505.82	-0.151822	0.202456	-0.749898	0.453316	0.778239
1822	115.468	-0.24919	0.156808	-1.58914	0.112029	NA
1823	255.788	-0.213106	0.184517	-1.15494	0.248115	0.60201
1824	35.6074	0.111499	0.232449	0.47967	0.631462	NA
1825	47.9341	0.440304	0.183369	2.4012	0.0163416	NA
1826	26.2596	-0.251709	0.451264	-0.557785	0.576991	NA
1827	96.2377	0.125846	0.222265	0.566197	0.57126	NA
1828	40.3876	0.223353	0.246157	0.90736	0.364216	NA
1829	210.28	-0.00351106	0.173992	-0.0201794	0.9839	0.996666
1830	1165.94	0.121114	0.152237	0.795567	0.426284	0.760731
1831	615.246	-0.157882	0.242801	-0.650251	0.51553	0.818854
1832	139.789	0.357654	0.276201	1.2949	0.195353	NA
1833	265.617	0.331685	0.154803	2.14263	0.0321427	0.195992
1834	88.7726	-0.0100724	0.391828	-0.0257062	0.979492	NA
1835	11.7106	0.0427371	0.383392	0.111471	0.911243	NA
1836	13.8818	-0.38824	0.334558	-1.16046	0.245862	NA
1837	6.80161	-0.429271	0.57033	-0.752671	0.451648	NA
1838	18.2521	0.132756	0.36866	0.360104	0.71877	NA
1839	4.00193	0.00796278	0.57944	0.0137422	0.989036	NA
1840	201.733	-0.0330956	0.257289	-0.128632	0.897649	0.973915
1841	148.513	-0.109696	0.241485	-0.454257	0.649644	NA
1842	170.772	-0.449632	0.195343	-2.30175	0.0213492	0.154394
1843	92.6437	0.256984	0.215756	1.19109	0.233619	NA
1844	13.0102	0.106337	0.29309	0.362813	0.716745	NA
1845	52.101	0.108887	0.160815	0.677093	0.498347	NA
1846	14.5705	0.0663422	0.458398	0.144726	0.884927	NA
1847	2296.29	-0.397445	0.139232	-2.85456	0.00430959	0.0574392
1848	253.326	0.134609	0.125704	1.07084	0.284241	0.637549
1849	105.526	-0.0332218	0.231891	-0.143265	0.886081	NA
1850	564.945	-0.112362	0.114539	-0.980992	0.326597	0.681403
1851	423.875	-0.252709	0.122773	-2.05835	0.0395562	0.21976
1852	115.857	0.187519	0.216182	0.867413	0.385715	NA
1853	198.699	0.14473	0.0987971	1.46492	0.142942	0.454792
1854	1126.27	0.0596707	0.144382	0.413283	0.679399	0.899248
1855	133.799	0.111172	0.597008	0.186215	0.852276	NA
1856	162.348	0.0135291	0.179535	0.0753567	0.939931	NA
1857	1781.88	-0.0955757	0.129323	-0.739045	0.45988	0.782503
1858	395.872	0.0149286	0.0966746	0.154421	0.877278	0.968537
1859	133.358	-0.160999	0.142678	-1.1284	0.25915	NA
1860	4655.08	-0.214305	0.106285	-2.01633	0.0437654	0.234034
1861	167.508	-0.0148921	0.131843	-0.112954	0.910067	0.978128
1862	150.822	-0.0883105	0.317474	-0.278166	0.780885	NA
1863	163.575	-0.321092	0.140178	-2.2906	0.0219864	NA
1864	38.0487	0.0133061	0.19792	0.06723	0.946399	NA
1865	59.3344	0.237044	0.293854	0.806674	0.419854	NA
1866	129.922	-0.133475	0.197764	-0.67492	0.499727	NA
1867	51.0194	-0.0122431	0.212657	-0.057572	0.95409	NA
1868	625.591	-0.455795	0.14984	-3.04187	0.00235112	0.0391826
1869	47.1509	0.232654	0.200457	1.16062	0.245798	NA
1870	629.519	-0.137325	0.209471	-0.655578	0.512096	0.816583
1871	110.477	-0.535336	0.18461	-2.89983	0.00373368	NA
1872	300.679	-0.161116	0.287102	-0.56118	0.574675	0.851443
1873	140.883	0.303608	0.145648	2.08454	0.0371112	NA
1874	93.41	0.0370528	0.22384	0.165533	0.868525	NA
1875	1362.06	0.419414	0.137345	3.05372	0.00226026	0.0382206
1876	175.738	0.021158	0.267468	0.0791048	0.936949	0.984869
1877	1030.51	-0.149851	0.0734236	-2.04091	0.0412599	0.225065
1878	20.9598	-0.259991	0.337487	-0.770374	0.441078	NA
1879	155.607	-0.0813836	0.229668	-0.354354	0.723074	NA
1880	434.801	0.31238	0.198641	1.57259	0.115814	0.409213
1881	146.853	-0.308234	0.204424	-1.50782	0.131601	NA
1882	518.582	0.0387301	0.0919368	0.421268	0.673559	0.896597
1883	82.2332	-0.00809282	0.176722	-0.045794	0.963474	NA
1884	100.817	-0.0695313	0.182044	-0.381947	0.702501	NA
1885	117.875	0.103893	0.413986	0.250957	0.801847	NA
1886	639.082	0.0388765	0.181815	0.213824	0.830684	0.955537
1887	700.6	-0.735767	0.145735	-5.04867	4.44900103395059e-07	7.31884085879788e-05
1888	1547.5	-0.277299	0.143468	-1.93283	0.0532568	0.262285
1889	1179.31	0.201664	0.157606	1.27954	0.200706	0.545882
1890	487.05	-0.203223	0.204072	-0.99584	0.319328	0.673931
1891	22.0543	0.390214	0.276731	1.41008	0.158515	NA
1892	12.5832	0.147687	0.365543	0.40402	0.686198	NA
1893	73.2783	0.297373	0.228255	1.30281	0.19264	NA
1894	145.569	0.131328	0.202816	0.647522	0.517294	NA
1895	637.624	-0.0399404	0.164624	-0.242617	0.808302	0.948004
1896	524.276	0.0936575	0.194522	0.481476	0.630178	0.878331
1897	34.217	0.0773772	0.195482	0.395828	0.692232	NA
1898	774.737	-0.738204	0.303201	-2.4347	0.0149041	0.125159
1899	128.071	0.045831	0.127532	0.359368	0.71932	NA
1900	205.479	0.575743	0.310766	1.85266	0.063931	0.291117
1901	252.982	-0.282926	0.367429	-0.770015	0.441291	0.770985
1902	1927.26	0.0941677	0.124934	0.753742	0.451004	0.776415
1903	1549.22	-1.69256	0.399657	-4.23502	2.28530144824677e-05	0.00164584
1904	891.193	0.00141705	0.102664	0.0138029	0.988987	0.997698
1905	534.477	0.310812	0.13944	2.229	0.0258141	0.173678
1906	556.803	0.309852	0.105204	2.94524	0.00322703	0.0476224
1907	24.0868	0.208115	0.296078	0.702905	0.482115	NA
1908	9.61429	0.524149	0.384455	1.36336	0.17277	NA
1909	17.056	0.493428	0.278429	1.77219	0.0763634	NA
1910	5923.68	0.164001	0.132332	1.23931	0.21523	0.562714
1911	7.97066	0.1661	0.451707	0.367717	0.713084	NA
1912	113.665	0.0821451	0.193303	0.424956	0.670869	NA
1913	400.335	0.111527	0.152545	0.731104	0.464715	0.785704
1914	155.036	0.0964119	0.119068	0.809723	0.418099	NA
1915	1953.38	0.178816	0.101042	1.76971	0.0767754	0.324897
1916	708.566	-0.0612837	0.12093	-0.506769	0.612317	0.86988
1917	2023.8	-0.0909762	0.114854	-0.7921	0.428302	0.762446
1918	104.837	0.000657462	0.422631	0.00155564	0.998759	NA
1919	307.339	0.0873675	0.267535	0.326564	0.743998	0.922681
1920	781.298	-0.0454509	0.121207	-0.374985	0.707672	0.911179
1921	17.4752	-0.792796	0.46126	-1.71876	0.0856582	NA
1922	1816.07	0.241014	0.143508	1.67944	0.0930665	0.364199
1923	333.493	0.139948	0.226799	0.617059	0.537196	0.832828
1924	108.255	-0.226655	0.293937	-0.7711	0.440648	NA
1925	420.766	-0.00584866	0.113109	-0.0517081	0.958761	0.990908
1926	3325.84	-0.332899	0.106197	-3.13475	0.00172001	0.032347
1927	10.4205	0.229654	0.340627	0.674208	0.500179	NA
1928	188.369	-0.321728	0.450438	-0.714256	0.475069	0.793024
1929	157.636	-0.028625	0.143843	-0.199001	0.842262	NA
1930	871.526	-0.182275	0.115047	-1.58436	0.113113	0.404682
1931	54.9645	-0.228602	0.217006	-1.05343	0.292143	NA
1932	1892.78	0.145673	0.117789	1.23673	0.216187	0.563847
1933	1494	0.212717	0.178351	1.19269	0.232991	0.585585
1934	686.355	-0.103996	0.083073	-1.25187	0.210618	0.557107
1935	29.3246	0.288245	0.359464	0.801874	0.422626	NA
1936	12463	-0.560205	0.149305	-3.7521	0.000175362	0.00744715
1937	9.46335	0.171123	0.465941	0.367264	0.713422	NA
1938	18.5594	0.25849	0.252836	1.02236	0.306609	NA
1939	35.382	0.141079	0.205897	0.68519	0.493224	NA
1940	601.441	-0.186936	0.202425	-0.923479	0.355758	0.709233
1941	16.5507	0.58601	0.374335	1.56547	0.117473	NA
1942	261.172	0.168935	0.211182	0.79995	0.42374	0.759427
1943	1179.01	0.0398193	0.0839106	0.474545	0.635111	0.880156
1944	1511.17	-0.254338	0.0989799	-2.56959	0.010182	0.0989985
1945	21.3812	0.443705	0.341605	1.29888	0.193984	NA
1946	7951.37	-0.00926358	0.166018	-0.0557988	0.955502	0.989905
1947	3663.79	-0.432976	0.149084	-2.90425	0.00368139	0.0522076
1948	38.2449	0.189153	0.206434	0.916289	0.359516	NA
1949	194.774	-0.132923	0.168954	-0.786737	0.431436	0.764209
1950	8.16013	0.62615	0.377979	1.65657	0.0976057	NA
1951	953.701	0.368403	0.136082	2.70721	0.00678512	0.0767278
1952	34.8547	-0.0916317	0.250907	-0.365202	0.714961	NA
1953	465.338	-0.0110487	0.155431	-0.0710843	0.943331	0.986969
1954	92.4204	-0.106061	0.1862	-0.569608	0.568943	NA
1955	338.681	-0.0480533	0.167479	-0.286921	0.774173	0.934792
1956	567.066	-0.549696	0.190463	-2.8861	0.00390049	0.0541839
1957	48.3217	-0.00775471	0.251478	-0.0308365	0.9754	NA
1958	7.50367	-0.0783918	0.442437	-0.177182	0.859366	NA
1959	329.231	-0.251277	0.356941	-0.703972	0.48145	0.797855
1960	718.31	-0.0663546	0.312805	-0.212128	0.832007	0.955883
1961	2.54978	0.366902	0.703183	0.521774	0.601828	NA
1962	7.02676	-0.0144463	0.421138	-0.034303	0.972636	NA
1963	1076.01	-0.0864115	0.110521	-0.781855	0.4343	0.765998
1964	116.647	0.221452	0.20585	1.07579	0.282021	NA
1965	65.1413	-0.440694	0.315802	-1.39548	0.162872	NA
1966	522.727	-0.207715	0.463822	-0.447832	0.654274	0.888473
1967	201.507	0.523685	0.492197	1.06397	0.28734	0.640045
1968	36.4747	0.122173	0.256279	0.476719	0.633562	NA
1969	459.278	-0.0544803	0.246472	-0.221041	0.825061	0.953578
1970	674.106	0.197577	0.125011	1.58048	0.113998	0.405821
1971	131.536	0.0409229	0.255095	0.160423	0.872548	NA
1972	66.9006	0.0137369	0.224767	0.0611159	0.951267	NA
1973	14.5922	0.641811	0.308966	2.07728	0.0377754	NA
1974	71.2745	-0.480691	0.417767	-1.15062	0.249889	NA
1975	1546.52	-0.0197034	0.12888	-0.152882	0.878491	0.968819
1976	690.187	-0.282901	0.1509	-1.87476	0.0608251	0.283584
1977	442.05	-0.314895	0.248543	-1.26697	0.205167	0.551132
1978	802.705	-0.00076743	0.087614	-0.00875922	0.993011	0.997847
1979	23.6216	0.076117	0.325253	0.234024	0.814966	NA
1980	237.407	0.0772765	0.187946	0.411164	0.680952	0.899605
1981	186.831	0.377851	0.279857	1.35016	0.176966	0.508949
1982	2142.36	0.144396	0.0940431	1.53542	0.12468	0.425343
1983	90.8025	0.263296	0.185752	1.41746	0.156349	NA
1984	17.3306	-0.0765908	0.476758	-0.160649	0.87237	NA
1985	148.337	-0.0545989	0.425351	-0.128362	0.897862	NA
1986	552.308	-0.115453	0.134954	-0.855494	0.392278	0.73661
1987	131.644	0.044652	0.226262	0.197346	0.843557	NA
1988	515.03	0.0659909	0.118832	0.555329	0.57867	0.85407
1989	3136.09	-0.510804	0.128395	-3.97839	6.9384754706905e-05	0.00371351
1990	42.4747	0.0625778	0.312671	0.200139	0.841372	NA
1991	517.224	-0.227323	0.119168	-1.90759	0.0564448	0.271647
1992	98.4996	0.2136	0.197401	1.08206	0.279225	NA
1993	64.8616	-0.0227155	0.272193	-0.0834535	0.933491	NA
1994	826.194	-0.344327	0.322843	-1.06655	0.286176	0.638628
1995	77.2422	-0.0391938	0.195106	-0.200885	0.840789	NA
1996	19.8221	0.448922	0.309409	1.4509	0.146808	NA
1997	657.364	-0.0697731	0.160868	-0.433728	0.664486	0.892523
1998	297.022	0.284041	0.156055	1.82014	0.0687384	0.304
[truncated: 28,329 more rows]

## Sheet: T1_Control_vs_Naive
	baseMean	log2FoldChange	lfcSE	stat	pvalue	padj	gene_id	annotation	uniprot
aten_0.1.m1.14909.m1	2141.49	0.590514	0.139962	4.21911	2.45268787251574e-05	0.678515	aten_0.1.m1.14909.m1	Uncharacterized protein YMR196W	Q04336
aten_0.1.m1.32404.m1	39.636	0.81855	0.200552	4.08149	4.47481028088413e-05	0.678515	aten_0.1.m1.32404.m1	ALK tyrosine kinase receptor (EC 2.7.10.1) (Anaplastic lymphoma kinase) (CD antigen CD246)	P97793
aten_0.1.m1.25222.m1	1477.22	0.329024	0.122549	2.68484	0.00725644	0.999948	aten_0.1.m1.25222.m1	Cyclic AMP receptor-like protein A	Q54U75
aten_0.1.m1.32758.m1	318.288	0.0268933	0.124512	0.21599	0.828996	0.999948	aten_0.1.m1.32758.m1	Tetratricopeptide repeat protein 28 (TPR repeat protein 28) (TPR repeat-containing big gene cloned at Keio)	Q96AY4
aten_0.1.m1.29324.m1	135.824	-0.0112872	0.155833	-0.0724313	0.942259	0.999948	aten_0.1.m1.29324.m1	NA	NA
aten_0.1.m1.13900.m1	458.572	-0.0923107	0.175342	-0.52646	0.598569	0.999948	aten_0.1.m1.13900.m1	Collagen triple helix repeat-containing protein 1	Q8CG08
aten_0.1.m1.1627.m1	2017.95	-0.0471397	0.123427	-0.381924	0.702518	0.999948	aten_0.1.m1.1627.m1	HIG1 domain family member 2A, mitochondrial (RCF1 homolog B) (RCF1b)	Q9BW72
aten_0.1.m1.11911.m1	499.955	0.101648	0.549499	0.184982	0.853243	0.999948	aten_0.1.m1.11911.m1	Homeobox protein rough	P10181
aten_0.1.m1.5551.m1	6.02786	0.243196	0.538219	0.451853	0.651375	0.999948	aten_0.1.m1.5551.m1	Discoidin domain-containing receptor 2 (Discoidin domain receptor 2) (EC 2.7.10.1) (CD167 antigen-like family member B) (Discoidin domain-containing receptor tyrosine kinase 2) (Neurotrophic tyrosine kinase, receptor-related 3) (Receptor protein-tyrosine kinase TKT) (Tyrosine-protein kinase TYRO10) (CD antigen CD167b)	Q16832
aten_0.1.m1.21869.m1	234.278	0.00296122	0.378308	0.00782754	0.993755	0.999948	aten_0.1.m1.21869.m1	G2/M phase-specific E3 ubiquitin-protein ligase (EC 2.3.2.26) (G2/M phase-specific HECT-type E3 ubiquitin transferase)	Q5F4A1
aten_0.1.m1.36833.m1	562.881	0.0887679	0.205154	0.43269	0.66524	0.999948	aten_0.1.m1.36833.m1	NA	NA
aten_0.1.m1.9435.m1	40.0864	0.340072	0.333653	1.01924	0.30809	0.999948	aten_0.1.m1.9435.m1	NA	NA
aten_0.1.m1.29160.m1	168.923	0.0387046	0.104233	0.371327	0.710394	0.999948	aten_0.1.m1.29160.m1	NA	NA
aten_0.1.m1.17128.m1	23.1271	0.116527	0.217915	0.534737	0.592831	0.999948	aten_0.1.m1.17128.m1	NA	NA
aten_0.1.m1.8238.m1	4669.4	0.139008	0.153432	0.905993	0.36494	0.999948	aten_0.1.m1.8238.m1	Nucleolin (Protein C23)	P08199
aten_0.1.m1.28051.m1	3960.4	-0.0315258	0.0878576	-0.358829	0.719723	0.999948	aten_0.1.m1.28051.m1	FAS-associated factor 1	P54731
aten_0.1.m1.8881.m1	98.8365	0.0382891	0.172074	0.222515	0.823913	0.999948	aten_0.1.m1.8881.m1	NA	NA
aten_0.1.m1.7092.m1	17.646	-0.229997	0.344232	-0.668145	0.504041	0.999948	aten_0.1.m1.7092.m1	NA	NA
aten_0.1.m1.33966.m1	88.9971	-0.0036929	0.194918	-0.018946	0.984884	0.999948	aten_0.1.m1.33966.m1	NA	NA
aten_0.1.m1.11688.m1	416.747	-0.0541597	0.0978787	-0.553335	0.580034	0.999948	aten_0.1.m1.11688.m1	E3 ubiquitin-protein ligase DZIP3 (EC 2.3.2.27) (DAZ-interacting protein 3 homolog) (RING-type E3 ubiquitin transferase DZIP3)	Q7TPV2
aten_0.1.m1.21141.m1	126.394	-1.27497	0.474062	-2.68947	0.00715657	0.999948	aten_0.1.m1.21141.m1	NA	NA
aten_0.1.m1.5391.m1	14.4449	-0.421774	0.280833	-1.50187	0.133131	0.999948	aten_0.1.m1.5391.m1	NA	NA
aten_0.1.m1.12269.m1	31.2447	0.276803	0.313659	0.882499	0.377507	0.999948	aten_0.1.m1.12269.m1	Transmembrane protein 205	A1L2F6
aten_0.1.m1.1348.m1	8214.17	0.238782	0.544818	0.438279	0.661184	0.999948	aten_0.1.m1.1348.m1	Golgi-associated plant pathogenesis-related protein 1 (GAPR-1) (Golgi-associated PR-1 protein) (Glioma pathogenesis-related protein 2) (GliPR 2)	Q9H4G4
aten_0.1.m1.25369.m1	19.5047	-0.0264983	0.284295	-0.0932074	0.925739	0.999948	aten_0.1.m1.25369.m1	NA	NA
aten_0.1.m1.1867.m1	469.56	0.028821	0.113633	0.253632	0.79978	0.999948	aten_0.1.m1.1867.m1	Two pore potassium channel protein sup-9 (Suppressor of unc-93 protein 9) (n2P38)	O17185
aten_0.1.m1.32970.m1	2230.31	0.232979	0.163604	1.42404	0.154434	0.999948	aten_0.1.m1.32970.m1	Proteasome activator complex subunit 4 (Proteasome activator PA200)	Q14997
aten_0.1.m1.23510.m1	201.984	0.338663	0.181941	1.86139	0.0626894	0.999948	aten_0.1.m1.23510.m1	Gamma-aminobutyric acid type B receptor subunit 2 (GABA-B receptor 2) (GABA-B-R2) (GABA-BR2) (GABABR2) (Gb2) (G-protein coupled receptor 51) (HG20)	O75899
aten_0.1.m1.6803.m1	188.229	-0.131317	0.146507	-0.896319	0.370082	0.999948	aten_0.1.m1.6803.m1	Endosomal/lysosomal potassium channel TMEM175 (Transmembrane protein 175)	Q5ZKY0
aten_0.1.m1.3765.m1	157.687	0.190839	0.116935	1.632	0.102679	0.999948	aten_0.1.m1.3765.m1	52 kDa repressor of the inhibitor of the protein kinase (p52rIPK) (58 kDa interferon-induced protein kinase-interacting protein) (p58IPK-interacting protein) (Death-associated protein 4) (THAP domain-containing protein 0) (THAP domain-containing protein 12)	O43422
aten_0.1.m1.14240.m1	4602.14	0.182246	0.118644	1.53608	0.12452	0.999948	aten_0.1.m1.14240.m1	14-3-3-like protein B (14-3-3B)	Q43470
aten_0.1.m1.23140.m1	226.128	-0.010165	0.216584	-0.0469332	0.962566	0.999948	aten_0.1.m1.23140.m1	ATP-dependent DNA helicase RecQ (EC 3.6.4.12)	P15043
aten_0.1.m1.14389.m1	783.693	0.107973	0.171437	0.629815	0.528816	0.999948	aten_0.1.m1.14389.m1	E3 ubiquitin-protein ligase ZNRF3 (EC 2.3.2.27) (RING-type E3 ubiquitin transferase ZNRF3) (Zinc/RING finger protein 3)	Q5SSZ7
aten_0.1.m1.19016.m1	532.674	-0.0675558	0.102637	-0.6582	0.51041	0.999948	aten_0.1.m1.19016.m1	Neuronal acetylcholine receptor subunit alpha-2	P12389
aten_0.1.m1.36046.m1	1369.27	0.0590986	0.0831138	0.711056	0.47705	0.999948	aten_0.1.m1.36046.m1	Grainyhead-like protein 1 homolog (Transcription factor CP2-like 2) (Transcription factor LBP-32)	Q921D9
aten_0.1.m1.4928.m1	242.578	0.410438	0.230373	1.78163	0.0748103	0.999948	aten_0.1.m1.4928.m1	Protein kinase C-binding protein NELL2 (NEL-like protein 2)	A6QR11
aten_0.1.m1.815.m1	4888.68	0.0571881	0.299785	0.190764	0.848711	0.999948	aten_0.1.m1.815.m1	Lipase member K (EC 3.1.1.-) (Lipase-like abhydrolase domain-containing protein 2)	Q5VXJ0
aten_0.1.m1.550.m1	19.8938	-0.433448	0.270442	-1.60274	0.108992	0.999948	aten_0.1.m1.550.m1	NA	NA
aten_0.1.m1.4862.m1	230.456	0.107956	0.204036	0.529104	0.596733	0.999948	aten_0.1.m1.4862.m1	Protocadherin Fat 4 (FAT tumor suppressor homolog 4) (Fat-like cadherin protein FAT-J)	Q2PZL6
aten_0.1.m1.10847.m1	1006.3	0.101243	0.0966135	1.04792	0.294677	0.999948	aten_0.1.m1.10847.m1	NA	NA
aten_0.1.m1.1797.m1	112.681	0.156847	0.175391	0.894272	0.371176	0.999948	aten_0.1.m1.1797.m1	Homeobox protein not2 (Xnot-2) (Xnot2)	Q91770
aten_0.1.m1.18396.m1	196.806	0.0245001	0.157799	0.155262	0.876615	0.999948	aten_0.1.m1.18396.m1	E3 ubiquitin-protein ligase TRIM71 (EC 2.3.2.27) (Protein lin-41 homolog) (mLin41) (RING-type E3 ubiquitin transferase TRIM71) (Tripartite motif-containing protein 71)	Q1PSW8
aten_0.1.m1.5741.m1	529.407	0.0982859	0.168105	0.58467	0.55877	0.999948	aten_0.1.m1.5741.m1	F-box only protein 4	Q9UKT5
aten_0.1.m1.18101.m1	37.1823	-0.119261	0.185342	-0.643464	0.519923	0.999948	aten_0.1.m1.18101.m1	NA	NA
aten_0.1.m1.6926.m1	1593.32	-0.120292	0.277482	-0.433514	0.664641	0.999948	aten_0.1.m1.6926.m1	NA	NA
aten_0.1.m1.13312.m1	1351.71	-0.0814954	0.0783168	-1.04059	0.298067	0.999948	aten_0.1.m1.13312.m1	Cleavage and polyadenylation specificity factor subunit 7	Q5XI29
aten_0.1.m1.27407.m1	461.556	-0.0545876	0.136641	-0.399497	0.689527	0.999948	aten_0.1.m1.27407.m1	NA	NA
aten_0.1.m1.9188.m1	198.596	0.162903	0.133521	1.22006	0.222444	0.999948	aten_0.1.m1.9188.m1	Pancreatic secretory granule membrane major glycoprotein GP2 (Pancreatic zymogen granule membrane protein GP-2)	P25291
aten_0.1.m1.21163.m1	4.19313	-0.647883	0.547084	-1.18425	0.236314	0.999948	aten_0.1.m1.21163.m1	Chromodomain helicase hrp1 (EC 3.6.4.-) (ATP-dependent helicase hrp1)	Q9US25
aten_0.1.m1.12314.m1	578.403	-0.00412604	0.11901	-0.0346698	0.972343	0.999948	aten_0.1.m1.12314.m1	Microsomal glutathione S-transferase 1 (Microsomal GST-1) (EC 2.5.1.18) (Microsomal GST-I)	Q91VS7
aten_0.1.m1.20210.m1	554.032	-0.0503117	0.198206	-0.253836	0.799623	0.999948	aten_0.1.m1.20210.m1	Rhamnosyl O-methyltransferase (EC 2.1.1.-)	P9WIM5
aten_0.1.m1.13450.m1	18.1307	0.216377	0.347683	0.622341	0.533718	0.999948	aten_0.1.m1.13450.m1	MAM and LDL-receptor class A domain-containing protein 1 (Skeletal organic matrix MAM and LDL-receptor 1) (SOM MAM and LDL-receptor 1) (Fragment)	B3EWZ5
aten_0.1.m1.21696.m1	544.201	-0.233543	0.191613	-1.21883	0.22291	0.999948	aten_0.1.m1.21696.m1	Thymidylate kinase (EC 2.7.4.9) (dTMP kinase)	P23919
aten_0.1.m1.36473.m1	176.935	-0.114785	0.219488	-0.522969	0.600996	0.999948	aten_0.1.m1.36473.m1	Tetratricopeptide repeat protein 28 (TPR repeat protein 28) (TPR repeat-containing big gene cloned at Keio)	Q96AY4
aten_0.1.m1.38254.m1	679.501	0.0689927	0.123655	0.557946	0.576881	0.999948	aten_0.1.m1.38254.m1	NA	NA
aten_0.1.m1.37497.m1	78.7762	-0.136482	0.270981	-0.503658	0.614501	0.999948	aten_0.1.m1.37497.m1	Protein DBF4 homolog B (Dbf4-related factor 1) (XDrf1)	Q283Q6
aten_0.1.m1.31851.m1	25.2152	-0.0220535	0.233127	-0.0945985	0.924634	0.999948	aten_0.1.m1.31851.m1	Histamine H2 receptor (H2R) (HH2R) (Gastric receptor I)	P61752
aten_0.1.m1.13708.m1	49.8972	0.0559322	0.223235	0.250553	0.80216	0.999948	aten_0.1.m1.13708.m1	NA	NA
aten_0.1.m1.29423.m1	262.392	0.209922	0.357424	0.587321	0.556988	0.999948	aten_0.1.m1.29423.m1	NA	NA
aten_0.1.m1.25853.m1	2.5783	-0.327496	0.595401	-0.550043	0.58229	0.999948	aten_0.1.m1.25853.m1	NA	NA
aten_0.1.m1.23560.m1	235.572	-0.14562	0.242847	-0.599636	0.548749	0.999948	aten_0.1.m1.23560.m1	NA	NA
aten_0.1.m1.14049.m1	244.25	-0.117631	0.115576	-1.01778	0.308781	0.999948	aten_0.1.m1.14049.m1	SH3 domain-containing protein Dlish (Dachs ligand with SH3 domains)	A1ZAY1
aten_0.1.m1.14968.m1	894.787	0.0825504	0.0704692	1.17144	0.241422	0.999948	aten_0.1.m1.14968.m1	PHD finger protein 12 (PHD factor 1) (Pf1)	Q5SPL2
aten_0.1.m1.2926.m1	876.165	0.337485	0.118094	2.85778	0.00426615	0.999948	aten_0.1.m1.2926.m1	Alpha-taxilin	Q6PAM1
aten_0.1.m1.9047.m1	1944.83	0.326515	0.115906	2.81707	0.00484646	0.999948	aten_0.1.m1.9047.m1	Monocarboxylate transporter 10 (MCT 10) (Solute carrier family 16 member 10)	A1L1W9
aten_0.1.m1.26598.m1	123.355	-0.026791	0.140796	-0.190283	0.849088	0.999948	aten_0.1.m1.26598.m1	NA	NA
aten_0.1.m1.37123.m1	183.731	0.222624	0.181425	1.22709	0.219789	0.999948	aten_0.1.m1.37123.m1	NA	NA
aten_0.1.m1.20347.m1	13.7533	0.566577	0.51666	1.09661	0.27281	0.999948	aten_0.1.m1.20347.m1	NA	NA
aten_0.1.m1.9985.m1	1487.78	-0.206428	0.510189	-0.404612	0.685763	0.999948	aten_0.1.m1.9985.m1	Beta-1 adrenergic receptor (Beta-1 adrenoreceptor) (Beta-1 adrenoceptor) (x-BETA1AR)	O42574
aten_0.1.m1.8266.m1	1115.24	0.0756485	0.109972	0.687888	0.491523	0.999948	aten_0.1.m1.8266.m1	Serine/arginine-rich splicing factor 4 (Splicing factor, arginine/serine-rich 4)	Q8VE97
aten_0.1.m1.30542.m1	4605.9	0.84058	0.397782	2.11317	0.0345864	0.999948	aten_0.1.m1.30542.m1	Isocitrate lyase (ICL) (EC 4.1.3.1) (Isocitrase) (Isocitratase)	Q9K9H0
aten_0.1.m1.10324.m1	198.527	0.187931	0.162735	1.15483	0.24816	0.999948	aten_0.1.m1.10324.m1	NA	NA
aten_0.1.m1.11800.m1	9.56701	0.107686	0.535161	0.201222	0.840525	0.999948	aten_0.1.m1.11800.m1	Dual specificity tyrosine-phosphorylation-regulated kinase 4 (EC 2.7.12.1)	Q8BI55
aten_0.1.m1.21170.m1	239.456	-0.130913	0.187368	-0.698696	0.484742	0.999948	aten_0.1.m1.21170.m1	NA	NA
aten_0.1.m1.13438.m1	34.1517	0.157234	0.231263	0.679892	0.496573	0.999948	aten_0.1.m1.13438.m1	NA	NA
aten_0.1.m1.27922.m1	20.0815	-0.220706	0.233798	-0.944004	0.345168	0.999948	aten_0.1.m1.27922.m1	Kinesin-like protein KIF6	Q6ZMV9
aten_0.1.m1.3109.m1	561.479	0.406601	0.284274	1.43031	0.152627	0.999948	aten_0.1.m1.3109.m1	T-box transcription factor TBX18 (T-box protein 18)	O95935
aten_0.1.m1.3738.m1	67.0308	-0.360915	0.339982	-1.06157	0.288431	0.999948	aten_0.1.m1.3738.m1	Probable Xaa-Pro aminopeptidase P (AMPP) (Aminopeptidase P) (EC 3.4.11.9) (Aminoacylproline aminopeptidase) (Prolidase)	Q2H8T2
aten_0.1.m1.37383.m1	130.389	-0.285794	0.301349	-0.948382	0.342935	0.999948	aten_0.1.m1.37383.m1	NA	NA
aten_0.1.m1.6381.m1	489.93	-0.104831	0.0826162	-1.26889	0.204481	0.999948	aten_0.1.m1.6381.m1	NA	NA
aten_0.1.m1.31444.m1	867.11	0.0913651	0.116153	0.786593	0.43152	0.999948	aten_0.1.m1.31444.m1	Mucosa-associated lymphoid tissue lymphoma translocation protein 1 (EC 3.4.22.-) (MALT lymphoma-associated translocation) (Paracaspase)	Q9UDY8
aten_0.1.m1.35956.m1	1202.23	-0.069219	0.184037	-0.376115	0.706832	0.999948	aten_0.1.m1.35956.m1	U3 small nucleolar ribonucleoprotein protein IMP3 (U3 snoRNP protein IMP3)	Q921Y2
aten_0.1.m1.22473.m1	6.33281	-0.00901803	0.483769	-0.0186412	0.985127	0.999948	aten_0.1.m1.22473.m1	Chromobox protein homolog 7	Q8VDS3
aten_0.1.m1.17226.m1	403.264	0.0687746	0.135537	0.507421	0.611859	0.999948	aten_0.1.m1.17226.m1	Chromosome transmission fidelity protein 18 homolog	Q6NU40
aten_0.1.m1.34016.m1	287.233	-0.00452192	0.151183	-0.0299102	0.976139	0.999948	aten_0.1.m1.34016.m1	NA	NA
aten_0.1.m1.23252.m1	18.8058	-0.203649	0.372977	-0.546011	0.585058	0.999948	aten_0.1.m1.23252.m1	NA	NA
aten_0.1.m1.29283.m1	20.3586	-0.328213	0.266351	-1.23226	0.217853	0.999948	aten_0.1.m1.29283.m1	Scavenger receptor cysteine-rich domain superfamily protein (ApSRCR1)	F7J220
aten_0.1.m1.7829.m1	877.148	-0.0149315	0.0840406	-0.17767	0.858982	0.999948	aten_0.1.m1.7829.m1	39S ribosomal protein L47, mitochondrial (L47mt) (MRP-L47)	Q08DT6
aten_0.1.m1.24229.m1	152.386	0.0145247	0.184478	0.0787341	0.937244	0.999948	aten_0.1.m1.24229.m1	Substance-K receptor (SKR) (NK-2 receptor) (NK-2R) (Neurokinin A receptor) (Tachykinin receptor 2)	P05363
aten_0.1.m1.13553.m1	830.373	0.053975	0.109535	0.492766	0.622178	0.999948	aten_0.1.m1.13553.m1	Meckelin (Meckel syndrome type 3 protein homolog) (Transmembrane protein 67)	P0C152
aten_0.1.m1.19796.m1	2132.64	-0.15638	0.344413	-0.454048	0.649795	0.999948	aten_0.1.m1.19796.m1	NA	NA
aten_0.1.m1.20617.m1	125.74	0.0139686	0.195646	0.0713972	0.943082	0.999948	aten_0.1.m1.20617.m1	NA	NA
aten_0.1.m1.28770.m1	289.499	-0.0163878	0.116578	-0.140573	0.888207	0.999948	aten_0.1.m1.28770.m1	39S ribosomal protein L46, mitochondrial (L46mt) (MRP-L46) (Mitochondrial large ribosomal subunit protein mL46) (P2ECSL)	Q9H2W6
aten_0.1.m1.15699.m1	1001.72	0.101088	0.0781416	1.29365	0.195787	0.999948	aten_0.1.m1.15699.m1	Zinc finger SWIM domain-containing protein 8	Q3UHH1
aten_0.1.m1.26179.m1	77.4567	-0.24113	0.151752	-1.58898	0.112066	0.999948	aten_0.1.m1.26179.m1	Chromobox protein homolog 6	Q9DBY5
aten_0.1.m1.12331.m1	460.362	0.0716123	0.123189	0.581318	0.561026	0.999948	aten_0.1.m1.12331.m1	Zinc finger protein 474	A6QQM4
aten_0.1.m1.10866.m1	1978.28	-0.0195873	0.154116	-0.127095	0.898865	0.999948	aten_0.1.m1.10866.m1	Calmodulin (CaM)	P02594
aten_0.1.m1.30629.m1	58.304	0.100668	0.228408	0.440739	0.659402	0.999948	aten_0.1.m1.30629.m1	NA	NA
aten_0.1.m1.16998.m1	18.6725	0.2157	0.236218	0.913138	0.36117	0.999948	aten_0.1.m1.16998.m1	NA	NA
aten_0.1.m1.19644.m1	86.2259	-0.0019382	0.193412	-0.0100211	0.992004	0.999948	aten_0.1.m1.19644.m1	NA	NA
aten_0.1.m1.4656.m1	291.463	-0.164547	0.119399	-1.37813	0.168164	0.999948	aten_0.1.m1.4656.m1	Translin-associated protein X (Translin-associated factor X)	Q9QZE7
aten_0.1.m1.9019.m1	312.046	-0.228171	0.155324	-1.469	0.141833	0.999948	aten_0.1.m1.9019.m1	Non-lysosomal glucosylceramidase (NLGase) (EC 3.2.1.45) (Beta-glucocerebrosidase 2) (Beta-glucosidase 2) (Bile acid beta-glucosidase GBA2) (Bile acid glucosyl transferase GBA2) (Cholesterol glucosyltransferase GBA2) (EC 2.4.1.-) (Cholesteryl-beta-glucosidase GBA2) (EC 3.2.1.104) (Glucosylceramidase 2)	Q9HCG7
aten_0.1.m1.4535.m1	259.452	0.564757	0.354513	1.59305	0.111149	0.999948	aten_0.1.m1.4535.m1	XIAP-associated factor 1 (BIRC4-binding protein)	Q6GPH4
aten_0.1.m1.21151.m1	96.5237	-0.0567373	0.177001	-0.320548	0.748553	0.999948	aten_0.1.m1.21151.m1	Tetratricopeptide repeat protein 28 (TPR repeat protein 28) (TPR repeat-containing big gene cloned at Keio)	Q96AY4
aten_0.1.m1.15096.m1	116.209	-0.122114	0.264878	-0.461019	0.644785	0.999948	aten_0.1.m1.15096.m1	NA	NA
aten_0.1.m1.17209.m1	22.1145	-0.111081	0.257112	-0.432033	0.665717	0.999948	aten_0.1.m1.17209.m1	FAD-linked sulfhydryl oxidase ALR (EC 1.8.3.2) (Augmenter of liver regeneration) (hERV1) (Hepatopoietin)	P55789
aten_0.1.m1.23055.m1	589.046	0.0831528	0.181068	0.459235	0.646065	0.999948	aten_0.1.m1.23055.m1	Neoverrucotoxin subunit alpha (NeoVTX subunit alpha)	A0ZSK3
aten_0.1.m1.13143.m1	17.7152	-0.42361	0.95689	-0.442694	0.657987	0.999948	aten_0.1.m1.13143.m1	Eukaryotic translation initiation factor 3 subunit A (eIF3a) (Eukaryotic translation initiation factor 3 subunit 10) (eIF-3-theta)	A2VD00
aten_0.1.m1.32651.m1	116.275	0.185166	0.223559	0.828265	0.40752	0.999948	aten_0.1.m1.32651.m1	Tetratricopeptide repeat protein 28 (TPR repeat protein 28) (TPR repeat-containing big gene cloned at Keio)	Q96AY4
aten_0.1.m1.29128.m1	23.5634	0.398299	0.220892	1.80313	0.071367	0.999948	aten_0.1.m1.29128.m1	G2/M phase-specific E3 ubiquitin-protein ligase (EC 2.3.2.26) (G2/M phase-specific HECT-type E3 ubiquitin transferase)	Q7L622
aten_0.1.m1.3589.m1	37.8969	-0.128802	0.378912	-0.339924	0.733914	0.999948	aten_0.1.m1.3589.m1	Collagen triple helix repeat-containing protein 1 (Protein NMTC1)	Q96CG8
aten_0.1.m1.37164.m1	28.6138	-0.246286	0.430606	-0.571953	0.567354	0.999948	aten_0.1.m1.37164.m1	Poly [ADP-ribose] polymerase tankyrase-1 (EC 2.4.2.30) (ADP-ribosyltransferase diphtheria toxin-like 5) (ARTD5) (Poly [ADP-ribose] polymerase 5A) (Protein poly-ADP-ribosyltransferase tankyrase-1) (EC 2.4.2.-) (TNKS-1) (TRF1-interacting ankyrin-related ADP-ribose polymerase) (Tankyrase I) (Tankyrase-1) (TANK1)	O95271
aten_0.1.m1.4310.m1	539.116	-0.188568	0.183906	-1.02535	0.305199	0.999948	aten_0.1.m1.4310.m1	NA	NA
aten_0.1.m1.12803.m1	82.7474	-0.225052	0.226164	-0.995085	0.319695	0.999948	aten_0.1.m1.12803.m1	Zinc finger MYM-type protein 1	Q5SVZ6
aten_0.1.m1.11878.m1	210.06	-0.079436	0.182947	-0.434203	0.664141	0.999948	aten_0.1.m1.11878.m1	NA	NA
aten_0.1.m1.7690.m1	158.399	1.3266	0.554497	2.39244	0.0167366	0.999948	aten_0.1.m1.7690.m1	RING finger and CHY zinc finger domain-containing protein 1 (EC 2.3.2.27) (Androgen receptor N-terminal-interacting protein) (CH-rich-interacting match with PLAG1) (E3 ubiquitin-protein ligase Pirh2) (RING finger protein 199) (RING-type E3 ubiquitin transferase RCHY1) (Zinc finger protein 363) (p53-induced RING-H2 protein) (hPirh2)	Q96PM5
aten_0.1.m1.5200.m1	1299.38	0.201925	0.149515	1.35053	0.176847	0.999948	aten_0.1.m1.5200.m1	NA	NA
aten_0.1.m1.24029.m1	149.391	0.0994766	0.202859	0.490374	0.62387	0.999948	aten_0.1.m1.24029.m1	Uncharacterized skeletal organic matrix protein 5 (Uncharacterized SOMP-5)	B8VIU6
aten_0.1.m1.27526.m1	19.1965	0.0321966	0.36475	0.0882705	0.929662	0.999948	aten_0.1.m1.27526.m1	ATP-dependent helicase SGS1 (EC 3.6.4.12) (Helicase TPS1)	P35187
aten_0.1.m1.8715.m1	38.3625	-0.217076	0.236021	-0.919731	0.357713	0.999948	aten_0.1.m1.8715.m1	NA	NA
aten_0.1.m1.11384.m1	61.7708	0.256902	0.331387	0.775235	0.438201	0.999948	aten_0.1.m1.11384.m1	NA	NA
aten_0.1.m1.896.m1	3588.85	0.233873	0.151761	1.54106	0.123302	0.999948	aten_0.1.m1.896.m1	Glutamate dehydrogenase 1, mitochondrial (GDH 1) (EC 1.4.1.3) (Memory-related gene 2 protein) (MRG-2)	P10860
aten_0.1.m1.1326.m1	361.352	-0.0707004	0.113281	-0.624113	0.532554	0.999948	aten_0.1.m1.1326.m1	Dysferlin (Dystrophy-associated fer-1-like protein) (Fer-1-like protein 1)	O75923
aten_0.1.m1.21094.m1	58.8376	-0.0961467	0.179678	-0.535104	0.592578	0.999948	aten_0.1.m1.21094.m1	Citrate synthase-lysine N-methyltransferase CSKMT, mitochondrial (CS-KMT) (EC 2.1.1.-) (Methyltransferase-like protein 12, mitochondrial)	Q5RCI5
aten_0.1.m1.11491.m1	37.5918	-0.0950915	0.359045	-0.264845	0.791129	0.999948	aten_0.1.m1.11491.m1	NA	NA
aten_0.1.m1.9951.m1	333.106	0.0722013	0.123289	0.585625	0.558128	0.999948	aten_0.1.m1.9951.m1	Cysteine-rich with EGF-like domain protein 2	Q7SXF6
aten_0.1.m1.6649.m1	38.4895	0.577184	0.487798	1.18325	0.236712	0.999948	aten_0.1.m1.6649.m1	GFP-like fluorescent chromoprotein amFP486	Q9U6Y6
aten_0.1.m1.30525.m1	1320.48	-0.0904402	0.144728	-0.624897	0.532039	0.999948	aten_0.1.m1.30525.m1	Guanine nucleotide-binding protein subunit beta-like protein 1 (G protein subunit beta-like protein 1) (WD repeat-containing protein 14) (WD40 repeat-containing protein deleted in VCFS) (WDVCF)	Q9EQ15
aten_0.1.m1.28737.m1	101.022	-0.129239	0.204067	-0.633314	0.526529	0.999948	aten_0.1.m1.28737.m1	Cholesterol 24-hydroxylase (CH24H) (EC 1.14.14.25) (Cholesterol 24-monooxygenase) (Cholesterol 24S-hydroxylase) (Cytochrome P450 46A1)	Q9WVK8
aten_0.1.m1.11985.m1	24.6268	-0.115089	0.271902	-0.423273	0.672096	0.999948	aten_0.1.m1.11985.m1	Methyltransferase-like protein 24 (EC 2.1.1.-)	Q8CCB5
aten_0.1.m1.17699.m1	310.246	-0.0586825	0.0972966	-0.60313	0.546422	0.999948	aten_0.1.m1.17699.m1	Lysophospholipid acyltransferase 7 (LPLAT 7) (EC 2.3.1.-) (Leukocyte receptor cluster member 4) (Membrane-bound O-acyltransferase domain-containing protein 7) (O-acyltransferase domain-containing protein 7)	Q5U4T9
aten_0.1.m1.11248.m1	682.879	0.701274	0.354555	1.9779	0.0479401	0.999948	aten_0.1.m1.11248.m1	TNF receptor-associated factor 3 (EC 2.3.2.27) (CAP-1) (CD40 receptor-associated factor 1) (CRAF1) (CD40-binding protein) (CD40BP) (LMP1-associated protein 1) (LAP1) (RING-type E3 ubiquitin transferase TRAF3)	Q13114
aten_0.1.m1.25338.m1	71.4354	0.016	0.151344	0.10572	0.915805	0.999948	aten_0.1.m1.25338.m1	ATP-dependent DNA helicase hus2/rqh1 (EC 3.6.4.12)	Q09811
aten_0.1.m1.3603.m1	580.09	0.351965	0.178762	1.96891	0.0489639	0.999948	aten_0.1.m1.3603.m1	Ras-related protein Rab-38 (Melanoma antigen NY-MEL-1)	P57729
aten_0.1.m1.32907.m1	35.362	-0.25691	0.242165	-1.06089	0.288741	0.999948	aten_0.1.m1.32907.m1	Creatine kinase S-type, mitochondrial (EC 2.7.3.2) (Basic-type mitochondrial creatine kinase) (Mib-CK) (Sarcomeric mitochondrial creatine kinase) (S-MtCK)	Q3ZBP1
aten_0.1.m1.936.m1	258.255	-0.28277	0.250638	-1.1282	0.259236	0.999948	aten_0.1.m1.936.m1	Cyclin-dependent kinase 1 (CDK1) (EC 2.7.11.22) (EC 2.7.11.23) (Cell division control protein 2 homolog) (Cell division protein kinase 1) (p34 protein kinase)	P48734
aten_0.1.m1.32705.m1	16.6395	-0.182827	0.318271	-0.574439	0.565671	0.999948	aten_0.1.m1.32705.m1	NA	NA
aten_0.1.m1.19265.m1	53.3931	0.523009	0.20631	2.53507	0.0112426	0.999948	aten_0.1.m1.19265.m1	Protein LIGHT-DEPENDENT SHORT HYPOCOTYLS 6 (Protein ORGAN BOUNDARY 6)	Q9LMK2
aten_0.1.m1.10437.m1	359.62	-0.369941	0.222901	-1.65966	0.0969822	0.999948	aten_0.1.m1.10437.m1	CB1 cannabinoid receptor-interacting protein 1 (CRIP-1)	Q17QM9
aten_0.1.m1.29927.m1	296.011	-0.0821007	0.137427	-0.597414	0.550231	0.999948	aten_0.1.m1.29927.m1	Phosphoinositide 3-kinase regulatory subunit 4 (PI3-kinase regulatory subunit 4) (EC 2.7.11.1) (PI3-kinase p150 subunit) (Phosphoinositide 3-kinase adaptor protein)	Q99570
aten_0.1.m1.10774.m1	179.88	-0.00506593	0.430913	-0.0117563	0.99062	0.999948	aten_0.1.m1.10774.m1	RasGEF domain-containing serine/threonine-protein kinase X (EC 2.7.11.1) (Ras guanine nucleotide exchange factor X) (RasGEF domain-containing protein X)	Q55EC7
aten_0.1.m1.1290.m1	1076.51	-0.00144065	0.0760096	-0.0189536	0.984878	0.999948	aten_0.1.m1.1290.m1	DDB1- and CUL4-associated factor 17	A8WHR0
aten_0.1.m1.10172.m1	737.513	0.156133	0.175957	0.887335	0.374899	0.999948	aten_0.1.m1.10172.m1	GRAM domain-containing protein 4	A2RV80
aten_0.1.m1.1789.m1	695.125	0.39526	0.273774	1.44374	0.148811	0.999948	aten_0.1.m1.1789.m1	Major facilitator superfamily domain-containing protein 10 (Tetracycline transporter-like protein)	Q0P5M9
aten_0.1.m1.22868.m1	474.021	-0.10704	0.133271	-0.803175	0.421873	0.999948	aten_0.1.m1.22868.m1	NA	NA
aten_0.1.m1.27614.m1	303.858	0.0319227	0.234613	0.136065	0.89177	0.999948	aten_0.1.m1.27614.m1	NA	NA
aten_0.1.m1.26156.m1	34.6118	0.159324	0.193995	0.821277	0.411488	0.999948	aten_0.1.m1.26156.m1	NA	NA
aten_0.1.m1.23851.m1	809.13	0.303647	0.566743	0.535775	0.592114	0.999948	aten_0.1.m1.23851.m1	Peroxidasin-like protein (EC 1.11.1.7) (Cardiac peroxidase) (Vascular peroxidase 2) (polysomal ribonuclease 1) (PRM1)	A1KZ92
aten_0.1.m1.12172.m1	153.901	0.0631953	0.151695	0.416594	0.676975	0.999948	aten_0.1.m1.12172.m1	F-box/LRR-repeat protein 20 (F-box and leucine-rich repeat protein 20) (F-box/LRR-repeat protein 2-like)	Q96IG2
aten_0.1.m1.23863.m1	979.505	-0.0858602	0.166106	-0.516901	0.605225	0.999948	aten_0.1.m1.23863.m1	Peroxidasin-like protein (EC 1.11.1.7) (Cardiac peroxidase) (Vascular peroxidase 2) (polysomal ribonuclease 1) (PRM1)	A1KZ92
aten_0.1.m1.18930.m1	1162.47	0.148666	0.204986	0.72525	0.468299	0.999948	aten_0.1.m1.18930.m1	Ras-related protein Rab-37	Q9JKM7
aten_0.1.m1.512.m1	1278.64	-0.00862608	0.0882187	-0.0977806	0.922107	0.999948	aten_0.1.m1.512.m1	Cyclin-dependent kinase inhibitor 1B (Cyclin-dependent kinase inhibitor p27) (p27Kip1) (Fragment)	P46529
aten_0.1.m1.21494.m1	143.317	-0.000738806	0.215821	-0.00342323	0.997269	0.999948	aten_0.1.m1.21494.m1	tRNA (uracil-5-)-methyltransferase homolog A (EC 2.1.1.-) (HpaII tiny fragments locus 9c protein)	Q8IZ69
aten_0.1.m1.25680.m1	26.4638	0.187071	0.346551	0.539808	0.58933	0.999948	aten_0.1.m1.25680.m1	Protein ANTAGONIST OF LIKE HETEROCHROMATIN PROTEIN 1 (EC 3.1.-.-)	Q94K49
aten_0.1.m1.32324.m1	369.116	-0.0349836	0.119688	-0.292291	0.770064	0.999948	aten_0.1.m1.32324.m1	Cholesterol 24-hydroxylase (CH24H) (EC 1.14.14.25) (Cholesterol 24-monooxygenase) (Cholesterol 24S-hydroxylase) (Cytochrome P450 46A1)	Q9WVK8
aten_0.1.m1.5668.m1	240.878	0.0845054	0.131616	0.642058	0.520835	0.999948	aten_0.1.m1.5668.m1	Uncharacterized protein C19orf44 homolog	Q922C1
aten_0.1.m1.12595.m1	94.7076	-0.0124022	0.196323	-0.0631722	0.949629	0.999948	aten_0.1.m1.12595.m1	NA	NA
aten_0.1.m1.38149.m1	638.125	0.0958164	0.165284	0.579708	0.562111	0.999948	aten_0.1.m1.38149.m1	Protein strawberry notch homolog 1	Q5F371
aten_0.1.m1.28452.m1	93.4024	0.105182	0.196136	0.536268	0.591774	0.999948	aten_0.1.m1.28452.m1	NA	NA
aten_0.1.m1.13388.m1	118.476	-0.0114808	0.131215	-0.0874964	0.930277	0.999948	aten_0.1.m1.13388.m1	NA	NA
aten_0.1.m1.32462.m1	1582.16	0.00522121	0.0913038	0.0571851	0.954398	0.999948	aten_0.1.m1.32462.m1	NA	NA
aten_0.1.m1.19476.m1	81.9746	-0.175011	0.194075	-0.901769	0.367179	0.999948	aten_0.1.m1.19476.m1	NA	NA
aten_0.1.m1.1803.m1	4763.05	0.375368	0.177262	2.11758	0.0342103	0.999948	aten_0.1.m1.1803.m1	Clathrin interactor 1 (Clathrin-interacting protein localized in the trans-Golgi region) (Clint) (Enthoprotin) (Epsin-4) (Epsin-related protein) (EpsinR)	Q14677
aten_0.1.m1.17609.m1	240.596	0.0404502	0.332147	0.121784	0.90307	0.999948	aten_0.1.m1.17609.m1	Dermatopontin (Tyrosine-rich acidic matrix protein) (TRAMP)	P83553
aten_0.1.m1.2492.m1	357.57	0.0740706	0.185803	0.398652	0.690149	0.999948	aten_0.1.m1.2492.m1	Post-GPI attachment to proteins factor 3 (PER1-like domain-containing protein 1)	Q0VFE3
aten_0.1.m1.24483.m1	45.7044	0.0875543	0.229601	0.381332	0.702957	0.999948	aten_0.1.m1.24483.m1	NA	NA
aten_0.1.m1.10334.m1	355.758	-0.195037	0.171004	-1.14054	0.254061	0.999948	aten_0.1.m1.10334.m1	NA	NA
aten_0.1.m1.7106.m1	12.4979	-0.0330599	0.451973	-0.0731457	0.94169	0.999948	aten_0.1.m1.7106.m1	Cerebellar degeneration-related antigen 1 (CDR34)	P51861
aten_0.1.m1.38130.m1	92.9569	0.0102765	0.238343	0.0431164	0.965609	0.999948	aten_0.1.m1.38130.m1	Deleted in malignant brain tumors 1 protein (Hensin)	Q95218
aten_0.1.m1.12775.m1	1348.04	0.0318827	0.075091	0.424588	0.671137	0.999948	aten_0.1.m1.12775.m1	TBC1 domain family member 14	A6H7I8
aten_0.1.m1.37326.m1	67.5941	-0.179554	0.184935	-0.970905	0.331596	0.999948	aten_0.1.m1.37326.m1	NA	NA
aten_0.1.m1.5699.m1	142.669	-0.136773	0.151486	-0.902877	0.366591	0.999948	aten_0.1.m1.5699.m1	RWD domain-containing protein 3 (RWD domain-containing sumoylation enhancer) (RSUME)	Q8VIL2
aten_0.1.m1.12390.m1	307.427	-0.177932	0.236874	-0.751167	0.452552	0.999948	aten_0.1.m1.12390.m1	Sialate O-acetylesterase (EC 3.1.1.53) (Sialic acid-specific 9-O-acetylesterase) (Yolk sac protein 2) [Cleaved into: Sialate O-acetylesterase small subunit; Sialate O-acetylesterase large subunit]	P70665
aten_0.1.m1.31839.m1	23.7442	-0.124944	0.284094	-0.439799	0.660083	0.999948	aten_0.1.m1.31839.m1	Tetratricopeptide repeat protein 28 (TPR repeat protein 28)	Q80XJ3
aten_0.1.m1.32650.m1	84.2494	0.161863	0.158496	1.02124	0.307139	0.999948	aten_0.1.m1.32650.m1	Tetratricopeptide repeat protein 28 (TPR repeat protein 28) (TPR repeat-containing big gene cloned at Keio)	Q96AY4
aten_0.1.m1.35124.m1	50.7482	0.0852027	0.250422	0.340236	0.733679	0.999948	aten_0.1.m1.35124.m1	NA	NA
aten_0.1.m1.14898.m1	182.963	-0.0357982	0.145847	-0.245451	0.806107	0.999948	aten_0.1.m1.14898.m1	Potassium channel subfamily K member 9 (Acid-sensitive potassium channel protein TASK-3) (TWIK-related acid-sensitive K(+) channel 3) (Two pore potassium channel KT3.2) (Two pore K(+) channel KT3.2)	Q9NPC2
aten_0.1.m1.33830.m1	10.5426	0.421467	0.434315	0.970417	0.331839	0.999948	aten_0.1.m1.33830.m1	NA	NA
aten_0.1.m1.36008.m1	2.80754	0.585401	0.612644	0.955532	0.339309	0.999948	aten_0.1.m1.36008.m1	NA	NA
aten_0.1.m1.10071.m1	470.696	0.0217972	0.1605	0.135808	0.891973	0.999948	aten_0.1.m1.10071.m1	NA	NA
aten_0.1.m1.9209.m1	70.1165	-0.0221918	0.224358	-0.0989124	0.921208	0.999948	aten_0.1.m1.9209.m1	NA	NA
aten_0.1.m1.22821.m1	64.1177	-0.06748	0.20842	-0.323769	0.746113	0.999948	aten_0.1.m1.22821.m1	Bis(5'-nucleosyl)-tetraphosphatase [asymmetrical] (EC 3.6.1.17) (Diadenosine 5',5'''-P1,P4-tetraphosphate asymmetrical hydrolase) (Ap4A hydrolase) (Ap4Aase) (Diadenosine tetraphosphatase) (Nucleoside diphosphate-linked moiety X motif 2) (Nudix motif 2)	P56380
aten_0.1.m1.35295.m1	3.8036	2.32087	0.684087	3.39265	0.000692203	0.999948	aten_0.1.m1.35295.m1	Histone H2B	P35067
aten_0.1.m1.14351.m1	25.3889	-0.170395	0.27272	-0.624797	0.532104	0.999948	aten_0.1.m1.14351.m1	NA	NA
aten_0.1.m1.12729.m1	1832.38	-0.0286366	0.0868402	-0.329763	0.741579	0.999948	aten_0.1.m1.12729.m1	Rho GTPase-activating protein 1 (Rho-type GTPase-activating protein 1)	Q5FWK3
aten_0.1.m1.22431.m1	411.16	-0.234035	0.11982	-1.95322	0.0507933	0.999948	aten_0.1.m1.22431.m1	Putative glycerol kinase 5 (GK 5) (Glycerokinase 5) (EC 2.7.1.30) (ATP:glycerol 3-phosphotransferase 5)	A0JPE9
aten_0.1.m1.24579.m1	29.228	-0.222535	0.240777	-0.924237	0.355363	0.999948	aten_0.1.m1.24579.m1	Putative nuclease HARBI1 (EC 3.1.-.-) (Harbinger transposase-derived nuclease)	Q6AZB8
aten_0.1.m1.19859.m1	4697.65	0.196584	0.345451	0.569067	0.569311	0.999948	aten_0.1.m1.19859.m1	NA	NA
aten_0.1.m1.15023.m1	846.455	-0.0102935	0.131306	-0.0783934	0.937515	0.999948	aten_0.1.m1.15023.m1	Serine/threonine-protein kinase Chk2 (EC 2.7.11.1) (CHK2 checkpoint homolog) (Cds1 homolog) (Hucds1) (hCds1) (Checkpoint kinase 2)	O96017
aten_0.1.m1.720.m1	109.56	-0.191905	0.200473	-0.957263	0.338435	0.999948	aten_0.1.m1.720.m1	Ras-related and estrogen-regulated growth inhibitor	Q0VCJ7
aten_0.1.m1.31133.m1	341.482	-0.134472	0.0986493	-1.36313	0.172842	0.999948	aten_0.1.m1.31133.m1	Transcriptional adapter 2-beta	Q5RBN9
aten_0.1.m1.31897.m1	31.4247	0.0213667	0.191545	0.111549	0.911181	0.999948	aten_0.1.m1.31897.m1	NA	NA
aten_0.1.m1.36570.m1	1125.29	-0.159206	0.158962	-1.00154	0.316566	0.999948	aten_0.1.m1.36570.m1	L-asparaginase (EC 3.5.1.1) (DiAsp) (L-asparagine amidohydrolase)	Q9U518
aten_0.1.m1.10261.m1	73.9913	0.138524	0.193595	0.715535	0.474279	0.999948	aten_0.1.m1.10261.m1	Gamma-aminobutyric acid receptor subunit rho-2 (GABA(A) receptor subunit rho-2) (GABA(C) receptor)	P28476
aten_0.1.m1.18813.m1	165.177	-0.193319	0.116098	-1.66513	0.0958869	0.999948	aten_0.1.m1.18813.m1	Major facilitator superfamily domain-containing protein 6 (Macrophage MHC class I receptor 2 homolog)	Q6ZSS7
aten_0.1.m1.24876.m1	940.359	0.223255	0.118162	1.8894	0.0588383	0.999948	aten_0.1.m1.24876.m1	Sushi, von Willebrand factor type A, EGF and pentraxin domain-containing protein 1	P0C6B8
aten_0.1.m1.12615.m1	58.0679	0.0758328	0.19201	0.394942	0.692886	0.999948	aten_0.1.m1.12615.m1	Alpha-1A adrenergic receptor (Alpha-1A adrenoreceptor) (Alpha-1A adrenoceptor) (Alpha-1C adrenergic receptor)	P43140
aten_0.1.m1.1696.m1	59.7613	-0.371755	0.180158	-2.06349	0.0390661	0.999948	aten_0.1.m1.1696.m1	Uncharacterized skeletal organic matrix protein 5 (Uncharacterized SOMP-5)	B8VIU6
aten_0.1.m1.18740.m1	61.9211	0.258756	0.264727	0.977444	0.328349	0.999948	aten_0.1.m1.18740.m1	NA	NA
aten_0.1.m1.11252.m1	1791.16	0.140195	0.132802	1.05568	0.291117	0.999948	aten_0.1.m1.11252.m1	NA	NA
aten_0.1.m1.2580.m1	22.6295	0.207933	0.561218	0.370504	0.711007	0.999948	aten_0.1.m1.2580.m1	NA	NA
aten_0.1.m1.19204.m1	19.5494	0.102975	0.355335	0.289798	0.771971	0.999948	aten_0.1.m1.19204.m1	Pogo transposable element with KRAB domain	Q9P215
aten_0.1.m1.1469.m1	279.943	-0.0628101	0.175028	-0.358858	0.719701	0.999948	aten_0.1.m1.1469.m1	Cell division cycle protein 23 homolog (Anaphase-promoting complex subunit 8) (APC8) (Cyclosome subunit 8)	A1A4R8
aten_0.1.m1.32250.m1	33.749	-0.325218	0.266471	-1.22046	0.222289	0.999948	aten_0.1.m1.32250.m1	NA	NA
aten_0.1.m1.27458.m1	34.9335	0.331072	0.265461	1.24716	0.212339	0.999948	aten_0.1.m1.27458.m1	NA	NA
aten_0.1.m1.12556.m1	95.7286	0.0136	0.250916	0.0542015	0.956775	0.999948	aten_0.1.m1.12556.m1	NA	NA
aten_0.1.m1.9676.m1	663.019	0.00614374	0.118871	0.0516842	0.95878	0.999948	aten_0.1.m1.9676.m1	StAR-related lipid transfer protein 9 (START domain-containing protein 9) (StARD9)	Q9P2P6
aten_0.1.m1.27954.m1	31.667	-0.43654	0.396145	-1.10197	0.270476	0.999948	aten_0.1.m1.27954.m1	ATP-dependent helicase SGS1 (EC 3.6.4.12) (Helicase TPS1)	P35187
aten_0.1.m1.26176.m1	32.6728	-0.352111	0.201364	-1.74863	0.0803549	0.999948	aten_0.1.m1.26176.m1	NA	NA
aten_0.1.m1.29113.m1	28.12	-0.197717	0.214104	-0.923461	0.355767	0.999948	aten_0.1.m1.29113.m1	NA	NA
aten_0.1.m1.5632.m1	5.5674	-0.0707052	0.436966	-0.16181	0.871456	0.999948	aten_0.1.m1.5632.m1	Ankyrin repeat domain-containing protein 66	B4E2M5
aten_0.1.m1.17617.m1	15.8193	-0.119828	0.274749	-0.436137	0.662738	0.999948	aten_0.1.m1.17617.m1	NA	NA
aten_0.1.m1.11394.m1	22.7709	-0.180959	0.341752	-0.529505	0.596455	0.999948	aten_0.1.m1.11394.m1	NA	NA
aten_0.1.m1.15407.m1	277.509	-0.0470591	0.106547	-0.441676	0.658724	0.999948	aten_0.1.m1.15407.m1	Gem-associated protein 2 (Gemin-2) (Component of gems 2) (Survival of motor neuron protein-interacting protein 1) (SMN-interacting protein 1)	O42260
aten_0.1.m1.224.m1	451.583	-0.227283	0.156724	-1.45021	0.146999	0.999948	aten_0.1.m1.224.m1	Protein mago nashi homolog 2	Q0VC92
aten_0.1.m1.3837.m1	35.3802	0.246879	0.350492	0.704378	0.481197	0.999948	aten_0.1.m1.3837.m1	Glutamyl endopeptidase (EC 3.4.21.19) (Glutamate-specific endopeptidase) (GSE)	P80057
aten_0.1.m1.27806.m1	390.958	-0.137275	0.0985076	-1.39354	0.163456	0.999948	aten_0.1.m1.27806.m1	Dynein regulatory complex subunit 6 (F-box and leucine-rich repeat protein 13) (F-box/LRR-repeat protein 13)	Q8NEE6
aten_0.1.m1.17910.m1	1487.62	-0.0610573	0.0962572	-0.634314	0.525876	0.999948	aten_0.1.m1.17910.m1	Protein CLP1 homolog	A7RG82
aten_0.1.m1.22161.m1	1201.42	-0.00895024	0.105639	-0.0847251	0.93248	0.999948	aten_0.1.m1.22161.m1	Follistatin-related protein 1 (Follistatin-like protein 1) (TGF-beta-inducible protein TSC-36)	Q62356
aten_0.1.m1.1169.m1	445.598	-0.0325019	0.090316	-0.359868	0.718946	0.999948	aten_0.1.m1.1169.m1	Probable ATP-dependent RNA helicase DHX34 (EC 3.6.4.13) (DEAH box protein 34)	Q9DBV3
aten_0.1.m1.36329.m1	654.325	0.03223	0.115817	0.278283	0.780795	0.999948	aten_0.1.m1.36329.m1	GTP:AMP phosphotransferase AK3, mitochondrial (EC 2.7.4.10) (Adenylate kinase 3) (AK 3) (Adenylate kinase 3 alpha-like 1)	Q9UIJ7
aten_0.1.m1.4500.m1	235.198	0.136431	0.130788	1.04314	0.296882	0.999948	aten_0.1.m1.4500.m1	NA	NA
aten_0.1.m1.7684.m1	521.082	0.387815	0.161168	2.40628	0.016116	0.999948	aten_0.1.m1.7684.m1	Cell division control protein 42 homolog (CDC42Ce)	Q05062
aten_0.1.m1.18707.m1	10.6293	0.165087	0.357098	0.462301	0.643865	0.999948	aten_0.1.m1.18707.m1	NA	NA
aten_0.1.m1.33868.m1	4.95202	-1.14357	0.642214	-1.78067	0.0749668	0.999948	aten_0.1.m1.33868.m1	NA	NA
aten_0.1.m1.30748.m1	18.0503	-0.261739	0.236211	-1.10807	0.267831	0.999948	aten_0.1.m1.30748.m1	Melatonin receptor type 1B (Mel-1B-R) (Mel1b receptor)	P49287
aten_0.1.m1.22764.m1	320.846	0.0459889	0.117272	0.392155	0.694943	0.999948	aten_0.1.m1.22764.m1	NA	NA
aten_0.1.m1.20523.m1	36.07	0.00257138	0.325465	0.00790063	0.993696	0.999948	aten_0.1.m1.20523.m1	Alkaline nuclease (EC 3.1.-.-)	P52346
aten_0.1.m1.675.m1	539.033	0.125797	0.122793	1.02446	0.305616	0.999948	aten_0.1.m1.675.m1	Acyloxyacyl hydrolase (EC 3.1.1.77) [Cleaved into: Acyloxyacyl hydrolase small subunit; Acyloxyacyl hydrolase large subunit]	P28039
aten_0.1.m1.15133.m1	54.2571	-0.115654	0.224816	-0.514439	0.606945	0.999948	aten_0.1.m1.15133.m1	NA	NA
aten_0.1.m1.30658.m1	497.973	0.079891	0.104949	0.761239	0.446514	0.999948	aten_0.1.m1.30658.m1	CREB-regulated transcription coactivator 1 (Mucoepidermoid carcinoma translocated protein 1 homolog) (Transducer of regulated cAMP response element-binding protein 1) (TORC-1) (Transducer of CREB protein 1)	Q68ED7
aten_0.1.m1.19327.m1	388.46	0.0328495	0.128712	0.255218	0.798555	0.999948	aten_0.1.m1.19327.m1	Transmembrane protein 220	Q4V7Q8
aten_0.1.m1.6458.m1	384.147	-0.223549	0.210086	-1.06408	0.287291	0.999948	aten_0.1.m1.6458.m1	NA	NA
aten_0.1.m1.4320.m1	271.934	0.104669	0.152576	0.68601	0.492707	0.999948	aten_0.1.m1.4320.m1	Monocarboxylate transporter 10 (MCT 10) (Solute carrier family 16 member 10)	A1L1W9
aten_0.1.m1.3255.m1	730.903	0.0731792	0.114497	0.639135	0.522735	0.999948	aten_0.1.m1.3255.m1	Frizzled-10-A (Fz-10A) (Xfz10-A)	Q9DEB5
aten_0.1.m1.34281.m1	808.131	-0.211992	0.587749	-0.360685	0.718335	0.999948	aten_0.1.m1.34281.m1	NA	NA
aten_0.1.m1.23819.m1	146.033	-0.209051	0.235426	-0.887972	0.374556	0.999948	aten_0.1.m1.23819.m1	Gamma-tubulin complex component 3 (GCP-3)	P58854
aten_0.1.m1.34850.m1	483.388	0.0703893	0.105442	0.667562	0.504413	0.999948	aten_0.1.m1.34850.m1	NA	NA
aten_0.1.m1.10113.m1	424.046	-0.0100776	0.440927	-0.0228554	0.981766	0.999948	aten_0.1.m1.10113.m1	NA	NA
aten_0.1.m1.23650.m1	842.036	-0.0231686	0.0995839	-0.232654	0.81603	0.999948	aten_0.1.m1.23650.m1	Formylglycine-generating enzyme (FGE) (EC 1.8.3.7) (C-alpha-formylglycine-generating enzyme 1) (Sulfatase-modifying factor 1)	Q0P5L5
aten_0.1.m1.26889.m1	88.5967	-0.0835864	0.285384	-0.292891	0.769605	0.999948	aten_0.1.m1.26889.m1	NA	NA
aten_0.1.m1.23896.m1	50.7107	0.0936326	0.312327	0.29979	0.764338	0.999948	aten_0.1.m1.23896.m1	NA	NA
aten_0.1.m1.29409.m1	15.0053	0.268489	0.256483	1.04681	0.295187	0.999948	aten_0.1.m1.29409.m1	NA	NA
aten_0.1.m1.5292.m1	429.67	0.146265	0.0907413	1.61188	0.106987	0.999948	aten_0.1.m1.5292.m1	Probable E3 ubiquitin-protein ligase RNF217 (EC 2.3.2.31) (IBR domain-containing protein 1) (RING finger protein 217)	D3YYI7
aten_0.1.m1.29581.m1	90.3216	0.162919	0.320311	0.508628	0.611013	0.999948	aten_0.1.m1.29581.m1	MAM and LDL-receptor class A domain-containing protein 1 (Skeletal organic matrix MAM and LDL-receptor 1) (SOM MAM and LDL-receptor 1) (Fragment)	B3EWZ5
aten_0.1.m1.13308.m1	996.878	0.0925582	0.0857981	1.07879	0.280681	0.999948	aten_0.1.m1.13308.m1	Cysteine--tRNA ligase, cytoplasmic (EC 6.1.1.16) (Cysteinyl-tRNA synthetase) (CysRS)	Q4R550
aten_0.1.m1.19308.m1	856.321	-0.0558068	0.300238	-0.185875	0.852543	0.999948	aten_0.1.m1.19308.m1	Target of rapamycin complex subunit lst8 (TORC subunit lst8) (G protein beta subunit-like) (Gable) (Protein GbetaL) (MTOR associated protein, LST8 homolog)	Q803V5
aten_0.1.m1.20149.m1	279.804	0.0525757	0.67061	0.0783998	0.93751	0.999948	aten_0.1.m1.20149.m1	NA	NA
aten_0.1.m1.15299.m1	418.485	0.031668	0.168539	0.187897	0.850957	0.999948	aten_0.1.m1.15299.m1	Lithostathine-2 (Islet of Langerhans regenerating protein 2) (REG-2) (Pancreatic stone protein 2) (PSP) (Pancreatic thread protein 2) (PTP)	Q08731
aten_0.1.m1.21322.m1	15.0325	0.350062	0.34048	1.02814	0.303883	0.999948	aten_0.1.m1.21322.m1	NA	NA
aten_0.1.m1.21671.m1	1025.4	0.285905	0.242459	1.17919	0.238322	0.999948	aten_0.1.m1.21671.m1	NA	NA
aten_0.1.m1.14523.m1	24.6686	0.129357	0.31941	0.404988	0.685487	0.999948	aten_0.1.m1.14523.m1	Pancreatic secretory granule membrane major glycoprotein GP2 (Pancreatic zymogen granule membrane protein GP-2)	P25291
aten_0.1.m1.10352.m1	48.5945	0.0375424	0.214	0.175432	0.86074	0.999948	aten_0.1.m1.10352.m1	P2X purinoceptor 7 (P2X7) (ATP receptor) (P2Z receptor) (Purinergic receptor)	Q99572
aten_0.1.m1.33747.m1	115.038	0.254474	0.282369	0.901209	0.367477	0.999948	aten_0.1.m1.33747.m1	NA	NA
aten_0.1.m1.18059.m1	41.5154	-0.124098	0.26513	-0.468065	0.639738	0.999948	aten_0.1.m1.18059.m1	NA	NA
aten_0.1.m1.37228.m1	7.70056	0.140821	0.455602	0.309088	0.757255	0.999948	aten_0.1.m1.37228.m1	NA	NA
aten_0.1.m1.12462.m1	1039.36	0.168204	0.168795	0.9965	0.319007	0.999948	aten_0.1.m1.12462.m1	Actin-related protein 2/3 complex subunit 4 (Arp2/3 complex 20 kDa subunit) (p20-ARC)	P59999
aten_0.1.m1.9693.m1	75.6076	-0.0518229	0.206496	-0.250964	0.801842	0.999948	aten_0.1.m1.9693.m1	NA	NA
aten_0.1.m1.36326.m1	45.0176	-0.170923	0.18192	-0.939553	0.347447	0.999948	aten_0.1.m1.36326.m1	NA	NA
aten_0.1.m1.12915.m1	68.0823	-0.129616	0.319662	-0.405478	0.685126	0.999948	aten_0.1.m1.12915.m1	Forkhead box protein D4 (Forkhead-related protein FKHL9) (Forkhead-related transcription factor 5) (FREAC-5) (Myeloid factor-alpha)	Q12950
aten_0.1.m1.22437.m1	1458.42	-0.209018	0.126221	-1.65597	0.0977278	0.999948	aten_0.1.m1.22437.m1	NADH dehydrogenase [ubiquinone] iron-sulfur protein 2, mitochondrial (EC 1.6.99.3) (EC 7.1.1.2) (Complex I-49kD) (CI-49kD) (NADH-ubiquinone oxidoreductase 49 kDa subunit)	Q641Y2
aten_0.1.m1.36215.m1	179.016	-0.183554	0.205518	-0.893128	0.371789	0.999948	aten_0.1.m1.36215.m1	Protein DBF4 homolog A (Activator of S phase kinase) (Chiffon homolog A) (DBF4-type zinc finger-containing protein 1)	Q9UBU7
aten_0.1.m1.24635.m1	96.533	-0.101889	0.163078	-0.62479	0.532109	0.999948	aten_0.1.m1.24635.m1	Versican core protein (Chondroitin sulfate proteoglycan core protein 2) (Chondroitin sulfate proteoglycan 2) (Large fibroblast proteoglycan) (PG-M)	Q90953
aten_0.1.m1.28186.m1	37.7032	-0.186828	0.243371	-0.767667	0.442685	0.999948	aten_0.1.m1.28186.m1	G2/M phase-specific E3 ubiquitin-protein ligase (EC 2.3.2.26) (G2/M phase-specific HECT-type E3 ubiquitin transferase)	Q7L622
aten_0.1.m1.6632.m1	222.71	0.229974	0.348157	0.660548	0.508902	0.999948	aten_0.1.m1.6632.m1	GFP-like fluorescent chromoprotein amFP486	Q9U6Y6
aten_0.1.m1.31799.m1	39.5775	-0.208662	0.30753	-0.67851	0.497448	0.999948	aten_0.1.m1.31799.m1	NA	NA
aten_0.1.m1.30182.m1	291.487	-0.173156	0.274804	-0.630107	0.528625	0.999948	aten_0.1.m1.30182.m1	Serine/threonine-protein kinase STY17 (EC 2.7.11.1) (Serine/threonine/tyrosine-protein kinase 17)	Q8RWL6
aten_0.1.m1.11567.m1	20.6065	0.151798	0.362214	0.419084	0.675155	0.999948	aten_0.1.m1.11567.m1	NA	NA
aten_0.1.m1.8761.m1	116.036	-0.0263979	0.208951	-0.126335	0.899466	0.999948	aten_0.1.m1.8761.m1	NA	NA
aten_0.1.m1.13065.m1	536.824	0.159593	0.250888	0.636112	0.524704	0.999948	aten_0.1.m1.13065.m1	Protein mab-21-like 2	Q8UUZ1
aten_0.1.m1.7260.m1	174.095	-0.20039	0.110727	-1.80976	0.070333	0.999948	aten_0.1.m1.7260.m1	Peroxisomal leader peptide-processing protease (EC 3.4.21.-) (Trypsin domain-containing protein 1) [Cleaved into: Peroxisomal leader peptide-processing protease, 15 kDa form; Peroxisomal leader peptide-processing protease, 45 kDa form]	Q2T9J0
aten_0.1.m1.14250.m1	229.594	-0.217192	0.16369	-1.32685	0.184558	0.999948	aten_0.1.m1.14250.m1	NA	NA
aten_0.1.m1.5387.m1	30.1406	-0.100951	0.260403	-0.387671	0.69826	0.999948	aten_0.1.m1.5387.m1	NA	NA
aten_0.1.m1.24119.m1	248.23	-0.0350958	0.0956228	-0.367024	0.713601	0.999948	aten_0.1.m1.24119.m1	NA	NA
aten_0.1.m1.1704.m1	19.7167	-0.431113	0.273614	-1.57563	0.115112	0.999948	aten_0.1.m1.1704.m1	Hemicentin-2	Q8NDA2
aten_0.1.m1.33862.m1	43.1036	0.00513923	0.252902	0.020321	0.983787	0.999948	aten_0.1.m1.33862.m1	NA	NA
aten_0.1.m1.17342.m1	1039.87	-0.0272551	0.129688	-0.210159	0.833544	0.999948	aten_0.1.m1.17342.m1	Protein THEM6	B0JZP3
aten_0.1.m1.6248.m1	69.0246	0.0266944	0.214097	0.124684	0.900774	0.999948	aten_0.1.m1.6248.m1	Alpha-1,6-mannosylglycoprotein 6-beta-N-acetylglucosaminyltransferase A (EC 2.4.1.155) (Alpha-mannoside beta-1,6-N-acetylglucosaminyltransferase V) (GlcNAc-T V) (GNT-V) (Mannoside acetylglucosaminyltransferase 5) (N-acetylglucosaminyl-transferase V) [Cleaved into: Secreted alpha-1,6-mannosylglycoprotein 6-beta-N-acetylglucosaminyltransferase A (Secreted beta-1,6-N-acetylglucosaminyltransferase V)…	Q09328
aten_0.1.m1.25161.m1	3197.47	-0.0539545	0.11022	-0.489515	0.624477	0.999948	aten_0.1.m1.25161.m1	Universal stress protein Slr1101 (USP Slr1101)	P72745
aten_0.1.m1.10548.m1	5.71589	0.0945582	0.447382	0.211359	0.832607	0.999948	aten_0.1.m1.10548.m1	NA	NA
aten_0.1.m1.27411.m1	215.721	-0.0752051	0.167786	-0.44822	0.653995	0.999948	aten_0.1.m1.27411.m1	NA	NA
aten_0.1.m1.23706.m1	112.431	0.192614	0.220999	0.871563	0.383447	0.999948	aten_0.1.m1.23706.m1	NA	NA
aten_0.1.m1.11117.m1	300.94	-0.000342829	0.197848	-0.00173279	0.998617	0.999948	aten_0.1.m1.11117.m1	Uncharacterized protein y4mH	P55567
aten_0.1.m1.14684.m1	115.075	-0.344616	0.314662	-1.09519	0.273431	0.999948	aten_0.1.m1.14684.m1	NA	NA
aten_0.1.m1.260.m1	90.5399	-0.0499874	0.215452	-0.232012	0.816529	0.999948	aten_0.1.m1.260.m1	NA	NA
aten_0.1.m1.22617.m1	915.251	-0.0257316	0.140116	-0.183645	0.854292	0.999948	aten_0.1.m1.22617.m1	L-methionine gamma-lyase (MGL) (EC 4.4.1.11) (Homocysteine desulfhydrase) (EC 4.4.1.2) (L-cysteine desulfidase) (EC 4.4.1.28)	Q8RDT4
aten_0.1.m1.30053.m1	55.4272	0.278532	0.328281	0.848456	0.396184	0.999948	aten_0.1.m1.30053.m1	NA	NA
aten_0.1.m1.2426.m1	90.0477	-0.347008	0.408099	-0.850304	0.395156	0.999948	aten_0.1.m1.2426.m1	NA	NA
aten_0.1.m1.2050.m1	227.43	-0.00184161	0.19093	-0.00964548	0.992304	0.999948	aten_0.1.m1.2050.m1	Nucleotide-binding oligomerization domain-containing protein 1 (Caspase recruitment domain-containing protein 4)	Q8BHB0
aten_0.1.m1.10643.m1	887.035	0.221949	0.808317	0.274582	0.783638	0.999948	aten_0.1.m1.10643.m1	NA	NA
aten_0.1.m1.1367.m1	106.231	0.00854576	0.17173	0.0497627	0.960311	0.999948	aten_0.1.m1.1367.m1	tRNA dimethylallyltransferase (EC 2.5.1.75) (Isopentenyl-diphosphate:tRNA isopentenyltransferase) (IPP transferase) (IPPT) (hGRO1) (tRNA isopentenyltransferase 1) (IPTase)	Q9H3H1
aten_0.1.m1.87.m1	177.678	-0.0157827	0.127736	-0.123557	0.901666	0.999948	aten_0.1.m1.87.m1	Neuronal acetylcholine receptor subunit alpha-7	Q05941
aten_0.1.m1.11659.m1	7.03613	0.126938	0.592988	0.214065	0.830497	0.999948	aten_0.1.m1.11659.m1	NA	NA
aten_0.1.m1.20718.m1	266.94	0.103551	0.316875	0.326788	0.743828	0.999948	aten_0.1.m1.20718.m1	Angiotensin-converting enzyme (ACE) (EC 3.2.1.-) (EC 3.4.15.1) (Dipeptidyl carboxypeptidase I) (Kininase II) (Fragment)	Q10751
aten_0.1.m1.20078.m1	883.244	-0.107775	0.088236	-1.22145	0.221917	0.999948	aten_0.1.m1.20078.m1	Ribose-phosphate pyrophosphokinase 2 (EC 2.7.6.1) (Phosphoribosyl pyrophosphate synthase II) (PRS-II)	Q7ZXC9
aten_0.1.m1.36150.m1	30.7418	-0.42553	0.26968	-1.57791	0.114586	0.999948	aten_0.1.m1.36150.m1	NA	NA
aten_0.1.m1.31786.m1	62.8558	-0.0605443	0.205633	-0.294429	0.76843	0.999948	aten_0.1.m1.31786.m1	NA	NA
aten_0.1.m1.27859.m1	307.704	0.0596288	0.262041	0.227555	0.819992	0.999948	aten_0.1.m1.27859.m1	Mucin-3A (MUC-3A) (Intestinal mucin-3A)	Q02505
aten_0.1.m1.16258.m1	2191.52	-0.0627733	0.0977782	-0.641996	0.520876	0.999948	aten_0.1.m1.16258.m1	Nucleolar and coiled-body phosphoprotein 1 (140 kDa nucleolar phosphoprotein) (Nopp140) (Nucleolar 130 kDa protein) (Nucleolar phosphoprotein p130)	P41777
aten_0.1.m1.24929.m1	52.6771	-0.17961	0.269252	-0.66707	0.504727	0.999948	aten_0.1.m1.24929.m1	Low-density lipoprotein receptor-related protein 1B (LRP-1B) (Low-density lipoprotein receptor-related protein-deleted in tumor) (LRP-DIT)	Q9NZR2
aten_0.1.m1.11450.m1	83.2534	-0.00322698	0.217327	-0.0148485	0.988153	0.999948	aten_0.1.m1.11450.m1	Protein ALP1-like (EC 3.1.-.-)	Q9M2U3
aten_0.1.m1.22524.m1	778.421	-0.0320619	0.261999	-0.122374	0.902603	0.999948	aten_0.1.m1.22524.m1	Probable serine/threonine-protein kinase drkA (EC 2.7.11.1) (Receptor-like kinase 1) (Receptor-like kinase A) (Vesicle-associated receptor tyrosine kinase-like protein 1)	Q54H46
aten_0.1.m1.23202.m1	148.799	0.0282354	0.159311	0.177234	0.859324	0.999948	aten_0.1.m1.23202.m1	Craniofacial development protein 2 (p97 bucentaur protein)	O02751
aten_0.1.m1.32460.m1	1605.18	-0.0584387	0.0631252	-0.925758	0.354572	0.999948	aten_0.1.m1.32460.m1	GDP-fucose transporter 1 (Solute carrier family 35 member C1 homolog)	A7S1L6
aten_0.1.m1.22843.m1	11.7265	-0.00439129	0.311713	-0.0140876	0.98876	0.999948	aten_0.1.m1.22843.m1	E3 ubiquitin-protein ligase rnf213-alpha (EC 2.3.2.27) (EC 3.6.4.-) (Mysterin-A) (Mysterin-alpha) (RING finger protein 213-A) (RING finger protein 213-alpha) (RING-type E3 ubiquitin transferase rnf213-alpha)	A0A0R4IBK5
aten_0.1.m1.3551.m1	623.897	0.155425	0.154487	1.00607	0.314381	0.999948	aten_0.1.m1.3551.m1	RNA-binding protein 12 (RNA-binding motif protein 12) (SH3/WW domain anchor protein in the nucleus) (SWAN)	Q9NTZ6
aten_0.1.m1.11829.m1	163.335	0.00260358	0.157895	0.0164893	0.986844	0.999948	aten_0.1.m1.11829.m1	Polypeptide N-acetylgalactosaminyltransferase 1 (EC 2.4.1.41) (Polypeptide GalNAc transferase 1) (GalNAc-T1) (pp-GaNTase 1) (Protein-UDP acetylgalactosaminyltransferase 1) (UDP-GalNAc:polypeptide N-acetylgalactosaminyltransferase 1) [Cleaved into: Polypeptide N-acetylgalactosaminyltransferase 1 soluble form]	Q29121
aten_0.1.m1.18961.m1	78.5359	0.0742944	0.275093	0.27007	0.787106	0.999948	aten_0.1.m1.18961.m1	Meiosis-specific with OB domain-containing protein (EC 3.1.-.-)	Q4R8G6
aten_0.1.m1.38356.m1	6.07678	-0.344141	0.543908	-0.63272	0.526917	0.999948	aten_0.1.m1.38356.m1	NA	NA
aten_0.1.m1.6588.m1	1392.73	0.0449441	0.117633	0.382069	0.70241	0.999948	aten_0.1.m1.6588.m1	Hsc70-interacting protein (Hip) (Protein FAM10A1) (Protein ST13 homolog)	Q5ZLF0
aten_0.1.m1.155.m1	573.898	-0.178442	0.122233	-1.45985	0.144331	0.999948	aten_0.1.m1.155.m1	Centrin-3	O15182
aten_0.1.m1.29831.m1	45.5006	-0.0566727	0.207067	-0.273693	0.784321	0.999948	aten_0.1.m1.29831.m1	Deleted in malignant brain tumors 1 protein (Glycoprotein 340) (Gp-340) (Hensin) (Salivary agglutinin) (SAG) (Surfactant pulmonary-associated D-binding protein)	Q9UGM3
aten_0.1.m1.1198.m1	8979.23	0.113636	0.112898	1.00654	0.314157	0.999948	aten_0.1.m1.1198.m1	Alpha-adducin (Erythrocyte adducin subunit alpha)	Q63028
aten_0.1.m1.22173.m1	1598.36	-0.1863	0.0944622	-1.97221	0.0485855	0.999948	aten_0.1.m1.22173.m1	Obg-like ATPase 1	Q7ZU42
aten_0.1.m1.35941.m1	115.232	0.080315	0.187505	0.428336	0.668407	0.999948	aten_0.1.m1.35941.m1	NA	NA
aten_0.1.m1.28354.m1	68.3664	-0.141696	0.229409	-0.617657	0.536801	0.999948	aten_0.1.m1.28354.m1	NA	NA
aten_0.1.m1.22658.m1	40.2623	0.176175	0.182636	0.964622	0.334734	0.999948	aten_0.1.m1.22658.m1	NA	NA
aten_0.1.m1.7326.m1	20.692	0.20251	0.246072	0.822972	0.410524	0.999948	aten_0.1.m1.7326.m1	Adenosine receptor A3 (A3AR)	Q61618
aten_0.1.m1.18374.m1	43.3682	0.0628031	0.267989	0.234349	0.814714	0.999948	aten_0.1.m1.18374.m1	NA	NA
aten_0.1.m1.34562.m1	292.145	-0.308067	0.247717	-1.24362	0.213638	0.999948	aten_0.1.m1.34562.m1	Myosin-2 essential light chain (Myosin II essential light chain) (Non-muscle myosin essential light chain)	P54357
aten_0.1.m1.36258.m1	50.7407	0.0601833	0.291017	0.206803	0.836163	0.999948	aten_0.1.m1.36258.m1	NA	NA
aten_0.1.m1.10529.m1	1013.77	0.0897604	0.136948	0.655433	0.512189	0.999948	aten_0.1.m1.10529.m1	ADP-ribose glycohydrolase MACROD1 (MACRO domain-containing protein 1) (O-acetyl-ADP-ribose deacetylase MACROD1) (EC 3.5.1.-) (Protein LRP16) ([Protein ADP-ribosylaspartate] hydrolase MACROD1) (EC 3.2.2.-) ([Protein ADP-ribosylglutamate] hydrolase MACROD1) (EC 3.2.2.-) (Fragment)	Q8K4G6
aten_0.1.m1.32239.m1	1286.46	0.147308	0.177935	0.827876	0.407741	0.999948	aten_0.1.m1.32239.m1	Tubulin alpha-1 chain	P18258
aten_0.1.m1.3309.m1	6155.45	0.451802	0.187217	2.41325	0.0158108	0.999948	aten_0.1.m1.3309.m1	Afadin (Afadin adherens junction formation factor) (Protein Af-6)	Q9QZQ1
aten_0.1.m1.13036.m1	1132.77	-0.113731	0.108996	-1.04344	0.296746	0.999948	aten_0.1.m1.13036.m1	NAD-dependent protein deacetylase sirtuin-6 (EC 3.5.1.-) (Regulatory protein SIR2 homolog 6) (SIR2-like protein 6)	Q8N6T7
aten_0.1.m1.35245.m1	189.453	0.121885	0.179674	0.678367	0.497539	0.999948	aten_0.1.m1.35245.m1	Tetratricopeptide repeat protein 28 (TPR repeat protein 28) (TPR repeat-containing big gene cloned at Keio)	Q96AY4
aten_0.1.m1.3011.m1	75.5809	0.0338353	0.333624	0.101418	0.919219	0.999948	aten_0.1.m1.3011.m1	NA	NA
aten_0.1.m1.31848.m1	4.30555	-0.323553	0.561404	-0.576329	0.564393	0.999948	aten_0.1.m1.31848.m1	Histamine H2 receptor (H2R) (HH2R) (Gastric receptor I)	P61752
aten_0.1.m1.11060.m1	59.3624	-0.282518	0.253721	-1.1135	0.265495	0.999948	aten_0.1.m1.11060.m1	Chitin-binding domain protein cbd-1	O45599
aten_0.1.m1.23967.m1	16.5475	0.325775	0.294244	1.10716	0.268224	0.999948	aten_0.1.m1.23967.m1	Transient receptor potential cation channel subfamily M member 6 (EC 2.7.11.1) (Channel kinase 2) (Melastatin-related TRP cation channel 6)	Q9BX84
aten_0.1.m1.32992.m1	131.142	-0.0217672	0.22927	-0.094941	0.924362	0.999948	aten_0.1.m1.32992.m1	NA	NA
aten_0.1.m1.36404.m1	65.8213	0.0663137	0.240898	0.275278	0.783103	0.999948	aten_0.1.m1.36404.m1	NA	NA
aten_0.1.m1.7828.m1	2590.73	0.0387563	0.120481	0.32168	0.747695	0.999948	aten_0.1.m1.7828.m1	High affinity cGMP-specific 3',5'-cyclic phosphodiesterase 9A (EC 3.1.4.35) (Phosphodiesterase 9)	Q9I7S6
aten_0.1.m1.7411.m1	160.282	0.153477	0.1512	1.01506	0.310079	0.999948	aten_0.1.m1.7411.m1	Lactosylceramide 1,3-N-acetyl-beta-D-glucosaminyltransferase A (EC 2.4.1.206) (Lactotriaosylceramide synthase A) (Lc(3)Cer synthase A) (Lc3 synthase A) (UDP-GlcNAc:beta-Gal beta-1,3-N-acetylglucosaminyltransferase 5A) (BGnT-5A) (Beta-1,3-Gn-T5A) (Beta-1,3-N-acetylglucosaminyltransferase 5A) (Beta3Gn-T5A)	Q7T3S5
aten_0.1.m1.36573.m1	282.119	-0.0239209	0.104508	-0.22889	0.818954	0.999948	aten_0.1.m1.36573.m1	Nischarin (Imidazoline receptor 1) (I-1) (IR1) (Imidazoline receptor antisera-selected protein) (hIRAS) (Imidazoline-1 receptor) (I1R) (Imidazoline-1 receptor candidate protein) (I-1 receptor candidate protein) (I1R candidate protein)	Q9Y2I1
aten_0.1.m1.6835.m1	118.721	-0.0164954	0.20294	-0.0812819	0.935218	0.999948	aten_0.1.m1.6835.m1	NA	NA
aten_0.1.m1.9109.m1	29.4555	-0.304729	0.271171	-1.12376	0.261117	0.999948	aten_0.1.m1.9109.m1	NA	NA
aten_0.1.m1.8832.m1	38.7305	-0.0129726	0.190404	-0.0681318	0.945681	0.999948	aten_0.1.m1.8832.m1	P2X purinoceptor 7 (P2X7) (ATP receptor) (P2Z receptor) (Purinergic receptor)	Q99572
aten_0.1.m1.8496.m1	371.714	-0.162067	0.214899	-0.754155	0.450756	0.999948	aten_0.1.m1.8496.m1	NA	NA
aten_0.1.m1.12448.m1	64.5493	-0.0532462	0.165051	-0.322603	0.746996	0.999948	aten_0.1.m1.12448.m1	Rhodopsin, G0-coupled (G0-rhodopsin)	O15974
aten_0.1.m1.20391.m1	228.318	-0.0742204	0.246393	-0.301227	0.763241	0.999948	aten_0.1.m1.20391.m1	NA	NA
aten_0.1.m1.24022.m1	69.8521	0.11485	0.161181	0.712553	0.476122	0.999948	aten_0.1.m1.24022.m1	NA	NA
aten_0.1.m1.31298.m1	1404.48	0.072062	0.155319	0.463962	0.642675	0.999948	aten_0.1.m1.31298.m1	CD151 antigen (GP27) (Membrane glycoprotein SFA-1) (Platelet-endothelial tetraspan antigen 3) (PETA-3) (Tetraspanin-24) (Tspan-24) (CD antigen CD151)	P48509
aten_0.1.m1.18674.m1	58.2669	-0.0150947	0.290802	-0.0519072	0.958603	0.999948	aten_0.1.m1.18674.m1	ATP-dependent DNA helicase pif1 (EC 3.6.4.12)	Q6MHJ5
aten_0.1.m1.12113.m1	496.192	0.175155	0.209625	0.835564	0.4034	0.999948	aten_0.1.m1.12113.m1	Cytochrome c oxidase subunit NDUFA4	Q6PBH5
aten_0.1.m1.26523.m1	566.047	0.0597968	0.0714521	0.83688	0.40266	0.999948	aten_0.1.m1.26523.m1	Protein RCC2 homolog	Q52KW8
aten_0.1.m1.20041.m1	911.347	-0.0850334	0.0744683	-1.14187	0.253506	0.999948	aten_0.1.m1.20041.m1	Protein Wnt-16	Q5E9U6
aten_0.1.m1.10709.m1	182.911	0.152592	0.146622	1.04072	0.298007	0.999948	aten_0.1.m1.10709.m1	Acid phosphatase type 7 (EC 3.1.3.2) (Purple acid phosphatase long form)	A5D6U8
aten_0.1.m1.2681.m1	2370.17	-0.190238	0.150829	-1.26128	0.207209	0.999948	aten_0.1.m1.2681.m1	Iron-sulfur cluster assembly enzyme ISCU, mitochondrial (NifU-like N-terminal domain-containing protein) (NifU-like protein)	Q9D7P6
aten_0.1.m1.8857.m1	463.2	0.212154	0.314916	0.673685	0.500512	0.999948	aten_0.1.m1.8857.m1	Tyrosine-protein kinase SRK2 (EC 2.7.10.2) (Fragment)	P42688
aten_0.1.m1.36524.m1	886.481	0.10478	0.361257	0.290043	0.771783	0.999948	aten_0.1.m1.36524.m1	NA	NA
aten_0.1.m1.16844.m1	912.705	-0.0990793	0.130421	-0.759688	0.447441	0.999948	aten_0.1.m1.16844.m1	Lipoamide acyltransferase component of branched-chain alpha-keto acid dehydrogenase complex, mitochondrial (EC 2.3.1.168) (52 kDa mitochondrial autoantigen of primary biliary cirrhosis) (Branched chain 2-oxo-acid dehydrogenase complex component E2) (BCOADC-E2) (Branched-chain alpha-keto acid dehydrogenase complex component E2) (BCKAD-E2) (BCKADE2) (Dihydrolipoamide acetyltransferase component of …	P11182
aten_0.1.m1.8118.m1	35.7151	-0.188362	0.260098	-0.724194	0.468947	0.999948	aten_0.1.m1.8118.m1	NA	NA
aten_0.1.m1.8688.m1	27.3037	0.011046	0.263356	0.0419433	0.966544	0.999948	aten_0.1.m1.8688.m1	Protein LIGHT-DEPENDENT SHORT HYPOCOTYLS 7 (Protein ORGAN BOUNDARY 7)	Q9ZVA0
aten_0.1.m1.26660.m1	62.3482	-0.166752	0.227623	-0.732581	0.463814	0.999948	aten_0.1.m1.26660.m1	NA	NA
aten_0.1.m1.27059.m1	76.4635	0.0216831	0.189598	0.114364	0.908949	0.999948	aten_0.1.m1.27059.m1	Ficolin-2 (Collagen/fibrinogen domain-containing protein 2) (Ficolin-B) (Ficolin-beta) (L-ficolin)	Q29041
aten_0.1.m1.7014.m1	3003.94	-0.122933	0.128677	-0.955361	0.339395	0.999948	aten_0.1.m1.7014.m1	40S ribosomal protein S26	Q9GT45
aten_0.1.m1.25748.m1	2188.69	-0.074638	0.0843122	-0.885258	0.376017	0.999948	aten_0.1.m1.25748.m1	Uncharacterized protein C16orf52 homolog A	Q6GR34
aten_0.1.m1.32794.m1	15.0279	-0.0192912	0.410503	-0.0469942	0.962518	0.999948	aten_0.1.m1.32794.m1	NA	NA
aten_0.1.m1.22651.m1	1413.89	0.0142702	0.172951	0.0825103	0.934241	0.999948	aten_0.1.m1.22651.m1	NLR family CARD domain-containing protein 3 (CARD15-like protein) (Caterpiller protein 16.2) (CLR16.2) (NACHT, LRR and CARD domains-containing protein 3) (Nucleotide-binding oligomerization domain protein 3)	Q7RTR2
aten_0.1.m1.6430.m1	101.332	0.175014	0.256818	0.681471	0.495574	0.999948	aten_0.1.m1.6430.m1	NA	NA
aten_0.1.m1.7178.m1	444.752	-0.0870003	0.0999536	-0.870406	0.384078	0.999948	aten_0.1.m1.7178.m1	Protein FAM126B	Q8C729
aten_0.1.m1.17198.m1	1546.77	0.288394	0.101378	2.84475	0.0044446	0.999948	aten_0.1.m1.17198.m1	Sodium/calcium exchanger 3 (Na(+)/Ca(2+)-exchange protein 3) (Solute carrier family 8 member 3)	S4R2P9
aten_0.1.m1.5023.m1	36.972	-0.038923	0.272952	-0.1426	0.886606	0.999948	aten_0.1.m1.5023.m1	NA	NA
aten_0.1.m1.5816.m1	2389.39	-0.136944	0.108844	-1.25817	0.208332	0.999948	aten_0.1.m1.5816.m1	ATP-binding cassette sub-family D member 3 (70 kDa peroxisomal membrane protein) (PMP70)	P28288
aten_0.1.m1.14704.m1	33.8586	-0.1485	0.228779	-0.6491	0.516273	0.999948	aten_0.1.m1.14704.m1	NA	NA
aten_0.1.m1.37698.m1	1384.17	-0.139421	0.254109	-0.548666	0.583235	0.999948	aten_0.1.m1.37698.m1	NA	NA
aten_0.1.m1.4599.m1	264404	0.153735	0.0879353	1.74828	0.0804162	0.999948	aten_0.1.m1.4599.m1	CCAAT/enhancer-binding protein epsilon (C/EBP epsilon) (C/EBP-related protein 1)	P56261
aten_0.1.m1.28872.m1	1720.52	-0.0722596	0.155029	-0.466105	0.641141	0.999948	aten_0.1.m1.28872.m1	NA	NA
aten_0.1.m1.28741.m1	287.946	-0.181522	0.193249	-0.939314	0.34757	0.999948	aten_0.1.m1.28741.m1	Lysophospholipase-like protein 1 (EC 3.1.2.-)	Q3UFF7
aten_0.1.m1.7062.m1	135.836	0.183172	0.455642	0.402008	0.687678	0.999948	aten_0.1.m1.7062.m1	Roundabout homolog 1	O89026
aten_0.1.m1.22866.m1	247.338	-0.0892112	0.160747	-0.55498	0.578908	0.999948	aten_0.1.m1.22866.m1	Transcription termination factor 3, mitochondrial (Mitochondrial transcription termination factor 3) (mTERF3) (mTERF domain-containing protein 1, mitochondrial)	Q6P6Q6
aten_0.1.m1.20108.m1	571.377	-0.0729226	0.114627	-0.636174	0.524663	0.999948	aten_0.1.m1.20108.m1	NA	NA
aten_0.1.m1.12986.m1	1142.92	-0.090949	0.105611	-0.86117	0.389144	0.999948	aten_0.1.m1.12986.m1	Nuclear cap-binding protein subunit 1 (80 kDa nuclear cap-binding protein) (CBP80) (NCBP 80 kDa subunit)	B4NC41
aten_0.1.m1.546.m1	13.2194	-0.211161	0.498552	-0.423548	0.671895	0.999948	aten_0.1.m1.546.m1	Serine/threonine-protein kinase pim-3 (EC 2.7.11.1) (qpim)	Q9PU85
aten_0.1.m1.15267.m1	4966.72	0.103988	0.162929	0.638239	0.523318	0.999948	aten_0.1.m1.15267.m1	Phosphate carrier protein, mitochondrial (Phosphate transport protein) (PTP) (Solute carrier family 25 member 3)	Q8VEM8
aten_0.1.m1.24613.m1	175.952	-0.00181254	0.142037	-0.012761	0.989818	0.999948	aten_0.1.m1.24613.m1	C-type lectin domain family 4 member A (C-type lectin DDB27) (C-type lectin superfamily member 6) (Dendritic cell immunoreceptor) (Lectin-like immunoreceptor) (CD antigen CD367)	Q9UMR7
aten_0.1.m1.11534.m1	46.2369	0.181532	0.272513	0.666141	0.505321	0.999948	aten_0.1.m1.11534.m1	Facilitated trehalose transporter Tret1	B4P624
aten_0.1.m1.5124.m1	295.991	0.0321599	0.103047	0.312091	0.754972	0.999948	aten_0.1.m1.5124.m1	Protein ZGRF1 (GRF-type zinc finger domain-containing protein 1)	Q86YA3
aten_0.1.m1.13093.m1	28.6002	0.0169047	0.347056	0.0487088	0.961151	0.999948	aten_0.1.m1.13093.m1	NA	NA
aten_0.1.m1.34315.m1	51.8891	0.203799	0.338973	0.601224	0.547691	0.999948	aten_0.1.m1.34315.m1	DELTA-alicitoxin-Pse2b (DELTA-ALTX-Pse2b) (Toxin PsTX-60B) (PTX60B)	P58912
aten_0.1.m1.17079.m1	278.225	0.228215	0.159963	1.42667	0.153675	0.999948	aten_0.1.m1.17079.m1	Ras-related protein RGP2 (GTP-binding regulatory protein RGP2)	Q40723
aten_0.1.m1.1381.m1	593.427	-0.0319515	0.0941694	-0.339298	0.734386	0.999948	aten_0.1.m1.1381.m1	NA	NA
aten_0.1.m1.20002.m1	104.372	0.184212	0.339218	0.543049	0.587096	0.999948	aten_0.1.m1.20002.m1	Zinc metalloproteinase nas-6 (EC 3.4.24.-) (Nematode astacin 6)	Q9U3S9
aten_0.1.m1.17522.m1	607.83	-0.0884281	0.118579	-0.745732	0.45583	0.999948	aten_0.1.m1.17522.m1	N-alpha-acetyltransferase 60 (EC 2.3.1.259) (Histone acetyltransferase type B protein 4) (HAT4) (EC 2.3.1.48) (N-acetyltransferase 15) (N-alpha-acetyltransferase F) (NatF)	A3KPA3
aten_0.1.m1.10624.m1	1403.06	0.150905	0.155079	0.973088	0.330509	0.999948	aten_0.1.m1.10624.m1	Inositol-3-phosphate synthase 1-A (IPS 1-A) (EC 5.5.1.4) (Myo-inositol 1-phosphate synthase A) (MI-1-P synthase A) (MIP synthase A)	Q7ZXY0
aten_0.1.m1.24018.m1	141.278	0.0400007	0.120241	0.33267	0.739383	0.999948	aten_0.1.m1.24018.m1	NA	NA
aten_0.1.m1.29602.m1	2.85797	-0.599872	0.675829	-0.887608	0.374751	0.999948	aten_0.1.m1.29602.m1	MAM and LDL-receptor class A domain-containing protein 1 (Skeletal organic matrix MAM and LDL-receptor 1) (SOM MAM and LDL-receptor 1) (Fragment)	B3EWZ5
aten_0.1.m1.23271.m1	37.2313	-0.220754	0.434781	-0.507735	0.611639	0.999948	aten_0.1.m1.23271.m1	NA	NA
aten_0.1.m1.17769.m1	111.599	0.0198226	0.142931	0.138687	0.889697	0.999948	aten_0.1.m1.17769.m1	Contactin-associated protein 1 (Caspr) (Caspr1) (Neurexin IV) (Neurexin-4) (p190)	P78357
aten_0.1.m1.14982.m1	2207.98	0.124058	0.0959206	1.29334	0.195892	0.999948	aten_0.1.m1.14982.m1	Ran-specific GTPase-activating protein (Ran-binding protein 1) (RanBP1)	P43487
aten_0.1.m1.15822.m1	30.9601	0.28407	0.213534	1.33033	0.183411	0.999948	aten_0.1.m1.15822.m1	Melanocortin receptor 3 (MC3-R)	P32244
aten_0.1.m1.34604.m1	14.8055	-0.112262	0.362122	-0.310011	0.756553	0.999948	aten_0.1.m1.34604.m1	NA	NA
aten_0.1.m1.10658.m1	2363.12	0.0573209	0.19496	0.294013	0.768748	0.999948	aten_0.1.m1.10658.m1	NA	NA
aten_0.1.m1.23314.m1	132.798	-0.148351	0.112372	-1.32018	0.186777	0.999948	aten_0.1.m1.23314.m1	NA	NA
aten_0.1.m1.29152.m1	448.172	-0.155397	0.337905	-0.459883	0.6456	0.999948	aten_0.1.m1.29152.m1	NA	NA
aten_0.1.m1.9102.m1	357.168	-0.113455	0.0939674	-1.20739	0.227284	0.999948	aten_0.1.m1.9102.m1	Ankyrin repeat domain-containing protein 50	Q9ULJ7
aten_0.1.m1.20398.m1	14.1133	-0.261757	0.291251	-0.898734	0.368795	0.999948	aten_0.1.m1.20398.m1	NA	NA
aten_0.1.m1.31368.m1	1026.48	-0.0611372	0.106293	-0.575175	0.565173	0.999948	aten_0.1.m1.31368.m1	Condensin-2 complex subunit D3 (Non-SMC condensin II complex subunit D3)	Q6ZQK0
aten_0.1.m1.14543.m1	188.745	0.0656016	0.410341	0.159871	0.872983	0.999948	aten_0.1.m1.14543.m1	Peroxidasin homolog (EC 1.11.1.7)	Q3UQ28
aten_0.1.m1.32461.m1	19.0423	-0.0164352	0.312961	-0.0525154	0.958118	0.999948	aten_0.1.m1.32461.m1	Centromere protein F (CENP-F) (AH antigen) (Kinetochore protein CENPF) (Mitosin)	P49454
aten_0.1.m1.11247.m1	66.3372	-0.0854678	0.152681	-0.559781	0.575629	0.999948	aten_0.1.m1.11247.m1	NA	NA
aten_0.1.m1.7586.m1	989.404	-0.0941532	0.108657	-0.866518	0.386206	0.999948	aten_0.1.m1.7586.m1	NA	NA
aten_0.1.m1.5588.m1	848.609	0.051456	0.106133	0.484825	0.6278	0.999948	aten_0.1.m1.5588.m1	Phosphoglucomutase-1 (PGM 1) (EC 5.4.2.2) (Glucose phosphomutase 1)	Q4R5E4
aten_0.1.m1.8935.m1	111.403	-0.452824	0.233201	-1.94178	0.0521639	0.999948	aten_0.1.m1.8935.m1	Ankyrin repeat-containing protein DDB_G0279043	B0G124
aten_0.1.m1.17235.m1	8.2385	0.700543	0.346375	2.0225	0.0431245	0.999948	aten_0.1.m1.17235.m1	NA	NA
aten_0.1.m1.38123.m1	224.483	0.0236489	0.120685	0.195955	0.844646	0.999948	aten_0.1.m1.38123.m1	Hemicentin-1 (Fibulin-6) (FIBL-6)	Q96RW7
aten_0.1.m1.2741.m1	217.864	-0.0774362	0.121996	-0.634743	0.525596	0.999948	aten_0.1.m1.2741.m1	Tail-anchored protein insertion receptor WRB (Tryptophan-rich basic protein) (WRB)	Q6DRM0
aten_0.1.m1.7021.m1	83.1137	-0.19895	0.323305	-0.615364	0.538314	0.999948	aten_0.1.m1.7021.m1	NA	NA
aten_0.1.m1.3796.m1	777.935	0.0997668	0.10402	0.95911	0.337503	0.999948	aten_0.1.m1.3796.m1	TOX high mobility group box family member 2 (Granulosa cell HMG box protein 1) (GCX-1)	Q76IQ7
aten_0.1.m1.13812.m1	34.1972	0.0361956	0.240335	0.150605	0.880287	0.999948	aten_0.1.m1.13812.m1	NA	NA
aten_0.1.m1.36138.m1	225.533	0.0100137	0.109811	0.0911905	0.927341	0.999948	aten_0.1.m1.36138.m1	NA	NA
aten_0.1.m1.19290.m1	554.408	-0.113447	0.127574	-0.889263	0.373862	0.999948	aten_0.1.m1.19290.m1	Crossover junction endonuclease EME1 (EC 3.1.22.-)	Q5NVA9
aten_0.1.m1.6657.m1	704.682	-0.0357637	0.114306	-0.312878	0.754374	0.999948	aten_0.1.m1.6657.m1	Importin-9 (Imp9) (Importin-9a) (Imp9a) (Importin-9b) (Imp9b) (Ran-binding protein 9) (RanBP9)	Q91YE6
aten_0.1.m1.5197.m1	497.707	-0.191005	0.109241	-1.74848	0.0803804	0.999948	aten_0.1.m1.5197.m1	Copper chaperone for superoxide dismutase (Superoxide dismutase copper chaperone)	Q9WU84
aten_0.1.m1.25945.m1	8.34208	0.562505	0.484606	1.16075	0.245745	0.999948	aten_0.1.m1.25945.m1	CUB and peptidase domain-containing protein 2 (Fragment)	B8VIV4
aten_0.1.m1.11624.m1	196.193	-0.105873	0.208685	-0.507333	0.611921	0.999948	aten_0.1.m1.11624.m1	NA	NA
aten_0.1.m1.34187.m1	278.666	0.182391	0.227465	0.801842	0.422644	0.999948	aten_0.1.m1.34187.m1	NA	NA
aten_0.1.m1.14171.m1	566.917	-0.00528284	0.136693	-0.0386476	0.969171	0.999948	aten_0.1.m1.14171.m1	Serine/threonine-protein kinase PknD (EC 2.7.11.1)	P9WI79
aten_0.1.m1.34445.m1	23.4267	-0.273701	0.289301	-0.946078	0.344109	0.999948	aten_0.1.m1.34445.m1	NA	NA
aten_0.1.m1.34756.m1	12041.2	-0.0592694	0.127907	-0.463378	0.643093	0.999948	aten_0.1.m1.34756.m1	Thyrotroph embryonic factor	Q9JLC6
aten_0.1.m1.22214.m1	539.536	-0.198704	0.143626	-1.38348	0.166518	0.999948	aten_0.1.m1.22214.m1	DnaJ homolog subfamily B member 11 (ER-associated DNAJ) (ER-associated Hsp40 co-chaperone) (Endoplasmic reticulum DNA J domain-containing protein 3) (ER-resident protein ERdj3) (ERdj3) (ERj3p) (Liver regeneration-related protein LRRGT00084)	Q6TUG0
aten_0.1.m1.18745.m1	216.15	-0.0393242	0.724491	-0.0542784	0.956713	0.999948	aten_0.1.m1.18745.m1	NA	NA
aten_0.1.m1.11338.m1	4110.66	0.0363239	0.108295	0.335416	0.737312	0.999948	aten_0.1.m1.11338.m1	A-kinase anchor protein 13 (AKAP-13) (AKAP-Lbc) (Breast cancer nuclear receptor-binding auxiliary protein) (Guanine nucleotide exchange factor Lbc) (Human thyroid-anchoring protein 31) (Lymphoid blast crisis oncogene) (LBC oncogene) (Non-oncogenic Rho GTPase-specific GTP exchange factor) (Protein kinase A-anchoring protein 13) (PRKA13) (p47)	Q12802
aten_0.1.m1.14170.m1	1594.12	0.063173	0.0679169	0.930151	0.352293	0.999948	aten_0.1.m1.14170.m1	E3 ubiquitin-protein ligase HECTD3 (EC 2.3.2.26) (HECT domain-containing protein 3) (HECT-type E3 ubiquitin transferase HECTD3)	Q3U487
aten_0.1.m1.13951.m1	315.121	-0.0737198	0.116469	-0.632959	0.526761	0.999948	aten_0.1.m1.13951.m1	COP9 signalosome complex subunit 5 (Signalosome subunit 5) (EC 3.4.-.-)	Q6PC30
aten_0.1.m1.8874.m1	123.362	-0.23251	0.351248	-0.661954	0.508001	0.999948	aten_0.1.m1.8874.m1	Serine/threonine-protein kinase pim-3 (EC 2.7.11.1)	Q86V86
aten_0.1.m1.634.m1	923.623	0.010551	0.0976796	0.108016	0.913983	0.999948	aten_0.1.m1.634.m1	Alpha-mannosidase 2x (EC 3.2.1.114) (Alpha-mannosidase IIx) (Man IIx) (Mannosidase alpha class 2A member 2) (Mannosyl-oligosaccharide 1,3-1,6-alpha-mannosidase)	P49641
aten_0.1.m1.19471.m1	909.064	0.204692	0.0934722	2.18987	0.0285336	0.999948	aten_0.1.m1.19471.m1	Uncharacterized protein SYNPCC7002_A1628	P28606
aten_0.1.m1.18131.m1	19.6477	0.0541266	0.274949	0.196861	0.843936	0.999948	aten_0.1.m1.18131.m1	NA	NA
aten_0.1.m1.14196.m1	1164.92	0.467619	0.165729	2.82159	0.00477864	0.999948	aten_0.1.m1.14196.m1	Paxillin	Q8VI36
aten_0.1.m1.11168.m1	1068.68	-0.102985	0.102472	-1.005	0.314895	0.999948	aten_0.1.m1.11168.m1	Lipoxygenase homology domain-containing protein 1	C8YR32
aten_0.1.m1.27352.m1	106.539	0.0175631	0.17552	0.100063	0.920294	0.999948	aten_0.1.m1.27352.m1	N-acetylglucosaminyl-phosphatidylinositol biosynthetic protein (GlcNAc-PI synthesis protein) (Phosphatidylinositol-glycan biosynthesis class A protein) (PIG-A)	Q64323
aten_0.1.m1.27180.m1	89.8222	-0.0444033	0.141428	-0.313964	0.753549	0.999948	aten_0.1.m1.27180.m1	NA	NA
aten_0.1.m1.9981.m1	1309.41	-0.0186356	0.0905157	-0.205882	0.836883	0.999948	aten_0.1.m1.9981.m1	Scm-like with four MBT domains protein 1 (hSFMBT) (Renal ubiquitous protein 1)	Q9UHJ3
aten_0.1.m1.27489.m1	2282.23	0.647465	0.298863	2.16643	0.0302787	0.999948	aten_0.1.m1.27489.m1	GA-binding protein alpha chain (GABP subunit alpha) (Nuclear respiratory factor 2 subunit alpha) (Transcription factor E4TF1-60)	Q06546
aten_0.1.m1.7753.m1	162.807	-0.165916	0.117148	-1.4163	0.156688	0.999948	aten_0.1.m1.7753.m1	NA	NA
aten_0.1.m1.3909.m1	121.529	-0.00428833	0.249282	-0.0172027	0.986275	0.999948	aten_0.1.m1.3909.m1	NA	NA
aten_0.1.m1.4746.m1	128.594	-0.181888	0.142831	-1.27344	0.202861	0.999948	aten_0.1.m1.4746.m1	NA	NA
aten_0.1.m1.11293.m1	990.413	-0.0736309	0.221022	-0.333138	0.73903	0.999948	aten_0.1.m1.11293.m1	NA	NA
aten_0.1.m1.25392.m1	18.7044	0.132712	0.329881	0.402304	0.687461	0.999948	aten_0.1.m1.25392.m1	NA	NA
aten_0.1.m1.9245.m1	1319.07	0.041198	0.093159	0.442233	0.658321	0.999948	aten_0.1.m1.9245.m1	Maspardin (Acid cluster protein 33) (Spastic paraplegia 21 autosomal recessive Mast syndrome protein homolog)	Q9CQC8
aten_0.1.m1.22965.m1	764.702	-0.0819367	0.150363	-0.544924	0.585806	0.999948	aten_0.1.m1.22965.m1	Intraflagellar transport protein 22 homolog (Rab-like protein 5)	Q567Y6
aten_0.1.m1.24616.m1	14.638	0.317207	0.332514	0.953966	0.340101	0.999948	aten_0.1.m1.24616.m1	NA	NA
aten_0.1.m1.29369.m1	31.5395	-0.00304916	0.232759	-0.0131	0.989548	0.999948	aten_0.1.m1.29369.m1	PiggyBac transposable element-derived protein 4	Q96DM1
aten_0.1.m1.36219.m1	125.65	-0.0639515	0.19373	-0.330106	0.74132	0.999948	aten_0.1.m1.36219.m1	NA	NA
aten_0.1.m1.17780.m1	1200.41	-0.0212234	0.102788	-0.206478	0.836417	0.999948	aten_0.1.m1.17780.m1	SWI/SNF-related matrix-associated actin-dependent regulator of chromatin subfamily E member 1 (BRG1-associated factor 57) (BAF57)	O54941
aten_0.1.m1.3045.m1	1024.02	-0.00130266	0.160183	-0.00813237	0.993511	0.999948	aten_0.1.m1.3045.m1	Glutathione hydrolase proenzyme (EC 3.4.19.13) (Gamma-glutamyltranspeptidase proenzyme) (GGT) (EC 2.3.2.2) [Cleaved into: Glutathione hydrolase large chain; Glutathione hydrolase small chain]	P18956
aten_0.1.m1.18463.m1	77.2381	-0.180073	0.272701	-0.660329	0.509043	0.999948	aten_0.1.m1.18463.m1	Tripartite motif-containing protein 2 (EC 2.3.2.27) (E3 ubiquitin-protein ligase TRIM2) (RING-type E3 ubiquitin transferase TRIM2)	A4IF63
aten_0.1.m1.12679.m1	20.1715	-0.424548	0.29384	-1.44482	0.148507	0.999948	aten_0.1.m1.12679.m1	NA	NA
aten_0.1.m1.11421.m1	3.31771	-0.210742	0.557034	-0.378329	0.705186	0.999948	aten_0.1.m1.11421.m1	NA	NA
aten_0.1.m1.18466.m1	30.7727	-0.233499	0.209954	-1.11214	0.266076	0.999948	aten_0.1.m1.18466.m1	Putative nuclease HARBI1 (EC 3.1.-.-) (Harbinger transposase-derived nuclease)	Q96MB7
aten_0.1.m1.22854.m1	9.93014	-0.0586079	0.555243	-0.105554	0.915937	0.999948	aten_0.1.m1.22854.m1	E3 ubiquitin-protein ligase rnf213-beta (EC 2.3.2.27) (EC 3.6.4.-) (Mysterin-B) (Mysterin-beta) (RING finger protein 213-B) (RING finger protein 213-beta) (RING-type E3 ubiquitin transferase rnf213-beta)	A0A0R4I9Y1
aten_0.1.m1.15702.m1	128.062	0.084584	0.160305	0.527645	0.597746	0.999948	aten_0.1.m1.15702.m1	LRR receptor-like serine/threonine-protein kinase FLS2 (EC 2.7.11.1) (Protein FLAGELLIN-SENSING 2) (Protein FLAGELLIN-SENSITIVE 2)	Q9FL28
aten_0.1.m1.1910.m1	20.4837	-0.223634	0.33108	-0.675467	0.499379	0.999948	aten_0.1.m1.1910.m1	Fibroblast growth factor 2 (FGF-2) (Basic fibroblast growth factor) (bFGF) (Heparin-binding growth factor 2) (HBGF-2)	P12226
aten_0.1.m1.18609.m1	37.0794	-0.457176	0.284861	-1.60491	0.108514	0.999948	aten_0.1.m1.18609.m1	NA	NA
aten_0.1.m1.21570.m1	453.236	-0.00973738	0.144352	-0.0674559	0.946219	0.999948	aten_0.1.m1.21570.m1	Monocarboxylate transporter 10 (MCT 10) (Solute carrier family 16 member 10)	A1L1W9
aten_0.1.m1.13658.m1	14.9181	-0.0653402	0.394537	-0.165612	0.868462	0.999948	aten_0.1.m1.13658.m1	NA	NA
aten_0.1.m1.17043.m1	10.0423	0.264929	0.390574	0.678308	0.497576	0.999948	aten_0.1.m1.17043.m1	NA	NA
aten_0.1.m1.31272.m1	1173.74	-0.134591	0.136588	-0.98538	0.324437	0.999948	aten_0.1.m1.31272.m1	Eukaryotic elongation factor 2 kinase (eEF-2 kinase) (eEF-2K) (EC 2.7.11.20) (Calcium/calmodulin-dependent eukaryotic elongation factor 2 kinase)	O00418
aten_0.1.m1.29450.m1	1641.25	0.032142	0.191603	0.167752	0.866778	0.999948	aten_0.1.m1.29450.m1	NA	NA
aten_0.1.m1.9811.m1	20.0242	-0.427133	0.336964	-1.26759	0.204944	0.999948	aten_0.1.m1.9811.m1	NA	NA
aten_0.1.m1.5237.m1	519.295	-0.162207	0.145274	-1.11655	0.264185	0.999948	aten_0.1.m1.5237.m1	Sialin (H(+)/nitrate cotransporter) (H(+)/sialic acid cotransporter) (AST) (Membrane glycoprotein HP59) (Solute carrier family 17 member 5) (Vesicular H(+)/Aspartate-glutamate cotransporter)	Q9NRA2
aten_0.1.m1.1353.m1	425.283	0.0170501	0.097723	0.174474	0.861493	0.999948	aten_0.1.m1.1353.m1	High mobility group protein 20A (HMG box-containing protein 20A) (HMG domain-containing protein 1) (HMG domain-containing protein HMGX1)	Q9NP66
aten_0.1.m1.30558.m1	108.344	0.0718255	0.131552	0.545986	0.585076	0.999948	aten_0.1.m1.30558.m1	Cyclin N-terminal domain-containing protein 1	Q9D995
aten_0.1.m1.4590.m1	259.237	-0.0783575	0.216842	-0.361358	0.717832	0.999948	aten_0.1.m1.4590.m1	Retrovirus-related Pol polyprotein from type-1 retrotransposable element R2 (Retrovirus-related Pol polyprotein from type I retrotransposable element R2) [Includes: Reverse transcriptase (EC 2.7.7.49); Endonuclease] (Fragment)	Q03278
aten_0.1.m1.863.m1	45.6992	0.251694	0.22962	1.09613	0.273021	0.999948	aten_0.1.m1.863.m1	NA	NA
aten_0.1.m1.6860.m1	39.881	-0.335059	0.277763	-1.20628	0.227711	0.999948	aten_0.1.m1.6860.m1	NA	NA
aten_0.1.m1.12770.m1	1821.08	0.0296664	0.0780827	0.379935	0.703993	0.999948	aten_0.1.m1.12770.m1	Serine/arginine-rich splicing factor 12 (35 kDa SR repressor protein) (SRrp35) (Splicing factor, arginine/serine-rich 13B) (Splicing factor, arginine/serine-rich 19)	Q8WXF0
aten_0.1.m1.15602.m1	251.035	0.211239	0.19935	1.05964	0.28931	0.999948	aten_0.1.m1.15602.m1	NA	NA
aten_0.1.m1.2459.m1	78.0668	-0.0146089	0.16992	-0.0859756	0.931486	0.999948	aten_0.1.m1.2459.m1	NA	NA
aten_0.1.m1.30261.m1	104.398	0.0902175	0.188618	0.478308	0.632431	0.999948	aten_0.1.m1.30261.m1	Pro-Pol polyprotein (Pr125Pol) [Cleaved into: Protease/Reverse transcriptase/ribonuclease H (EC 2.7.7.49) (EC 2.7.7.7) (EC 3.1.26.4) (EC 3.4.23.-) (p87Pro-RT-RNaseH); Protease/Reverse transcriptase (EC 2.7.7.49) (EC 2.7.7.7) (EC 3.4.23.-) (p65Pro-RT); Ribonuclease H (RNase H) (EC 3.1.26.4); Integrase (IN) (EC 2.7.7.-) (EC 3.1.-.-) (p42In)]	P23074
aten_0.1.m1.37934.m1	23.6047	-0.295333	0.313448	-0.942205	0.346088	0.999948	aten_0.1.m1.37934.m1	NA	NA
aten_0.1.m1.37212.m1	44.3192	0.163406	0.272162	0.600401	0.548239	0.999948	aten_0.1.m1.37212.m1	NA	NA
aten_0.1.m1.26136.m1	54.3269	-0.0759675	0.273979	-0.277274	0.781569	0.999948	aten_0.1.m1.26136.m1	NA	NA
aten_0.1.m1.31949.m1	79.1351	-0.156051	0.269207	-0.579671	0.562136	0.999948	aten_0.1.m1.31949.m1	PiggyBac transposable element-derived protein 4	Q96DM1
aten_0.1.m1.14116.m1	764.322	0.0056772	0.120667	0.0470486	0.962475	0.999948	aten_0.1.m1.14116.m1	Armadillo repeat-containing protein 5	Q5EBP3
aten_0.1.m1.3416.m1	202.692	-0.100441	0.267006	-0.376175	0.706787	0.999948	aten_0.1.m1.3416.m1	NA	NA
aten_0.1.m1.3211.m1	2365.93	0.0427073	0.113677	0.375692	0.707146	0.999948	aten_0.1.m1.3211.m1	Serine/arginine repetitive matrix protein 1	Q5ZMJ9
aten_0.1.m1.37153.m1	26.881	0.290394	0.278935	1.04108	0.297838	0.999948	aten_0.1.m1.37153.m1	NA	NA
aten_0.1.m1.337.m1	1459.08	-0.103245	0.132152	-0.781263	0.434648	0.999948	aten_0.1.m1.337.m1	NA	NA
aten_0.1.m1.36472.m1	10.313	-0.159662	0.420687	-0.379526	0.704297	0.999948	aten_0.1.m1.36472.m1	NA	NA
aten_0.1.m1.23084.m1	53.5715	-0.169069	0.162961	-1.03748	0.299514	0.999948	aten_0.1.m1.23084.m1	NA	NA
aten_0.1.m1.19305.m1	29.6379	-0.272029	0.259785	-1.04713	0.295039	0.999948	aten_0.1.m1.19305.m1	NA	NA
aten_0.1.m1.30275.m1	1074.06	-0.0566498	0.163876	-0.345688	0.729577	0.999948	aten_0.1.m1.30275.m1	1,2-dihydroxy-3-keto-5-methylthiopentene dioxygenase (EC 1.13.11.54) (Acireductone dioxygenase (Fe(2+)-requiring)) (ARD) (Fe-ARD)	B7PRF6
aten_0.1.m1.26458.m1	51.5578	0.0673987	0.284229	0.237128	0.812557	0.999948	aten_0.1.m1.26458.m1	NA	NA
aten_0.1.m1.7410.m1	28.3059	0.162468	0.313357	0.518475	0.604127	0.999948	aten_0.1.m1.7410.m1	Protein LIGHT-DEPENDENT SHORT HYPOCOTYLS 5 (Protein ORGAN BOUNDARY 5)	Q9FGH2
aten_0.1.m1.29404.m1	950.736	0.168605	0.193288	0.8723	0.383044	0.999948	aten_0.1.m1.29404.m1	NA	NA
aten_0.1.m1.402.m1	539.285	-0.0900561	0.140953	-0.638909	0.522882	0.999948	aten_0.1.m1.402.m1	Putative diacyglycerol O-acyltransferase Rv1425 (EC 2.3.1.20) (Putative triacylglycerol synthase Rv1425)	P9WKC1
aten_0.1.m1.34123.m1	29.8839	0.226646	0.214046	1.05887	0.28966	0.999948	aten_0.1.m1.34123.m1	NA	NA
aten_0.1.m1.6063.m1	117.379	0.242312	0.175513	1.38059	0.167405	0.999948	aten_0.1.m1.6063.m1	Gamma-aminobutyric acid type B receptor subunit 2 (GABA-B receptor 2) (GABA-B-R2) (GABA-BR2) (GABABR2) (Gb2) (G-protein coupled receptor 51) (HG20)	O75899
aten_0.1.m1.7265.m1	173.646	-0.0155355	0.167454	-0.0927748	0.926082	0.999948	aten_0.1.m1.7265.m1	Beta-1,4-N-acetylgalactosaminyltransferase 3 (Beta4GalNAc-T3) (Beta4GalNAcT3) (EC 2.4.1.244) (Beta-1,4-N-acetylgalactosaminyltransferase III) (N-acetyl-beta-glucosaminyl-glycoprotein 4-beta-N-acetylgalactosaminyltransferase 2) (NGalNAc-T2)	Q6L8S8
aten_0.1.m1.20495.m1	12.454	-0.251434	0.402814	-0.624194	0.5325	0.999948	aten_0.1.m1.20495.m1	NA	NA
aten_0.1.m1.26616.m1	126.926	-0.176962	0.129268	-1.36895	0.171014	0.999948	aten_0.1.m1.26616.m1	NA	NA
aten_0.1.m1.3400.m1	103.955	-0.103777	0.385103	-0.269478	0.787562	0.999948	aten_0.1.m1.3400.m1	NA	NA
aten_0.1.m1.23201.m1	657.987	0.0907855	0.20824	0.435967	0.662861	0.999948	aten_0.1.m1.23201.m1	NA	NA
aten_0.1.m1.22314.m1	472.951	-0.0131088	0.15266	-0.0858691	0.93157	0.999948	aten_0.1.m1.22314.m1	Dynein heavy chain 8, axonemal (Axonemal beta dynein heavy chain 8) (Ciliary dynein heavy chain 8)	Q96JB1
aten_0.1.m1.2029.m1	2192.47	0.0114781	0.116721	0.098338	0.921664	0.999948	aten_0.1.m1.2029.m1	Tubulin alpha-1B chain (Alpha-tubulin 2) (Tubulin alpha-2 chain) [Cleaved into: Detyrosinated tubulin alpha-1B chain]	Q6P9V9
aten_0.1.m1.24134.m1	398.299	-0.108154	0.165876	-0.652015	0.514392	0.999948	aten_0.1.m1.24134.m1	G-protein coupled receptor GRL101	P46023
aten_0.1.m1.6836.m1	30.859	-0.0378657	0.301837	-0.125451	0.900167	0.999948	aten_0.1.m1.6836.m1	NA	NA
aten_0.1.m1.34129.m1	470.815	-0.0786621	0.128277	-0.613219	0.539732	0.999948	aten_0.1.m1.34129.m1	Protein MB21D2 (Mab-21 domain-containing protein 2)	Q8C525
aten_0.1.m1.13291.m1	475.404	0.0295638	0.119053	0.248325	0.803883	0.999948	aten_0.1.m1.13291.m1	NAD-dependent protein deacetylase sirtuin-3, mitochondrial (hSIRT3) (EC 3.5.1.-) (Regulatory protein SIR2 homolog 3) (SIR2-like protein 3)	Q9NTG7
aten_0.1.m1.8642.m1	5.54673	-0.250931	0.529617	-0.473796	0.635645	0.999948	aten_0.1.m1.8642.m1	NA	NA
aten_0.1.m1.7512.m1	726.389	-0.113612	0.0793644	-1.43152	0.15228	0.999948	aten_0.1.m1.7512.m1	WD repeat-containing protein 70	Q32LB0
aten_0.1.m1.37332.m1	37.4877	0.134786	0.192677	0.699545	0.484211	0.999948	aten_0.1.m1.37332.m1	EGF-like repeat and discoidin I-like domain-containing protein 3 (Developmentally-regulated endothelial cell locus 1 protein) (Integrin-binding protein DEL1)	O43854
aten_0.1.m1.11678.m1	348.891	-0.0930559	0.119589	-0.778131	0.436492	0.999948	aten_0.1.m1.11678.m1	Tetratricopeptide repeat protein 28 (TPR repeat protein 28) (TPR repeat-containing big gene cloned at Keio)	Q96AY4
aten_0.1.m1.14656.m1	305.752	0.0139023	0.172436	0.0806233	0.935742	0.999948	aten_0.1.m1.14656.m1	NA	NA
aten_0.1.m1.1458.m1	461.808	-0.0894576	0.102225	-0.875101	0.381519	0.999948	aten_0.1.m1.1458.m1	Phosphoethanolamine N-methyltransferase 1 (AtNMT1) (PEAMT 1) (EC 2.1.1.103) (Protein XIPOTL 1)	Q9FR44
aten_0.1.m1.20793.m1	840.359	-0.0439996	0.12236	-0.359593	0.719152	0.999948	aten_0.1.m1.20793.m1	Cyclin-dependent kinases regulatory subunit 1 (CKS-1) (Sid 1334)	P61025
aten_0.1.m1.20889.m1	156.006	0.127582	0.22141	0.576223	0.564465	0.999948	aten_0.1.m1.20889.m1	Fibroblast growth factor 18 (FGF-18)	O88182
aten_0.1.m1.14393.m1	492.64	-0.022113	0.150377	-0.14705	0.883092	0.999948	aten_0.1.m1.14393.m1	Coiled-coil alpha-helical rod protein 1 (Alpha-helical coiled-coil rod protein)	Q8HZ57
aten_0.1.m1.315.m1	283.13	-0.199771	0.139497	-1.43208	0.152122	0.999948	aten_0.1.m1.315.m1	NA	NA
aten_0.1.m1.904.m1	266.311	0.44598	0.243336	1.83278	0.0668357	0.999948	aten_0.1.m1.904.m1	NA	NA
aten_0.1.m1.20880.m1	367.017	-0.10246	0.121719	-0.841774	0.399915	0.999948	aten_0.1.m1.20880.m1	Tetratricopeptide repeat protein 1 (TPR repeat protein 1)	Q99614
aten_0.1.m1.12938.m1	79.6946	-0.196938	0.168515	-1.16867	0.242537	0.999948	aten_0.1.m1.12938.m1	NA	NA
aten_0.1.m1.25712.m1	2572.98	0.0366095	0.0709972	0.515648	0.606101	0.999948	aten_0.1.m1.25712.m1	Regulatory-associated protein of mTOR (Raptor) (p150 target of rapamycin (TOR)-scaffold protein)	Q8K4Q0
aten_0.1.m1.35292.m1	3.8036	2.32087	0.684087	3.39265	0.000692203	0.999948	aten_0.1.m1.35292.m1	Histone H2B	P35067
aten_0.1.m1.22715.m1	26.3115	-0.282244	0.336281	-0.839309	0.401296	0.999948	aten_0.1.m1.22715.m1	NA	NA
aten_0.1.m1.731.m1	204.709	-0.0116507	0.219568	-0.0530619	0.957683	0.999948	aten_0.1.m1.731.m1	Sushi, von Willebrand factor type A, EGF and pentraxin domain-containing protein 1	P0C6B8
aten_0.1.m1.36364.m1	796.33	0.0516417	0.140621	0.367241	0.713439	0.999948	aten_0.1.m1.36364.m1	Charged multivesicular body protein 1b (Chromatin-modifying protein 1b) (CHMP1b)	Q7ZVB1
aten_0.1.m1.27582.m1	13.3072	-0.160833	0.330559	-0.48655	0.626578	0.999948	aten_0.1.m1.27582.m1	Trace amine-associated receptor 5 (TaR-5) (Trace amine receptor 5) (hTaar5) (Putative neurotransmitter receptor)	O14804
aten_0.1.m1.34530.m1	36.0641	0.160376	0.205488	0.780465	0.435117	0.999948	aten_0.1.m1.34530.m1	Melanocortin receptor 3 (MC3-R)	P41968
aten_0.1.m1.25116.m1	20.2103	-0.0464419	0.33278	-0.139558	0.88901	0.999948	aten_0.1.m1.25116.m1	NA	NA
aten_0.1.m1.31181.m1	55.0586	-0.0382307	0.216607	-0.176498	0.859903	0.999948	aten_0.1.m1.31181.m1	NA	NA
aten_0.1.m1.31576.m1	60.5433	-0.0917933	0.171241	-0.536047	0.591926	0.999948	aten_0.1.m1.31576.m1	Retrovirus-related Pol polyprotein from transposon gypsy [Includes: Reverse transcriptase (EC 2.7.7.49); Endonuclease]	P10401
aten_0.1.m1.10547.m1	257.164	0.123473	0.26185	0.471541	0.637254	0.999948	aten_0.1.m1.10547.m1	DBH-like monooxygenase protein 1 (EC 1.14.17.-) (DBH-related protein) (Monooxygenase X)	Q98ST7
aten_0.1.m1.19596.m1	1122.51	0.320916	0.140326	2.28694	0.0221995	0.999948	aten_0.1.m1.19596.m1	D-glucuronyl C5-epimerase (EC 5.1.3.17) (Heparan sulfate C5-epimerase) (Hsepi) (Heparin/heparan sulfate:glucuronic acid C5-epimerase) (Heparosan-N-sulfate-glucuronate 5-epimerase)	O94923
aten_0.1.m1.3890.m1	265.224	-0.0976893	0.183327	-0.532868	0.594125	0.999948	aten_0.1.m1.3890.m1	Group XV phospholipase A2 (EC 2.3.1.-) (1-O-acylceramide synthase) (ACS) (LCAT-like lysophospholipase) (LLPL) (Lysophospholipase 3) (Lysosomal phospholipase A2) (LPLA2)	Q8NCC3
aten_0.1.m1.17858.m1	1458.02	-0.0463142	0.0963677	-0.480598	0.630802	0.999948	aten_0.1.m1.17858.m1	Serine/threonine-protein kinase Nek10 (EC 2.7.11.1) (Never in mitosis A-related kinase 10) (NimA-related protein kinase 10)	Q6ZWH5
aten_0.1.m1.38001.m1	7.59127	-0.29897	0.411193	-0.727079	0.467177	0.999948	aten_0.1.m1.38001.m1	NA	NA
aten_0.1.m1.7037.m1	706.238	-0.0345984	0.0997523	-0.346844	0.728709	0.999948	aten_0.1.m1.7037.m1	Tubulin delta chain (Delta-tubulin)	Q6DIM3
aten_0.1.m1.34954.m1	365.135	0.0254605	0.119108	0.21376	0.830734	0.999948	aten_0.1.m1.34954.m1	E3 ubiquitin-protein ligase SIAH1 (EC 2.3.2.27) (RING-type E3 ubiquitin transferase SIAH1) (Seven in absentia homolog 1) (Siah-1) (Siah-1a)	Q920M9
aten_0.1.m1.32429.m1	398.993	0.0663456	0.139626	0.475168	0.634667	0.999948	aten_0.1.m1.32429.m1	ELMO domain-containing protein 2	Q8IZ81
aten_0.1.m1.36557.m1	4115.6	-0.0236808	0.125494	-0.188701	0.850327	0.999948	aten_0.1.m1.36557.m1	Actin-related protein 2 (Actin-like protein 2)	P61161
aten_0.1.m1.22478.m1	18.252	-0.0628541	0.335233	-0.187494	0.851273	0.999948	aten_0.1.m1.22478.m1	E3 ubiquitin-protein ligase AMFR (EC 2.3.2.27) (Autocrine motility factor receptor) (AMF receptor) (RING-type E3 ubiquitin transferase AMFR)	Q9R049
aten_0.1.m1.24535.m1	199.208	-0.0746161	0.171357	-0.435442	0.663242	0.999948	aten_0.1.m1.24535.m1	NA	NA
aten_0.1.m1.9143.m1	64.1294	-0.0404959	0.332777	-0.121691	0.903144	0.999948	aten_0.1.m1.9143.m1	Protein mono-ADP-ribosyltransferase PARP12 (EC 2.4.2.-) (ADP-ribosyltransferase diphtheria toxin-like 12) (ARTD12) (Poly [ADP-ribose] polymerase 12) (PARP-12) (Zinc finger CCCH domain-containing protein 1)	Q8BZ20
aten_0.1.m1.33962.m1	206.599	0.0531596	0.258693	0.205493	0.837187	0.999948	aten_0.1.m1.33962.m1	NA	NA
aten_0.1.m1.12895.m1	43.0498	0.386351	0.259324	1.48984	0.136267	0.999948	aten_0.1.m1.12895.m1	Tyrosine recombinase XerD	Q8NQL5
aten_0.1.m1.26477.m1	2170	0.932123	0.57126	1.6317	0.102743	0.999948	aten_0.1.m1.26477.m1	Steroid 17-alpha-hydroxylase/17,20 lyase (EC 1.14.14.19) (EC 1.14.14.32) (17-alpha-hydroxyprogesterone aldolase) (CYPXVII) (Cytochrome P450 17A1) (Cytochrome P450-C17) (Cytochrome P450c17)	P12394
aten_0.1.m1.2212.m1	4516.28	0.528122	0.309302	1.70746	0.087736	0.999948	aten_0.1.m1.2212.m1	Unconventional myosin-X (Unconventional myosin-10)	Q9HD67
aten_0.1.m1.16245.m1	22.9144	-0.154159	0.251287	-0.613477	0.539561	0.999948	aten_0.1.m1.16245.m1	NA	NA
aten_0.1.m1.15206.m1	148.322	0.118553	0.157633	0.752087	0.451999	0.999948	aten_0.1.m1.15206.m1	NA	NA
aten_0.1.m1.8406.m1	45.7861	-0.307391	0.20915	-1.46972	0.141638	0.999948	aten_0.1.m1.8406.m1	NA	NA
aten_0.1.m1.15462.m1	515.735	-0.23946	0.140105	-1.70915	0.0874237	0.999948	aten_0.1.m1.15462.m1	Helicase-like transcription factor (EC 2.3.2.27) (EC 3.6.4.-) (P113) (RING-type E3 ubiquitin transferase HLTF) (SWI/SNF-related matrix-associated actin-dependent regulator of chromatin subfamily A member 3) (Sucrose nonfermenting protein 2-like 3) (TNF-response element-binding protein)	Q6PCN7
aten_0.1.m1.28821.m1	443.046	-0.259288	0.204748	-1.26637	0.205379	0.999948	aten_0.1.m1.28821.m1	Folate receptor beta (FR-beta) (Folate receptor 2) (Folate receptor, fetal/placental) (Placental folate-binding protein) (FBP)	P14207
aten_0.1.m1.149.m1	395.605	-0.122106	0.15315	-0.797297	0.425279	0.999948	aten_0.1.m1.149.m1	Leucine-rich melanocyte differentiation-associated protein	Q9D9B4
aten_0.1.m1.14005.m1	129.038	0.238182	0.302932	0.786257	0.431717	0.999948	aten_0.1.m1.14005.m1	NA	NA
aten_0.1.m1.30442.m1	1448.89	0.275706	0.146337	1.88405	0.0595588	0.999948	aten_0.1.m1.30442.m1	Ras guanyl-releasing protein 3 (Calcium and DAG-regulated guanine nucleotide exchange factor III) (Guanine nucleotide exchange factor for Rap1)	Q8IV61
aten_0.1.m1.21257.m1	1478.96	0.0291047	0.0950632	0.306161	0.759482	0.999948	aten_0.1.m1.21257.m1	Tumor protein p53-inducible protein 11 (Transformation related protein 53 inducible protein 11) (p53-induced gene 11 protein)	Q4QQM4
aten_0.1.m1.3776.m1	690.124	0.0939606	0.132058	0.711512	0.476767	0.999948	aten_0.1.m1.3776.m1	Nose resistant to fluoxetine protein 6 (Protein nrf-6)	Q09225
aten_0.1.m1.13055.m1	62.3532	0.0370348	0.152135	0.243433	0.80767	0.999948	aten_0.1.m1.13055.m1	NA	NA
aten_0.1.m1.2369.m1	268.393	0.00300847	0.264239	0.0113854	0.990916	0.999948	aten_0.1.m1.2369.m1	Ankyrin-1 (ANK-1) (Ankyrin-R) (Erythrocyte ankyrin)	P16157
aten_0.1.m1.11315.m1	1160.32	-0.0837172	0.125021	-0.669622	0.503098	0.999948	aten_0.1.m1.11315.m1	Protein yippee-like 5	Q5RDU7
aten_0.1.m1.13806.m1	133.315	-0.278134	0.158451	-1.75533	0.0792035	0.999948	aten_0.1.m1.13806.m1	NA	NA
aten_0.1.m1.19303.m1	168.212	0.0870517	0.190436	0.457118	0.647586	0.999948	aten_0.1.m1.19303.m1	Tetratricopeptide repeat protein 28 (TPR repeat protein 28) (TPR repeat-containing big gene cloned at Keio)	Q96AY4
aten_0.1.m1.12480.m1	1525.66	0.00147257	0.150894	0.009759	0.992214	0.999948	aten_0.1.m1.12480.m1	Formin-F (Diaphanous-related formin dia1)	Q5TJ56
aten_0.1.m1.12533.m1	182.033	-0.128415	0.192196	-0.668145	0.504041	0.999948	aten_0.1.m1.12533.m1	Retrovirus-related Pol polyprotein from type-1 retrotransposable element R2 (Retrovirus-related Pol polyprotein from type I retrotransposable element R2) [Includes: Reverse transcriptase (EC 2.7.7.49); Endonuclease] (Fragment)	Q03278
aten_0.1.m1.37503.m1	160.829	-0.064306	0.19692	-0.326559	0.744001	0.999948	aten_0.1.m1.37503.m1	NA	NA
aten_0.1.m1.33319.m1	720.163	0.121462	0.262913	0.461986	0.644091	0.999948	aten_0.1.m1.33319.m1	Tyrosine kinase receptor Cad96Ca (EC 2.7.10.1) (Cadherin-96Ca) (Tyrosine kinase receptor HD-14)	Q9VBW3
aten_0.1.m1.13355.m1	404.226	0.155398	0.1259	1.2343	0.217093	0.999948	aten_0.1.m1.13355.m1	E3 ubiquitin-protein ligase TRIM71 (EC 2.3.2.27) (Protein lin-41 homolog) (RING-type E3 ubiquitin transferase TRIM71) (Tripartite motif-containing protein 71)	E7FAM5
aten_0.1.m1.4022.m1	60.3016	0.0243204	0.200819	0.121106	0.903607	0.999948	aten_0.1.m1.4022.m1	NA	NA
aten_0.1.m1.19417.m1	12.5664	-0.036709	0.308515	-0.118986	0.905287	0.999948	aten_0.1.m1.19417.m1	NA	NA
aten_0.1.m1.16881.m1	233.095	-0.109985	0.199623	-0.550962	0.581659	0.999948	aten_0.1.m1.16881.m1	Protein MB21D2 (Mab-21 domain-containing protein 2)	Q8IYB1
aten_0.1.m1.33003.m1	438.73	-0.204104	0.133296	-1.53121	0.125719	0.999948	aten_0.1.m1.33003.m1	NA	NA
aten_0.1.m1.22257.m1	220.215	-0.0686564	0.153557	-0.447108	0.654797	0.999948	aten_0.1.m1.22257.m1	Pseudouridylate synthase 7 homolog-like protein (EC 5.4.99.-)	Q1L8I0
aten_0.1.m1.28815.m1	1569.14	0.170313	0.109565	1.55445	0.120078	0.999948	aten_0.1.m1.28815.m1	Adhesion G protein-coupled receptor L3 (Calcium-independent alpha-latrotoxin receptor 3) (CIRL-3) (Latrophilin-3) (Lectomedin-3)	Q9HAR2
aten_0.1.m1.38291.m1	41.7449	-0.051714	0.220938	-0.234066	0.814934	0.999948	aten_0.1.m1.38291.m1	Uncharacterized skeletal organic matrix protein 5 (Uncharacterized SOMP-5)	B8VIU6
aten_0.1.m1.32099.m1	24.239	0.127181	0.303785	0.418655	0.675468	0.999948	aten_0.1.m1.32099.m1	Deleted in malignant brain tumors 1 protein (Hensin)	Q95218
aten_0.1.m1.31276.m1	252.945	0.098802	0.208555	0.473745	0.635682	0.999948	aten_0.1.m1.31276.m1	NA	NA
aten_0.1.m1.11146.m1	257.1	0.0506819	0.325558	0.155677	0.876288	0.999948	aten_0.1.m1.11146.m1	Anti-lipopolysaccharide factor (anti-LPS)	P07087
aten_0.1.m1.1807.m1	660.064	-0.0194565	0.0862997	-0.225453	0.821627	0.999948	aten_0.1.m1.1807.m1	Allantoicase (EC 3.5.3.4) (Allantoate amidinohydrolase)	Q9W6S5
aten_0.1.m1.6529.m1	253.901	-0.00204059	0.242785	-0.00840493	0.993294	0.999948	aten_0.1.m1.6529.m1	NA	NA
aten_0.1.m1.10631.m1	9024.1	0.178698	0.913568	0.195604	0.84492	0.999948	aten_0.1.m1.10631.m1	NA	NA
aten_0.1.m1.22412.m1	157.276	0.0156346	0.179878	0.0869176	0.930737	0.999948	aten_0.1.m1.22412.m1	Tctex1 domain-containing protein 2	Q9CQ66
aten_0.1.m1.36479.m1	28.5157	0.0448575	0.277062	0.161904	0.871381	0.999948	aten_0.1.m1.36479.m1	NA	NA
aten_0.1.m1.26832.m1	22.6198	-0.229344	0.26219	-0.874728	0.381722	0.999948	aten_0.1.m1.26832.m1	NA	NA
aten_0.1.m1.21104.m1	635.248	0.216336	0.139276	1.55329	0.120354	0.999948	aten_0.1.m1.21104.m1	Potassium voltage-gated channel subfamily H member 8 (ELK1) (hElk1) (Ether-a-go-go-like potassium channel 3) (ELK channel 3) (ELK3) (Voltage-gated potassium channel subunit Kv12.1)	Q96L42
aten_0.1.m1.3571.m1	16.5132	0.0732931	0.331112	0.221354	0.824817	0.999948	aten_0.1.m1.3571.m1	NA	NA
aten_0.1.m1.7672.m1	29.4795	0.00257464	0.231013	0.011145	0.991108	0.999948	aten_0.1.m1.7672.m1	Fibrillin-2 [Cleaved into: Fibrillin-2 C-terminal peptide]	Q61555
aten_0.1.m1.8785.m1	298.119	0.0363092	0.124618	0.291365	0.770772	0.999948	aten_0.1.m1.8785.m1	NA	NA
aten_0.1.m1.1455.m1	567.435	-0.190644	0.111098	-1.71599	0.0861635	0.999948	aten_0.1.m1.1455.m1	Protein O-mannosyl-transferase TMTC1 (EC 2.4.1.109) (Transmembrane and TPR repeat-containing protein 1)	Q8IUR5
aten_0.1.m1.38278.m1	582.703	0.0259703	0.262381	0.0989794	0.921155	0.999948	aten_0.1.m1.38278.m1	NA	NA
aten_0.1.m1.16327.m1	3257.76	-0.125495	0.226472	-0.55413	0.57949	0.999948	aten_0.1.m1.16327.m1	AN1-type zinc finger protein 1 (Zinc finger AN1-type-containing protein 1)	Q8BFR6
aten_0.1.m1.30979.m1	205.136	0.0434399	0.129258	0.336072	0.736817	0.999948	aten_0.1.m1.30979.m1	THAP domain-containing protein 10	Q9P2Z0
aten_0.1.m1.18110.m1	91.2617	-0.042509	0.23528	-0.180674	0.856623	0.999948	aten_0.1.m1.18110.m1	NA	NA
aten_0.1.m1.11008.m1	203.281	-0.265656	0.127245	-2.08776	0.0368194	0.999948	aten_0.1.m1.11008.m1	NA	NA
aten_0.1.m1.20039.m1	176.725	0.27814	0.241321	1.15257	0.249085	0.999948	aten_0.1.m1.20039.m1	NA	NA
aten_0.1.m1.4394.m1	120.41	-0.191318	0.275821	-0.693631	0.487914	0.999948	aten_0.1.m1.4394.m1	Uncharacterized protein CXorf65	A6NEN9
aten_0.1.m1.21867.m1	10.6588	-0.400619	0.318358	-1.25839	0.20825	0.999948	aten_0.1.m1.21867.m1	NA	NA
aten_0.1.m1.5523.m1	64.5586	-0.0915579	0.228768	-0.400221	0.688994	0.999948	aten_0.1.m1.5523.m1	Dihydropyrimidine dehydrogenase [NADP(+)] (DHPDHase) (DPD) (EC 1.3.1.2) (Dihydrothymine dehydrogenase) (Dihydrouracil dehydrogenase)	Q6NYG8
aten_0.1.m1.7508.m1	1627.83	-0.070271	0.0953553	-0.736938	0.46116	0.999948	aten_0.1.m1.7508.m1	Dolichyl-diphosphooligosaccharide--protein glycosyltransferase 48 kDa subunit (DDOST 48 kDa subunit) (Oligosaccharyl transferase 48 kDa subunit)	Q5R501
aten_0.1.m1.17819.m1	231.14	-0.0103192	0.146911	-0.070241	0.944002	0.999948	aten_0.1.m1.17819.m1	StAR-related lipid transfer protein 3 (Metastatic lymph node gene 64 protein) (MLN 64) (Protein CAB1) (START domain-containing protein 3) (StARD3)	Q14849
aten_0.1.m1.27020.m1	61.3758	0.0208109	0.216189	0.0962624	0.923312	0.999948	aten_0.1.m1.27020.m1	NA	NA
aten_0.1.m1.28368.m1	40.7565	-0.227993	0.270578	-0.842614	0.399444	0.999948	aten_0.1.m1.28368.m1	NA	NA
aten_0.1.m1.17074.m1	172.021	0.00483978	0.116807	0.0414341	0.96695	0.999948	aten_0.1.m1.17074.m1	Alpha-(1,3)-fucosyltransferase 5 (EC 2.4.1.65) (Fucosyltransferase 5) (Fucosyltransferase V) (Fuc-TV) (FucT-V) (Galactoside 3-L-fucosyltransferase)	Q8HYJ7
aten_0.1.m1.10206.m1	20.4312	0.11992	0.24044	0.498751	0.617955	0.999948	aten_0.1.m1.10206.m1	Uncharacterized skeletal organic matrix protein 5 (Uncharacterized SOMP-5)	B8VIU6
aten_0.1.m1.21100.m1	120.431	-0.148018	0.207658	-0.712799	0.47597	0.999948	aten_0.1.m1.21100.m1	Leucine-rich PPR motif-containing protein, mitochondrial (130 kDa leucine-rich protein) (LRP 130) (GP130)	P42704
aten_0.1.m1.35136.m1	44.3422	-0.189558	0.240171	-0.789265	0.429957	0.999948	aten_0.1.m1.35136.m1	NA	NA
aten_0.1.m1.12092.m1	574.918	0.255346	0.16125	1.58354	0.113298	0.999948	aten_0.1.m1.12092.m1	Coiled-coil domain-containing protein 173	Q0VFZ6
aten_0.1.m1.34471.m1	72.2533	-0.33027	0.299424	-1.10302	0.270019	0.999948	aten_0.1.m1.34471.m1	Cytochrome P450 1A1 (EC 1.14.14.1) (CYPIA1)	O42231
aten_0.1.m1.26187.m1	47.5029	0.25836	0.240832	1.07278	0.283369	0.999948	aten_0.1.m1.26187.m1	Potassium voltage-gated channel subfamily A member 2 (NGK1) (Voltage-gated K(+) channel HuKIV) (Voltage-gated potassium channel HBK5) (Voltage-gated potassium channel subunit Kv1.2)	P16389
aten_0.1.m1.23139.m1	8.75867	0.36513	0.426756	0.855593	0.392223	0.999948	aten_0.1.m1.23139.m1	NA	NA
aten_0.1.m1.19846.m1	139.325	-0.223598	0.254038	-0.880174	0.378765	0.999948	aten_0.1.m1.19846.m1	5' exonuclease Apollo (EC 3.1.-.-) (DNA cross-link repair 1B protein) (SNM1 homolog B)	D2H8V8
aten_0.1.m1.14318.m1	1216.33	-0.00780462	0.0967113	-0.0807001	0.93568	0.999948	aten_0.1.m1.14318.m1	Acyl-protein thioesterase 2 (APT-2) (EC 3.1.2.-) (Lysophospholipase II) (LPL-II) (LysoPLA II)	O95372
aten_0.1.m1.7186.m1	3252.05	0.504134	0.212638	2.37086	0.0177469	0.999948	aten_0.1.m1.7186.m1	Neurabin-1 (Neurabin-I) (Neural tissue-specific F-actin-binding protein I) (PP1bp175) (Protein phosphatase 1 regulatory subunit 9A) (p180)	O35867
aten_0.1.m1.36820.m1	1119.21	0.0498334	0.0786695	0.633453	0.526438	0.999948	aten_0.1.m1.36820.m1	Intraflagellar transport protein 52 homolog (Protein NGD5)	Q62559
aten_0.1.m1.24753.m1	13.3013	-0.285541	0.299879	-0.952189	0.341001	0.999948	aten_0.1.m1.24753.m1	NA	NA
aten_0.1.m1.33609.m1	623.443	0.0588458	0.274477	0.214393	0.830241	0.999948	aten_0.1.m1.33609.m1	NLR family CARD domain-containing protein 4 (CARD, LRR, and NACHT-containing protein) (Clan protein) (Caspase recruitment domain-containing protein 12) (Ice protease-activating factor) (Ipaf)	Q9NPP4
aten_0.1.m1.27579.m1	32.5181	-0.0301632	0.253819	-0.118837	0.905404	0.999948	aten_0.1.m1.27579.m1	Histamine H4 receptor (H4R) (HH4R)	Q91ZY1
aten_0.1.m1.30177.m1	536.975	-0.11378	0.128544	-0.885143	0.37608	0.999948	aten_0.1.m1.30177.m1	A disintegrin and metalloproteinase with thrombospondin motifs 16 (ADAM-TS 16) (ADAM-TS16) (ADAMTS-16) (EC 3.4.24.-)	Q69Z28
aten_0.1.m1.35845.m1	37.4902	0.29768	0.234864	1.26746	0.204992	0.999948	aten_0.1.m1.35845.m1	Tetratricopeptide repeat protein 36 homolog (TPR repeat protein 36 homolog)	A7RL75
aten_0.1.m1.26994.m1	231.97	-0.26288	0.179255	-1.46652	0.142508	0.999948	aten_0.1.m1.26994.m1	piRNA biogenesis protein EXD1 (Exonuclease 3'-5' domain-containing protein 1) (Exonuclease 3'-5' domain-like-containing protein 1) (Inactive exonuclease EXD1) (mExd1)	Q8CDF7
aten_0.1.m1.6923.m1	1151.77	-0.0773235	0.35361	-0.218669	0.826908	0.999948	aten_0.1.m1.6923.m1	NA	NA
aten_0.1.m1.6813.m1	31.753	0.00247637	0.255462	0.0096937	0.992266	0.999948	aten_0.1.m1.6813.m1	NA	NA
aten_0.1.m1.7531.m1	162.8	0.102088	0.202011	0.505357	0.613308	0.999948	aten_0.1.m1.7531.m1	NA	NA
aten_0.1.m1.29919.m1	56.2321	-0.175283	0.280522	-0.624845	0.532073	0.999948	aten_0.1.m1.29919.m1	EGF-like repeat and discoidin I-like domain-containing protein 3 (Developmentally-regulated endothelial cell locus 1 protein) (Integrin-binding protein DEL1)	O43854
aten_0.1.m1.6131.m1	79.8873	-0.158272	0.220863	-0.71661	0.473615	0.999948	aten_0.1.m1.6131.m1	NA	NA
aten_0.1.m1.7226.m1	704.444	0.197328	0.150356	1.31241	0.189382	0.999948	aten_0.1.m1.7226.m1	Inhibitor of growth protein 1	Q9QXV3
aten_0.1.m1.9326.m1	177.262	-0.0710908	0.374492	-0.189832	0.849441	0.999948	aten_0.1.m1.9326.m1	EGF-like repeat and discoidin I-like domain-containing protein 3 (Developmentally-regulated endothelial cell locus 1 protein) (Integrin-binding protein DEL1)	O43854
aten_0.1.m1.4900.m1	98.8292	-0.166517	0.30508	-0.545814	0.585194	0.999948	aten_0.1.m1.4900.m1	NA	NA
aten_0.1.m1.32978.m1	293.827	0.142868	0.194715	0.73373	0.463114	0.999948	aten_0.1.m1.32978.m1	Protein-lysine methyltransferase METTL21D (EC 2.1.1.-) (Methyltransferase-like protein 21D) (VCP lysine methyltransferase) (VCP-KMT) (Valosin-containing protein lysine methyltransferase)	Q9H867
aten_0.1.m1.5246.m1	9.18735	-0.413357	0.42916	-0.963177	0.335459	0.999948	aten_0.1.m1.5246.m1	Epidermal growth factor-like protein 6 (EGF-like protein 6)	Q8AVH7
aten_0.1.m1.12680.m1	612.058	-0.0757486	0.351284	-0.215633	0.829273	0.999948	aten_0.1.m1.12680.m1	NA	NA
aten_0.1.m1.21526.m1	625.218	-0.0361393	0.131489	-0.274846	0.783435	0.999948	aten_0.1.m1.21526.m1	Arylsulfatase B (ASB) (EC 3.1.6.12) (N-acetylgalactosamine-4-sulfatase) (G4S)	P33727
aten_0.1.m1.4660.m1	152.369	0.00166182	0.211218	0.00786782	0.993722	0.999948	aten_0.1.m1.4660.m1	Zinc finger MYM-type protein 3 (DXHXS6673E protein) (Zinc finger protein 261)	Q9JLM4
aten_0.1.m1.3044.m1	343.814	-0.137369	0.12386	-1.10906	0.267403	0.999948	aten_0.1.m1.3044.m1	Protein MMS22-like (Methyl methanesulfonate-sensitivity protein 22-like)	Q6ZRQ5
aten_0.1.m1.24202.m1	2976.82	0.0189823	0.113591	0.167112	0.867282	0.999948	aten_0.1.m1.24202.m1	Protein TASOR (CTCL tumor antigen se89-1) (Retinoblastoma-associated protein RAP140) (Transgene activation suppressor protein)	Q9UK61
aten_0.1.m1.36136.m1	773.92	-0.108569	0.177354	-0.612157	0.540434	0.999948	aten_0.1.m1.36136.m1	Cytosolic 5'-nucleotidase 3A (EC 3.1.3.5) (7-methylguanosine phosphate-specific 5'-nucleotidase) (7-methylguanosine nucleotidase) (EC 3.1.3.91) (Cytosolic 5'-nucleotidase 3) (Cytosolic 5'-nucleotidase III) (cN-III) (Pyrimidine 5'-nucleotidase 1) (P5'N-1) (P5N-1) (PN-I)	Q5ZID6
aten_0.1.m1.12457.m1	224.133	-0.126802	0.253445	-0.500313	0.616855	0.999948	aten_0.1.m1.12457.m1	t-SNARE domain-containing protein 1	Q96NA8
aten_0.1.m1.30038.m1	50.6334	0.0325968	0.201768	0.161556	0.871656	0.999948	aten_0.1.m1.30038.m1	NA	NA
aten_0.1.m1.9407.m1	260.91	0.0368036	0.140636	0.261693	0.793558	0.999948	aten_0.1.m1.9407.m1	NA	NA
aten_0.1.m1.5712.m1	1160.05	0.0484135	0.128965	0.3754	0.707363	0.999948	aten_0.1.m1.5712.m1	Patched domain-containing protein 3 (RND-type protein RNDEu-3)	Q0EEE2
aten_0.1.m1.21545.m1	18.6221	-0.198356	0.39042	-0.508057	0.611413	0.999948	aten_0.1.m1.21545.m1	NA	NA
aten_0.1.m1.3593.m1	808.437	-0.222052	0.147896	-1.50141	0.13325	0.999948	aten_0.1.m1.3593.m1	Probable tRNA N6-adenosine threonylcarbamoyltransferase (EC 2.3.1.234) (N6-L-threonylcarbamoyladenine synthase) (t(6)A synthase) (t(6)A37 threonylcarbamoyladenosine biosynthesis protein osgep) (tRNA threonylcarbamoyladenosine biosynthesis protein osgep)	A7SXZ6
aten_0.1.m1.4265.m1	22.6983	0.178706	0.292723	0.610494	0.541535	0.999948	aten_0.1.m1.4265.m1	NA	NA
aten_0.1.m1.21626.m1	512.636	0.0998813	0.230277	0.433744	0.664474	0.999948	aten_0.1.m1.21626.m1	Leukocyte elastase inhibitor C (Serine protease inhibitor EIC) (Serpin B1c)	Q5SV42
aten_0.1.m1.6788.m1	176.103	0.0686448	0.370164	0.185445	0.85288	0.999948	aten_0.1.m1.6788.m1	Paired box protein Pax-2	P32114
aten_0.1.m1.28724.m1	353.213	0.0547214	0.212972	0.256942	0.797224	0.999948	aten_0.1.m1.28724.m1	Sodium- and chloride-dependent GABA transporter 2 (GAT-2) (Solute carrier family 6 member 13)	A5PJX7
aten_0.1.m1.2958.m1	1121.67	-0.0489095	0.172405	-0.28369	0.776648	0.999948	aten_0.1.m1.2958.m1	Peroxiredoxin-4 (EC 1.11.1.15) (Antioxidant enzyme AOE372) (Peroxiredoxin IV) (Prx-IV) (Thioredoxin peroxidase AO372) (Thioredoxin-dependent peroxide reductase A0372)	O08807
aten_0.1.m1.1544.m1	1113.96	0.0145137	0.151685	0.0956831	0.923772	0.999948	aten_0.1.m1.1544.m1	Retinoid-inducible serine carboxypeptidase (EC 3.4.16.-) (Serine carboxypeptidase 1)	Q9HB40
aten_0.1.m1.24919.m1	10.1408	-0.385518	0.389056	-0.990906	0.321731	0.999948	aten_0.1.m1.24919.m1	NA	NA
aten_0.1.m1.34392.m1	14.542	0.513584	0.359281	1.42948	0.152867	0.999948	aten_0.1.m1.34392.m1	NA	NA
aten_0.1.m1.7315.m1	705.459	0.0472237	0.10114	0.466916	0.64056	0.999948	aten_0.1.m1.7315.m1	Protein O-linked-mannose beta-1,2-N-acetylglucosaminyltransferase 1 (POMGnT1) (EC 2.4.1.-)	Q5EAB6
aten_0.1.m1.4123.m1	100.152	-0.0597003	0.235065	-0.253974	0.799516	0.999948	aten_0.1.m1.4123.m1	NA	NA
aten_0.1.m1.27606.m1	35.1083	-0.0569017	0.293767	-0.193697	0.846413	0.999948	aten_0.1.m1.27606.m1	NA	NA
aten_0.1.m1.3392.m1	1196.39	-0.0471372	0.0787995	-0.598191	0.549713	0.999948	aten_0.1.m1.3392.m1	F-box only protein 31	Q3TQF0
aten_0.1.m1.11462.m1	59.8755	0.479091	0.304477	1.57349	0.115606	0.999948	aten_0.1.m1.11462.m1	NA	NA
aten_0.1.m1.5711.m1	826.685	0.00948835	0.152714	0.0621316	0.950458	0.999948	aten_0.1.m1.5711.m1	NPC intracellular cholesterol transporter 1 (Niemann-Pick C1 protein)	P56941
aten_0.1.m1.30479.m1	66.6189	-0.0540611	0.182413	-0.296367	0.76695	0.999948	aten_0.1.m1.30479.m1	Mu-type opioid receptor (M-OR-1) (MOR-1)	Q9MYW9
aten_0.1.m1.12636.m1	577.594	-0.26761	0.234482	-1.14128	0.253753	0.999948	aten_0.1.m1.12636.m1	NA	NA
aten_0.1.m1.4382.m1	417.554	-0.128402	0.154585	-0.830621	0.406188	0.999948	aten_0.1.m1.4382.m1	rRNA methyltransferase 2, mitochondrial (EC 2.1.1.-) (16S rRNA (uridine(1369)-2'-O)-methyltransferase) (16S rRNA [Um1369] 2'-O-methyltransferase) (Protein ftsJ homolog 2)	Q9UI43
aten_0.1.m1.9864.m1	366.661	0.048907	0.272172	0.179691	0.857395	0.999948	aten_0.1.m1.9864.m1	Retinol dehydrogenase 13 (EC 1.1.1.300)	Q8CEE7
aten_0.1.m1.26912.m1	41.6956	-0.50174	0.316524	-1.58516	0.112931	0.999948	aten_0.1.m1.26912.m1	NA	NA
aten_0.1.m1.35605.m1	6.66579	0.048988	0.395278	0.123933	0.901368	0.999948	aten_0.1.m1.35605.m1	NA	NA
aten_0.1.m1.25468.m1	13.7789	-0.0498497	0.257301	-0.193741	0.846379	0.999948	aten_0.1.m1.25468.m1	NA	NA
aten_0.1.m1.27847.m1	49.3051	0.0877187	0.219125	0.400313	0.688926	0.999948	aten_0.1.m1.27847.m1	Neuropeptide FF receptor 2 (G-protein coupled receptor 74) (Neuropeptide G-protein coupled receptor)	Q9EQD2
aten_0.1.m1.35519.m1	36.4787	-0.337712	0.187645	-1.79974	0.0719015	0.999948	aten_0.1.m1.35519.m1	NA	NA
aten_0.1.m1.21805.m1	29.1271	0.0938583	0.310487	0.302294	0.762428	0.999948	aten_0.1.m1.21805.m1	Protein LIGHT-DEPENDENT SHORT HYPOCOTYLS 7 (Protein ORGAN BOUNDARY 7)	Q9ZVA0
aten_0.1.m1.32551.m1	77.3662	-0.0291348	0.24658	-0.118156	0.905944	0.999948	aten_0.1.m1.32551.m1	Tachykinin-like peptides receptor 86C (NKD)	P30974
aten_0.1.m1.30551.m1	2850.44	0.327339	0.179393	1.8247	0.0680462	0.999948	aten_0.1.m1.30551.m1	Malate synthase (EC 2.3.3.9)	P95329
aten_0.1.m1.26983.m1	1423.78	0.0610842	0.0832359	0.733868	0.463029	0.999948	aten_0.1.m1.26983.m1	Protein Dok-7 (Downstream of tyrosine kinase 7)	Q18PE1
aten_0.1.m1.16551.m1	105.888	0.260891	0.229018	1.13917	0.254631	0.999948	aten_0.1.m1.16551.m1	NA	NA
aten_0.1.m1.18588.m1	130.999	-0.3156	0.448065	-0.704361	0.481208	0.999948	aten_0.1.m1.18588.m1	NA	NA
aten_0.1.m1.22954.m1	280.062	-0.18001	0.215418	-0.835631	0.403362	0.999948	aten_0.1.m1.22954.m1	NA	NA
aten_0.1.m1.21536.m1	1668.36	-0.147043	0.215833	-0.681281	0.495694	0.999948	aten_0.1.m1.21536.m1	Collagen alpha-1(VII) chain (Long-chain collagen) (LC collagen)	Q02388
aten_0.1.m1.29600.m1	333.351	-0.11386	0.183798	-0.619486	0.535596	0.999948	aten_0.1.m1.29600.m1	NA	NA
aten_0.1.m1.33606.m1	19.8595	-0.248777	0.327368	-0.759931	0.447296	0.999948	aten_0.1.m1.33606.m1	NA	NA
aten_0.1.m1.32137.m1	36.0422	0.182906	0.251734	0.726583	0.467482	0.999948	aten_0.1.m1.32137.m1	PiggyBac transposable element-derived protein 4	Q96DM1
aten_0.1.m1.26015.m1	97.6223	-0.161019	0.585269	-0.275119	0.783224	0.999948	aten_0.1.m1.26015.m1	NA	NA
aten_0.1.m1.27229.m1	20.2002	-0.0426155	0.29714	-0.143419	0.885959	0.999948	aten_0.1.m1.27229.m1	NA	NA
aten_0.1.m1.2990.m1	326.227	-0.264895	0.147939	-1.79057	0.0733628	0.999948	aten_0.1.m1.2990.m1	Mitochondrial import inner membrane translocase subunit Tim13-A	Q6GPY0
aten_0.1.m1.30430.m1	59.6829	-0.084062	0.175362	-0.479362	0.631681	0.999948	aten_0.1.m1.30430.m1	NA	NA
aten_0.1.m1.22451.m1	702.263	-0.0126963	0.222551	-0.057049	0.954506	0.999948	aten_0.1.m1.22451.m1	Probable G-protein coupled receptor CG31760	Q9VKA4
aten_0.1.m1.34553.m1	239.05	-0.187872	0.152647	-1.23076	0.218412	0.999948	aten_0.1.m1.34553.m1	ATP-binding cassette sub-family B member 9 (ATP-binding cassette transporter 9) (ABC transporter 9 protein) (hABCB9) (TAP-like protein) (TAPL)	Q9NP78
aten_0.1.m1.16241.m1	71.3524	-0.194342	0.256232	-0.758462	0.448174	0.999948	aten_0.1.m1.16241.m1	NA	NA
aten_0.1.m1.3066.m1	351.683	0.128341	0.109458	1.17251	0.240993	0.999948	aten_0.1.m1.3066.m1	Transient receptor potential cation channel subfamily A member 1 (Ankyrin-like with transmembrane domains protein 1)	Q8BLA8
aten_0.1.m1.5881.m1	5.76292	0.330134	0.41016	0.804892	0.420882	0.999948	aten_0.1.m1.5881.m1	NA	NA
aten_0.1.m1.31304.m1	313.397	-0.271612	0.274853	-0.988209	0.32305	0.999948	aten_0.1.m1.31304.m1	NA	NA
aten_0.1.m1.11160.m1	148.164	0.0431942	0.141385	0.305508	0.75998	0.999948	aten_0.1.m1.11160.m1	Transient-receptor-potential-like protein (TRP homologous cation channel protein 1)	P34586
aten_0.1.m1.18200.m1	16.7995	-0.0523245	0.262952	-0.198989	0.842271	0.999948	aten_0.1.m1.18200.m1	Pyrroline-5-carboxylate reductase 1, mitochondrial (P5C reductase 1) (P5CR 1) (EC 1.5.1.2)	Q58DT4
aten_0.1.m1.15.m1	504.694	0.076962	0.0754966	1.01941	0.308009	0.999948	aten_0.1.m1.15.m1	Cytoplasmic polyadenylation element-binding protein 1 (CPE-BP1) (CPE-binding protein 1) (CPEB-1)	Q5R733
aten_0.1.m1.20110.m1	33.7831	-0.158605	0.206445	-0.768266	0.442329	0.999948	aten_0.1.m1.20110.m1	NA	NA
aten_0.1.m1.699.m1	1196.88	0.0229797	0.0773039	0.297265	0.766264	0.999948	aten_0.1.m1.699.m1	Calcyphosin-2 (Calcyphosine-2)	Q9GKR6
aten_0.1.m1.15661.m1	1636.02	-0.144717	0.136735	-1.05837	0.289885	0.999948	aten_0.1.m1.15661.m1	GTP-binding protein Rit1 (Ras-like protein expressed in many tissues) (Ras-like without CAAX protein 1)	Q92963
aten_0.1.m1.4260.m1	78.6729	-0.128544	0.222169	-0.578589	0.562867	0.999948	aten_0.1.m1.4260.m1	Serine palmitoyltransferase 2 (EC 2.3.1.50) (Long chain base biosynthesis protein 2) (LCB 2) (Long chain base biosynthesis protein 2a) (LCB2a) (Serine-palmitoyl-CoA transferase 2) (SPT 2)	P97363
aten_0.1.m1.4910.m1	929.994	0.0470443	0.214593	0.219226	0.826474	0.999948	aten_0.1.m1.4910.m1	Bone morphogenetic protein 7 (BMP-7) (Osteogenic protein 1) (OP-1)	P23359
aten_0.1.m1.11729.m1	816.709	0.194153	0.200051	0.970516	0.331789	0.999948	aten_0.1.m1.11729.m1	Extracellular calcium-sensing receptor (CaSR) (Parathyroid cell calcium-sensing receptor) (PCaR1)	O62714
aten_0.1.m1.23138.m1	2.35644	0.820211	0.888135	0.923521	0.355736	0.999948	aten_0.1.m1.23138.m1	NA	NA
aten_0.1.m1.21688.m1	1029.65	-0.118499	0.112772	-1.05079	0.293356	0.999948	aten_0.1.m1.21688.m1	Cysteine protease ATG4B (EC 3.4.22.-) (Autophagy-related cysteine endopeptidase 2B) (Autophagin-2B) (cAut2B) (Autophagy-related protein 4 homolog B)	Q6PZ02
aten_0.1.m1.30282.m1	39.2457	0.20096	0.352767	0.569668	0.568903	0.999948	aten_0.1.m1.30282.m1	NA	NA
aten_0.1.m1.38208.m1	89.3621	0.438217	0.266197	1.64622	0.0997195	0.999948	aten_0.1.m1.38208.m1	t-SNARE domain-containing protein 1	Q96NA8
aten_0.1.m1.6887.m1	2018.05	0.044151	0.119104	0.370692	0.710867	0.999948	aten_0.1.m1.6887.m1	Beta-sarcoglycan (Beta-SG)	A6QP70
aten_0.1.m1.12103.m1	9.02397	0.144996	0.336271	0.431187	0.666332	0.999948	aten_0.1.m1.12103.m1	NA	NA
aten_0.1.m1.21054.m1	520.068	0.0453813	0.231003	0.196453	0.844255	0.999948	aten_0.1.m1.21054.m1	Tetratricopeptide repeat protein 28 (TPR repeat protein 28) (TPR repeat-containing big gene cloned at Keio)	Q96AY4
aten_0.1.m1.28703.m1	15.67	-0.353542	0.314931	-1.1226	0.261607	0.999948	aten_0.1.m1.28703.m1	NA	NA
aten_0.1.m1.246.m1	133.31	-0.0201306	0.269721	-0.074635	0.940505	0.999948	aten_0.1.m1.246.m1	NA	NA
aten_0.1.m1.16424.m1	58.219	0.15297	0.476588	0.32097	0.748233	0.999948	aten_0.1.m1.16424.m1	NA	NA
aten_0.1.m1.19763.m1	142.002	-0.00625351	0.159282	-0.0392606	0.968683	0.999948	aten_0.1.m1.19763.m1	NA	NA
aten_0.1.m1.35951.m1	7.03772	-0.253199	0.654738	-0.386718	0.698965	0.999948	aten_0.1.m1.35951.m1	U3 small nucleolar ribonucleoprotein protein IMP3 (U3 snoRNP protein IMP3)	Q921Y2
aten_0.1.m1.10458.m1	426.597	-0.201637	0.135845	-1.48431	0.137726	0.999948	aten_0.1.m1.10458.m1	Putative tRNA pseudouridine synthase Pus10 (EC 5.4.99.25) (Coiled-coil domain-containing protein 139) (tRNA pseudouridine 55 synthase) (Psi55 synthase) (tRNA pseudouridylate synthase) (tRNA-uridine isomerase)	Q3MIT2
aten_0.1.m1.11992.m1	246.691	-0.534947	0.288012	-1.85738	0.063257	0.999948	aten_0.1.m1.11992.m1	H2.0-like homeobox protein (Homeobox protein HB24) (Homeobox protein HLX1)	Q14774
aten_0.1.m1.2565.m1	2763.68	0.277788	0.132254	2.10042	0.0356922	0.999948	aten_0.1.m1.2565.m1	Rho GTPase-activating protein 21-B (Rho-type GTPase-activating protein 21-B) (XrGAP)	Q71M21
aten_0.1.m1.12563.m1	1234.02	-0.0999652	0.1294	-0.772527	0.439802	0.999948	aten_0.1.m1.12563.m1	Nucleoporin SEH1-A (GATOR complex protein SEH1-A) (Nup107-160 subcomplex subunit seh1-A)	Q4FZW5
aten_0.1.m1.35078.m1	68.719	-0.0234227	0.190103	-0.123211	0.90194	0.999948	aten_0.1.m1.35078.m1	D(3) dopamine receptor (Dopamine D3 receptor)	P52703
aten_0.1.m1.18999.m1	124.218	0.222418	0.162022	1.37277	0.169825	0.999948	aten_0.1.m1.18999.m1	Brevican core protein	Q28062
aten_0.1.m1.15363.m1	1902.24	-0.00460355	0.110338	-0.0417222	0.96672	0.999948	aten_0.1.m1.15363.m1	Actin-7 (Actin-2)	P53492
aten_0.1.m1.19386.m1	3801.31	0.381198	0.186435	2.04467	0.0408874	0.999948	aten_0.1.m1.19386.m1	Histone H1.0-B (H1-SA) (H1D) (Histone H1(0)-2) (Histone H5A) (XlH5A)	P22844
aten_0.1.m1.5193.m1	1356.53	0.0561194	0.0664976	0.843931	0.398708	0.999948	aten_0.1.m1.5193.m1	Sorting nexin-19	Q6P4T1
aten_0.1.m1.28388.m1	21.2243	0.163276	0.238524	0.684528	0.493642	0.999948	aten_0.1.m1.28388.m1	NA	NA
aten_0.1.m1.20200.m1	23.3246	0.0734652	0.270393	0.271698	0.785855	0.999948	aten_0.1.m1.20200.m1	NA	NA
aten_0.1.m1.12638.m1	812.055	0.0371847	0.170108	0.218594	0.826966	0.999948	aten_0.1.m1.12638.m1	Cleft lip and palate transmembrane protein 1-like protein (CLPTM1-like protein)	Q5ZKJ0
aten_0.1.m1.27776.m1	1625.3	0.0872196	0.124609	0.699945	0.483961	0.999948	aten_0.1.m1.27776.m1	Protocadherin-16 (Protein dachsous homolog 1)	D4ACX8
aten_0.1.m1.13696.m1	22.4441	0.0266206	0.281685	0.0945051	0.924708	0.999948	aten_0.1.m1.13696.m1	NA	NA
aten_0.1.m1.6699.m1	66.5115	0.0848212	0.366957	0.231148	0.8172	0.999948	aten_0.1.m1.6699.m1	Oncoprotein-induced transcript 3 protein	Q29RU2
aten_0.1.m1.13706.m1	2.65451	0.565988	0.562316	1.00653	0.314161	0.999948	aten_0.1.m1.13706.m1	NA	NA
aten_0.1.m1.10491.m1	671.274	-0.173209	0.122097	-1.41862	0.15601	0.999948	aten_0.1.m1.10491.m1	Dihydroxyacetone phosphate acyltransferase (DAP-AT) (DHAP-AT) (EC 2.3.1.42) (Acyl-CoA:dihydroxyacetonephosphateacyltransferase) (Glycerone-phosphate O-acyltransferase)	P98192
aten_0.1.m1.32126.m1	9.50235	-0.133106	0.387789	-0.343242	0.731416	0.999948	aten_0.1.m1.32126.m1	NA	NA
aten_0.1.m1.17996.m1	2.10058	-0.521359	0.641952	-0.812146	0.416708	0.999948	aten_0.1.m1.17996.m1	NA	NA
aten_0.1.m1.5019.m1	520.329	0.191705	0.367928	0.52104	0.602339	0.999948	aten_0.1.m1.5019.m1	NA	NA
aten_0.1.m1.16462.m1	46.647	0.0448974	0.260669	0.172239	0.86325	0.999948	aten_0.1.m1.16462.m1	NA	NA
aten_0.1.m1.19656.m1	296.884	-0.190173	0.154111	-1.234	0.217203	0.999948	aten_0.1.m1.19656.m1	Spermatogenesis-associated serine-rich protein 1 (Spermatogenic serine-rich protein 1)	Q811V6
aten_0.1.m1.3038.m1	910.266	0.343608	0.218713	1.57104	0.116173	0.999948	aten_0.1.m1.3038.m1	Hemicentin-1 (Fibulin-6) (FIBL-6)	D3YXG0
aten_0.1.m1.23014.m1	735.224	-0.0787107	0.109896	-0.716231	0.473849	0.999948	aten_0.1.m1.23014.m1	Eukaryotic translation initiation factor 3 subunit I (eIF3i)	A7RM20
aten_0.1.m1.6530.m1	1932.43	0.152132	0.159455	0.954076	0.340045	0.999948	aten_0.1.m1.6530.m1	Cathepsin O (EC 3.4.22.42)	P43234
aten_0.1.m1.37050.m1	419.824	-0.123883	0.104692	-1.18331	0.236688	0.999948	aten_0.1.m1.37050.m1	Ribonuclease P/MRP protein subunit POP5 (EC 3.1.26.5)	Q9DB28
aten_0.1.m1.17040.m1	143.469	0.210612	0.256227	0.821976	0.411091	0.999948	aten_0.1.m1.17040.m1	NA	NA
aten_0.1.m1.9428.m1	731.982	-0.164352	0.257572	-0.638082	0.52342	0.999948	aten_0.1.m1.9428.m1	N-alpha-acetyltransferase 35, NatC auxiliary subunit (Protein MAK10 homolog)	Q5RBT3
aten_0.1.m1.24223.m1	2846.2	0.0588221	0.110916	0.530333	0.595881	0.999948	aten_0.1.m1.24223.m1	La-related protein 1 (La ribonucleoprotein domain family member 1)	Q6ZQ58
aten_0.1.m1.36316.m1	57.0835	-0.339483	0.182843	-1.85669	0.0633549	0.999948	aten_0.1.m1.36316.m1	NA	NA
aten_0.1.m1.4811.m1	123.546	-0.11103	0.221443	-0.501394	0.616094	0.999948	aten_0.1.m1.4811.m1	NA	NA
aten_0.1.m1.25371.m1	544.444	-0.0840904	0.144657	-0.581309	0.561032	0.999948	aten_0.1.m1.25371.m1	NA	NA
aten_0.1.m1.21899.m1	309.785	-0.18628	0.18301	-1.01787	0.308742	0.999948	aten_0.1.m1.21899.m1	NA	NA
aten_0.1.m1.8023.m1	123.476	-0.17492	0.14179	-1.23365	0.217332	0.999948	aten_0.1.m1.8023.m1	NA	NA
aten_0.1.m1.37870.m1	72.7451	0.0336002	0.17875	0.187973	0.850898	0.999948	aten_0.1.m1.37870.m1	TNF receptor-associated factor 3 (EC 2.3.2.27) (CD40 receptor-associated factor 1) (CRAF1) (RING-type E3 ubiquitin transferase TRAF3) (TRAFAMN)	Q60803
aten_0.1.m1.35429.m1	301.769	-0.169607	0.216984	-0.781656	0.434417	0.999948	aten_0.1.m1.35429.m1	Proto-oncogene tyrosine-protein kinase receptor Ret (EC 2.7.10.1) (Cadherin family member 12) (Proto-oncogene c-Ret) [Cleaved into: Soluble RET kinase fragment; Extracellular cell-membrane anchored RET cadherin 120 kDa fragment]	P07949
aten_0.1.m1.15523.m1	37.1544	-0.465742	0.273281	-1.70426	0.088333	0.999948	aten_0.1.m1.15523.m1	NA	NA
aten_0.1.m1.12641.m1	765.072	-0.0079715	0.109558	-0.0727606	0.941997	0.999948	aten_0.1.m1.12641.m1	Ran-binding protein 9 (RanBP9)	A1L252
aten_0.1.m1.13071.m1	253.227	0.222932	0.313901	0.710199	0.477581	0.999948	aten_0.1.m1.13071.m1	Peroxidasin homolog (EC 1.11.1.7)	Q3UQ28
aten_0.1.m1.35169.m1	88.6391	-0.221112	0.197575	-1.11913	0.263085	0.999948	aten_0.1.m1.35169.m1	F-box/LRR-repeat protein 12 (F-box and leucine-rich repeat protein 12) (F-box protein FBL12)	Q9NXK8
aten_0.1.m1.28512.m1	57.5146	0.207565	0.248807	0.834243	0.404144	0.999948	aten_0.1.m1.28512.m1	NA	NA
aten_0.1.m1.18554.m1	8.67567	-0.319848	0.365892	-0.874158	0.382032	0.999948	aten_0.1.m1.18554.m1	NA	NA
aten_0.1.m1.23674.m1	113.329	-0.15065	0.173145	-0.870077	0.384258	0.999948	aten_0.1.m1.23674.m1	Bone morphogenetic protein 1 (BMP-1) (EC 3.4.24.19) (Mammalian tolloid protein) (mTld) (Procollagen C-proteinase) (PCP)	P13497
aten_0.1.m1.6353.m1	2127.52	0.0330209	0.146655	0.225161	0.821854	0.999948	aten_0.1.m1.6353.m1	UDP-N-acetylhexosamine pyrophosphorylase [Includes: UDP-N-acetylgalactosamine pyrophosphorylase (EC 2.7.7.83); UDP-N-acetylglucosamine pyrophosphorylase (EC 2.7.7.23)]	Q91YN5
aten_0.1.m1.10183.m1	99.722	0.0997915	0.211315	0.472241	0.636755	0.999948	aten_0.1.m1.10183.m1	Fibronectin type III domain-containing protein (Neuroglian-like protein)	B8VIW9
aten_0.1.m1.7728.m1	60.2654	-0.143661	0.253812	-0.566012	0.571385	0.999948	aten_0.1.m1.7728.m1	F-box/LRR-repeat protein 2 (F-box and leucine-rich repeat protein 2)	Q8BH16
aten_0.1.m1.21822.m1	139.731	0.124458	0.204368	0.60899	0.542531	0.999948	aten_0.1.m1.21822.m1	THAP domain-containing protein 10	Q9P2Z0
aten_0.1.m1.36583.m1	420.595	0.136758	0.148662	0.919928	0.35761	0.999948	aten_0.1.m1.36583.m1	Tumor susceptibility gene 101 protein (ESCRT-I complex subunit TSG101)	Q99816
aten_0.1.m1.18936.m1	1028.66	0.00290989	0.0993459	0.0292905	0.976633	0.999948	aten_0.1.m1.18936.m1	Protein phosphatase 1 regulatory subunit SDS22 homolog	P45969
aten_0.1.m1.4063.m1	250.786	-0.180405	0.207984	-0.867398	0.385724	0.999948	aten_0.1.m1.4063.m1	NA	NA
aten_0.1.m1.828.m1	411.849	0.0212914	0.160657	0.132527	0.894568	0.999948	aten_0.1.m1.828.m1	Beta-1,3-galactosyltransferase 1 (Beta-1,3-GalTase 1) (Beta3Gal-T1) (Beta3GalT1) (EC 2.4.1.86) (UDP-galactose:beta-N-acetyl-glucosamine-beta-1,3-galactosyltransferase 1)	Q9MYM7
aten_0.1.m1.33391.m1	1688.93	0.16179	0.135291	1.19587	0.231748	0.999948	aten_0.1.m1.33391.m1	Stromal interaction molecule 1	Q58CP9
aten_0.1.m1.2948.m1	53.6978	0.158959	0.243861	0.651842	0.514503	0.999948	aten_0.1.m1.2948.m1	NA	NA
aten_0.1.m1.2620.m1	91.1035	0.0209484	0.210866	0.0993447	0.920865	0.999948	aten_0.1.m1.2620.m1	Short-chain collagen C4 (Fragment)	P18503
aten_0.1.m1.31856.m1	24.0143	-0.0067946	0.245771	-0.027646	0.977944	0.999948	aten_0.1.m1.31856.m1	NA	NA
aten_0.1.m1.12714.m1	5694.56	-0.000797149	0.102191	-0.00780055	0.993776	0.999948	aten_0.1.m1.12714.m1	Receptor of activated protein C kinase 1 (Guanine nucleotide-binding protein subunit beta-2-like 1) (Receptor for activated C kinase) (Receptor of activated protein kinase C 1) [Cleaved into: Receptor of activated protein C kinase 1, N-terminally processed]	P63245
aten_0.1.m1.3037.m1	251.115	0.0306922	0.152657	0.201053	0.840657	0.999948	aten_0.1.m1.3037.m1	Putative ZDHHC-type palmitoyltransferase 8 (EC 2.3.1.225) (Zinc finger DHHC domain-containing protein 8)	Q54VH7
aten_0.1.m1.22233.m1	294.923	0.267447	0.184089	1.45282	0.146275	0.999948	aten_0.1.m1.22233.m1	Homeobox protein SIX3 (CSIX3) (Sine oculis homeobox homolog 3)	O42406
aten_0.1.m1.5454.m1	67.8169	0.224754	0.405779	0.553883	0.579659	0.999948	aten_0.1.m1.5454.m1	NA	NA
aten_0.1.m1.25220.m1	1155.3	-0.0781476	0.121852	-0.641333	0.521306	0.999948	aten_0.1.m1.25220.m1	Peroxisome biogenesis factor 1 (Peroxin-1) (Peroxisome biogenesis disorder protein 1)	O43933
aten_0.1.m1.35233.m1	13.5064	0.146394	0.404658	0.361771	0.717523	0.999948	aten_0.1.m1.35233.m1	NA	NA
aten_0.1.m1.12006.m1	1394.16	0.190241	0.222372	0.855508	0.39227	0.999948	aten_0.1.m1.12006.m1	Kielin/chordin-like protein (Cysteine-rich BMP regulator 2) (Cysteine-rich motor neuron 2 protein) (CRIM-2) (Kielin/chordin-like protein 1) (KCP-1)	Q6ZWJ8
aten_0.1.m1.20530.m1	54.339	0.0891776	0.253573	0.351684	0.725075	0.999948	aten_0.1.m1.20530.m1	NA	NA
aten_0.1.m1.28985.m1	474.627	0.228395	0.111812	2.04268	0.0410846	0.999948	aten_0.1.m1.28985.m1	NA	NA
aten_0.1.m1.37947.m1	43.1646	-0.240383	0.205103	-1.17201	0.241191	0.999948	aten_0.1.m1.37947.m1	NA	NA
aten_0.1.m1.32936.m1	43.0071	-0.170614	0.191751	-0.889767	0.373591	0.999948	aten_0.1.m1.32936.m1	NA	NA
aten_0.1.m1.21488.m1	318.805	-0.183551	0.138826	-1.32217	0.186111	0.999948	aten_0.1.m1.21488.m1	Centromere protein I (CENP-I)	Q8AYS7
aten_0.1.m1.28408.m1	97.52	-0.0455363	0.205049	-0.222075	0.824255	0.999948	aten_0.1.m1.28408.m1	NA	NA
aten_0.1.m1.17850.m1	86.9408	-0.173592	0.192837	-0.900199	0.368015	0.999948	aten_0.1.m1.17850.m1	Phosphatidate cytidylyltransferase, mitochondrial (EC 2.7.7.41) (CDP-diacylglycerol synthase) (CDP-DAG synthase) (Mitochondrial translocator assembly and maintenance protein 41 homolog) (TAM41)	Q6DJM2
aten_0.1.m1.16455.m1	74.6601	0.0139967	0.228134	0.0613527	0.951078	0.999948	aten_0.1.m1.16455.m1	NA	NA
aten_0.1.m1.18581.m1	106.286	-0.138643	0.280713	-0.493897	0.621379	0.999948	aten_0.1.m1.18581.m1	NA	NA
aten_0.1.m1.21629.m1	743.892	-0.0814857	0.0918521	-0.887141	0.375003	0.999948	aten_0.1.m1.21629.m1	Beta-galactosidase-1-like protein 2 (EC 3.2.1.-)	Q8IW92
aten_0.1.m1.20518.m1	211.604	0.0611163	0.155861	0.392121	0.694969	0.999948	aten_0.1.m1.20518.m1	NA	NA
aten_0.1.m1.28669.m1	483.621	0.00656835	0.228547	0.0287397	0.977072	0.999948	aten_0.1.m1.28669.m1	Zinc metalloproteinase nas-4 (EC 3.4.24.-) (Nematode astacin 4)	P55112
aten_0.1.m1.31483.m1	23.8249	0.820301	0.405698	2.02195	0.0431817	0.999948	aten_0.1.m1.31483.m1	NA	NA
aten_0.1.m1.22385.m1	71.078	-0.179329	0.206447	-0.868641	0.385044	0.999948	aten_0.1.m1.22385.m1	Ubiquinone/menaquinone biosynthesis C-methyltransferase UbiE (EC 2.1.1.163) (EC 2.1.1.201) (2-methoxy-6-polyprenyl-1,4-benzoquinol methylase) (Demethylmenaquinone methyltransferase)	Q87TH4
aten_0.1.m1.19216.m1	208.099	0.0785931	0.132524	0.593046	0.55315	0.999948	aten_0.1.m1.19216.m1	NA	NA
aten_0.1.m1.24489.m1	43.6004	-0.0420501	0.353772	-0.118862	0.905385	0.999948	aten_0.1.m1.24489.m1	NA	NA
aten_0.1.m1.31977.m1	58.3032	0.0595418	0.253322	0.235044	0.814175	0.999948	aten_0.1.m1.31977.m1	NA	NA
aten_0.1.m1.5624.m1	131.88	-0.0814576	0.125119	-0.651042	0.51502	0.999948	aten_0.1.m1.5624.m1	Kelch-like ECH-associated protein 1 (Cytosolic inhibitor of Nrf2) (INrf2)	Q5R774
aten_0.1.m1.22392.m1	18.1765	0.206628	0.300609	0.687365	0.491853	0.999948	aten_0.1.m1.22392.m1	Ubiquinone/menaquinone biosynthesis C-methyltransferase UbiE (EC 2.1.1.163) (EC 2.1.1.201) (2-methoxy-6-polyprenyl-1,4-benzoquinol methylase) (Demethylmenaquinone methyltransferase)	A8G8B8
aten_0.1.m1.3012.m1	2245.77	-0.0113963	0.283749	-0.0401635	0.967963	0.999948	aten_0.1.m1.3012.m1	NA	NA
aten_0.1.m1.1979.m1	217.089	0.206118	0.163764	1.25863	0.208165	0.999948	aten_0.1.m1.1979.m1	NA	NA
aten_0.1.m1.4009.m1	477.041	-0.103248	0.0851438	-1.21263	0.22527	0.999948	aten_0.1.m1.4009.m1	NA	NA
aten_0.1.m1.3544.m1	151.029	-0.2369	0.164895	-1.43667	0.150812	0.999948	aten_0.1.m1.3544.m1	Ankyrin repeat domain-containing protein 50	Q9ULJ7
aten_0.1.m1.4901.m1	337.207	0.297256	0.235917	1.26	0.207669	0.999948	aten_0.1.m1.4901.m1	Ras-related C3 botulinum toxin substrate 1 (p21-Rac1)	Q6RUV5
aten_0.1.m1.10557.m1	461.165	0.0215182	0.267773	0.0803598	0.935951	0.999948	aten_0.1.m1.10557.m1	TNF receptor-associated factor 3 (EC 2.3.2.27) (CD40 receptor-associated factor 1) (CRAF1) (RING-type E3 ubiquitin transferase TRAF3) (TRAFAMN)	Q60803
aten_0.1.m1.22232.m1	182.099	-0.0150918	0.128077	-0.117834	0.906199	0.999948	aten_0.1.m1.22232.m1	Vesicle transport protein USE1 (USE1-like protein)	Q7ZTY7
aten_0.1.m1.12964.m1	20.1513	0.0728506	0.248798	0.29281	0.769667	0.999948	aten_0.1.m1.12964.m1	NA	NA
aten_0.1.m1.25797.m1	204.404	-0.140985	0.153896	-0.916106	0.359611	0.999948	aten_0.1.m1.25797.m1	NA	NA
aten_0.1.m1.35397.m1	51.8663	0.169948	0.256722	0.661992	0.507976	0.999948	aten_0.1.m1.35397.m1	NA	NA
aten_0.1.m1.2772.m1	2021.55	0.131025	0.111842	1.17152	0.241389	0.999948	aten_0.1.m1.2772.m1	Charged multivesicular body protein 1b (Chromatin-modifying protein 1b) (CHMP1b)	Q7ZVB1
aten_0.1.m1.17144.m1	30.5015	0.0867482	0.254456	0.340917	0.733166	0.999948	aten_0.1.m1.17144.m1	NA	NA
aten_0.1.m1.22332.m1	1162.51	0.05411	0.105778	0.511542	0.608972	0.999948	aten_0.1.m1.22332.m1	Homeobox protein PKNOX2 (Homeobox protein PREP-2) (PBX/knotted homeobox 2)	Q96KN3
aten_0.1.m1.21392.m1	34.4543	0.0277789	0.278356	0.0997964	0.920506	0.999948	aten_0.1.m1.21392.m1	Cilia- and flagella-associated protein 61	Q8NHU2
aten_0.1.m1.22469.m1	147.768	-0.17684	0.285247	-0.619957	0.535286	0.999948	aten_0.1.m1.22469.m1	GTP-binding protein Di-Ras2 (Distinct subgroup of the Ras family member 2)	Q96HU8
aten_0.1.m1.9579.m1	8.60773	-0.288253	0.334572	-0.86156	0.38893	0.999948	aten_0.1.m1.9579.m1	NA	NA
aten_0.1.m1.35501.m1	144.497	0.0592835	0.169437	0.349885	0.726425	0.999948	aten_0.1.m1.35501.m1	ATP-dependent DNA helicase Q-like 3 (EC 3.6.4.12) (RecQ-like protein 3) (AtRecQ3) (AtRecQl3)	Q9FT72
aten_0.1.m1.23671.m1	16.4228	0.139237	0.554372	0.251162	0.801689	0.999948	aten_0.1.m1.23671.m1	NA	NA
aten_0.1.m1.22937.m1	406.716	-0.058156	0.0987513	-0.588913	0.555919	0.999948	aten_0.1.m1.22937.m1	Selenocysteine-specific elongation factor (Elongation factor sec) (Eukaryotic elongation factor, selenocysteine-tRNA-specific)	P57772
aten_0.1.m1.7537.m1	1997.01	0.148121	0.159167	0.930606	0.352057	0.999948	aten_0.1.m1.7537.m1	Ephrin type-A receptor 5 (EC 2.7.10.1) (Brain-specific kinase) (CEK-7) (EPH homology kinase 1) (EHK-1)	Q60629
aten_0.1.m1.38346.m1	193.29	0.0155412	0.169891	0.0914771	0.927114	0.999948	aten_0.1.m1.38346.m1	Epoxide hydrolase 1 (EC 3.3.2.9) (Epoxide hydratase) (Microsomal epoxide hydrolase) (mEH)	P07099
aten_0.1.m1.23629.m1	27.2119	-0.0059675	0.284149	-0.0210013	0.983245	0.999948	aten_0.1.m1.23629.m1	NA	NA
aten_0.1.m1.36905.m1	391.639	0.175194	0.218082	0.803342	0.421777	0.999948	aten_0.1.m1.36905.m1	Cytochrome P450 1A1 (EC 1.14.14.1) (CYPIA1)	Q6JZS3
aten_0.1.m1.2463.m1	2207.12	0.0663191	0.122724	0.540394	0.588925	0.999948	aten_0.1.m1.2463.m1	Diacylglycerol kinase beta (DAG kinase beta) (EC 2.7.1.107) (Diglyceride kinase beta) (DGK-beta)	Q6NS52
aten_0.1.m1.26385.m1	571.588	0.0214095	0.209796	0.102049	0.918717	0.999948	aten_0.1.m1.26385.m1	N-acylethanolamine-hydrolyzing acid amidase (EC 3.5.1.-) (N-acylsphingosine amidohydrolase-like) (ASAH-like protein) [Cleaved into: N-acylethanolamine-hydrolyzing acid amidase subunit alpha; N-acylethanolamine-hydrolyzing acid amidase subunit beta]	Q9D7V9
aten_0.1.m1.1167.m1	487.82	0.0400275	0.0897932	0.445774	0.65576	0.999948	aten_0.1.m1.1167.m1	NFX1-type zinc finger-containing protein 1	Q8R151
aten_0.1.m1.6889.m1	360.923	-0.0387755	0.102387	-0.378714	0.7049	0.999948	aten_0.1.m1.6889.m1	Male-specific lethal 3 homolog (Male-specific lethal-3 homolog 1) (Male-specific lethal-3 protein-like 1) (MSL3-like 1)	Q5R6Y9
aten_0.1.m1.10329.m1	170.281	-0.177376	0.128786	-1.3773	0.16842	0.999948	aten_0.1.m1.10329.m1	NA	NA
aten_0.1.m1.24759.m1	1582.97	-0.103941	0.081156	-1.28076	0.200279	0.999948	aten_0.1.m1.24759.m1	Histone-lysine N-methyltransferase EHMT1 (EC 2.1.1.-) (EC 2.1.1.43) (Euchromatic histone-lysine N-methyltransferase 1) (Eu-HMTase1) (G9a-like protein 1) (GLP) (GLP1) (Histone H3-K9 methyltransferase 5) (H3-K9-HMTase 5) (Lysine N-methyltransferase 1D)	Q9H9B1
aten_0.1.m1.2967.m1	943.19	-0.0866419	0.15407	-0.562355	0.573874	0.999948	aten_0.1.m1.2967.m1	5'-nucleotidase (5'-NT) (EC 3.1.3.5) (Ecto-5'-nucleotidase) (CD antigen CD73)	Q61503
aten_0.1.m1.36662.m1	348.032	-0.193799	0.129273	-1.49914	0.133837	0.999948	aten_0.1.m1.36662.m1	E3 ubiquitin-protein ligase FANCL (EC 2.3.2.27) (Fanconi anemia group L protein) (Fanconi anemia-associated polypeptide of 43 kDa) (FAAP43) (RING-type E3 ubiquitin transferase FANCL)	Q9NW38
aten_0.1.m1.4468.m1	633.31	-0.0491177	0.154085	-0.31877	0.749901	0.999948	aten_0.1.m1.4468.m1	Acyl-CoA-binding domain-containing protein 4 (Acyl-CoA binding protein 4)	Q9MA55
aten_0.1.m1.29829.m1	140.874	-0.00423393	0.189193	-0.0223789	0.982146	0.999948	aten_0.1.m1.29829.m1	NA	NA
aten_0.1.m1.23755.m1	13.8783	0.514602	0.398672	1.29079	0.196776	0.999948	aten_0.1.m1.23755.m1	NA	NA
aten_0.1.m1.13820.m1	40.041	-0.146943	0.21512	-0.683074	0.49456	0.999948	aten_0.1.m1.13820.m1	NA	NA
aten_0.1.m1.32458.m1	999.341	0.12058	0.153116	0.787503	0.430988	0.999948	aten_0.1.m1.32458.m1	A disintegrin and metalloproteinase with thrombospondin motifs 20 (ADAM-TS 20) (ADAM-TS20) (ADAMTS-20) (EC 3.4.24.-)	P59511
aten_0.1.m1.12381.m1	789.473	-0.107424	0.112729	-0.952941	0.34062	0.999948	aten_0.1.m1.12381.m1	Ubiquitin carboxyl-terminal hydrolase 10 (EC 3.4.19.12) (Deubiquitinating enzyme 10) (Ubiquitin thioesterase 10) (Ubiquitin-specific-processing protease 10)	Q3KR59
aten_0.1.m1.19003.m1	138.507	-0.124384	0.134903	-0.922024	0.356516	0.999948	aten_0.1.m1.19003.m1	Polycystin-1 (PC1) (Autosomal dominant polycystic kidney disease 1 protein)	P98161
aten_0.1.m1.26535.m1	588.411	-0.10438	0.175321	-0.595364	0.5516	0.999948	aten_0.1.m1.26535.m1	Elongator complex protein 5 (Dermal papilla-derived protein 6 homolog) (Retinoic acid-induced protein 12)	A1A5V9
aten_0.1.m1.11895.m1	1045.58	-0.0855551	0.118677	-0.720906	0.470967	0.999948	aten_0.1.m1.11895.m1	Myc box-dependent-interacting protein 1 (Amphiphysin II) (Amphiphysin-like protein) (Box-dependent myc-interacting protein 1) (Bridging integrator 1)	O00499
aten_0.1.m1.4948.m1	1747.2	-0.140212	0.218121	-0.642816	0.520343	0.999948	aten_0.1.m1.4948.m1	Extended synaptotagmin-2 (E-Syt2) (Chr2Syt)	A0FGR8
aten_0.1.m1.3220.m1	1263.99	0.030975	0.106523	0.290783	0.771217	0.999948	aten_0.1.m1.3220.m1	E3 ubiquitin-protein ligase listerin (EC 2.3.2.27) (RING finger protein 160) (Zfp-294) (RING-type E3 ubiquitin transferase listerin)	E1C231
aten_0.1.m1.17497.m1	253.82	-0.101928	0.101693	-1.00231	0.316193	0.999948	aten_0.1.m1.17497.m1	Netrin-1	O09118
aten_0.1.m1.37040.m1	755.392	0.488461	0.221593	2.20431	0.0275025	0.999948	aten_0.1.m1.37040.m1	Protein phosphatase 1 regulatory subunit 27 (Dysferlin-interacting protein 1)	Q9D119
aten_0.1.m1.11850.m1	2200.62	0.028307	0.212495	0.133212	0.894025	0.999948	aten_0.1.m1.11850.m1	STE20-related kinase adapter protein alpha (STRAD alpha) (STE20-related adapter protein)	Q5E9J9
aten_0.1.m1.36778.m1	1512.81	-0.0148224	0.1131	-0.131056	0.895731	0.999948	aten_0.1.m1.36778.m1	Coiled-coil-helix-coiled-coil-helix domain-containing protein 2	Q9D1L0
aten_0.1.m1.29560.m1	67.4823	-0.240961	0.245488	-0.981561	0.326316	0.999948	aten_0.1.m1.29560.m1	NA	NA
aten_0.1.m1.9183.m1	59.1827	0.130276	0.275696	0.472537	0.636544	0.999948	aten_0.1.m1.9183.m1	Short transient receptor potential channel 5 (TrpC5) (Transient receptor protein 5) (TRP-5) (hTRP-5) (hTRP5)	Q9UL62
aten_0.1.m1.24540.m1	70.6813	0.0860802	0.169213	0.508708	0.610957	0.999948	aten_0.1.m1.24540.m1	ATP-dependent DNA helicase PIF1 (EC 3.6.4.12) (DNA repair and recombination helicase PIF1) (Petite integration frequency protein 1) (Telomere stability protein 1)	P07271
aten_0.1.m1.775.m1	304.104	0.138763	0.141175	0.982912	0.325651	0.999948	aten_0.1.m1.775.m1	NA	NA
aten_0.1.m1.6251.m1	2677.99	0.0302874	0.0644669	0.469814	0.638488	0.999948	aten_0.1.m1.6251.m1	Dynamin-binding protein (Scaffold protein Tuba)	Q6XZF7
aten_0.1.m1.22962.m1	995.405	0.125545	0.113675	1.10442	0.26941	0.999948	aten_0.1.m1.22962.m1	CAP-Gly domain-containing linker protein 2 (Cytoplasmic linker protein 115) (CLIP-115) (Cytoplasmic linker protein 2) (Williams-Beuren syndrome chromosomal region 3 protein) (Williams-Beuren syndrome chromosomal region 4 protein)	Q9UDT6
aten_0.1.m1.13815.m1	36.1443	0.275072	0.262228	1.04898	0.294186	0.999948	aten_0.1.m1.13815.m1	NA	NA
aten_0.1.m1.8498.m1	2229.62	-0.0476603	0.146324	-0.325718	0.744638	0.999948	aten_0.1.m1.8498.m1	Dual specificity mitogen-activated protein kinase kinase 1 (MAP kinase kinase 1) (MAPKK 1) (EC 2.7.12.2) (ERK activator kinase 1) (MAPK/ERK kinase 1) (MEK1)	Q05116
aten_0.1.m1.29832.m1	1662.08	0.0704767	0.163218	0.431795	0.665891	0.999948	aten_0.1.m1.29832.m1	NA	NA
aten_0.1.m1.14827.m1	21.0102	0.176678	0.315584	0.559844	0.575586	0.999948	aten_0.1.m1.14827.m1	NA	NA
aten_0.1.m1.1991.m1	184.58	0.135606	0.171379	0.791263	0.428791	0.999948	aten_0.1.m1.1991.m1	E3 ubiquitin-protein ligase ZSWIM2 (EC 2.3.2.27) (MEKK1-related protein X) (MEX) (RING-type E3 ubiquitin transferase ZSWIM2) (ZZ-type zinc finger-containing protein 2) (Zinc finger SWIM domain-containing protein 2)	Q8NEG5
aten_0.1.m1.31026.m1	59.6129	-0.396718	0.494802	-0.801771	0.422685	0.999948	aten_0.1.m1.31026.m1	NA	NA
aten_0.1.m1.6837.m1	148.316	-0.113511	0.14551	-0.780094	0.435336	0.999948	aten_0.1.m1.6837.m1	NA	NA
aten_0.1.m1.14106.m1	3333.5	-0.0793385	0.115801	-0.685128	0.493263	0.999948	aten_0.1.m1.14106.m1	60S ribosomal protein L23a	P62752
aten_0.1.m1.24472.m1	483.302	-0.0442954	0.207972	-0.212988	0.831336	0.999948	aten_0.1.m1.24472.m1	NA	NA
aten_0.1.m1.19245.m1	11.4573	-0.25636	0.446959	-0.573566	0.566262	0.999948	aten_0.1.m1.19245.m1	NA	NA
aten_0.1.m1.25070.m1	65.2764	0.0405367	0.268806	0.150803	0.880131	0.999948	aten_0.1.m1.25070.m1	NA	NA
aten_0.1.m1.1.m1	2159.15	0.074947	0.135988	0.551128	0.581546	0.999948	aten_0.1.m1.1.m1	Glutamyl aminopeptidase (EAP) (EC 3.4.11.7) (Aminopeptidase A) (AP-A) (CD antigen CD249)	Q32LQ0
aten_0.1.m1.22155.m1	745.038	0.0977212	0.0775203	1.26059	0.207457	0.999948	aten_0.1.m1.22155.m1	5'-3' exoribonuclease 2 (EC 3.1.13.-) (Protein Dhm1)	Q9DBR1
aten_0.1.m1.10640.m1	43.8612	-0.0076659	0.228614	-0.0335321	0.97325	0.999948	aten_0.1.m1.10640.m1	NA	NA
aten_0.1.m1.11543.m1	1017.26	0.0858542	0.316539	0.271228	0.786216	0.999948	aten_0.1.m1.11543.m1	Myosin light chain kinase, smooth muscle (MLCK) (smMLCK) (EC 2.7.11.18) (Telokin) [Cleaved into: Myosin light chain kinase, smooth muscle, deglutamylated form]	Q28824
aten_0.1.m1.19863.m1	2615.26	0.264088	0.131138	2.01382	0.0440282	0.999948	aten_0.1.m1.19863.m1	Voltage-dependent calcium channel type A subunit alpha-1 (Cacophony protein)	C9D7C2
aten_0.1.m1.12763.m1	1478.49	0.0630347	0.0753428	0.836638	0.402796	0.999948	aten_0.1.m1.12763.m1	Exocyst complex component 6B (Exocyst complex component Sec15B) (SEC15-like protein 2)	Q9Y2D4
aten_0.1.m1.22133.m1	669.214	0.107341	0.108921	0.985489	0.324384	0.999948	aten_0.1.m1.22133.m1	Signal recognition particle 54 kDa protein (SRP54)	P14576
aten_0.1.m1.32234.m1	454.043	0.0135521	0.104704	0.129433	0.897015	0.999948	aten_0.1.m1.32234.m1	NA	NA
aten_0.1.m1.4670.m1	10.8192	-0.178432	0.456506	-0.390865	0.695897	0.999948	aten_0.1.m1.4670.m1	NA	NA
aten_0.1.m1.1029.m1	1273.73	-0.0221803	0.145345	-0.152605	0.87871	0.999948	aten_0.1.m1.1029.m1	Leucine-rich repeat serine/threonine-protein kinase 2 (EC 2.7.11.1) (Dardarin)	Q5S007
aten_0.1.m1.1670.m1	95.9566	0.146983	0.202125	0.72719	0.467109	0.999948	aten_0.1.m1.1670.m1	Vesicular glutamate transporter 3 (VGluT3) (Solute carrier family 17 member 8)	Q7TSF2
aten_0.1.m1.19700.m1	232.333	-0.0328094	0.217043	-0.151166	0.879845	0.999948	aten_0.1.m1.19700.m1	Mannan-binding lectin serine protease 1 (EC 3.4.21.-) (Complement factor MASP-3) (Complement-activating component of Ra-reactive factor) (Mannose-binding lectin-associated serine protease 1) (MASP-1) (Mannose-binding protein-associated serine protease) (Ra-reactive factor serine protease p100) (RaRF) (Serine protease 5) [Cleaved into: Mannan-binding lectin serine protease 1 heavy chain; Mannan-bi…	Q8CHN8
aten_0.1.m1.1481.m1	944.267	-0.172233	0.148454	-1.16017	0.245978	0.999948	aten_0.1.m1.1481.m1	Tetratricopeptide repeat protein 31 (TPR repeat protein 31)	Q49AM3
aten_0.1.m1.5850.m1	734.029	-0.127524	0.145035	-0.879265	0.379257	0.999948	aten_0.1.m1.5850.m1	Heterogeneous nuclear ribonucleoprotein U-like protein 1 (Adenovirus early region 1B-associated protein 5) (E1B-55 kDa-associated protein 5) (E1B-AP5)	Q9BUJ2
aten_0.1.m1.20724.m1	1010.67	0.00313586	0.247778	0.0126559	0.989902	0.999948	aten_0.1.m1.20724.m1	Angiotensin-converting enzyme (EC 3.4.15.1) (Dipeptidyl carboxypeptidase I) (Kininase II)	Q10714
aten_0.1.m1.17656.m1	160.218	0.126377	0.245759	0.514232	0.60709	0.999948	aten_0.1.m1.17656.m1	BTB/POZ domain-containing protein 6	Q8K2J9
aten_0.1.m1.22839.m1	603.306	0.0644546	0.19807	0.325414	0.744868	0.999948	aten_0.1.m1.22839.m1	NA	NA
aten_0.1.m1.31604.m1	6.22444	-0.0326434	0.525914	-0.0620699	0.950507	0.999948	aten_0.1.m1.31604.m1	NA	NA
aten_0.1.m1.11708.m1	370.125	0.0605792	0.163032	0.371578	0.710207	0.999948	aten_0.1.m1.11708.m1	Vesicle transport through interaction with t-SNAREs homolog 1A (Vesicle transport v-SNARE protein Vti1-like 2) (Vti1-rp2)	Q96AJ9
aten_0.1.m1.31329.m1	19.372	-0.122998	0.325837	-0.377483	0.705815	0.999948	aten_0.1.m1.31329.m1	Melatonin receptor type 1A (Mel-1A-R) (Mel1a receptor)	P48040
aten_0.1.m1.21734.m1	1311.38	-0.143637	0.109624	-1.31027	0.190104	0.999948	aten_0.1.m1.21734.m1	NA	NA
aten_0.1.m1.21874.m1	2211.55	0.00441092	0.168278	0.026212	0.979088	0.999948	aten_0.1.m1.21874.m1	Coiled-coil domain-containing protein 97	Q9DBT3
aten_0.1.m1.25978.m1	16.1029	0.0670559	0.371424	0.180537	0.856731	0.999948	aten_0.1.m1.25978.m1	NA	NA
aten_0.1.m1.6358.m1	89.0238	0.0364179	0.25801	0.141149	0.887752	0.999948	aten_0.1.m1.6358.m1	NA	NA
aten_0.1.m1.15679.m1	23288.7	0.252436	0.105322	2.3968	0.0165391	0.999948	aten_0.1.m1.15679.m1	Elongation factor 2 (EF-2)	Q90705
aten_0.1.m1.5366.m1	91.4905	-0.292948	0.261372	-1.12081	0.262369	0.999948	aten_0.1.m1.5366.m1	NA	NA
aten_0.1.m1.8892.m1	27.4357	-0.434513	0.605133	-0.718045	0.472729	0.999948	aten_0.1.m1.8892.m1	NA	NA
aten_0.1.m1.4827.m1	6861.66	0.0274385	0.0925157	0.296582	0.766785	0.999948	aten_0.1.m1.4827.m1	Succinate dehydrogenase [ubiquinone] flavoprotein subunit, mitochondrial (EC 1.3.5.1) (Flavoprotein subunit of complex II) (Fp)	Q0QF01
aten_0.1.m1.34662.m1	17.9327	-0.352382	0.262925	-1.34024	0.180169	0.999948	aten_0.1.m1.34662.m1	PiggyBac transposable element-derived protein 4	Q96DM1
aten_0.1.m1.14726.m1	125.358	0.202682	0.262269	0.772803	0.439639	0.999948	aten_0.1.m1.14726.m1	MORN repeat-containing protein 4 (Retinophilin)	Q0VD26
aten_0.1.m1.10724.m1	696.2	-0.246117	0.206808	-1.19008	0.234016	0.999948	aten_0.1.m1.10724.m1	NA	NA
aten_0.1.m1.33120.m1	167.344	0.0160389	0.192896	0.083148	0.933734	0.999948	aten_0.1.m1.33120.m1	NA	NA
aten_0.1.m1.21546.m1	594.413	-0.160238	0.107934	-1.4846	0.13765	0.999948	aten_0.1.m1.21546.m1	Protein CWC15 homolog A	Q6NUB2
aten_0.1.m1.15320.m1	290.735	-0.150585	0.140592	-1.07108	0.284135	0.999948	aten_0.1.m1.15320.m1	Ankyrin repeat and BTB/POZ domain-containing protein 1 (Elongation factor 1A-binding protein)	Q969K4
aten_0.1.m1.34380.m1	239.89	-0.0710486	0.552197	-0.128665	0.897622	0.999948	aten_0.1.m1.34380.m1	NA	NA
aten_0.1.m1.18891.m1	1233.48	0.204292	0.190593	1.07188	0.283775	0.999948	aten_0.1.m1.18891.m1	Probable helicase with zinc finger domain (EC 3.6.4.-)	Q6DFV5
aten_0.1.m1.33291.m1	101.969	-0.161876	0.151904	-1.06565	0.286583	0.999948	aten_0.1.m1.33291.m1	NA	NA
aten_0.1.m1.32305.m1	31.8629	-0.224792	0.208528	-1.07799	0.281036	0.999948	aten_0.1.m1.32305.m1	Scavenger receptor cysteine-rich domain superfamily protein (ApSRCR1)	F7J220
aten_0.1.m1.951.m1	1315.97	0.164365	0.134841	1.21896	0.222859	0.999948	aten_0.1.m1.951.m1	Cilia- and flagella-associated protein 46 (Tetratricopeptide repeat protein 40)	Q8IYW2
aten_0.1.m1.35074.m1	423.658	-0.221424	0.26466	-0.836635	0.402798	0.999948	aten_0.1.m1.35074.m1	NA	NA
aten_0.1.m1.19738.m1	144.539	0.0525965	0.139785	0.376267	0.706719	0.999948	aten_0.1.m1.19738.m1	Skeletal aspartic acid-rich protein 2 (Fragment)	B3EWY8
aten_0.1.m1.11749.m1	16.1115	0.0851169	0.419554	0.202875	0.839233	0.999948	aten_0.1.m1.11749.m1	G-protein-signaling modulator 2 (Mosaic protein LGN)	P81274
aten_0.1.m1.6959.m1	220.683	0.0434676	0.412914	0.10527	0.916161	0.999948	aten_0.1.m1.6959.m1	NA	NA
aten_0.1.m1.7534.m1	34.0898	0.196649	0.192503	1.02154	0.306999	0.999948	aten_0.1.m1.7534.m1	NA	NA
aten_0.1.m1.18754.m1	1587.82	-0.109385	0.0954726	-1.14572	0.25191	0.999948	aten_0.1.m1.18754.m1	V-type proton ATPase 116 kDa subunit a isoform 1 (V-ATPase 116 kDa isoform a1) (Clathrin-coated vesicle/synaptic vesicle proton pump 116 kDa subunit) (Vacuolar adenosine triphosphatase subunit Ac116) (Vacuolar proton pump subunit 1) (Vacuolar proton translocating ATPase 116 kDa subunit a isoform 1)	Q9Z1G4
aten_0.1.m1.1222.m1	240.432	-0.0207485	0.149021	-0.139233	0.889266	0.999948	aten_0.1.m1.1222.m1	Synaptic vesicular amine transporter (Monoamine transporter) (Solute carrier family 18 member 2) (Vesicular amine transporter 2) (VAT2)	Q27963
aten_0.1.m1.29670.m1	826.824	-0.0120698	0.0928546	-0.129986	0.896578	0.999948	aten_0.1.m1.29670.m1	NA	NA
aten_0.1.m1.37398.m1	125.222	0.0406358	0.201736	0.201431	0.840362	0.999948	aten_0.1.m1.37398.m1	NLR family CARD domain-containing protein 3 (CARD15-like protein) (Caterpiller protein 16.2) (CLR16.2) (NACHT, LRR and CARD domains-containing protein 3) (Nucleotide-binding oligomerization domain protein 3)	Q7RTR2
aten_0.1.m1.26424.m1	1170.95	-0.123911	0.0931177	-1.33069	0.18329	0.999948	aten_0.1.m1.26424.m1	Dihydropteridine reductase (EC 1.5.1.34) (HDHPR) (Quinoid dihydropteridine reductase)	Q3T0Z7
aten_0.1.m1.12675.m1	143.454	-0.0109909	0.129999	-0.084546	0.932622	0.999948	aten_0.1.m1.12675.m1	Golgi-associated plant pathogenesis-related protein 1 (GAPR-1) (Golgi-associated PR-1 protein) (Glioma pathogenesis-related protein 2) (GliPR 2)	Q9H4G4
aten_0.1.m1.9235.m1	349.19	0.110016	0.159845	0.688268	0.491284	0.999948	aten_0.1.m1.9235.m1	E3 ubiquitin-protein ligase TRIM71 (EC 2.3.2.27) (Protein lin-41 homolog) (RING-type E3 ubiquitin transferase TRIM71) (Tripartite motif-containing protein 71)	E7FAM5
aten_0.1.m1.25692.m1	42.06	-0.0616778	0.259143	-0.238007	0.811875	0.999948	aten_0.1.m1.25692.m1	IgLON family member 5	Q8HW98
aten_0.1.m1.18210.m1	942.475	0.156179	0.201309	0.775819	0.437856	0.999948	aten_0.1.m1.18210.m1	NA	NA
aten_0.1.m1.29414.m1	32.4095	0.50639	0.350564	1.4445	0.148599	0.999948	aten_0.1.m1.29414.m1	NA	NA
aten_0.1.m1.20777.m1	186.416	0.18434	0.199592	0.923583	0.355703	0.999948	aten_0.1.m1.20777.m1	Profilin	P18321
aten_0.1.m1.7370.m1	1043.14	-0.0718013	0.141234	-0.508384	0.611184	0.999948	aten_0.1.m1.7370.m1	40S ribosomal protein S29	Q4PM47
aten_0.1.m1.17262.m1	460.24	-0.0122675	0.204579	-0.0599647	0.952184	0.999948	aten_0.1.m1.17262.m1	Ankyrin-1 (ANK-1) (Erythrocyte ankyrin)	Q02357
aten_0.1.m1.5619.m1	340.965	-0.337237	0.171052	-1.97155	0.0486615	0.999948	aten_0.1.m1.5619.m1	Trafficking protein particle complex subunit 5	Q2NL13
aten_0.1.m1.9186.m1	303.781	-0.124339	0.169777	-0.732368	0.463944	0.999948	aten_0.1.m1.9186.m1	Pancreatic secretory granule membrane major glycoprotein GP2 (Pancreatic zymogen granule membrane protein GP-2)	P25291
aten_0.1.m1.35029.m1	98.4977	0.411567	0.223382	1.84244	0.0654111	0.999948	aten_0.1.m1.35029.m1	NA	NA
aten_0.1.m1.22531.m1	585.658	0.0135796	0.24567	0.0552758	0.955919	0.999948	aten_0.1.m1.22531.m1	Probable serine/threonine-protein kinase kinX (EC 2.7.11.1)	Q23915
aten_0.1.m1.15315.m1	1271.16	-0.0744872	0.240202	-0.310103	0.756483	0.999948	aten_0.1.m1.15315.m1	Sacsin (DnaJ homolog subfamily C member 29) (DNAJC29)	Q9NZJ4
aten_0.1.m1.18555.m1	203.787	0.63804	0.253669	2.51524	0.011895	0.999948	aten_0.1.m1.18555.m1	NA	NA
aten_0.1.m1.36165.m1	58.8013	0.0625704	0.23808	0.262813	0.792695	0.999948	aten_0.1.m1.36165.m1	NA	NA
aten_0.1.m1.9588.m1	120.589	-0.0816382	0.188686	-0.432668	0.665256	0.999948	aten_0.1.m1.9588.m1	Vertnin	Q08C99
aten_0.1.m1.7185.m1	1812.09	0.504247	0.208912	2.41368	0.0157925	0.999948	aten_0.1.m1.7185.m1	Pyroglutamylated RF-amide peptide receptor (AQ27) (G-protein coupled receptor 103) (Orexigenic neuropeptide QRFP receptor) (SP9155)	Q96P65
aten_0.1.m1.19710.m1	4729.89	-0.0922208	0.128628	-0.71696	0.473399	0.999948	aten_0.1.m1.19710.m1	NA	NA
aten_0.1.m1.2157.m1	1879.28	-0.0240339	0.104612	-0.229743	0.818292	0.999948	aten_0.1.m1.2157.m1	Coiled-coil domain-containing protein 47	Q3ZC50
aten_0.1.m1.24353.m1	593.637	-0.0150894	0.0975344	-0.154709	0.877051	0.999948	aten_0.1.m1.24353.m1	NACHT domain- and WD repeat-containing protein 1	A6H603
aten_0.1.m1.31568.m1	22.7817	-0.061802	0.476695	-0.129647	0.896846	0.999948	aten_0.1.m1.31568.m1	NA	NA
aten_0.1.m1.2226.m1	457.379	0.0169824	0.143537	0.118313	0.905819	0.999948	aten_0.1.m1.2226.m1	Zinc finger MYM-type protein 2 (Zinc finger protein 198)	Q5RDJ2
aten_0.1.m1.24289.m1	606.705	0.349318	0.278666	1.25353	0.210012	0.999948	aten_0.1.m1.24289.m1	NA	NA
aten_0.1.m1.1695.m1	230.298	-0.0169235	0.128566	-0.131632	0.895275	0.999948	aten_0.1.m1.1695.m1	Uncharacterized skeletal organic matrix protein 5 (Uncharacterized SOMP-5)	B8VIU6
aten_0.1.m1.26907.m1	192.846	-0.0261662	0.358044	-0.073081	0.941742	0.999948	aten_0.1.m1.26907.m1	NA	NA
aten_0.1.m1.2178.m1	904.99	-0.0952271	0.113772	-0.836999	0.402593	0.999948	aten_0.1.m1.2178.m1	Late secretory pathway protein AVL9 (APL2 VPS1 synthetic lethal protein 9)	Q12500
aten_0.1.m1.887.m1	21.3191	0.169626	0.274224	0.618567	0.536202	0.999948	aten_0.1.m1.887.m1	NA	NA
aten_0.1.m1.14173.m1	794.879	-0.115652	0.10282	-1.1248	0.260674	0.999948	aten_0.1.m1.14173.m1	NA	NA
aten_0.1.m1.23941.m1	385.009	0.0075885	0.0963166	0.0787871	0.937202	0.999948	aten_0.1.m1.23941.m1	NA	NA
aten_0.1.m1.23366.m1	819.997	0.0918608	0.157976	0.581484	0.560914	0.999948	aten_0.1.m1.23366.m1	Protein ANTAGONIST OF LIKE HETEROCHROMATIN PROTEIN 1 (EC 3.1.-.-)	Q94K49
aten_0.1.m1.25226.m1	959.098	-0.126121	0.181027	-0.696696	0.485993	0.999948	aten_0.1.m1.25226.m1	NA	NA
aten_0.1.m1.29654.m1	1899.13	-0.0580712	0.284609	-0.204039	0.838323	0.999948	aten_0.1.m1.29654.m1	D-inositol 3-phosphate glycosyltransferase (EC 2.4.1.250) (N-acetylglucosamine-inositol-phosphate N-acetylglucosaminyltransferase) (GlcNAc-Ins-P N-acetylglucosaminyltransferase)	Q0SF06
aten_0.1.m1.18940.m1	718.958	0.0834166	0.164274	0.507788	0.611602	0.999948	aten_0.1.m1.18940.m1	Transient receptor potential cation channel subfamily A member 1 (Ankyrin-like with transmembrane domains protein 1) (Transformation-sensitive protein p120)	O75762
aten_0.1.m1.27799.m1	3181.91	0.172035	0.116287	1.4794	0.139033	0.999948	aten_0.1.m1.27799.m1	LIM and calponin homology domains-containing protein 1	Q3KQW7
aten_0.1.m1.10812.m1	1740.05	0.0708538	0.0763959	0.927456	0.35369	0.999948	aten_0.1.m1.10812.m1	Serine/threonine-protein phosphatase 4 regulatory subunit 3A (SMEK homolog 1)	Q6P2K6
aten_0.1.m1.21831.m1	11.8527	-0.670184	0.364095	-1.84068	0.0656678	0.999948	aten_0.1.m1.21831.m1	Pogo transposable element with KRAB domain	Q9P215
aten_0.1.m1.15385.m1	213.105	0.632244	0.335048	1.88702	0.0591571	0.999948	aten_0.1.m1.15385.m1	VWFA and cache domain-containing protein 1 (Cache domain-containing protein 1)	Q5VU97
aten_0.1.m1.28968.m1	2217.17	0.1161	0.0789913	1.46978	0.141622	0.999948	aten_0.1.m1.28968.m1	Thioredoxin reductase-like selenoprotein T1b (EC 1.8.1.9)	Q6PHY8
aten_0.1.m1.17438.m1	34.4783	-0.0410741	0.231956	-0.177077	0.859448	0.999948	aten_0.1.m1.17438.m1	Pogo transposable element with KRAB domain	Q9P215
aten_0.1.m1.7754.m1	32.6246	0.196107	0.298405	0.657186	0.511061	0.999948	aten_0.1.m1.7754.m1	UDP-GalNAc:beta-1,3-N-acetylgalactosaminyltransferase 1 (Beta-1,3-GalNAc-T1) (EC 2.4.1.79) (Beta-1,3-galactosyltransferase 3) (Beta-1,3-GalTase 3) (Beta3Gal-T3) (Beta3GalT3) (b3Gal-T3) (Beta-3-Gx-T3) (Galactosylgalactosylglucosylceramide beta-D-acetyl-galactosaminyltransferase) (Globoside synthase) (UDP-N-acetylgalactosamine:globotriaosylceramide beta-1,3-N-acetylgalactosaminyltransferase)	Q5RAL7
aten_0.1.m1.108.m1	199.03	-0.12297	0.286449	-0.429292	0.667711	0.999948	aten_0.1.m1.108.m1	THAP domain-containing protein 1	Q8CHW1
aten_0.1.m1.16654.m1	243.319	0.0545424	0.164332	0.331903	0.739963	0.999948	aten_0.1.m1.16654.m1	Macrophage mannose receptor 1 (MMR) (C-type lectin domain family 13 member D) (C-type lectin domain family 13 member D-like) (Human mannose receptor) (hMR) (Macrophage mannose receptor 1-like protein 1) (CD antigen CD206)	P22897
aten_0.1.m1.33818.m1	105.69	-0.046352	0.196751	-0.235587	0.813753	0.999948	aten_0.1.m1.33818.m1	Sterile alpha motif domain-containing protein 5 (SAM domain-containing protein 5)	Q3V1H9
aten_0.1.m1.19477.m1	218.019	-0.133934	0.18371	-0.729051	0.46597	0.999948	aten_0.1.m1.19477.m1	NA	NA
aten_0.1.m1.5221.m1	1755.83	0.00748469	0.281573	0.0265817	0.978793	0.999948	aten_0.1.m1.5221.m1	Epidermal retinol dehydrogenase 2 (EPHD-2) (RDH-E2) (EC 1.1.1.105) (Retinal short-chain dehydrogenase reductase 2) (retSDR2) (Short-chain dehydrogenase/reductase family 16C member 5)	Q8N3Y7
aten_0.1.m1.28677.m1	65.6154	0.0012557	0.260491	0.00482052	0.996154	0.999948	aten_0.1.m1.28677.m1	Uncharacterized protein F54H12.2	P34456
aten_0.1.m1.26766.m1	513.061	0.404375	0.265656	1.52218	0.127964	0.999948	aten_0.1.m1.26766.m1	Transposon TX1 uncharacterized 149 kDa protein (ORF 2)	P14381
aten_0.1.m1.29456.m1	65.1302	0.255865	0.194331	1.31665	0.187958	0.999948	aten_0.1.m1.29456.m1	Ficolin-1 (Collagen/fibrinogen domain-containing protein 1) (Ficolin-A) (Ficolin-alpha) (M-ficolin)	O70165
aten_0.1.m1.1757.m1	7.46886	-0.191225	0.410163	-0.466218	0.641059	0.999948	aten_0.1.m1.1757.m1	NA	NA
aten_0.1.m1.19922.m1	19.7455	0.305995	0.300659	1.01775	0.308798	0.999948	aten_0.1.m1.19922.m1	NA	NA
aten_0.1.m1.2756.m1	56.5623	0.0933571	0.230211	0.405528	0.685089	0.999948	aten_0.1.m1.2756.m1	NA	NA
aten_0.1.m1.17921.m1	1423.05	0.429688	0.239735	1.79234	0.0730781	0.999948	aten_0.1.m1.17921.m1	Tricarboxylate transport protein, mitochondrial (Citrate transport protein) (CTP) (Solute carrier family 25 member 1) (Tricarboxylate carrier protein)	P79110
aten_0.1.m1.30523.m1	2738.64	0.0485388	0.101556	0.477953	0.632684	0.999948	aten_0.1.m1.30523.m1	Small G protein signaling modulator 2 (RUN and TBC1 domain-containing protein 1)	Q80U12
aten_0.1.m1.2978.m1	1138.3	0.071828	0.155342	0.462386	0.643805	0.999948	aten_0.1.m1.2978.m1	Synaptotagmin-like protein 4 (Exophilin-2) (Granuphilin)	Q96C24
aten_0.1.m1.14100.m1	292.318	0.994088	0.434675	2.28697	0.0221976	0.999948	aten_0.1.m1.14100.m1	NA	NA
aten_0.1.m1.27906.m1	1110.42	0.0635881	0.128665	0.494213	0.621156	0.999948	aten_0.1.m1.27906.m1	DNA damage-regulated autophagy modulator protein 2 (Transmembrane protein 77)	Q5BK09
aten_0.1.m1.31223.m1	3471.99	0.121899	0.152784	0.797851	0.424957	0.999948	aten_0.1.m1.31223.m1	WW domain-binding protein 2 (WBP-2)	Q969T9
aten_0.1.m1.695.m1	1023.76	-0.0867701	0.31309	-0.277142	0.781671	0.999948	aten_0.1.m1.695.m1	Protein-glutamine gamma-glutamyltransferase K (EC 2.3.2.13) (Epidermal TGase) (Transglutaminase K) (TG(K)) (TGK) (TGase K) (Transglutaminase-1) (TGase-1)	Q9GLK0
aten_0.1.m1.20729.m1	373.81	-0.294507	0.166458	-1.76926	0.0768508	0.999948	aten_0.1.m1.20729.m1	39S ribosomal protein L41-A, mitochondrial (L41mt-A) (MRP-L41-A)	Q6DJI4
aten_0.1.m1.22025.m1	114.611	0.0528183	0.160157	0.329791	0.741558	0.999948	aten_0.1.m1.22025.m1	Tetratricopeptide repeat protein 28 (TPR repeat protein 28) (TPR repeat-containing big gene cloned at Keio)	Q96AY4
aten_0.1.m1.7600.m1	1539.81	0.0050657	0.189818	0.0266872	0.978709	0.999948	aten_0.1.m1.7600.m1	Eukaryotic translation initiation factor 4 gamma 1 (eIF-4-gamma 1) (eIF-4G 1) (eIF-4G1) (p220)	Q04637
aten_0.1.m1.32348.m1	42.3076	-0.000861693	0.232709	-0.00370288	0.997046	0.999948	aten_0.1.m1.32348.m1	NA	NA
aten_0.1.m1.4096.m1	52.8929	-0.526321	0.360221	-1.46111	0.143986	0.999948	aten_0.1.m1.4096.m1	NA	NA
aten_0.1.m1.15905.m1	24.2047	-0.126927	0.259952	-0.488271	0.625358	0.999948	aten_0.1.m1.15905.m1	NA	NA
aten_0.1.m1.22184.m1	733.381	-0.186367	0.150024	-1.24225	0.214144	0.999948	aten_0.1.m1.22184.m1	Centrosomal protein of 128 kDa (Cep128)	Q6ZU80
aten_0.1.m1.18823.m1	81.2883	-0.0908684	0.197276	-0.460616	0.645074	0.999948	aten_0.1.m1.18823.m1	NA	NA
aten_0.1.m1.26808.m1	21.351	-0.587665	0.307952	-1.9083	0.0563522	0.999948	aten_0.1.m1.26808.m1	NA	NA
aten_0.1.m1.8744.m1	11.3769	0.027937	0.382485	0.0730409	0.941774	0.999948	aten_0.1.m1.8744.m1	NA	NA
aten_0.1.m1.32699.m1	255.771	0.109762	0.227259	0.48298	0.62911	0.999948	aten_0.1.m1.32699.m1	NA	NA
aten_0.1.m1.5173.m1	245.934	0.0758304	0.117616	0.64473	0.519102	0.999948	aten_0.1.m1.5173.m1	RBPJ-interacting and tubulin-associated protein 1 (RBPJ-interacting and tubulin-associated protein)	Q2KJ10
aten_0.1.m1.13764.m1	22.8785	-0.147445	0.302074	-0.488108	0.625473	0.999948	aten_0.1.m1.13764.m1	NA	NA
aten_0.1.m1.34310.m1	184.864	-0.383098	0.723579	-0.529449	0.596494	0.999948	aten_0.1.m1.34310.m1	NA	NA
aten_0.1.m1.33771.m1	38.3708	-0.0660443	0.213733	-0.309003	0.757319	0.999948	aten_0.1.m1.33771.m1	NA	NA
aten_0.1.m1.15995.m1	88.5767	-0.0269723	0.165706	-0.162772	0.870698	0.999948	aten_0.1.m1.15995.m1	Tetratricopeptide repeat protein 28 (TPR repeat protein 28) (TPR repeat-containing big gene cloned at Keio)	Q96AY4
aten_0.1.m1.37102.m1	34.3048	-0.0874002	0.190649	-0.458434	0.64664	0.999948	aten_0.1.m1.37102.m1	NA	NA
aten_0.1.m1.27438.m1	18.488	-0.0256714	0.295425	-0.0868964	0.930754	0.999948	aten_0.1.m1.27438.m1	N-lysine methyltransferase KMT5A-A (EC 2.1.1.-) (Histone-lysine N-methyltransferase KMT5A-A) (EC 2.1.1.43) (Lysine-specific methylase 5A-A) (SET domain-containing protein 8-A)	Q08AY6
aten_0.1.m1.1713.m1	56.8736	-0.0709937	0.190271	-0.373118	0.709061	0.999948	aten_0.1.m1.1713.m1	Beta-1 adrenergic receptor (Beta-1 adrenoreceptor) (Beta-1 adrenoceptor) (x-BETA1AR)	O42574
aten_0.1.m1.36086.m1	68.302	-0.204406	0.243445	-0.83964	0.40111	0.999948	aten_0.1.m1.36086.m1	Protein ANTAGONIST OF LIKE HETEROCHROMATIN PROTEIN 1 (EC 3.1.-.-)	Q94K49
aten_0.1.m1.17547.m1	484.678	-0.109596	0.155735	-0.703733	0.481599	0.999948	aten_0.1.m1.17547.m1	Probable ATP-dependent RNA helicase DHX40 (EC 3.6.4.13) (DEAH box protein 40)	Q5XI69
aten_0.1.m1.31477.m1	377.666	-0.0344151	0.131515	-0.261681	0.793567	0.999948	aten_0.1.m1.31477.m1	Serine/threonine-protein phosphatase 6 regulatory ankyrin repeat subunit B (PP6-ARS-B) (Serine/threonine-protein phosphatase 6 regulatory subunit ARS-B) (Ankyrin repeat domain-containing protein 44)	Q5F478
aten_0.1.m1.29280.m1	70.4642	-0.0293669	0.150217	-0.195497	0.845004	0.999948	aten_0.1.m1.29280.m1	NA	NA
aten_0.1.m1.25990.m1	141.107	-0.090376	0.131768	-0.685872	0.492794	0.999948	aten_0.1.m1.25990.m1	NA	NA
aten_0.1.m1.1503.m1	1505.12	0.00105208	0.101754	0.0103395	0.99175	0.999948	aten_0.1.m1.1503.m1	LIM domain-binding protein 2 (LDB-2) (Carboxyl-terminal LIM domain-binding protein 1) (CLIM-1) (LIM domain-binding factor CLIM1) (cLdb2)	Q9W676
aten_0.1.m1.15478.m1	905	-0.00565873	0.0746183	-0.0758357	0.93955	0.999948	aten_0.1.m1.15478.m1	Mitochondrial import inner membrane translocase subunit TIM44	O35857
aten_0.1.m1.2682.m1	5.41562	0.494435	0.542776	0.910936	0.362329	0.999948	aten_0.1.m1.2682.m1	E3 ubiquitin-protein ligase parkin (EC 2.3.2.31) (Parkin RBR E3 ubiquitin-protein ligase)	Q9JK66
aten_0.1.m1.10840.m1	46.4572	0.0930679	0.227678	0.40877	0.682709	0.999948	aten_0.1.m1.10840.m1	Polycystin-2 (Curly up) (Cup) (Polycystic kidney disease 2 protein homolog) (Transient receptor potential cation channel subfamily P member 2)	Q6IVV8
aten_0.1.m1.37842.m1	538.976	0.0882334	0.131959	0.668644	0.503723	0.999948	aten_0.1.m1.37842.m1	NA	NA
aten_0.1.m1.34087.m1	437.828	0.0148708	0.138789	0.107147	0.914673	0.999948	aten_0.1.m1.34087.m1	NLR family CARD domain-containing protein 3 (CARD15-like protein) (Caterpiller protein 16.2) (CLR16.2) (NACHT, LRR and CARD domains-containing protein 3) (Nucleotide-binding oligomerization domain protein 3)	Q7RTR2
aten_0.1.m1.24557.m1	42.4551	-0.185712	0.260895	-0.711828	0.476571	0.999948	aten_0.1.m1.24557.m1	NA	NA
aten_0.1.m1.16520.m1	64.8046	0.208969	0.225519	0.926616	0.354126	0.999948	aten_0.1.m1.16520.m1	Major facilitator superfamily domain-containing protein 6 (Macrophage MHC class I receptor 2 homolog)	Q6ZSS7
aten_0.1.m1.4935.m1	1390.73	0.056736	0.094948	0.597549	0.550141	0.999948	aten_0.1.m1.4935.m1	Cullin-associated NEDD8-dissociated protein 1 (Cullin-associated and neddylation-dissociated protein 1) (p120 CAND1)	Q5R6L5
aten_0.1.m1.22122.m1	742.771	-0.0225604	0.106535	-0.211764	0.832291	0.999948	aten_0.1.m1.22122.m1	Cysteine synthase 1 (CS 1) (EC 2.5.1.-) (EC 2.5.1.47) (O-acetylserine (thiol)-lyase 1) (OAS-TL 1) (O-acetylserine sulfhydrylase 1) (O-succinylserine sulfhydrylase)	P50867
aten_0.1.m1.24918.m1	20.3643	-0.0417165	0.333915	-0.124932	0.900578	0.999948	aten_0.1.m1.24918.m1	NA	NA
aten_0.1.m1.15842.m1	7.36748	0.375741	0.435026	0.863721	0.387741	0.999948	aten_0.1.m1.15842.m1	NA	NA
aten_0.1.m1.30622.m1	66.4401	-0.167407	0.1664	-1.00605	0.314393	0.999948	aten_0.1.m1.30622.m1	Retrovirus-related Pol polyprotein from type-1 retrotransposable element R2 (Retrovirus-related Pol polyprotein from type I retrotransposable element R2) [Includes: Reverse transcriptase (EC 2.7.7.49); Endonuclease] (Fragment)	Q03278
aten_0.1.m1.3389.m1	536.745	0.0420396	0.108307	0.388151	0.697904	0.999948	aten_0.1.m1.3389.m1	Radial spoke head 10 homolog B	Q1JPG1
aten_0.1.m1.28964.m1	6014.05	-0.418278	0.31826	-1.31427	0.188757	0.999948	aten_0.1.m1.28964.m1	NA	NA
aten_0.1.m1.38030.m1	28.079	0.0244541	0.251647	0.0971762	0.922586	0.999948	aten_0.1.m1.38030.m1	NA	NA
aten_0.1.m1.32824.m1	122.353	-0.00898245	0.297673	-0.0301756	0.975927	0.999948	aten_0.1.m1.32824.m1	D-inositol 3-phosphate glycosyltransferase (EC 2.4.1.250) (N-acetylglucosamine-inositol-phosphate N-acetylglucosaminyltransferase) (GlcNAc-Ins-P N-acetylglucosaminyltransferase)	A0LQY9
aten_0.1.m1.6077.m1	1005.29	-0.0271095	0.112798	-0.240338	0.810069	0.999948	aten_0.1.m1.6077.m1	Actin, nonmuscle [Cleaved into: Actin, nonmuscle, intermediate form]	P53461
aten_0.1.m1.20417.m1	114.215	-0.0748767	0.171465	-0.436688	0.662338	0.999948	aten_0.1.m1.20417.m1	NA	NA
aten_0.1.m1.16216.m1	304.238	-0.012878	0.265021	-0.0485923	0.961244	0.999948	aten_0.1.m1.16216.m1	D-inositol 3-phosphate glycosyltransferase (EC 2.4.1.250) (N-acetylglucosamine-inositol-phosphate N-acetylglucosaminyltransferase) (GlcNAc-Ins-P N-acetylglucosaminyltransferase)	A0LQY9
aten_0.1.m1.3817.m1	1.61607	0.601483	0.986457	0.609741	0.542034	0.999948	aten_0.1.m1.3817.m1	Protein LIGHT-DEPENDENT SHORT HYPOCOTYLS 7 (Protein ORGAN BOUNDARY 7)	Q9ZVA0
aten_0.1.m1.3802.m1	7215.65	0.56707	0.294862	1.92317	0.0544591	0.999948	aten_0.1.m1.3802.m1	Phosphoenolpyruvate carboxykinase [GTP], mitochondrial (PEPCK-M) (EC 4.1.1.32)	Q8BH04
aten_0.1.m1.1764.m1	38.4659	0.34062	0.402346	0.846585	0.397226	0.999948	aten_0.1.m1.1764.m1	Phospholipase D LhSicTox-alphaIA2av (PLD) (EC 3.1.4.4) (Dermonecrotic toxin) (Sphingomyelin phosphodiesterase D) (SMD) (SMase D) (Sphingomyelinase D) (Fragment)	C0JAR2
aten_0.1.m1.25295.m1	186.332	-0.615651	0.600023	-1.02604	0.30487	0.999948	aten_0.1.m1.25295.m1	NA	NA
aten_0.1.m1.1086.m1	138.777	-0.0433685	0.147262	-0.2945	0.768376	0.999948	aten_0.1.m1.1086.m1	Sterol 26-hydroxylase, mitochondrial (EC 1.14.15.15) (5-beta-cholestane-3-alpha,7-alpha,12-alpha-triol 26-hydroxylase) (Cytochrome P-450C27/25) (Cytochrome P450 27) (Sterol 27-hydroxylase) (Vitamin D(3) 25-hydroxylase)	P17178
aten_0.1.m1.909.m1	350.571	-0.0270386	0.155928	-0.173405	0.862333	0.999948	aten_0.1.m1.909.m1	Glutamate carboxypeptidase 2 (EC 3.4.17.21) (Folate hydrolase 1) (Folylpoly-gamma-glutamate carboxypeptidase) (FGCP) (Glutamate carboxypeptidase II) (GCPII) (Membrane glutamate carboxypeptidase) (mGCP) (N-acetylated-alpha-linked acidic dipeptidase I) (NAALADase I) (Prostate-specific membrane antigen homolog) (Pteroylpoly-gamma-glutamate carboxypeptidase)	P70627
aten_0.1.m1.13329.m1	31.5121	0.440237	0.241648	1.82181	0.0684831	0.999948	aten_0.1.m1.13329.m1	NA	NA
aten_0.1.m1.26490.m1	153.348	0.052638	0.335508	0.15689	0.875331	0.999948	aten_0.1.m1.26490.m1	Tetratricopeptide repeat protein 28 (TPR repeat protein 28) (TPR repeat-containing big gene cloned at Keio)	Q96AY4
aten_0.1.m1.249.m1	90.4312	0.0839463	0.239528	0.350465	0.72599	0.999948	aten_0.1.m1.249.m1	NA	NA
aten_0.1.m1.10844.m1	811.569	0.0548144	0.112469	0.487372	0.625994	0.999948	aten_0.1.m1.10844.m1	Periostin (PN) (Osteoblast-specific factor 2) (OSF-2)	Q62009
aten_0.1.m1.12032.m1	4068.41	-0.0266251	0.125623	-0.211945	0.83215	0.999948	aten_0.1.m1.12032.m1	60S ribosomal protein L23	P62832
aten_0.1.m1.1300.m1	197.81	-0.211866	0.164743	-1.28604	0.198429	0.999948	aten_0.1.m1.1300.m1	DNA mismatch repair protein Mlh1 (MutL protein homolog 1)	P40692
aten_0.1.m1.7293.m1	930.421	0.0374114	0.167457	0.22341	0.823217	0.999948	aten_0.1.m1.7293.m1	Crooked neck-like protein 1 (Crooked neck homolog) (hCrn)	Q9BZJ0
aten_0.1.m1.10372.m1	155.247	0.21642	0.184845	1.17082	0.241671	0.999948	aten_0.1.m1.10372.m1	Tetratricopeptide repeat protein 28 (TPR repeat protein 28) (TPR repeat-containing big gene cloned at Keio)	Q96AY4
aten_0.1.m1.13745.m1	98.1555	0.221885	0.169812	1.30666	0.19133	0.999948	aten_0.1.m1.13745.m1	ATP-dependent DNA helicase PIF1 (EC 3.6.4.12) (DNA repair and recombination helicase PIF1) (PIF1/RRM3 DNA helicase-like protein)	Q1HG60
aten_0.1.m1.28.m1	784.505	-0.00587756	0.104847	-0.0560587	0.955295	0.999948	aten_0.1.m1.28.m1	NA	NA
aten_0.1.m1.28113.m1	905.973	-0.147253	0.173921	-0.846665	0.397182	0.999948	aten_0.1.m1.28113.m1	FGGY carbohydrate kinase domain-containing protein (EC 2.7.1.-)	A2AJL3
aten_0.1.m1.29877.m1	190.809	-0.0175677	0.224293	-0.0783246	0.93757	0.999948	aten_0.1.m1.29877.m1	D-inositol 3-phosphate glycosyltransferase (EC 2.4.1.250) (N-acetylglucosamine-inositol-phosphate N-acetylglucosaminyltransferase) (GlcNAc-Ins-P N-acetylglucosaminyltransferase)	B1VEI4
aten_0.1.m1.24412.m1	140.549	0.0522904	0.154423	0.338619	0.734897	0.999948	aten_0.1.m1.24412.m1	DNA damage-induced apoptosis suppressor protein (Nitric oxide-inducible gene protein)	Q6NZG4
aten_0.1.m1.6536.m1	96.8419	-0.256109	0.217954	-1.17506	0.239971	0.999948	aten_0.1.m1.6536.m1	EF-hand calcium-binding domain-containing protein 11	Q568G4
aten_0.1.m1.7639.m1	634.511	0.07731	0.134116	0.57644	0.564318	0.999948	aten_0.1.m1.7639.m1	Rootletin (Ciliary rootlet coiled-coil protein)	Q8CJ40
aten_0.1.m1.296.m1	18.3124	0.0719669	0.241791	0.297641	0.765977	0.999948	aten_0.1.m1.296.m1	Allatostatin-A receptor (BAR)	Q8WPA2
aten_0.1.m1.1841.m1	2692.93	0.482896	0.212672	2.27062	0.0231701	0.999948	aten_0.1.m1.1841.m1	Tax1-binding protein 1 homolog	Q5R4U3
aten_0.1.m1.33438.m1	117.515	-0.118926	0.132913	-0.89476	0.370915	0.999948	aten_0.1.m1.33438.m1	NA	NA
aten_0.1.m1.10737.m1	26.6705	0.295767	0.39116	0.756127	0.449573	0.999948	aten_0.1.m1.10737.m1	NA	NA
aten_0.1.m1.14058.m1	701.661	-0.171728	0.189389	-0.90675	0.364539	0.999948	aten_0.1.m1.14058.m1	RILP-like protein 1 (Rab-interacting lysosomal-like protein 1)	Q9JJC6
aten_0.1.m1.30221.m1	1461.34	-0.0831689	0.103262	-0.805415	0.42058	0.999948	aten_0.1.m1.30221.m1	E3 ubiquitin-protein ligase PPP1R11 (EC 2.3.2.27) (Protein phosphatase 1 regulatory subunit 11)	Q568K2
aten_0.1.m1.6277.m1	141.151	-0.0258475	0.143892	-0.179631	0.857442	0.999948	aten_0.1.m1.6277.m1	Contactin-associated protein-like 2 (Cell recognition molecule Caspr2)	Q9UHC6
aten_0.1.m1.30478.m1	127.595	0.306038	0.188029	1.62762	0.103606	0.999948	aten_0.1.m1.30478.m1	Thyrotroph embryonic factor	P41224
aten_0.1.m1.9350.m1	846.726	-0.045523	0.104439	-0.435882	0.662922	0.999948	aten_0.1.m1.9350.m1	DENN domain-containing protein 3	A2RT67
aten_0.1.m1.530.m1	928.489	-0.0840831	0.161626	-0.520233	0.602901	0.999948	aten_0.1.m1.530.m1	Single-stranded DNA-binding protein, mitochondrial (Mt-SSB) (MtSSB) (Single strand DNA-binding protein P16)	P28042
aten_0.1.m1.17589.m1	804.942	0.010876	0.130803	0.0831477	0.933734	0.999948	aten_0.1.m1.17589.m1	Discoidin, CUB and LCCL domain-containing protein 2 (Endothelial and smooth muscle cell-derived neuropilin-like protein)	Q91ZV2
aten_0.1.m1.14314.m1	682.197	0.00417945	0.224446	0.0186211	0.985143	0.999948	aten_0.1.m1.14314.m1	NA	NA
aten_0.1.m1.29243.m1	70.9036	-0.145742	0.184442	-0.790179	0.429423	0.999948	aten_0.1.m1.29243.m1	NA	NA
[truncated: 29,298 more rows]

## Sheet: T1_Control_vs_Primed
	baseMean	log2FoldChange	lfcSE	stat	pvalue	padj	gene_id	annotation	uniprot
[truncated: 30,327 more rows]

## Sheet: T1_Naive_vs_Primed
	baseMean	log2FoldChange	lfcSE	stat	pvalue	padj	gene_id	annotation	uniprot
[truncated: 30,327 more rows]

[truncated: 17 more sheets: T2_Control_vs_Naive, up_n, down_n, T2_Control_vs_Primed, up_p, down_p, T2_Naive_vs_Primed, T2 compare treatments, Shared at T2, Unique to Naïve T2 , Unique to primed at T2, T3_Control_vs_Naive, T3_Control_vs_Primed, T3_Naive_vs_Primed, Compare Naïve_primed at T3, Compare T2 T3 Control_Naive, Compare T2_T3 Control_vs_Primed]
