# Supplementary material for: Acute Heat Priming Dampens Gene Expression Response to Thermal Stress in a Widespread Acropora Coral
Source: Ecol Evol. 2026 Jan 14;16(1):e72938. doi: 10.1002/ece3.72938 (PMC12800923; doi:10.1002/ece3.72938)
Supplement: Supplementary file 4 — File S4: ece372938‐sup‐0004‐SupplementaryFile4.xlsx. [file ECE3-16-e72938-s004.xlsx]

## Sheet: Background list
*Background list used for analysis (Coloum Entry - Uniprot codes)
aten_id	evalue	saccver	method	kegg	has_signal	pfam	Entry	Status	Protein names	Gene names	Organism	Length	Organism ID	EC number	Gene ontology IDs	Cross-reference (KEGG)	Cross-reference (GeneID)	Ensembl transcript	Cross-reference (eggNOG)	Cross-reference (KO)	Cross-reference (OrthoDB)	Cross-reference (BioCyc)	Cross-reference (BRENDA)	Cross-reference (Reactome)	ipr_go
aten_0.1.m1.25222.m1	4.05e-09	CRLA_DICDI	blastp	NA	NA	PF11970.7;PF05462.10;PF11710.7;PF05145.11;PF00001.20;PF04326.13;PF01534.16;PF09843.8;PF00002.23;PF09972.8;PF01529.19	Q54U75	reviewed	Cyclic AMP receptor-like protein A	crlA DDB_G0280983	Dictyostelium discoideum (Slime mold)	369	44689	NA	GO:0001646; GO:0007165; GO:0016021; GO:0030308; GO:0030435	ddi:DDB_G0280983;	8622960;	NA	ENOG410IGCQ;ENOG4110A1U;	K22987;	NA	NA	NA	NA
aten_0.1.m1.32758.m1	0	TTC28_HUMAN	blastp	NA	NA	PF13424.5;PF13176.5;PF00515.27;PF13374.5;PF13181.5;PF07719.16;PF12770.6;PF13428.5;PF10579.8;PF13432.5;PF13431.5;PF11192.7;PF13174.5;PF14559.5;PF07721.13;PF10602.8;PF13414.5;PF17177.3;PF01535.19;PF17140.3;PF12968.6;PF14853.5	Q96AY4	reviewed	Tetratricopeptide repeat protein 28 (TPR repeat protein 28) (TPR repeat-containing big gene cloned at Keio)	TTC28 KIAA1043 TPRBK	Homo sapiens (Human)	2481	9606	NA	GO:0000922; GO:0005737; GO:0005815; GO:0007049; GO:0007346; GO:0019900; GO:0030496; GO:0051301; GO:0072686	hsa:23331;	23331;	ENST00000397906;	KOG0548;KOG1130;COG0457;COG4995;ENOG410XP6N;	NA	733786at2759;	NA	NA	NA	GO:0005515
aten_0.1.m1.13900.m1	7.5e-39	CTHR1_RAT	blastp	NA	YES	PF01391.17	Q8CG08	reviewed	Collagen triple helix repeat-containing protein 1	Cthrc1	Rattus norvegicus (Rat)	245	10116	NA	GO:0005109; GO:0005581; GO:0005615; GO:0005737; GO:0016477; GO:0017147; GO:0031012; GO:0032092; GO:0033690; GO:0043932; GO:0045669; GO:0060071; GO:0060122; GO:0090090; GO:0090103; GO:0090177	rno:282836;	282836;	ENSRNOT00000006142;	ENOG410IHSA;ENOG4111TT8;	NA	1198971at2759;	NA	NA	NA
aten_0.1.m1.1627.m1	2.29e-17	HIG2A_HUMAN	blastp	NA	NA	PF04588.12;PF01496.18;PF17304.1	Q9BW72	reviewed	HIG1 domain family member 2A, mitochondrial (RCF1 homolog B) (RCF1b)	HIGD2A	Homo sapiens (Human)	106	9606	NA	GO:0005743; GO:0016021; GO:0043066; GO:0055114; GO:0070469	hsa:192286;	192286;	ENST00000274787;	KOG4431;ENOG41121ET;	NA	1307900at2759;	NA	NA	NA
aten_0.1.m1.11911.m1	8.13e-27	ROUGH_DROME	blastp	K08025	NA	PF00046.28;PF08880.10;PF05920.10;PF11569.7	P10181	reviewed	Homeobox protein rough	ro CG6348	Drosophila melanogaster (Fruit fly)	350	7227	NA	GO:0001012; GO:0005634; GO:0007463; GO:0007601; GO:0042067; GO:0043565; GO:0045944; GO:0048054; GO:0050896	dme:Dmel_CG6348;	43234;	NA	KOG0489;ENOG410ZTBY;	K09362;	1583482at2759;	NA	NA	NA	GO:0003677;GO:0006355;GO:0043565
aten_0.1.m1.5551.m1	3.18e-08	DDR2_HUMAN	blastp	NA	NA	PF00754.24	Q16832	reviewed	Discoidin domain-containing receptor 2 (Discoidin domain receptor 2) (EC 2.7.10.1) (CD167 antigen-like family member B) (Discoidin domain-containing receptor tyrosine kinase 2) (Neurotrophic tyrosine kinase, receptor-related 3) (Receptor protein-tyrosine kinase TKT) (Tyrosine-protein kinase TYRO10) (CD antigen CD167b)	DDR2 NTRKR3 TKT TYRO10	Homo sapiens (Human)	855	9606	2.7.10.1	GO:0001503; GO:0001952; GO:0003416; GO:0004714; GO:0005518; GO:0005524; GO:0005886; GO:0005887; GO:0005925; GO:0007155; GO:0007160; GO:0007165; GO:0007169; GO:0008284; GO:0010715; GO:0010763; GO:0015629; GO:0016324; GO:0018108; GO:0030154; GO:0030198; GO:0030199; GO:0030500; GO:0031214; GO:0035988; GO:0038062; GO:0038063; GO:0043235; GO:0045669; GO:0045860; GO:0046777; GO:0048146; GO:0051091; GO:…	hsa:4921;	4921;	ENST00000367921;ENST00000367922;ENST00000446985;	KOG1094;ENOG410XQAI;	K05125;	227725at2759;	NA	2.7.10.1;	R-HSA-3000171;
aten_0.1.m1.21869.m1	4.39e-07	G2E3_CHICK	blastp	NA	NA	PF00632.24;PF02845.15	Q5F4A1	reviewed	G2/M phase-specific E3 ubiquitin-protein ligase (EC 2.3.2.26) (G2/M phase-specific HECT-type E3 ubiquitin transferase)	G2E3 RCJMB04_1m6	Gallus gallus (Chicken)	742	9031	2.3.2.26	GO:0004842; GO:0005730; GO:0005737; GO:0006915; GO:0007275; GO:0046872	gga:423305;	423305;	NA	ENOG410IPTH;ENOG410ZNVY;	K22371;	199998at2759;	NA	NA	NA	GO:0004842
aten_0.1.m1.8238.m1	1.06e-28	NUCL_MESAU	blastp	K11294	NA	PF00076.21	P08199	reviewed	Nucleolin (Protein C23)	NCL	Mesocricetus auratus (Golden hamster)	714	10036	NA	GO:0003723; GO:0005730; GO:0005737; GO:0042162; GO:1990904	NA	NA	NA	NA	NA	NA	NA	NA	NA	GO:0003676
aten_0.1.m1.28051.m1	4.15e-170	FAF1_MOUSE	blastp	K20703	NA	PF00789.19;PF14555.5;PF00240.22;PF16019.4;PF15001.5	P54731	reviewed	FAS-associated factor 1	Faf1	Mus musculus (Mouse)	649	10090	NA	GO:0005634; GO:0005635; GO:0005737; GO:0005829; GO:0006915; GO:0007253; GO:0008219; GO:0010942; GO:0019901; GO:0019904; GO:0030155; GO:0031072; GO:0031334; GO:0031625; GO:0034098; GO:0042176; GO:0043130; GO:0045740; GO:0048471; GO:0051059; GO:1902043; GO:1903364	mmu:14084;	14084;	ENSMUST00000102724;	ENOG410IPG5;ENOG410Z9BT;	K20703;	845154at2759;	NA	NA	NA	GO:0005515
aten_0.1.m1.11688.m1	1.51e-08	DZIP3_MOUSE	blastp	NA	NA	NA	Q7TPV2	reviewed	E3 ubiquitin-protein ligase DZIP3 (EC 2.3.2.27) (DAZ-interacting protein 3 homolog) (RING-type E3 ubiquitin transferase DZIP3)	Dzip3 Kiaa0675	Mus musculus (Mouse)	1204	10090	2.3.2.27	GO:0000209; GO:0003723; GO:0004842; GO:0005737; GO:0019902; GO:0031593; GO:0046872; GO:0061630	mmu:224170;	224170;	ENSMUST00000114516 [Q7TPV2-2];	ENOG410IFEY;ENOG410Y41H;	K10642;	67312at2759;	NA	NA	R-MMU-983168;
aten_0.1.m1.12269.m1	3.06e-24	TM205_DANRE	blastp	NA	NA	PF13664.5;PF10251.8;PF11143.7;PF11241.7	A1L2F6	reviewed	Transmembrane protein 205	tmem205 zgc:158860	Danio rerio (Zebrafish) (Brachydanio rerio)	188	7955	NA	GO:0016021	dre:791204;	791204;	ENSDART00000162853;ENSDART00000162932;ENSDART00000168229;	KOG2886;ENOG4111HFX;	NA	1173611at2759;	NA	NA	NA
aten_0.1.m1.1348.m1	1.18e-40	GAPR1_HUMAN	blastp	NA	NA	PF00188.25;PF17383.1	Q9H4G4	reviewed	Golgi-associated plant pathogenesis-related protein 1 (GAPR-1) (Golgi-associated PR-1 protein) (Glioma pathogenesis-related protein 2) (GliPR 2)	GLIPR2 C9orf19 GAPR1	Homo sapiens (Human)	154	9606	NA	GO:0000139; GO:0005615; GO:0010634; GO:0010718; GO:0042803; GO:0070062; GO:0070374	hsa:152007;	152007;	ENST00000377960;	KOG3017;COG2340;	NA	1528782at2759;	NA	NA	NA	GO:0005576
aten_0.1.m1.1867.m1	6.95e-18	SUP9_CAEEL	blastp	NA	YES	PF07885.15;PF00520.30;PF01595.19	O17185	reviewed	Two pore potassium channel protein sup-9 (Suppressor of unc-93 protein 9) (n2P38)	sup-9 F34D6.3	Caenorhabditis elegans	329	6239	NA	GO:0005267; GO:0005887; GO:0006813; GO:0006937; GO:0022841; GO:0030322; GO:0036195; GO:0055120; GO:0071805	cel:CELE_F34D6.3;	173613;	NA	KOG4404;ENOG410XRZJ;	K04919;	1109218at2759;	NA	NA	R-CEL-1299316;R-CEL-5576886;	GO:0005267;GO:0016020;GO:0071805
aten_0.1.m1.32970.m1	0	PSME4_HUMAN	blastp	K06699	NA	PF16507.4;PF11919.7;PF02985.21	Q14997	reviewed	Proteasome activator complex subunit 4 (Proteasome activator PA200)	PSME4 KIAA0077	Homo sapiens (Human)	1843	9606	NA	GO:0000165; GO:0000209; GO:0002223; GO:0002479; GO:0005634; GO:0005654; GO:0005829; GO:0006281; GO:0006521; GO:0006974; GO:0007275; GO:0010499; GO:0010972; GO:0016504; GO:0016579; GO:0016607; GO:0031145; GO:0031146; GO:0033209; GO:0035093; GO:0038061; GO:0038095; GO:0043161; GO:0043488; GO:0043687; GO:0050852; GO:0055085; GO:0060071; GO:0061418; GO:0070498; GO:0070577; GO:0070628; GO:0090090; GO:…	hsa:23198;	23198;	ENST00000404125 [Q14997-1];	KOG1851;ENOG410XP7J;	K06699;	83617at2759;	NA	NA	R-HSA-1169091;R-HSA-1234176;R-HSA-1236974;R-HSA-1236978;R-HSA-174113;R-HSA-174154;R-HSA-174178;R-HSA-174184;R-HSA-180534;R-HSA-180585;R-HSA-195253;R-HSA-202424;R-HSA-211733;R-HSA-2467813;R-HSA-2871837;R-HSA-349425;R-HSA-350562;R-HSA-382556;R-HSA-450408;R-HSA-4608870;R-HSA-4641257;R-HSA-4641258;R-HSA-5358346;R-HSA-5362768;R-HSA-5607761;R-HSA-5607764;R-HSA-5610780;R-HSA-5610783;R-HSA-5610785;R-HSA-…	GO:0016504;GO:0070577;GO:0070628
aten_0.1.m1.23510.m1	3.52e-68	GABR2_HUMAN	blastp	NA	NA	PF00003.21;PF01094.27;PF00115.19;PF01476.19;PF11210.7	O75899	reviewed	Gamma-aminobutyric acid type B receptor subunit 2 (GABA-B receptor 2) (GABA-B-R2) (GABA-BR2) (GABABR2) (Gb2) (G-protein coupled receptor 51) (HG20)	GABBR2 GPR51 GPRC3B	Homo sapiens (Human)	941	9606	NA	GO:0004965; GO:0005737; GO:0005886; GO:0005887; GO:0007186; GO:0007194; GO:0007214; GO:0007268; GO:0030054; GO:0038039; GO:0043005; GO:0045211; GO:0046982; GO:0150099; GO:1902710	hsa:9568;	9568;	ENST00000259455;	KOG1055;ENOG410XNN1;	K04615;	590810at2759;	NA	NA	R-HSA-1296041;R-HSA-418594;R-HSA-420499;R-HSA-977444;R-HSA-997272;	GO:0004965;GO:0007186;GO:0016021;GO:0004930
aten_0.1.m1.6803.m1	6.04e-59	TM175_CHICK	blastp	NA	NA	PF06736.10;PF05661.11;PF17364.1	Q5ZKY0	reviewed	Endosomal/lysosomal potassium channel TMEM175 (Transmembrane protein 175)	TMEM175 RCJMB04_8l18	Gallus gallus (Chicken)	501	9031	NA	GO:0005267; GO:0005764; GO:0005765; GO:0005768; GO:0010008; GO:0016021; GO:0022841; GO:0035751; GO:0071805; GO:0090385	gga:427293;	427293;	ENSGALT00000024799;	ENOG410IIWE;ENOG410ZP3B;	NA	894975at2759;	NA	NA	NA	GO:0005267
aten_0.1.m1.3765.m1	3.06e-36	P52K_HUMAN	blastp	NA	NA	PF05699.13	O43422	reviewed	52 kDa repressor of the inhibitor of the protein kinase (p52rIPK) (58 kDa interferon-induced protein kinase-interacting protein) (p58IPK-interacting protein) (Death-associated protein 4) (THAP domain-containing protein 0) (THAP domain-containing protein 12)	THAP12 DAP4 P52RIPK PRKRIR THAP0	Homo sapiens (Human)	761	9606	NA	GO:0000981; GO:0003677; GO:0005634; GO:0007165; GO:0008285; GO:0046872; GO:0046983	hsa:5612;	5612;	ENST00000260045 [O43422-1];	ENOG410IHFF;ENOG4110ZMY;	NA	537563at2759;	NA	NA	NA	GO:0046983
aten_0.1.m1.14240.m1	1.63e-101	1433B_HORVU	blastp	K06630	NA	PF00244.19;PF13424.5;PF12083.7;PF07774.12;PF13012.5;PF05769.10;PF15828.4	Q43470	reviewed	14-3-3-like protein B (14-3-3B)	NA	Hordeum vulgare (Barley)	262	4513	NA	GO:0019904	NA	NA	NA	KOG0841;COG5040;	NA	NA	NA	NA	NA	GO:0019904
aten_0.1.m1.23140.m1	5.71e-33	RECQ_ECOLI	blastp	NA	NA	PF00271.30;PF00270.28;PF04851.14	P15043	reviewed	ATP-dependent DNA helicase RecQ (EC 3.6.4.12)	recQ b3822 JW5855	Escherichia coli (strain K12)	609	83333	3.6.4.12	GO:0003677; GO:0004003; GO:0005524; GO:0005694; GO:0005737; GO:0006260; GO:0006281; GO:0006310; GO:0006974; GO:0008094; GO:0008270; GO:0009378; GO:0009432; GO:0016887; GO:0017116; GO:0017117; GO:0030894; GO:0032508; GO:0043140; GO:0043590; GO:0046914	ecj:JW5855;eco:b3822;	948318;	NA	ENOG4105C9U;COG0514;	K03654;	NA	EcoCyc:EG10833-MONOMER;ECOL316407:JW5855-MONOMER;MetaCyc:EG10833-MONOMER;	3.6.4.12;	NA	GO:0003676;GO:0005524
aten_0.1.m1.14389.m1	6.29e-102	ZNRF3_MOUSE	blastp	K16273	YES	PF13639.5;PF17123.4;PF13923.5;PF12678.6;PF00097.24;PF14447.5;PF13445.5;PF14634.5;PF13920.5;PF01733.17;PF14446.5;PF12861.6;PF11793.7;PF17122.4;PF17120.4;PF13771.5;PF12906.6;PF14570.5;PF13832.5;PF13965.5;PF02932.15;PF16118.4;PF00628.28	Q5SSZ7	reviewed	E3 ubiquitin-protein ligase ZNRF3 (EC 2.3.2.27) (RING-type E3 ubiquitin transferase ZNRF3) (Zinc/RING finger protein 3)	Znrf3	Mus musculus (Mouse)	913	10090	2.3.2.27	GO:0004842; GO:0005109; GO:0005887; GO:0006511; GO:0016055; GO:0016567; GO:0030178; GO:0038018; GO:0046872; GO:0060173; GO:0060828; GO:0061630; GO:0072089; GO:0090090; GO:2000051; GO:2000095	mmu:407821;	407821;	ENSMUST00000109867 [Q5SSZ7-1];ENSMUST00000172492 [Q5SSZ7-2];	KOG0800;ENOG41121N2;	K16273;	1487241at2759;	NA	NA	R-MMU-4641263;
aten_0.1.m1.19016.m1	6.1e-92	ACHA2_RAT	blastp	K04814	YES	PF02931.22;PF02932.15	P12389	reviewed	Neuronal acetylcholine receptor subunit alpha-2	Chrna2 Acra2	Rattus norvegicus (Rat)	511	10116	NA	GO:0005887; GO:0005892; GO:0007165; GO:0007268; GO:0008144; GO:0015464; GO:0016020; GO:0022848; GO:0030054; GO:0034220; GO:0042166; GO:0042391; GO:0043005; GO:0045202; GO:0045211; GO:0050877; GO:0051291	rno:170945;	170945;	ENSRNOT00000023475;	KOG3645;ENOG410XQGR;	K04804;	381858at2759;	NA	NA	R-RNO-629594;R-RNO-629597;	GO:0006811;GO:0016021;GO:0005216;GO:0022848;GO:0045211;GO:0004888;GO:0034220;GO:0005230
aten_0.1.m1.36046.m1	6.23e-10	GRHL1_MOUSE	blastp	NA	NA	NA	Q921D9	reviewed	Grainyhead-like protein 1 homolog (Transcription factor CP2-like 2) (Transcription factor LBP-32)	Grhl1 Mgr Tcfcp2l2	Mus musculus (Mouse)	618	10090	NA	GO:0000978; GO:0001228; GO:0002934; GO:0003700; GO:0005634; GO:0005654; GO:0005794; GO:0005829; GO:0006355; GO:0006357; GO:0008544; GO:0031490; GO:0042803; GO:0043231; GO:0043565; GO:0044212; GO:0045616; GO:0045944; GO:0061436	mmu:195733;	195733;	ENSMUST00000085553 [Q921D9-1];	KOG4091;ENOG410XNZ6;	K09275;	286319at2759;	NA	NA	NA	GO:0003700;GO:0006357
aten_0.1.m1.815.m1	2.68e-105	LIPK_HUMAN	blastp	NA	YES	PF04083.15;PF00561.19;PF12146.7;PF12697.6;PF00756.19;PF12695.6	Q5VXJ0	reviewed	Lipase member K (EC 3.1.1.-) (Lipase-like abhydrolase domain-containing protein 2)	LIPK LIPL2	Homo sapiens (Human)	399	9606	3.1.1.-	GO:0005576; GO:0016042; GO:0016298; GO:0043231; GO:0044255; GO:0070268	hsa:643414;	643414;	ENST00000404190;	KOG2624;COG0596;	NA	651396at2759;	NA	NA	R-HSA-6809371;	GO:0006629;GO:0016788
aten_0.1.m1.4862.m1	1.36e-17	FAT4_MOUSE	blastp	NA	NA	PF07534.15;PF07645.14;PF12947.6;PF00008.26;PF12662.6;PF12661.6;PF12946.6;PF14670.5	Q2PZL6	reviewed	Protocadherin Fat 4 (FAT tumor suppressor homolog 4) (Fat-like cadherin protein FAT-J)	Fat4 Fatj	Mus musculus (Mouse)	4981	10090	NA	GO:0001658; GO:0001736; GO:0001822; GO:0003007; GO:0005509; GO:0005886; GO:0007009; GO:0007156; GO:0007157; GO:0007219; GO:0008543; GO:0016021; GO:0021987; GO:0022008; GO:0035329; GO:0043931; GO:0045177; GO:0048565; GO:0060122; GO:0072006; GO:0072137; GO:0072307	mmu:329628;	329628;	ENSMUST00000061260 [Q2PZL6-1];	KOG3594;ENOG410XPEI;	K16669;	34489at2759;	NA	NA	NA	GO:0005509
aten_0.1.m1.1797.m1	9.08e-23	NOT2_XENLA	blastp	NA	NA	PF00046.28;PF05920.10;PF10376.8	Q91770	reviewed	Homeobox protein not2 (Xnot-2) (Xnot2)	not2	Xenopus laevis (African clawed frog)	233	8355	NA	GO:0005634; GO:0014028; GO:0043565; GO:0045892	xla:397703;	397703;	NA	NA	NA	1444296at2759;	NA	NA	NA	GO:0003677;GO:0006355;GO:0043565
aten_0.1.m1.18396.m1	1.21e-19	LIN41_MOUSE	blastp	NA	NA	PF01436.20;PF00630.18;PF17170.3;PF08450.11;PF06977.10;PF09134.9	Q1PSW8	reviewed	E3 ubiquitin-protein ligase TRIM71 (EC 2.3.2.27) (Protein lin-41 homolog) (mLin41) (RING-type E3 ubiquitin transferase TRIM71) (Tripartite motif-containing protein 71)	Trim71 Gm1127 Lin41	Mus musculus (Mouse)	855	10090	2.3.2.27	GO:0000082; GO:0000209; GO:0000932; GO:0001843; GO:0004842; GO:0008270; GO:0008543; GO:0010586; GO:0010608; GO:0017148; GO:0021915; GO:0030371; GO:0035196; GO:0035198; GO:0035278; GO:0043161; GO:0051246; GO:0051865; GO:0060964; GO:0061158; GO:0061630; GO:0071310; GO:0072089; GO:2000177; GO:2000637	mmu:636931;	636931;	ENSMUST00000111816;	ENOG410ITG8;ENOG410XSQC;	K12035;	489543at2759;	NA	NA	R-MMU-983168;
aten_0.1.m1.5741.m1	1.11e-22	FBX4_HUMAN	blastp	K10291	NA	PF12937.6;PF00646.32	Q9UKT5	reviewed	F-box only protein 4	FBXO4 FBX4	Homo sapiens (Human)	387	9606	NA	GO:0000151; GO:0000209; GO:0000723; GO:0004842; GO:0005737; GO:0005829; GO:0006511; GO:0007568; GO:0010608; GO:0016567; GO:0019005; GO:0019725; GO:0031146; GO:0031398; GO:0031647; GO:0031648; GO:0032212; GO:0035726; GO:0042803; GO:0043687; GO:0048147; GO:0061630; GO:0071479; GO:1900181; GO:1902916; GO:2000001	hsa:26272;	26272;	ENST00000281623 [Q9UKT5-1];ENST00000296812 [Q9UKT5-2];	ENOG410IE1X;ENOG410ZQ31;	K10291;	680454at2759;	NA	NA	R-HSA-390471;R-HSA-8951664;R-HSA-983168;	GO:0005515;GO:0031146
aten_0.1.m1.13312.m1	8.9e-53	CPSF7_RAT	blastp	K14398	NA	PF00076.21;PF06147.10;PF07420.10	Q5XI29	reviewed	Cleavage and polyadenylation specificity factor subunit 7	Cpsf7	Rattus norvegicus (Rat)	462	10116	NA	GO:0003723; GO:0005634; GO:0005737; GO:0005847; GO:0005849; GO:0051290; GO:0098789; GO:0110104; GO:1990120	rno:365407;	365407;	ENSRNOT00000028074;	KOG4849;ENOG4111NBM;	K14398;	1016696at2759;	NA	NA	R-RNO-72163;R-RNO-72187;R-RNO-73856;R-RNO-77595;	GO:0003676
aten_0.1.m1.9188.m1	1.44e-23	GP2_CANLF	blastp	NA	NA	PF00100.22;PF14105.5;PF13785.5	P25291	reviewed	Pancreatic secretory granule membrane major glycoprotein GP2 (Pancreatic zymogen granule membrane protein GP-2)	GP2	Canis lupus familiaris (Dog) (Canis familiaris)	509	9615	NA	GO:0005576; GO:0005886; GO:0031225	NA	NA	NA	ENOG410IVSV;ENOG410YDU6;	NA	NA	NA	NA	NA
aten_0.1.m1.21163.m1	5.72e-06	HRP1_SCHPO	blastp	NA	NA	PF00249.30;PF09111.9	Q9US25	reviewed	Chromodomain helicase hrp1 (EC 3.6.4.-) (ATP-dependent helicase hrp1)	hrp1 SPAC1783.05	Schizosaccharomyces pombe (strain 972 / ATCC 24843) (Fission yeast)	1373	284812	3.6.4.-	GO:0000780; GO:0000790; GO:0003677; GO:0005524; GO:0005634; GO:0006357; GO:0006369; GO:0017116; GO:0030466; GO:0030702; GO:0035067; GO:0036121; GO:0043044; GO:0045944; GO:0048096; GO:0060303	spo:SPAC1783.05;	2542363;	NA	NA	K11367;	NA	NA	NA	NA	GO:0003677
aten_0.1.m1.12314.m1	1.29e-25	MGST1_MOUSE	blastp	K00799	NA	PF01124.17	Q91VS7	reviewed	Microsomal glutathione S-transferase 1 (Microsomal GST-1) (EC 2.5.1.18) (Microsomal GST-I)	Mgst1	Mus musculus (Mouse)	155	10090	2.5.1.18	GO:0004364; GO:0004602; GO:0005634; GO:0005739; GO:0005741; GO:0005743; GO:0005778; GO:0005783; GO:0005789; GO:0006749; GO:0010243; GO:0016021; GO:0032496; GO:0042493; GO:0042802; GO:0042803; GO:0043295; GO:0045177; GO:0055114; GO:0070207; GO:0071449	mmu:56615;	56615;	ENSMUST00000008684;ENSMUST00000120230;ENSMUST00000120302;	ENOG410IXE1;ENOG4111VJG;	K00799;	1591261at2759;	NA	NA	R-MMU-156590;R-MMU-6798695;
aten_0.1.m1.20210.m1	2.33e-14	RNMT_MYCTU	blastp	NA	NA	PF04989.11;PF01728.18	P9WIM5	reviewed	Rhamnosyl O-methyltransferase (EC 2.1.1.-)	Rv2959c	Mycobacterium tuberculosis (strain ATCC 25618 / H37Rv)	245	83332	2.1.1.-	GO:0005886; GO:0008168; GO:0008610; GO:0030206; GO:0071770	mtu:Rv2959c;mtv:RVBD_2959c;	887862;	NA	ENOG4106IE6;COG3510;	NA	NA	MetaCyc:G185E-7213-MONOMER;MTBH37RV:G185E-7213-MONOMER;	NA	NA	GO:0008168;GO:0008610
aten_0.1.m1.13450.m1	1.31e-57	MLRP1_ACRMI	blastp	NA	NA	PF00629.22	B3EWZ5	reviewed	MAM and LDL-receptor class A domain-containing protein 1 (Skeletal organic matrix MAM and LDL-receptor 1) (SOM MAM and LDL-receptor 1) (Fragment)	NA	Acropora millepora (Staghorn coral) (Heteropora millepora)	5145	45264	NA	GO:0005576; GO:0016020	NA	NA	NA	NA	NA	NA	NA	NA	NA	GO:0016020
aten_0.1.m1.21696.m1	5.2e-67	KTHY_HUMAN	blastp	K00943	NA	PF02223.16;PF08433.9;PF13173.5;PF07889.11;PF09868.8;PF16575.4	P23919	reviewed	Thymidylate kinase (EC 2.7.4.9) (dTMP kinase)	DTYMK CDC8 TMPK TYMK	Homo sapiens (Human)	212	9606	2.7.4.9	GO:0004550; GO:0004798; GO:0005524; GO:0005634; GO:0005737; GO:0005739; GO:0005758; GO:0005759; GO:0005829; GO:0006227; GO:0006233; GO:0006235; GO:0008283; GO:0009041; GO:0015949; GO:0043627; GO:0045445; GO:0046686; GO:0071363	hsa:1841;	1841;	ENST00000305784 [P23919-1];	KOG3327;COG0125;	K00943;	1259751at2759;	MetaCyc:HS11626-MONOMER;	2.7.4.9;	R-HSA-499943;	GO:0004798;GO:0005524;GO:0006233
aten_0.1.m1.36473.m1	1.38e-108	TTC28_HUMAN	blastp	NA	NA	PF13424.5;PF13176.5;PF00515.27;PF13181.5;PF12770.6;PF13374.5;PF07719.16;PF13174.5;PF13428.5;PF10579.8;PF13431.5;PF13432.5;PF14938.5;PF13429.5;PF11192.7;PF13371.5;PF14559.5;PF07721.13;PF00581.19;PF12895.6;PF10516.8;PF02050.15;PF01024.18;PF01535.19;PF13414.5;PF14853.5;PF07720.11	Q96AY4	reviewed	Tetratricopeptide repeat protein 28 (TPR repeat protein 28) (TPR repeat-containing big gene cloned at Keio)	TTC28 KIAA1043 TPRBK	Homo sapiens (Human)	2481	9606	NA	GO:0000922; GO:0005737; GO:0005815; GO:0007049; GO:0007346; GO:0019900; GO:0030496; GO:0051301; GO:0072686	hsa:23331;	23331;	ENST00000397906;	KOG0548;KOG1130;COG0457;COG4995;ENOG410XP6N;	NA	733786at2759;	NA	NA	NA	GO:0005515
aten_0.1.m1.31851.m1	4.6e-33	HRH2_PONPY	blastp	K04145	NA	PF00001.20;PF10320.8;PF13853.5;PF10328.8;PF03383.14;PF11188.7	P61752	reviewed	Histamine H2 receptor (H2R) (HH2R) (Gastric receptor I)	HRH2	Pongo pygmaeus (Bornean orangutan)	359	9600	NA	GO:0001696; GO:0004969; GO:0005886; GO:0016021; GO:0045907	NA	NA	NA	NA	NA	NA	NA	NA	NA	GO:0016021;GO:0004930;GO:0007186
aten_0.1.m1.14049.m1	2.05e-37	DLISH_DROME	blastp	NA	NA	PF14604.5;PF00018.27;PF07653.16;PF08239.10;PF14603.5;PF06347.12	A1ZAY1	reviewed	SH3 domain-containing protein Dlish (Dachs ligand with SH3 domains)	Dlish CG10933	Drosophila melanogaster (Fruit fly)	355	7227	NA	GO:0001736; GO:0005737; GO:0016327; GO:0035331; GO:0045179; GO:0045296; GO:0090163; GO:0090251	dme:Dmel_CG10933;	37014;	NA	ENOG410IIV7;ENOG410XSY1;	NA	1518001at2759;	NA	NA	NA	GO:0005515
aten_0.1.m1.14968.m1	1.83e-51	PHF12_MOUSE	blastp	NA	NA	PF00628.28;PF16737.4;PF00498.25;PF13831.5;PF00984.18;PF00130.21	Q5SPL2	reviewed	PHD finger protein 12 (PHD factor 1) (Pf1)	Phf12 Kiaa1523	Mus musculus (Mouse)	1003	10090	NA	GO:0000122; GO:0001222; GO:0003714; GO:0005634; GO:0005654; GO:0016580; GO:0017053; GO:0035091; GO:0045892; GO:0046872; GO:0070822	mmu:268448;	268448;	ENSMUST00000049167 [Q5SPL2-1];ENSMUST00000108360 [Q5SPL2-2];	KOG4299;ENOG410XQQA;	NA	1203363at2759;	NA	NA	NA	GO:0005515;GO:0003714;GO:0045892
aten_0.1.m1.2926.m1	6.5e-89	TXLNA_MOUSE	blastp	NA	NA	PF09728.8;PF13747.5;PF13851.5;PF01763.15;PF13990.5;PF13769.5	Q6PAM1	reviewed	Alpha-taxilin	Txlna Txln	Mus musculus (Mouse)	554	10090	NA	GO:0005737; GO:0006887; GO:0019905; GO:0042113	mmu:109658;	109658;	ENSMUST00000046425 [Q6PAM1-1];ENSMUST00000084264 [Q6PAM1-1];	KOG1850;ENOG410XQH1;	NA	1249953at2759;	NA	NA	R-MMU-449836;	GO:0019905
aten_0.1.m1.9047.m1	2.86e-75	MOT10_DANRE	blastp	K08231	NA	PF07690.15;PF13347.5;PF06779.13;PF00083.23	A1L1W9	reviewed	Monocarboxylate transporter 10 (MCT 10) (Solute carrier family 16 member 10)	slc16a10 si:ch211-241j12.1 zgc:158478	Danio rerio (Zebrafish) (Brachydanio rerio)	505	7955	NA	GO:0005887; GO:0015173; GO:0015349	dre:566499;	566499;	ENSDART00000104762;ENSDART00000131635;	ENOG410IMVX;ENOG410XRHC;	K08187;	916876at2759;	NA	NA	R-DRE-352230;	GO:0005887;GO:0055085
aten_0.1.m1.9985.m1	1.6e-24	ADRB1_XENLA	blastp	NA	NA	PF00001.20;PF10320.8;PF10328.8;PF06716.10;PF10601.8;PF17204.2	O42574	reviewed	Beta-1 adrenergic receptor (Beta-1 adrenoreceptor) (Beta-1 adrenoceptor) (x-BETA1AR)	adrb1	Xenopus laevis (African clawed frog)	385	8355	NA	GO:0004940; GO:0005088; GO:0005769; GO:0005886; GO:0016021; GO:0043547; GO:0045823; GO:0071880	xla:399337;	399337;	NA	NA	K04141;	NA	NA	NA	NA	GO:0004930;GO:0007186;GO:0016021
aten_0.1.m1.8266.m1	5.03e-70	SRSF4_MOUSE	blastp	NA	NA	PF00076.21;PF11608.7;PF13893.5;PF14605.5;PF08777.10;PF11767.7;PF16367.4;PF16842.4	Q8VE97	reviewed	Serine/arginine-rich splicing factor 4 (Splicing factor, arginine/serine-rich 4)	Srsf4 Sfrs4 MNCb-2616	Mus musculus (Mouse)	489	10090	NA	GO:0000381; GO:0002244; GO:0003723; GO:0005634; GO:0016607; GO:0045292; GO:0048025; GO:1990825	NA	NA	NA	KOG0106;COG0724;	NA	NA	NA	NA	R-MMU-159236;R-MMU-72163;R-MMU-72187;R-MMU-73856;	GO:0003676
aten_0.1.m1.30542.m1	0	ACEA_BACHD	blastp	K01637	NA	PF00463.20;PF13714.5	Q9K9H0	reviewed	Isocitrate lyase (ICL) (EC 4.1.3.1) (Isocitrase) (Isocitratase)	aceA BH2677	Bacillus halodurans (strain ATCC BAA-125 / DSM 18197 / FERM 7344 / JCM 9153 / C-125)	427	272558	4.1.3.1	GO:0004451; GO:0006097; GO:0006099; GO:0046872	bha:BH2677;	NA	NA	COG2224;	K01637;	152545at2;	BHAL272558:G1G3A-2747-MONOMER;	NA	NA	GO:0003824;GO:0004451;GO:0019752
aten_0.1.m1.11800.m1	9.11e-29	DYRK4_MOUSE	blastp	NA	NA	PF00069.24;PF07714.16	Q8BI55	reviewed	Dual specificity tyrosine-phosphorylation-regulated kinase 4 (EC 2.7.12.1)	Dyrk4	Mus musculus (Mouse)	632	10090	2.7.12.1	GO:0004674; GO:0004712; GO:0005524; GO:0005737; GO:0043231; GO:0046872	mmu:101320;	101320;	ENSMUST00000078521 [Q8BI55-1];	KOG0667;ENOG410XPET;	K18669;	870358at2759;	NA	NA	NA	GO:0004672;GO:0005524;GO:0006468
aten_0.1.m1.3109.m1	2.19e-106	TBX18_HUMAN	blastp	K10183	NA	PF00907.21;PF15216.5	O95935	reviewed	T-box transcription factor TBX18 (T-box protein 18)	TBX18	Homo sapiens (Human)	607	9606	NA	GO:0000976; GO:0000981; GO:0001227; GO:0005634; GO:0042803; GO:0046982; GO:0060829; GO:0072001	hsa:9096;	9096;	ENST00000369663;	KOG3586;ENOG410Y98J;	K10183;	1201455at2759;	NA	NA	NA	GO:0003700;GO:0005634;GO:0006355
aten_0.1.m1.3738.m1	5.76e-34	AMPP1_CHAGB	blastp	NA	NA	PF00557.23	Q2H8T2	reviewed	Probable Xaa-Pro aminopeptidase P (AMPP) (Aminopeptidase P) (EC 3.4.11.9) (Aminoacylproline aminopeptidase) (Prolidase)	AMPP CHGG_03372	Chaetomium globosum (strain ATCC 6205 / CBS 148.51 / DSM 1962 / NBRC 6347 / NRRL 1970) (Soil fungus)	624	306901	3.4.11.9	GO:0046872; GO:0070006	NA	4388486;	NA	KOG2413;COG0006;	NA	417805at2759;	NA	NA	NA
aten_0.1.m1.22473.m1	5.93e-14	CBX7_MOUSE	blastp	NA	NA	PF00385.23	Q8VDS3	reviewed	Chromobox protein homolog 7	Cbx7 D15Ertd417e	Mus musculus (Mouse)	158	10090	NA	GO:0000122; GO:0000790; GO:0000792; GO:0003006; GO:0003682; GO:0003727; GO:0005634; GO:0005654; GO:0005829; GO:0006325; GO:0031519; GO:0032968; GO:0035064; GO:0035102; GO:0042493; GO:0048733	mmu:52609;	52609;	ENSMUST00000109615;ENSMUST00000109616;	KOG2748;ENOG410ZMH7;	K11454;	1628171at2759;	NA	NA	NA
aten_0.1.m1.17226.m1	0	CTF18_XENLA	blastp	K11269	NA	PF00004.28;PF07728.13;PF03215.14;PF05496.11;PF13173.5;PF13671.5;PF13401.5;PF06414.11;PF13238.5;PF13191.5;PF00910.21;PF13521.5;PF07726.10;PF13604.5;PF00005.26;PF13638.5;PF13207.5;PF03193.15	Q6NU40	reviewed	Chromosome transmission fidelity protein 18 homolog	chtf18 ctf18	Xenopus laevis (African clawed frog)	1000	8355	NA	GO:0003689; GO:0005524; GO:0005634; GO:0005663; GO:0006260; GO:0007049	xla:414577;	414577;	NA	NA	K11269;	307415at2759;	NA	NA	NA	GO:0005524
aten_0.1.m1.7829.m1	2.4e-29	RM47_BOVIN	blastp	K17428	NA	PF06984.12;PF00831.22	Q08DT6	reviewed	39S ribosomal protein L47, mitochondrial (L47mt) (MRP-L47)	MRPL47	Bos taurus (Bovine)	252	9913	NA	GO:0003735; GO:0005743; GO:0005762; GO:0032543	bta:534317;	534317;	NA	KOG3331;ENOG41121MX;	K17428;	1072631at2759;	NA	NA	NA	GO:0003735;GO:0005840;GO:0006412;GO:0005761
aten_0.1.m1.24229.m1	8.17e-23	NK2R_BOVIN	blastp	NA	NA	PF00001.20;PF10323.8;PF00558.18;PF01292.19;PF10261.8	P05363	reviewed	Substance-K receptor (SKR) (NK-2 receptor) (NK-2R) (Neurokinin A receptor) (Tachykinin receptor 2)	TACR2 TAC2R	Bos taurus (Bovine)	384	9913	NA	GO:0004995; GO:0005886; GO:0016021; GO:0016497; GO:0061827; GO:0070472; GO:0097225; GO:1902093	bta:282088;	282088;	ENSBTAT00000028870;	KOG4219;ENOG410XSC5;	K04223;	715197at2759;	NA	NA	R-BTA-380095;R-BTA-416476;	GO:0004930;GO:0007186;GO:0016021
aten_0.1.m1.13553.m1	0	MKS3_RAT	blastp	K19348	YES	PF09773.8	P0C152	reviewed	Meckelin (Meckel syndrome type 3 protein homolog) (Transmembrane protein 67)	Tmem67 Mks3 Wpk	Rattus norvegicus (Rat)	992	10116	NA	GO:0005789; GO:0005856; GO:0005886; GO:0010826; GO:0016021; GO:0030659; GO:0035845; GO:0036038; GO:0051787; GO:0060271; GO:1902857; GO:1904294	NA	NA	NA	KOG4611;ENOG410XQCG;	NA	NA	NA	NA	R-RNO-5620912;	GO:0010826;GO:0036038;GO:0060271
aten_0.1.m1.28770.m1	1.02e-30	RM46_HUMAN	blastp	K17427	NA	PF11788.7;PF02718.13	Q9H2W6	reviewed	39S ribosomal protein L46, mitochondrial (L46mt) (MRP-L46) (Mitochondrial large ribosomal subunit protein mL46) (P2ECSL)	MRPL46 C15orf4 LIECG2	Homo sapiens (Human)	279	9606	NA	GO:0003735; GO:0005654; GO:0005739; GO:0005743; GO:0005762; GO:0016787; GO:0030054; GO:0070125; GO:0070126	hsa:26589;	26589;	ENST00000312475;	KOG4548;ENOG4111HSF;	K17427;	1527405at2759;	NA	NA	R-HSA-5368286;R-HSA-5389840;R-HSA-5419276;	GO:0003735
aten_0.1.m1.15699.m1	2.5e-43	ZSWM8_MOUSE	blastp	NA	NA	PF04434.16	Q3UHH1	reviewed	Zinc finger SWIM domain-containing protein 8	Zswim8 Kiaa0913	Mus musculus (Mouse)	1832	10090	NA	GO:0005829; GO:0008270; GO:0031462; GO:1902667	mmu:268721;	268721;	ENSMUST00000022358 [Q3UHH1-1];ENSMUST00000223840 [Q3UHH1-2];ENSMUST00000224751 [Q3UHH1-3];	KOG3615;ENOG410XPG2;	NA	88229at2759;	NA	NA	NA	GO:0008270
aten_0.1.m1.26179.m1	1.17e-12	CBX6_MOUSE	blastp	NA	NA	PF00385.23;PF13975.5;PF03732.16;PF13650.5;PF00077.19;PF09668.9;PF08284.10	Q9DBY5	reviewed	Chromobox protein homolog 6	Cbx6	Mus musculus (Mouse)	414	10090	NA	GO:0000122; GO:0000792; GO:0003727; GO:0005634; GO:0005886; GO:0006325; GO:0009898; GO:0030175; GO:0030425; GO:0030426; GO:0031175; GO:0031519; GO:0043025	mmu:494448;	494448;	ENSMUST00000109627;	KOG2748;ENOG41122KC;	K11453;	1628171at2759;	NA	NA	NA	GO:0004190;GO:0006508
aten_0.1.m1.12331.m1	4.84e-63	ZN474_BOVIN	blastp	NA	NA	PF13913.5;PF08209.10;PF10080.8;PF12269.7;PF01667.16;PF05766.11;PF00096.25;PF08782.9;PF02591.14;PF13717.5;PF13894.5;PF05191.13;PF01783.22;PF01155.18;PF14354.5;PF08790.10;PF01286.17;PF00628.28	A6QQM4	reviewed	Zinc finger protein 474	ZNF474	Bos taurus (Bovine)	454	9913	NA	GO:0046872	bta:781423;	781423;	ENSBTAT00000026489 [A6QQM4-2];	ENOG410IH9U;ENOG41108Y5;	NA	778172at2759;	NA	NA	NA
aten_0.1.m1.10866.m1	6.02e-60	CALM_ELEEL	blastp	NA	NA	PF00036.31;PF13833.5;PF13499.5;PF13405.5;PF07690.15;PF13202.5;PF14658.5;PF06779.13;PF12763.6;PF10591.8;PF03672.12;PF05099.12	P02594	reviewed	Calmodulin (CaM)	calm	Electrophorus electricus (Electric eel) (Gymnotus electricus)	149	8005	NA	GO:0005509; GO:0019722	NA	NA	NA	NA	NA	NA	NA	NA	NA	GO:0005509;GO:0005887;GO:0055085
aten_0.1.m1.9019.m1	3.39e-06	GBA2_HUMAN	blastp	NA	NA	PF12215.7;PF04685.12;PF17167.3	Q9HCG7	reviewed	Non-lysosomal glucosylceramidase (NLGase) (EC 3.2.1.45) (Beta-glucocerebrosidase 2) (Beta-glucosidase 2) (Bile acid beta-glucosidase GBA2) (Bile acid glucosyl transferase GBA2) (Cholesterol glucosyltransferase GBA2) (EC 2.4.1.-) (Cholesteryl-beta-glucosidase GBA2) (EC 3.2.1.104) (Glucosylceramidase 2)	GBA2 KIAA1605 SPG46 AD035	Homo sapiens (Human)	927	9606	3.2.1.45; 2.4.1.-; 3.2.1.104	GO:0004348; GO:0005790; GO:0005829; GO:0005886; GO:0006680; GO:0006687; GO:0007417; GO:0008203; GO:0008206; GO:0008422; GO:0016021; GO:0016139; GO:0019898; GO:0021954; GO:0030259; GO:0030833; GO:0031113; GO:0042406; GO:0046527; GO:0050295; GO:0090498; GO:0097035	hsa:57704;	57704;	ENST00000378094 [Q9HCG7-2];ENST00000378103 [Q9HCG7-1];	KOG2119;COG4354;	K17108;	207392at2759;	NA	3.2.1.45;	R-HSA-1660662;	GO:0004553;GO:0003824
aten_0.1.m1.4535.m1	6.66e-24	XAF1_HUMAN	blastp	NA	NA	PF02176.17;PF13913.5;PF12230.7;PF05253.11	Q6GPH4	reviewed	XIAP-associated factor 1 (BIRC4-binding protein)	XAF1 BIRC4BP XIAPAF1	Homo sapiens (Human)	301	9606	NA	GO:0005634; GO:0005739; GO:0005829; GO:0006915; GO:0008270; GO:0035456; GO:0060337	hsa:54739;	54739;	ENST00000346752 [Q6GPH4-2];ENST00000361842 [Q6GPH4-1];ENST00000571673 [Q6GPH4-4];ENST00000574962 [Q6GPH4-3];	ENOG410IK96;ENOG4110HW5;	NA	1113262at2759;	NA	NA	R-HSA-909733;	GO:0008270
aten_0.1.m1.21151.m1	1.66e-74	TTC28_HUMAN	blastp	NA	NA	PF13424.5;PF13176.5;PF00515.27;PF12770.6;PF13181.5;PF13374.5;PF07719.16;PF13428.5;PF13174.5;PF10579.8;PF14938.5;PF13432.5;PF01535.19;PF14559.5;PF17140.3;PF13431.5;PF13371.5;PF12862.6;PF13429.5;PF12895.6;PF07721.13;PF13414.5;PF11817.7;PF14853.5;PF11192.7;PF10516.8;PF16068.4	Q96AY4	reviewed	Tetratricopeptide repeat protein 28 (TPR repeat protein 28) (TPR repeat-containing big gene cloned at Keio)	TTC28 KIAA1043 TPRBK	Homo sapiens (Human)	2481	9606	NA	GO:0000922; GO:0005737; GO:0005815; GO:0007049; GO:0007346; GO:0019900; GO:0030496; GO:0051301; GO:0072686	hsa:23331;	23331;	ENST00000397906;	KOG0548;KOG1130;COG0457;COG4995;ENOG410XP6N;	NA	733786at2759;	NA	NA	NA	GO:0005515
aten_0.1.m1.17209.m1	4.69e-18	ALR_HUMAN	blastp	NA	NA	PF04777.12	P55789	reviewed	FAD-linked sulfhydryl oxidase ALR (EC 1.8.3.2) (Augmenter of liver regeneration) (hERV1) (Hepatopoietin)	GFER ALR HERV1 HPO	Homo sapiens (Human)	205	9606	1.8.3.2	GO:0005576; GO:0005739; GO:0005758; GO:0005829; GO:0008083; GO:0015035; GO:0016971; GO:0050660	hsa:2671;	2671;	ENST00000248114 [P55789-1];	KOG3355;COG5054;	K17783;	1537996at2759;	NA	1.8.3.2;	R-HSA-1268020;	GO:0016972;GO:0055114;GO:0016971
aten_0.1.m1.23055.m1	1.41e-83	STXA_SYNVE	blastp	NA	NA	PF00041.20;PF04548.15;PF00735.17;PF16656.4;PF01926.22;PF01580.17;PF13245.5;PF00437.19;PF03193.15;PF13555.5;PF00005.26;PF01935.16;PF02463.18;PF00448.21;PF00350.22;PF10412.8;PF13304.5;PF02492.18;PF13401.5	A0ZSK3	reviewed	Neoverrucotoxin subunit alpha (NeoVTX subunit alpha)	NA	Synanceia verrucosa (Reef stonefish)	703	51996	NA	GO:0005576; GO:0044179; GO:0090729	NA	NA	NA	NA	NA	NA	NA	NA	NA	GO:0005515;GO:0005525
aten_0.1.m1.13143.m1	5.48e-19	EIF3A_XENLA	blastp	NA	NA	PF15696.4;PF07273.11;PF02264.14;PF07943.12;PF09912.8;PF06996.10	A2VD00	reviewed	Eukaryotic translation initiation factor 3 subunit A (eIF3a) (Eukaryotic translation initiation factor 3 subunit 10) (eIF-3-theta)	eif3a eif3s10	Xenopus laevis (African clawed frog)	1424	8355	NA	GO:0001732; GO:0003743; GO:0005852; GO:0016282; GO:0033290	xla:443632;	443632;	NA	NA	K03254;	967904at2759;	NA	NA	NA
aten_0.1.m1.32651.m1	6.31e-146	TTC28_HUMAN	blastp	NA	NA	PF13176.5;PF13424.5;PF00515.27;PF13181.5;PF13374.5;PF07719.16;PF10579.8;PF13431.5;PF13429.5;PF13428.5;PF13174.5;PF11192.7;PF10516.8;PF14938.5;PF13432.5;PF01535.19;PF02050.15;PF12862.6;PF12968.6;PF14559.5;PF12770.6;PF05686.11;PF12895.6;PF00995.22;PF17177.3;PF13414.5;PF07996.10;PF16591.4;PF10602.8;PF15393.5;PF07721.13;PF17140.3	Q96AY4	reviewed	Tetratricopeptide repeat protein 28 (TPR repeat protein 28) (TPR repeat-containing big gene cloned at Keio)	TTC28 KIAA1043 TPRBK	Homo sapiens (Human)	2481	9606	NA	GO:0000922; GO:0005737; GO:0005815; GO:0007049; GO:0007346; GO:0019900; GO:0030496; GO:0051301; GO:0072686	hsa:23331;	23331;	ENST00000397906;	KOG0548;KOG1130;COG0457;COG4995;ENOG410XP6N;	NA	733786at2759;	NA	NA	NA	GO:0005515
aten_0.1.m1.29128.m1	7.58e-27	G2E3_HUMAN	blastp	NA	NA	PF00632.24	Q7L622	reviewed	G2/M phase-specific E3 ubiquitin-protein ligase (EC 2.3.2.26) (G2/M phase-specific HECT-type E3 ubiquitin transferase)	G2E3 KIAA1333	Homo sapiens (Human)	706	9606	2.3.2.26	GO:0004842; GO:0005730; GO:0005829; GO:0006915; GO:0007275; GO:0043231; GO:0046872	hsa:55632;	55632;	ENST00000206595;	ENOG410IPTH;ENOG410ZNVY;	K22371;	199998at2759;	NA	NA	NA	GO:0004842
aten_0.1.m1.3589.m1	4.47e-25	CTHR1_HUMAN	blastp	NA	NA	PF01391.17	Q96CG8	reviewed	Collagen triple helix repeat-containing protein 1 (Protein NMTC1)	CTHRC1 UNQ762/PRO1550	Homo sapiens (Human)	243	9606	NA	GO:0005109; GO:0005201; GO:0005576; GO:0005581; GO:0005615; GO:0005737; GO:0016477; GO:0017147; GO:0032092; GO:0033690; GO:0043932; GO:0045669; GO:0060071; GO:0060122; GO:0062023; GO:0090090; GO:0090103; GO:0090177	hsa:115908;	115908;	ENST00000330295 [Q96CG8-1];ENST00000520337 [Q96CG8-3];	ENOG410IHSA;ENOG4111TT8;	NA	900867at2759;	NA	NA	NA
aten_0.1.m1.37164.m1	2.12e-18	TNKS1_HUMAN	blastp	NA	NA	PF13637.5;PF12796.6;PF13857.5;PF00023.29;PF13606.5;PF03397.13	O95271	reviewed	Poly [ADP-ribose] polymerase tankyrase-1 (EC 2.4.2.30) (ADP-ribosyltransferase diphtheria toxin-like 5) (ARTD5) (Poly [ADP-ribose] polymerase 5A) (Protein poly-ADP-ribosyltransferase tankyrase-1) (EC 2.4.2.-) (TNKS-1) (TRF1-interacting ankyrin-related ADP-ribose polymerase) (Tankyrase I) (Tankyrase-1) (TANK1)	TNKS PARP5A PARPL TIN1 TINF1 TNKS1	Homo sapiens (Human)	1327	9606	2.4.2.30; 2.4.2.-	GO:0000139; GO:0000209; GO:0000242; GO:0000781; GO:0000784; GO:0003950; GO:0005634; GO:0005643; GO:0005654; GO:0005737; GO:0005794; GO:0005829; GO:0006471; GO:0007052; GO:0008270; GO:0015031; GO:0016055; GO:0016604; GO:0018105; GO:0018107; GO:0031670; GO:0031965; GO:0032210; GO:0032212; GO:0042393; GO:0045944; GO:0051028; GO:0051225; GO:0051301; GO:0051973; GO:0070198; GO:0070212; GO:0070213; GO:…	hsa:8658;	8658;	ENST00000310430 [O95271-1];	KOG4177;COG0666;	K10799;	111565at2759;	NA	2.4.2.30;	R-HSA-201681;R-HSA-4641257;R-HSA-5545619;R-HSA-5689880;R-HSA-8948751;	GO:0005515
aten_0.1.m1.12803.m1	1.14e-11	ZMYM1_HUMAN	blastp	NA	NA	PF14291.5;PF10728.8	Q5SVZ6	reviewed	Zinc finger MYM-type protein 1	ZMYM1	Homo sapiens (Human)	1142	9606	NA	GO:0000981; GO:0005634; GO:0006357; GO:0008270; GO:0022604; GO:0046983	hsa:79830;	79830;	ENST00000359858;ENST00000373330;ENST00000611874;ENST00000650449;	ENOG410IXK1;ENOG410XQ1Y;	NA	537563at2759;	NA	NA	NA
aten_0.1.m1.7690.m1	1.09e-21	ZN363_HUMAN	blastp	NA	NA	PF13639.5;PF00097.24;PF13920.5;PF13923.5;PF05495.11	Q96PM5	reviewed	RING finger and CHY zinc finger domain-containing protein 1 (EC 2.3.2.27) (Androgen receptor N-terminal-interacting protein) (CH-rich-interacting match with PLAG1) (E3 ubiquitin-protein ligase Pirh2) (RING finger protein 199) (RING-type E3 ubiquitin transferase RCHY1) (Zinc finger protein 363) (p53-induced RING-H2 protein) (hPirh2)	RCHY1 ARNIP CHIMP PIRH2 RNF199 ZNF363	Homo sapiens (Human)	261	9606	2.3.2.27	GO:0000151; GO:0002039; GO:0004842; GO:0005102; GO:0005634; GO:0005654; GO:0005737; GO:0005829; GO:0006511; GO:0008270; GO:0016567; GO:0016607; GO:0031398; GO:0032436; GO:0042803; GO:0051865; GO:0070987	hsa:25898;	25898;	ENST00000324439 [Q96PM5-1];ENST00000380840 [Q96PM5-7];ENST00000505105 [Q96PM5-4];ENST00000507014 [Q96PM5-8];ENST00000512706 [Q96PM5-6];ENST00000513257 [Q96PM5-2];	KOG1940;ENOG410XXHF;	K10144;	1303946at2759;	NA	2.3.2.B10;6.3.2.19;	R-HSA-110320;R-HSA-983168;
aten_0.1.m1.24029.m1	4.04e-10	USOM5_ACRMI	blastp	NA	NA	NA	B8VIU6	reviewed	Uncharacterized skeletal organic matrix protein 5 (Uncharacterized SOMP-5)	NA	Acropora millepora (Staghorn coral) (Heteropora millepora)	256	45264	NA	GO:0005576	NA	NA	NA	NA	NA	NA	NA	NA	NA
aten_0.1.m1.27526.m1	3.52e-11	SGS1_YEAST	blastp	NA	NA	PF00270.28;PF04851.14;PF09848.8;PF11997.7	P35187	reviewed	ATP-dependent helicase SGS1 (EC 3.6.4.12) (Helicase TPS1)	SGS1 TPS1 YMR190C YM9646.02C	Saccharomyces cerevisiae (strain ATCC 204508 / S288c) (Baker's yeast)	1447	559292	3.6.4.12	GO:0000070; GO:0000706; GO:0000722; GO:0000723; GO:0000724; GO:0000729; GO:0000784; GO:0001302; GO:0003677; GO:0004003; GO:0005524; GO:0005634; GO:0005694; GO:0005730; GO:0005737; GO:0006265; GO:0006268; GO:0006281; GO:0006301; GO:0006310; GO:0006974; GO:0009378; GO:0010520; GO:0010947; GO:0031292; GO:0031297; GO:0031422; GO:0031573; GO:0031860; GO:0032508; GO:0035861; GO:0043140; GO:0045132; GO:…	sce:YMR190C;	855228;	NA	NA	K10901;	NA	YEAST:G3O-32877-MONOMER;	3.6.4.12;	NA	GO:0003676;GO:0005524
aten_0.1.m1.896.m1	0	DHE3_RAT	blastp	K00261	NA	PF02812.17;PF00208.20;PF00389.29;PF05088.11	P10860	reviewed	Glutamate dehydrogenase 1, mitochondrial (GDH 1) (EC 1.4.1.3) (Memory-related gene 2 protein) (MRG-2)	Glud1 Glud	Rattus norvegicus (Rat)	558	10116	1.4.1.3	GO:0004352; GO:0004353; GO:0005524; GO:0005525; GO:0005739; GO:0005759; GO:0006538; GO:0006541; GO:0007616; GO:0010044; GO:0019899; GO:0021549; GO:0032024; GO:0072350	rno:24399;	24399;	ENSRNOT00000083446;	KOG2250;COG0334;	K00261;	692851at2759;	NA	1.4.1.3;	R-RNO-2151201;R-RNO-70614;	GO:0016639;GO:0055114;GO:0006520;GO:0016491
aten_0.1.m1.1326.m1	0	DYSF_HUMAN	blastp	NA	NA	PF00168.29;PF08150.11;PF16165.4;PF08151.11;PF08165.10;PF06398.10	O75923	reviewed	Dysferlin (Dystrophy-associated fer-1-like protein) (Fer-1-like protein 1)	DYSF FER1L1	Homo sapiens (Human)	2080	9606	NA	GO:0001525; GO:0001778; GO:0001938; GO:0002280; GO:0002281; GO:0005509; GO:0005543; GO:0005544; GO:0005634; GO:0005768; GO:0005769; GO:0005770; GO:0005794; GO:0005815; GO:0005874; GO:0005886; GO:0006071; GO:0006906; GO:0006936; GO:0008017; GO:0010629; GO:0016021; GO:0019915; GO:0030027; GO:0030139; GO:0030315; GO:0030659; GO:0033292; GO:0042177; GO:0042383; GO:0043014; GO:0043403; GO:0045444; GO:…	hsa:8291;	8291;	ENST00000258104 [O75923-1];ENST00000394120 [O75923-14];ENST00000409366 [O75923-10];ENST00000409582 [O75923-7];ENST00000409651 [O75923-8];ENST00000409744 [O75923-12];ENST00000409762 [O75923-5];ENST00000410020 [O75923-13];ENST00000410041 [O75923-11];ENST00000413539 [O75923-2];ENST00000429174 [O75923-4];	KOG1326;ENOG410XPT2;	K18261;	20162at2759;	NA	NA	R-HSA-445355;	GO:0007520;GO:0016021
aten_0.1.m1.21094.m1	1.14e-28	CSKMT_PONAB	blastp	K00614	NA	PF13649.5;PF08241.11;PF13847.5;PF01209.17;PF08242.11;PF05175.13;PF13489.5;PF01135.18	Q5RCI5	reviewed	Citrate synthase-lysine N-methyltransferase CSKMT, mitochondrial (CS-KMT) (EC 2.1.1.-) (Methyltransferase-like protein 12, mitochondrial)	CSKMT METTL12	Pongo abelii (Sumatran orangutan) (Pongo pygmaeus abelii)	240	9601	2.1.1.-	GO:0005739; GO:0006479; GO:0016278; GO:0016279; GO:0018023; GO:0018026; GO:0018027	pon:100172174;	100172174;	ENSPPYT00000003775;	ENOG410IYTJ;ENOG4111PAK;	K00614;	1163024at2759;	NA	NA	NA	GO:0008168
aten_0.1.m1.9951.m1	3.07e-81	CREL2_DANRE	blastp	NA	YES	PF11938.7;PF07645.14;PF00053.23;PF07974.12;PF07172.10	Q7SXF6	reviewed	Cysteine-rich with EGF-like domain protein 2	creld2 zgc:66383	Danio rerio (Zebrafish) (Brachydanio rerio)	341	7955	NA	GO:0005509; GO:0005576; GO:0005783	dre:393495;	393495;	ENSDART00000048383;ENSDART00000193547;	KOG4260;ENOG41107X2;	NA	883628at2759;	NA	NA	NA	GO:0005509
aten_0.1.m1.6649.m1	1.52e-26	GFPL_ANEMA	blastp	NA	NA	PF01353.21	Q9U6Y6	reviewed	GFP-like fluorescent chromoprotein amFP486	NA	Anemonia manjano (Sea anemone)	229	105399	NA	GO:0006091; GO:0008218; GO:0018298	NA	NA	NA	NA	NA	NA	NA	NA	NA	GO:0008218
aten_0.1.m1.28737.m1	5.27e-78	CP46A_MOUSE	blastp	NA	NA	PF00067.21;PF00685.26	Q9WVK8	reviewed	Cholesterol 24-hydroxylase (CH24H) (EC 1.14.14.25) (Cholesterol 24-monooxygenase) (Cholesterol 24S-hydroxylase) (Cytochrome P450 46A1)	Cyp46a1 Cyp46	Mus musculus (Mouse)	500	10090	1.14.14.25	GO:0005506; GO:0005789; GO:0006707; GO:0006805; GO:0008395; GO:0016021; GO:0020037; GO:0030054; GO:0030425; GO:0033781; GO:0042448; GO:0098793; GO:0098794; GO:1900271	mmu:13116;	13116;	ENSMUST00000021684;	KOG0157;COG2124;	K07440;	825914at2759;	NA	1.14.13.98;	R-MMU-193775;R-MMU-211976;	GO:0005506;GO:0016705;GO:0020037;GO:0055114;GO:0006707;GO:0033781;GO:0008146
aten_0.1.m1.11985.m1	2.26e-08	MET24_MOUSE	blastp	NA	NA	PF13383.5;PF05050.11;PF04300.12	Q8CCB5	reviewed	Methyltransferase-like protein 24 (EC 2.1.1.-)	Mettl24	Mus musculus (Mouse)	363	10090	2.1.1.-	GO:0005576; GO:0008168	mmu:327747;	327747;	ENSMUST00000058747;	ENOG410IHCM;ENOG410Y3P7;	NA	1540267at2759;	NA	NA	NA
aten_0.1.m1.17699.m1	2.28e-100	MBOA7_XENLA	blastp	K13516	NA	PF03062.18	Q5U4T9	reviewed	Lysophospholipid acyltransferase 7 (LPLAT 7) (EC 2.3.1.-) (Leukocyte receptor cluster member 4) (Membrane-bound O-acyltransferase domain-containing protein 7) (O-acyltransferase domain-containing protein 7)	mboat7 leng4 oact7	Xenopus laevis (African clawed frog)	474	8355	2.3.1.-	GO:0008654; GO:0016021; GO:0016746	xla:495497;	495497;	NA	NA	K13516;	881262at2759;	NA	NA	NA
aten_0.1.m1.11248.m1	2.39e-100	TRAF3_HUMAN	blastp	K03173	NA	PF02176.17;PF13923.5;PF09789.8;PF00097.24;PF13920.5;PF15227.5;PF14634.5;PF13445.5;PF14479.5;PF14835.5;PF03145.15;PF00170.20;PF08209.10	Q13114	reviewed	TNF receptor-associated factor 3 (EC 2.3.2.27) (CAP-1) (CD40 receptor-associated factor 1) (CRAF1) (CD40-binding protein) (CD40BP) (LMP1-associated protein 1) (LAP1) (RING-type E3 ubiquitin transferase TRAF3)	TRAF3 CAP1 CRAF1	Homo sapiens (Human)	568	9606	2.3.2.27	GO:0001817; GO:0002224; GO:0004842; GO:0005164; GO:0005739; GO:0005768; GO:0005829; GO:0006915; GO:0007165; GO:0008063; GO:0008270; GO:0009898; GO:0016579; GO:0019901; GO:0019903; GO:0030162; GO:0031625; GO:0031996; GO:0032088; GO:0032648; GO:0032991; GO:0033209; GO:0035631; GO:0035666; GO:0042981; GO:0045087; GO:0050688	hsa:7187;	7187;	ENST00000392745 [Q13114-1];ENST00000539721 [Q13114-2];ENST00000560371 [Q13114-1];	ENOG410ISDV;ENOG410YQ97;	K03174;	918518at2759;	NA	NA	R-HSA-5602571;R-HSA-5668541;R-HSA-5676594;R-HSA-5689896;R-HSA-9013973;R-HSA-918233;R-HSA-936440;R-HSA-936964;	GO:0005515;GO:0008270;GO:0007165;GO:0042981
aten_0.1.m1.25338.m1	5.19e-25	HUS2_SCHPO	blastp	NA	NA	PF00270.28;PF04851.14;PF00010.25	Q09811	reviewed	ATP-dependent DNA helicase hus2/rqh1 (EC 3.6.4.12)	rqh1 hus2 rad12 rec9 SPAC2G11.12	Schizosaccharomyces pombe (strain 972 / ATCC 24843) (Fission yeast)	1328	284812	3.6.4.12	GO:0000070; GO:0000228; GO:0000706; GO:0000722; GO:0000723; GO:0000724; GO:0000725; GO:0000729; GO:0000784; GO:0001302; GO:0003677; GO:0005524; GO:0005634; GO:0005694; GO:0005730; GO:0005737; GO:0006265; GO:0006281; GO:0006301; GO:0006310; GO:0006974; GO:0009378; GO:0010520; GO:0010947; GO:0031297; GO:0031422; GO:0031573; GO:0031860; GO:0032508; GO:0035861; GO:0043007; GO:0043140; GO:0043596; GO:…	spo:SPAC2G11.12;	2541620;	NA	NA	K10901;	NA	NA	NA	R-SPO-5685938;R-SPO-5693607;	GO:0003676;GO:0005524
aten_0.1.m1.3603.m1	3.18e-20	RAB38_HUMAN	blastp	NA	NA	PF08477.12;PF00071.21	P57729	reviewed	Ras-related protein Rab-38 (Melanoma antigen NY-MEL-1)	RAB38	Homo sapiens (Human)	211	9606	NA	GO:0003924; GO:0005525; GO:0005739; GO:0005764; GO:0005769; GO:0005783; GO:0005802; GO:0005829; GO:0005886; GO:0006886; GO:0007005; GO:0007264; GO:0015031; GO:0016020; GO:0016192; GO:0030670; GO:0030742; GO:0032482; GO:0033162; GO:0035646; GO:0035650; GO:0035651; GO:0036461; GO:0042470; GO:0043687; GO:0044233; GO:0045335; GO:0060155; GO:0072657; GO:0090383; GO:1903232; GO:2001247	hsa:23682;	23682;	ENST00000243662;	KOG4423;ENOG410YITC;	K07923;	1240760at2759;	NA	NA	R-HSA-8873719;R-HSA-8876198;
aten_0.1.m1.32907.m1	0	KCRS_BOVIN	blastp	K00933	NA	PF00217.18;PF02807.14	Q3ZBP1	reviewed	Creatine kinase S-type, mitochondrial (EC 2.7.3.2) (Basic-type mitochondrial creatine kinase) (Mib-CK) (Sarcomeric mitochondrial creatine kinase) (S-MtCK)	CKMT2	Bos taurus (Bovine)	419	9913	2.7.3.2	GO:0004111; GO:0005524; GO:0005743	bta:538944;	538944;	NA	KOG3581;COG3869;	K00933;	825025at2759;	NA	NA	NA	GO:0016301;GO:0016772;GO:0004111;GO:0046314;GO:0003824
aten_0.1.m1.936.m1	1.24e-154	CDK1_BOVIN	blastp	K02087	NA	PF00069.24;PF07714.16;PF12330.7;PF01636.22;PF14531.5;PF06293.13;PF07387.10	P48734	reviewed	Cyclin-dependent kinase 1 (CDK1) (EC 2.7.11.22) (EC 2.7.11.23) (Cell division control protein 2 homolog) (Cell division protein kinase 1) (p34 protein kinase)	CDK1 CDC2 CDKN1	Bos taurus (Bovine)	297	9913	2.7.11.22; 2.7.11.23	GO:0003682; GO:0004693; GO:0005524; GO:0005634; GO:0005737; GO:0005759; GO:0005813; GO:0005829; GO:0005876; GO:0006468; GO:0006915; GO:0007095; GO:0008283; GO:0008353; GO:0010971; GO:0018105; GO:0018107; GO:0030332; GO:0030496; GO:0030544; GO:0030855; GO:0034501; GO:0035173; GO:0042752; GO:0043066; GO:0044772; GO:0048511; GO:0051301; GO:0072686; GO:0090166; GO:0097125; GO:1900182; GO:1905448	bta:281061;	281061;	ENSBTAT00000013337;	KOG0594;ENOG410XPP3;	K02087;	1010560at2759;	NA	2.7.11.22;	R-BTA-110056;R-BTA-174048;R-BTA-174184;R-BTA-176417;R-BTA-2500257;R-BTA-2565942;R-BTA-380259;R-BTA-380270;R-BTA-380284;R-BTA-380320;R-BTA-5620912;R-BTA-5687128;R-BTA-5689896;R-BTA-6804114;R-BTA-6804757;R-BTA-69273;R-BTA-69478;R-BTA-75035;R-BTA-8854518;	GO:0004672;GO:0006468;GO:0005524
aten_0.1.m1.10437.m1	5e-09	CNRP1_BOVIN	blastp	NA	NA	PF15043.5	Q17QM9	reviewed	CB1 cannabinoid receptor-interacting protein 1 (CRIP-1)	CNRIP1	Bos taurus (Bovine)	164	9913	NA	GO:0005737; GO:0005886; GO:0008022; GO:0031718	bta:539715;	539715;	ENSBTAT00000001847;	ENOG410IK8D;ENOG41123ZA;	NA	1364162at2759;	NA	NA	NA
aten_0.1.m1.10774.m1	1.05e-28	GEFX_DICDI	blastp	NA	NA	PF00069.24;PF07714.16;PF06293.13;PF13095.5;PF12330.7;PF14531.5;PF01636.22;PF10707.8;PF01163.21	Q55EC7	reviewed	RasGEF domain-containing serine/threonine-protein kinase X (EC 2.7.11.1) (Ras guanine nucleotide exchange factor X) (RasGEF domain-containing protein X)	gefX DDB_G0269298	Dictyostelium discoideum (Slime mold)	960	44689	2.7.11.1	GO:0004674; GO:0005085; GO:0005524; GO:0007264	ddi:DDB_G0269298;	8616798;	NA	KOG0192;COG0515;	NA	NA	NA	NA	NA	GO:0004672;GO:0005524;GO:0006468
aten_0.1.m1.1290.m1	1.87e-80	DCA17_DANRE	blastp	NA	NA	PF15802.4;PF01424.21;PF10309.8	A8WHR0	reviewed	DDB1- and CUL4-associated factor 17	dcaf17 si:ch211-245g15.4	Danio rerio (Zebrafish) (Brachydanio rerio)	526	7955	NA	GO:0005730; GO:0016021; GO:0016567; GO:0080008	dre:558828;	558828;	ENSDART00000145043;	ENOG410IGNE;ENOG410ZP18;	NA	1292766at2759;	NA	NA	R-DRE-8951664;	GO:0003676;GO:0016567
aten_0.1.m1.10172.m1	5.89e-76	GRAM4_XENLA	blastp	NA	NA	PF02893.19;PF04842.11;PF11696.7;PF08372.9;PF06398.10;PF10445.8;PF16944.4;PF02919.14;PF14389.5;PF02453.16;PF05929.10;PF15164.5	A2RV80	reviewed	GRAM domain-containing protein 4	gramd4	Xenopus laevis (African clawed frog)	578	8355	NA	GO:0005789; GO:0006915; GO:0016021; GO:0031966	xla:100037148;	100037148;	NA	NA	NA	1148554at2759;	NA	NA	NA	GO:0006915
aten_0.1.m1.1789.m1	2.71e-120	MFS10_BOVIN	blastp	NA	NA	PF07690.15;PF07098.10;PF05977.12	Q0P5M9	reviewed	Major facilitator superfamily domain-containing protein 10 (Tetracycline transporter-like protein)	MFSD10 TETRAN	Bos taurus (Bovine)	456	9913	NA	GO:0005215; GO:0006915; GO:0016021; GO:0031526; GO:0055085	bta:507194;	507194;	ENSBTAT00000028155;	KOG2615;ENOG410XSE0;	NA	787769at2759;	NA	NA	NA	GO:0005887;GO:0055085
aten_0.1.m1.12172.m1	1e-26	FXL20_HUMAN	blastp	NA	NA	PF13516.5;PF12937.6;PF00646.32;PF09117.9	Q96IG2	reviewed	F-box/LRR-repeat protein 20 (F-box and leucine-rich repeat protein 20) (F-box/LRR-repeat protein 2-like)	FBXL20 FBL2	Homo sapiens (Human)	436	9606	NA	GO:0000209; GO:0001662; GO:0005829; GO:0006511; GO:0019005; GO:0031146; GO:0043687; GO:0098685; GO:0098793; GO:0098978; GO:0099575; GO:2000300	hsa:84961;	84961;	ENST00000264658 [Q96IG2-1];ENST00000394294 [Q96IG2-2];ENST00000583610 [Q96IG2-1];	KOG4341;ENOG410XQ54;	K10268;	1046098at2759;	NA	NA	R-HSA-8951664;R-HSA-983168;	GO:0005515
aten_0.1.m1.23863.m1	2.82e-21	PXDNL_HUMAN	blastp	K06771	NA	PF13927.5;PF13895.5;PF07679.15;PF00047.24;PF07686.16;PF16706.4;PF16681.4;PF16680.4;PF08205.11;PF14221.5	A1KZ92	reviewed	Peroxidasin-like protein (EC 1.11.1.7) (Cardiac peroxidase) (Vascular peroxidase 2) (polysomal ribonuclease 1) (PRM1)	PXDNL VPO2	Homo sapiens (Human)	1463	9606	1.11.1.7	GO:0004519; GO:0004601; GO:0005615; GO:0005737; GO:0006979; GO:0020037; GO:0042744; GO:0046872; GO:0055114	hsa:137902;	137902;	ENST00000356297 [A1KZ92-1];	KOG2408;ENOG410XPZ3;	K19511;	1324608at2759;	NA	1.11.1.7;	NA
aten_0.1.m1.18930.m1	5.35e-105	RAB37_MOUSE	blastp	K07914	NA	PF00071.21;PF08477.12;PF00025.20;PF04670.11;PF01926.22;PF00009.26;PF03193.15;PF09439.9;PF13401.5;PF00735.17;PF13191.5	Q9JKM7	reviewed	Ras-related protein Rab-37	Rab37	Mus musculus (Mouse)	223	10090	NA	GO:0003924; GO:0005525; GO:0005793; GO:0006886; GO:0030141; GO:0032482	mmu:58222;	58222;	NA	KOG0083;ENOG410Z9H6;	K07914;	1018397at2759;	NA	NA	R-MMU-6798695;R-MMU-8873719;	GO:0003924;GO:0005525
aten_0.1.m1.512.m1	1.17e-13	CDN1B_NEOVI	blastp	K06624	NA	PF02234.18	P46529	reviewed	Cyclin-dependent kinase inhibitor 1B (Cyclin-dependent kinase inhibitor p27) (p27Kip1) (Fragment)	CDKN1B	Neovison vison (American mink) (Mustela vison)	178	452646	NA	GO:0004861; GO:0005634; GO:0005768; GO:0007050; GO:0042127; GO:0045736	NA	NA	NA	NA	NA	NA	NA	NA	NA	GO:0004861;GO:0005634;GO:0007050
aten_0.1.m1.21494.m1	4.45e-48	TRM2A_HUMAN	blastp	NA	NA	PF05958.10;PF13847.5;PF13649.5;PF02390.16;PF06325.12;PF08241.11;PF03602.14	Q8IZ69	reviewed	tRNA (uracil-5-)-methyltransferase homolog A (EC 2.1.1.-) (HpaII tiny fragments locus 9c protein)	TRMT2A HTF9C	Homo sapiens (Human)	625	9606	2.1.1.-	GO:0003723; GO:0006396; GO:0008173	hsa:27037;	27037;	ENST00000252136 [Q8IZ69-1];ENST00000403707 [Q8IZ69-1];ENST00000404751 [Q8IZ69-2];	KOG2187;COG2265;	K15332;	248059at2759;	NA	NA	NA	GO:0006396;GO:0008173
aten_0.1.m1.25680.m1	2.97e-10	ALP1_ARATH	blastp	NA	YES	NA	Q94K49	reviewed	Protein ANTAGONIST OF LIKE HETEROCHROMATIN PROTEIN 1 (EC 3.1.-.-)	ALP1 At3g63270 F16M2.120	Arabidopsis thaliana (Mouse-ear cress)	396	3702	3.1.-.-	GO:0003682; GO:0004518; GO:0005634; GO:0031936; GO:0035098; GO:0035102; GO:0046872	ath:AT3G63270;	825502;	NA	KOG4585;ENOG411206Y;	K23222;	822378at2759;	NA	NA	NA
aten_0.1.m1.32324.m1	5.43e-102	CP46A_MOUSE	blastp	K07440	NA	PF00067.21;PF01948.17	Q9WVK8	reviewed	Cholesterol 24-hydroxylase (CH24H) (EC 1.14.14.25) (Cholesterol 24-monooxygenase) (Cholesterol 24S-hydroxylase) (Cytochrome P450 46A1)	Cyp46a1 Cyp46	Mus musculus (Mouse)	500	10090	1.14.14.25	GO:0005506; GO:0005789; GO:0006707; GO:0006805; GO:0008395; GO:0016021; GO:0020037; GO:0030054; GO:0030425; GO:0033781; GO:0042448; GO:0098793; GO:0098794; GO:1900271	mmu:13116;	13116;	ENSMUST00000021684;	KOG0157;COG2124;	K07440;	825914at2759;	NA	1.14.13.98;	R-MMU-193775;R-MMU-211976;	GO:0006707;GO:0033781;GO:0005506;GO:0016705;GO:0020037;GO:0055114
aten_0.1.m1.5668.m1	1.23e-15	CS044_MOUSE	blastp	NA	NA	PF15391.5	Q922C1	reviewed	Uncharacterized protein C19orf44 homolog	NA	Mus musculus (Mouse)	641	10090	NA	NA	mmu:72254;	72254;	ENSMUST00000064853;	ENOG410IJU7;ENOG4111X4I;	NA	878530at2759;	NA	NA	NA
aten_0.1.m1.1803.m1	5.94e-100	EPN4_HUMAN	blastp	K12471	NA	PF01417.19;PF07651.15;PF00790.18	Q14677	reviewed	Clathrin interactor 1 (Clathrin-interacting protein localized in the trans-Golgi region) (Clint) (Enthoprotin) (Epsin-4) (Epsin-related protein) (EpsinR)	CLINT1 ENTH EPN4 EPNR KIAA0171	Homo sapiens (Human)	625	9606	NA	GO:0005654; GO:0005794; GO:0005829; GO:0006897; GO:0008289; GO:0016020; GO:0030136; GO:0030276; GO:0043231; GO:0045296; GO:0048268; GO:0048471	hsa:9685;	9685;	ENST00000411809 [Q14677-1];ENST00000523094 [Q14677-2];ENST00000523908 [Q14677-3];ENST00000530742 [Q14677-2];	KOG2056;ENOG410XSM0;	NA	1263849at2759;	NA	NA	R-HSA-432722;	GO:0005794;GO:0016020;GO:0016192
aten_0.1.m1.17609.m1	8.68e-14	DERM_BIOGL	blastp	NA	YES	PF14704.5	P83553	reviewed	Dermatopontin (Tyrosine-rich acidic matrix protein) (TRAMP)	NA	Biomphalaria glabrata (Bloodfluke planorb) (Freshwater snail)	148	6526	NA	GO:0005576; GO:0007155	NA	NA	NA	NA	NA	NA	NA	NA	NA
aten_0.1.m1.2492.m1	1.12e-84	PGAP3_XENTR	blastp	NA	NA	PF04080.12	Q0VFE3	reviewed	Post-GPI attachment to proteins factor 3 (PER1-like domain-containing protein 1)	pgap3 perld1	Xenopus tropicalis (Western clawed frog) (Silurana tropicalis)	316	8364	NA	GO:0000139; GO:0006505; GO:0006506; GO:0016021; GO:0016788; GO:0031227	xtr:779696;	779696;	NA	KOG2970;COG5237;	NA	828384at2759;	NA	NA	NA	GO:0006506
aten_0.1.m1.7106.m1	1.44e-08	CDR1_HUMAN	blastp	NA	NA	NA	P51861	reviewed	Cerebellar degeneration-related antigen 1 (CDR34)	CDR1	Homo sapiens (Human)	262	9606	NA	NA	hsa:1038;	1038;	ENST00000370532;	ENOG410J5UQ;ENOG410Y6AB;	NA	1306518at2759;	NA	NA	NA	NA
aten_0.1.m1.38130.m1	1.19e-15	DMBT1_RABIT	blastp	NA	YES	PF00530.17;PF07686.16;PF15494.5;PF13927.5;PF07679.15;PF13895.5;PF00047.24	Q95218	reviewed	Deleted in malignant brain tumors 1 protein (Hensin)	Dmbt1	Oryctolagus cuniculus (Rabbit)	1594	9986	NA	GO:0005044; GO:0005576; GO:0007275; GO:0015031; GO:0019898; GO:0030154; GO:0035375; GO:0042589; GO:0050829; GO:0050830	ocu:100008679;	100008679;	NA	NA	K13912;	1095487at2759;	NA	NA	NA	GO:0016020;GO:0005044
aten_0.1.m1.12775.m1	4.94e-174	TBC14_BOVIN	blastp	K20167	NA	PF00566.17	A6H7I8	reviewed	TBC1 domain family member 14	TBC1D14	Bos taurus (Bovine)	692	9913	NA	GO:0005096; GO:0005794; GO:0006886; GO:0017137; GO:0090630	bta:618286;	618286;	ENSBTAT00000039389;ENSBTAT00000073510;	KOG2223;COG5210;	K20167;	798837at2759;	NA	NA	R-BTA-8854214;
aten_0.1.m1.5699.m1	8.12e-43	RWDD3_MOUSE	blastp	NA	NA	PF05773.21	Q8VIL2	reviewed	RWD domain-containing protein 3 (RWD domain-containing sumoylation enhancer) (RSUME)	Rwdd3 Rsume X2cr1	Mus musculus (Mouse)	267	10090	NA	GO:0005634; GO:0005737; GO:0032088; GO:0033235; GO:1902073	NA	NA	NA	ENOG410IGD3;ENOG4111KZ9;	NA	NA	NA	NA	R-MMU-3065678;	GO:0005515;GO:0032088;GO:0033235;GO:1902073
aten_0.1.m1.12390.m1	1.04e-131	SIAE_MOUSE	blastp	K05970	NA	PF03629.17	P70665	reviewed	Sialate O-acetylesterase (EC 3.1.1.53) (Sialic acid-specific 9-O-acetylesterase) (Yolk sac protein 2) [Cleaved into: Sialate O-acetylesterase small subunit; Sialate O-acetylesterase large subunit]	Siae Ysg2	Mus musculus (Mouse)	541	10090	3.1.1.53	GO:0001681; GO:0002682; GO:0005764; GO:0005975	mmu:22619;	22619;	ENSMUST00000215474 [P70665-1];	ENOG410IGS1;ENOG410XQ2Q;	K05970;	745508at2759;	NA	3.1.1.53;	NA	GO:0001681
aten_0.1.m1.31839.m1	7.68e-16	TTC28_MOUSE	blastp	NA	NA	PF12770.6	Q80XJ3	reviewed	Tetratricopeptide repeat protein 28 (TPR repeat protein 28)	Ttc28 Kiaa1043 Tprbk	Mus musculus (Mouse)	2450	10090	NA	GO:0005737; GO:0005813; GO:0007049; GO:0007346; GO:0019900; GO:0030496; GO:0051301; GO:0072686; GO:0097431; GO:1990023	mmu:209683;	209683;	ENSMUST00000156290;	KOG0548;COG0457;COG4995;	NA	733786at2759;	NA	NA	NA
aten_0.1.m1.32650.m1	4e-143	TTC28_HUMAN	blastp	NA	NA	PF13176.5;PF13424.5;PF00515.27;PF12770.6;PF13181.5;PF13374.5;PF07719.16;PF10579.8;PF13428.5;PF13431.5;PF13174.5;PF13429.5;PF11192.7;PF13432.5;PF16065.4;PF01535.19;PF13414.5;PF10516.8;PF14938.5;PF14559.5;PF07721.13;PF07720.11;PF17177.3;PF15393.5;PF00581.19	Q96AY4	reviewed	Tetratricopeptide repeat protein 28 (TPR repeat protein 28) (TPR repeat-containing big gene cloned at Keio)	TTC28 KIAA1043 TPRBK	Homo sapiens (Human)	2481	9606	NA	GO:0000922; GO:0005737; GO:0005815; GO:0007049; GO:0007346; GO:0019900; GO:0030496; GO:0051301; GO:0072686	hsa:23331;	23331;	ENST00000397906;	KOG0548;KOG1130;COG0457;COG4995;ENOG410XP6N;	NA	733786at2759;	NA	NA	NA	GO:0005515
aten_0.1.m1.14898.m1	5.86e-35	KCNK9_HUMAN	blastp	NA	NA	PF07885.15;PF00520.30;PF00060.25;PF16943.4;PF05366.10;PF12857.6	Q9NPC2	reviewed	Potassium channel subfamily K member 9 (Acid-sensitive potassium channel protein TASK-3) (TWIK-related acid-sensitive K(+) channel 3) (Two pore potassium channel KT3.2) (Two pore K(+) channel KT3.2)	KCNK9 TASK3	Homo sapiens (Human)	374	9606	NA	GO:0005249; GO:0005886; GO:0005887; GO:0006813; GO:0008021; GO:0022841; GO:0030322; GO:0071805	hsa:51305;	51305;	ENST00000303015;ENST00000520439;ENST00000522317;ENST00000648164;ENST00000650269;	KOG4404;ENOG410XRZJ;	K04919;	1109218at2759;	NA	NA	R-HSA-1299316;R-HSA-5576886;	GO:0005267;GO:0016020;GO:0071805
aten_0.1.m1.22821.m1	1.28e-52	AP4A_MOUSE	blastp	K01518	NA	PF00293.27	P56380	reviewed	Bis(5'-nucleosyl)-tetraphosphatase [asymmetrical] (EC 3.6.1.17) (Diadenosine 5',5'''-P1,P4-tetraphosphate asymmetrical hydrolase) (Ap4A hydrolase) (Ap4Aase) (Diadenosine tetraphosphatase) (Nucleoside diphosphate-linked moiety X motif 2) (Nudix motif 2)	Nudt2 Apah1	Mus musculus (Mouse)	147	10090	3.6.1.17	GO:0004081; GO:0005525; GO:0005739; GO:0006915	mmu:66401;	66401;	ENSMUST00000030154;	KOG2839;COG0494;	K01518;	1107148at2759;	NA	NA	R-MMU-3299685;	GO:0008796;GO:0016787
aten_0.1.m1.35295.m1	7.97e-78	H2B_ACRFO	blastp	K11252	NA	PF00125.23;PF00808.22;PF16789.4;PF17019.4;PF03847.12	P35067	reviewed	Histone H2B	NA	Acropora formosa (Staghorn coral)	125	126732	NA	GO:0000786; GO:0003677; GO:0005634; GO:0046982	NA	NA	NA	NA	NA	NA	NA	NA	NA	GO:0000786;GO:0003677;GO:0046982
aten_0.1.m1.12729.m1	4.7e-112	RHG01_MOUSE	blastp	K18470	NA	PF00620.26;PF13716.5;PF00650.19	Q5FWK3	reviewed	Rho GTPase-activating protein 1 (Rho-type GTPase-activating protein 1)	Arhgap1	Mus musculus (Mouse)	439	10090	NA	GO:0001726; GO:0005096; GO:0005737; GO:0005886; GO:0007264; GO:0010008; GO:0016197; GO:0017124; GO:0017137; GO:0031252; GO:0033572; GO:0043087; GO:0048471; GO:2001136	mmu:228359;	228359;	ENSMUST00000090614;ENSMUST00000111329;ENSMUST00000111330;	KOG4406;ENOG410XR4J;	K18470;	1511935at2759;	NA	NA	R-MMU-194840;	GO:0007165
aten_0.1.m1.22431.m1	0	GLPK5_DANRE	blastp	K19583	NA	PF00370.20;PF02782.15	A0JPE9	reviewed	Putative glycerol kinase 5 (GK 5) (Glycerokinase 5) (EC 2.7.1.30) (ATP:glycerol 3-phosphotransferase 5)	gk5 zgc:152983	Danio rerio (Zebrafish) (Brachydanio rerio)	510	7955	2.7.1.30	GO:0004370; GO:0005524; GO:0005737; GO:0005739; GO:0006071; GO:0006641; GO:0016310; GO:0019563; GO:0046167	NA	NA	NA	KOG2517;COG0554;	NA	NA	NA	NA	NA	GO:0005975;GO:0016773
aten_0.1.m1.24579.m1	8.06e-29	HARB1_DANRE	blastp	NA	NA	PF13359.5;PF01609.20;PF04827.13	Q6AZB8	reviewed	Putative nuclease HARBI1 (EC 3.1.-.-) (Harbinger transposase-derived nuclease)	harbi1 zgc:91866	Danio rerio (Zebrafish) (Brachydanio rerio)	349	7955	3.1.-.-	GO:0004518; GO:0005634; GO:0005737; GO:0046872	dre:445279;	445279;	ENSDART00000052323;ENSDART00000190979;	KOG4585;ENOG411206Y;	K23222;	698280at2759;	NA	NA	NA
aten_0.1.m1.15023.m1	4.24e-157	CHK2_HUMAN	blastp	K06641	NA	PF00069.24;PF07714.16;PF00498.25;PF14531.5;PF06293.13;PF12330.7;PF01636.22	O96017	reviewed	Serine/threonine-protein kinase Chk2 (EC 2.7.11.1) (CHK2 checkpoint homolog) (Cds1 homolog) (Hucds1) (hCds1) (Checkpoint kinase 2)	CHEK2 CDS1 CHK2 RAD53	Homo sapiens (Human)	543	9606	2.7.11.1	GO:0000077; GO:0000086; GO:0001302; GO:0001934; GO:0004674; GO:0005524; GO:0005634; GO:0005654; GO:0005737; GO:0005794; GO:0006302; GO:0006355; GO:0006468; GO:0006974; GO:0006975; GO:0006977; GO:0006978; GO:0008630; GO:0016301; GO:0016605; GO:0018105; GO:0019901; GO:0031625; GO:0042176; GO:0042770; GO:0042771; GO:0042802; GO:0042803; GO:0044257; GO:0044773; GO:0045893; GO:0046777; GO:0046872; GO:…	hsa:11200;	11200;	ENST00000328354 [O96017-1];ENST00000348295 [O96017-12];ENST00000382580 [O96017-9];ENST00000402731 [O96017-12];ENST00000403642 [O96017-4];ENST00000404276 [O96017-1];ENST00000405598 [O96017-1];ENST00000417588 [O96017-5];ENST00000433728 [O96017-8];ENST00000448511 [O96017-6];ENST00000649563 [O96017-13];ENST00000650281 [O96017-1];	NA	K06641;	1270467at2759;	NA	2.7.11.1;	R-HSA-5693565;R-HSA-6804756;R-HSA-6804757;R-HSA-6804760;R-HSA-69473;R-HSA-69541;R-HSA-69601;R-HSA-75035;	GO:0005515;GO:0004672;GO:0006468;GO:0005524
aten_0.1.m1.720.m1	1.91e-27	RERG_BOVIN	blastp	NA	NA	PF00071.21;PF00025.20;PF08477.12;PF03112.13;PF14038.5	Q0VCJ7	reviewed	Ras-related and estrogen-regulated growth inhibitor	RERG	Bos taurus (Bovine)	199	9913	NA	GO:0003924; GO:0005525; GO:0005634; GO:0005829; GO:0007165; GO:0008285; GO:0009725; GO:0016020; GO:0030308	bta:540025;	540025;	ENSBTAT00000002817;ENSBTAT00000068017;	KOG0395;COG1100;	K07855;	1384728at2759;	NA	NA	NA	GO:0005525;GO:0007165;GO:0016020;GO:0003924
aten_0.1.m1.31133.m1	1.2e-133	TAD2B_PONAB	blastp	K15127	NA	PF00249.30;PF00569.16;PF13921.5	Q5RBN9	reviewed	Transcriptional adapter 2-beta	TADA2B	Pongo abelii (Sumatran orangutan) (Pongo pygmaeus abelii)	420	9601	NA	GO:0003677; GO:0003713; GO:0005634; GO:0006357; GO:0008270; GO:0035065	pon:100190856;	100190856;	NA	KOG0457;COG5114;	K15127;	812864at2759;	NA	NA	NA	GO:0003677;GO:0008270;GO:0003713;GO:0006357;GO:0035065
aten_0.1.m1.36570.m1	3.2e-154	ASPG_DIRIM	blastp	K13278	NA	PF00710.19;PF12796.6;PF13637.5;PF00023.29;PF13606.5;PF13857.5;PF05180.11;PF10955.7;PF02635.14	Q9U518	reviewed	L-asparaginase (EC 3.5.1.1) (DiAsp) (L-asparagine amidohydrolase)	NA	Dirofilaria immitis (Canine heartworm)	590	6287	3.5.1.1	GO:0004067; GO:0006528	NA	NA	NA	NA	NA	NA	NA	NA	NA	GO:0004067;GO:0006520;GO:0005515
aten_0.1.m1.10261.m1	4.2e-11	GBRR2_HUMAN	blastp	NA	YES	PF02932.15;PF06653.10	P28476	reviewed	Gamma-aminobutyric acid receptor subunit rho-2 (GABA(A) receptor subunit rho-2) (GABA(C) receptor)	GABRR2	Homo sapiens (Human)	465	9606	NA	GO:0004890; GO:0005254; GO:0005886; GO:0005887; GO:0007165; GO:0007214; GO:0007268; GO:0007601; GO:0019904; GO:0030054; GO:0034220; GO:0034707; GO:0042391; GO:0043005; GO:0045202; GO:0045211; GO:0050877; GO:0098982; GO:1902711; GO:1904315	hsa:2570;	2570;	ENST00000402938 [P28476-1];	KOG3643;ENOG410XPWH;	K05190;	640805at2759;	NA	NA	R-HSA-977443;	GO:0006811;GO:0016021;GO:0004888;GO:0005216;GO:0034220;GO:0005230
aten_0.1.m1.18813.m1	4.86e-127	MFSD6_HUMAN	blastp	NA	NA	PF12832.6;PF07690.15;PF03825.15;PF05977.12;PF00240.22;PF01306.18;PF05875.11;PF11700.7;PF04277.12	Q6ZSS7	reviewed	Major facilitator superfamily domain-containing protein 6 (Macrophage MHC class I receptor 2 homolog)	MFSD6 MMR2	Homo sapiens (Human)	791	9606	NA	GO:0016020; GO:0016021	hsa:54842;	54842;	ENST00000281416;ENST00000392328;	KOG3762;ENOG410YMHR;	NA	628784at2759;	NA	NA	NA	GO:0005515
aten_0.1.m1.24876.m1	2.52e-132	SVEP1_RAT	blastp	NA	NA	PF00084.19;PF00089.25;PF15043.5;PF00754.24;PF09050.9;PF12182.7;PF09065.9;PF00095.20;PF09342.10	P0C6B8	reviewed	Sushi, von Willebrand factor type A, EGF and pentraxin domain-containing protein 1	Svep1	Rattus norvegicus (Rat)	3564	10116	NA	GO:0005509; GO:0005576; GO:0005737; GO:0007155; GO:0016020	NA	NA	NA	KOG1217;KOG4297;ENOG410XPJ1;	NA	NA	NA	NA	NA	GO:0004252;GO:0006508;GO:0005576;GO:0030414
aten_0.1.m1.12615.m1	1.05e-30	ADA1A_RAT	blastp	NA	NA	PF00001.20;PF10320.8;PF13853.5;PF10328.8;PF08592.10;PF10292.8;PF15420.5;PF09972.8	P43140	reviewed	Alpha-1A adrenergic receptor (Alpha-1A adrenoreceptor) (Alpha-1A adrenoceptor) (Alpha-1C adrenergic receptor)	Adra1a Adra1c	Rattus norvegicus (Rat)	466	10116	NA	GO:0001985; GO:0001994; GO:0001996; GO:0001997; GO:0003084; GO:0004935; GO:0004937; GO:0005634; GO:0005886; GO:0005887; GO:0005901; GO:0007188; GO:0007200; GO:0007202; GO:0007204; GO:0007512; GO:0007568; GO:0009725; GO:0010460; GO:0010507; GO:0010613; GO:0016020; GO:0030018; GO:0030315; GO:0031965; GO:0032230; GO:0035024; GO:0042493; GO:0043410; GO:0045760; GO:0045907; GO:0045987; GO:0046982; GO:…	rno:29412;	29412;	ENSRNOT00000012736;	KOG3656;ENOG410XRW9;	K04135;	1095345at2759;	NA	NA	R-RNO-390696;R-RNO-416476;R-RNO-416482;	GO:0004930;GO:0007186;GO:0016021
aten_0.1.m1.1696.m1	5.59e-29	USOM5_ACRMI	blastp	NA	NA	NA	B8VIU6	reviewed	Uncharacterized skeletal organic matrix protein 5 (Uncharacterized SOMP-5)	NA	Acropora millepora (Staghorn coral) (Heteropora millepora)	256	45264	NA	GO:0005576	NA	NA	NA	NA	NA	NA	NA	NA	NA
aten_0.1.m1.1469.m1	0	CDC23_BOVIN	blastp	K03355	NA	PF04049.12;PF07719.16;PF00515.27;PF13181.5;PF13428.5;PF13432.5;PF13414.5;PF13174.5;PF13431.5;PF13176.5;PF14559.5;PF13429.5;PF13424.5;PF09295.9;PF13371.5;PF12895.6	A1A4R8	reviewed	Cell division cycle protein 23 homolog (Anaphase-promoting complex subunit 8) (APC8) (Cyclosome subunit 8)	CDC23 ANAPC8	Bos taurus (Bovine)	597	9913	NA	GO:0005680; GO:0007080; GO:0030071; GO:0051301; GO:0070979	bta:512651;	512651;	ENSBTAT00000011540;	KOG1155;ENOG410XPS3;	K03355;	NA	NA	NA	R-BTA-141430;R-BTA-174048;R-BTA-174084;R-BTA-174154;R-BTA-174178;R-BTA-174184;R-BTA-176407;R-BTA-176408;R-BTA-176409;R-BTA-176412;R-BTA-179409;R-BTA-2467813;R-BTA-2559582;R-BTA-69017;R-BTA-983168;	GO:0005515;GO:0005680;GO:0030071
aten_0.1.m1.9676.m1	8.67e-22	STAR9_HUMAN	blastp	NA	NA	PF01852.18;PF00335.19	Q9P2P6	reviewed	StAR-related lipid transfer protein 9 (START domain-containing protein 9) (StARD9)	STARD9 KIAA1300	Homo sapiens (Human)	4700	9606	NA	GO:0003777; GO:0005524; GO:0005634; GO:0005737; GO:0005814; GO:0007018; GO:0008017; GO:0008289; GO:0051225	hsa:57519;	57519;	ENST00000290607 [Q9P2P6-1];	KOG0245;COG5059;	K16491;	76316at2759;	NA	NA	NA	GO:0008289
aten_0.1.m1.27954.m1	1.03e-10	SGS1_YEAST	blastp	NA	NA	PF00270.28;PF04851.14	P35187	reviewed	ATP-dependent helicase SGS1 (EC 3.6.4.12) (Helicase TPS1)	SGS1 TPS1 YMR190C YM9646.02C	Saccharomyces cerevisiae (strain ATCC 204508 / S288c) (Baker's yeast)	1447	559292	3.6.4.12	GO:0000070; GO:0000706; GO:0000722; GO:0000723; GO:0000724; GO:0000729; GO:0000784; GO:0001302; GO:0003677; GO:0004003; GO:0005524; GO:0005634; GO:0005694; GO:0005730; GO:0005737; GO:0006265; GO:0006268; GO:0006281; GO:0006301; GO:0006310; GO:0006974; GO:0009378; GO:0010520; GO:0010947; GO:0031292; GO:0031297; GO:0031422; GO:0031573; GO:0031860; GO:0032508; GO:0035861; GO:0043140; GO:0045132; GO:…	sce:YMR190C;	855228;	NA	NA	K10901;	NA	YEAST:G3O-32877-MONOMER;	3.6.4.12;	NA	GO:0003676;GO:0005524
aten_0.1.m1.5632.m1	1.32e-16	ANR66_HUMAN	blastp	NA	NA	PF13606.5;PF12796.6;PF00023.29;PF13637.5;PF13857.5;PF16690.4;PF03501.14	B4E2M5	reviewed	Ankyrin repeat domain-containing protein 66	ANKRD66	Homo sapiens (Human)	251	9606	NA	NA	hsa:100287718;	100287718;	ENST00000565422;	KOG0504;COG0666;	NA	1454074at2759;	NA	NA	NA	GO:0005515
aten_0.1.m1.15407.m1	5.62e-65	GEMI2_XENLA	blastp	K13130	NA	PF04938.11	O42260	reviewed	Gem-associated protein 2 (Gemin-2) (Component of gems 2) (Survival of motor neuron protein-interacting protein 1) (SMN-interacting protein 1)	gemin2 sip1	Xenopus laevis (African clawed frog)	259	8355	NA	GO:0000245; GO:0000387; GO:0005681; GO:0005829; GO:0032797; GO:0034719; GO:0097504	NA	NA	NA	NA	NA	NA	NA	NA	NA	GO:0000245;GO:0000387;GO:0005681
aten_0.1.m1.224.m1	4.2e-66	MGN2_BOVIN	blastp	K12877	NA	PF02792.13	Q0VC92	reviewed	Protein mago nashi homolog 2	MAGOHB MAGOH2	Bos taurus (Bovine)	148	9913	NA	GO:0000184; GO:0003723; GO:0006397; GO:0008380; GO:0035145; GO:0051028; GO:0071013	bta:541013;	541013;	ENSBTAT00000025615;	KOG3392;ENOG4111FJ7;	K12877;	1373136at2759;	NA	NA	R-BTA-159236;R-BTA-72163;R-BTA-72187;R-BTA-73856;R-BTA-975957;	GO:0008380;GO:0035145;GO:0005634
aten_0.1.m1.3837.m1	1.85e-13	GSEP_BACLD	blastp	NA	NA	PF05270.12	P80057	reviewed	Glutamyl endopeptidase (EC 3.4.21.19) (Glutamate-specific endopeptidase) (GSE)	blaSE mpr BLi00340 BL01804	Bacillus licheniformis (strain ATCC 14580 / DSM 13 / JCM 2505 / NBRC 12200 / NCIMB 9375 / NRRL NRS-1264 / Gibson 46)	316	279010	3.4.21.19	GO:0004252; GO:0005576	bld:BLi00340;bli:BL01804;	NA	NA	ENOG4108CHM;COG3591;	K01318;	NA	NA	NA	NA	GO:0006508;GO:0008236
aten_0.1.m1.17910.m1	0	CLP1_NEMVE	blastp	K14399	NA	PF16575.4;PF06807.13;PF16573.4;PF01656.22;PF13479.5;PF03029.16;PF01926.22	A7RG82	reviewed	Protein CLP1 homolog	v1g236308	Nematostella vectensis (Starlet sea anemone)	428	45351	NA	GO:0005524; GO:0005634; GO:0005849; GO:0006378; GO:0006388	nve:NEMVE_v1g236308;	5521765;	NA	KOG2749;COG5623;	K14399;	814241at2759;	NA	NA	NA	GO:0031124
aten_0.1.m1.22161.m1	5.25e-09	FSTL1_MOUSE	blastp	NA	NA	PF13385.5;PF07648.14;PF00008.26;PF01549.23;PF15102.5	Q62356	reviewed	Follistatin-related protein 1 (Follistatin-like protein 1) (TGF-beta-inducible protein TSC-36)	Fstl1 Frp Fstl Tsc36	Mus musculus (Mouse)	306	10090	NA	GO:0005509; GO:0005615; GO:0008201; GO:0042594	mmu:14314;	14314;	ENSMUST00000114763;	ENOG410IIPU;ENOG410ZJ7W;	NA	1079836at2759;	NA	NA	R-MMU-201451;R-MMU-381426;R-MMU-8957275;	GO:0005515
aten_0.1.m1.1169.m1	0	DHX34_MOUSE	blastp	K20101	NA	PF04408.22;PF00271.30;PF07717.15;PF00270.28;PF13401.5;PF12171.7;PF13894.5	Q9DBV3	reviewed	Probable ATP-dependent RNA helicase DHX34 (EC 3.6.4.13) (DEAH box protein 34)	Dhx34 Ddx34 Kiaa0134	Mus musculus (Mouse)	1145	10090	3.6.4.13	GO:0000184; GO:0000956; GO:0003723; GO:0005524; GO:0034459; GO:2000623	mmu:71723;	71723;	NA	KOG0922;COG1643;	K20101;	278674at2759;	NA	NA	NA	GO:0003676;GO:0005524;GO:0004386
aten_0.1.m1.36329.m1	2.43e-89	KAD3_HUMAN	blastp	K00944	NA	PF00406.21;PF13207.5;PF05191.13;PF13238.5;PF13671.5;PF02224.17;PF02223.16;PF13401.5;PF00931.21;PF00004.28	Q9UIJ7	reviewed	GTP:AMP phosphotransferase AK3, mitochondrial (EC 2.7.4.10) (Adenylate kinase 3) (AK 3) (Adenylate kinase 3 alpha-like 1)	AK3 AK3L1 AK6 AKL3L	Homo sapiens (Human)	227	9606	2.7.4.10	GO:0005524; GO:0005525; GO:0005739; GO:0005759; GO:0006172; GO:0007596; GO:0046033; GO:0046039; GO:0046041; GO:0046051; GO:0046899; GO:0046940	hsa:50808;	50808;	ENST00000359883 [Q9UIJ7-2];ENST00000381809 [Q9UIJ7-1];ENST00000447596 [Q9UIJ7-3];ENST00000611749 [Q9UIJ7-2];	KOG3078;COG0563;	K00944;	1004067at2759;	NA	NA	R-HSA-983231;	GO:0005524;GO:0006139;GO:0019205;GO:0005739;GO:0004017;GO:0016776
aten_0.1.m1.30748.m1	2.68e-11	MTR1B_RAT	blastp	NA	NA	PF00001.20;PF13853.5;PF10320.8	P49287	reviewed	Melatonin receptor type 1B (Mel-1B-R) (Mel1b receptor)	Mtnr1b Mt2	Rattus norvegicus (Rat)	364	10116	NA	GO:0004930; GO:0005886; GO:0008502; GO:0010754; GO:0016021; GO:0042593; GO:0042753; GO:0043010; GO:0043524; GO:0046010; GO:0046676; GO:0050796; GO:0051481; GO:0051970; GO:0051971; GO:0097755; GO:0098908; GO:1902260	rno:192646;	192646;	ENSRNOT00000011883;	ENOG410IHFY;ENOG4111ZZV;	K04286;	907115at2759;	NA	NA	R-RNO-373076;R-RNO-418594;	GO:0004930;GO:0007186;GO:0016021
aten_0.1.m1.20523.m1	3.14e-06	AN_HHV7J	blastp	NA	NA	PF09588.9;PF01771.16	P52346	reviewed	Alkaline nuclease (EC 3.1.-.-)	U70	Human herpesvirus 7 (strain JI) (HHV-7) (Human T lymphotropic virus)	480	57278	3.1.-.-	GO:0003677; GO:0004519; GO:0004527; GO:0016032; GO:0030430; GO:0042025	vg:3289528;	3289528;	NA	NA	NA	NA	NA	NA	NA
aten_0.1.m1.675.m1	1.28e-167	AOAH_HUMAN	blastp	K01065	YES	PF00657.21;PF03489.16;PF11617.7;PF05028.13	P28039	reviewed	Acyloxyacyl hydrolase (EC 3.1.1.77) [Cleaved into: Acyloxyacyl hydrolase small subunit; Acyloxyacyl hydrolase large subunit]	AOAH	Homo sapiens (Human)	575	9606	3.1.1.77	GO:0005509; GO:0005576; GO:0006631; GO:0009104; GO:0031410; GO:0050528	hsa:313;	313;	ENST00000612871 [P28039-2];ENST00000617537 [P28039-1];	ENOG410IFCC;ENOG410XTCS;	K01065;	859626at2759;	NA	3.1.1.77;	NA	GO:0016788;GO:0050528
aten_0.1.m1.30658.m1	8.97e-11	CRTC1_MOUSE	blastp	NA	NA	PF12885.6	Q68ED7	reviewed	CREB-regulated transcription coactivator 1 (Mucoepidermoid carcinoma translocated protein 1 homolog) (Transducer of regulated cAMP response element-binding protein 1) (TORC-1) (Transducer of CREB protein 1)	Crtc1 Kiaa0616 Mect1 Torc1	Mus musculus (Mouse)	630	10090	NA	GO:0005634; GO:0005654; GO:0005737; GO:0005829; GO:0005886; GO:0007613; GO:0008140; GO:0014069; GO:0016604; GO:0030425; GO:0032793; GO:0043025; GO:0043153; GO:0045944; GO:0048511; GO:0051289; GO:0097009; GO:0098978; GO:0099527; GO:1900006; GO:1900273; GO:1902631	mmu:382056;	382056;	ENSMUST00000076615;	ENOG410IGNT;ENOG410XPDQ;	K15309;	1118500at2759;	NA	NA	NA	GO:0005634;GO:0005737;GO:0032793
aten_0.1.m1.19327.m1	4.53e-23	TM220_XENLA	blastp	NA	NA	PF15071.5;PF07690.15;PF13630.5	Q4V7Q8	reviewed	Transmembrane protein 220	tmem220	Xenopus laevis (African clawed frog)	184	8355	NA	GO:0016021	xla:735119;	735119;	NA	NA	NA	1569116at2759;	NA	NA	NA
aten_0.1.m1.4320.m1	2.23e-37	MOT10_DANRE	blastp	NA	NA	PF07690.15;PF01027.19	A1L1W9	reviewed	Monocarboxylate transporter 10 (MCT 10) (Solute carrier family 16 member 10)	slc16a10 si:ch211-241j12.1 zgc:158478	Danio rerio (Zebrafish) (Brachydanio rerio)	505	7955	NA	GO:0005887; GO:0015173; GO:0015349	dre:566499;	566499;	ENSDART00000104762;ENSDART00000131635;	ENOG410IMVX;ENOG410XRHC;	K08187;	916876at2759;	NA	NA	R-DRE-352230;	GO:0005887;GO:0055085
aten_0.1.m1.3255.m1	1.22e-176	FZ10A_XENLA	blastp	K02842	NA	PF01534.16;PF01392.21;PF00002.23	Q9DEB5	reviewed	Frizzled-10-A (Fz-10A) (Xfz10-A)	fzd10-a fz10a	Xenopus laevis (African clawed frog)	586	8355	NA	GO:0004930; GO:0005886; GO:0007275; GO:0016021; GO:0042813	xla:387604;	387604;	NA	NA	K02842;	509772at2759;	NA	NA	NA	GO:0007166;GO:0016020;GO:0005515;GO:0004888;GO:0016021
aten_0.1.m1.23819.m1	7.25e-91	GCP3_MOUSE	blastp	K16570	NA	PF04130.12;PF16859.4	P58854	reviewed	Gamma-tubulin complex component 3 (GCP-3)	Tubgcp3 Gcp3	Mus musculus (Mouse)	905	10090	NA	GO:0000278; GO:0000923; GO:0000930; GO:0005737; GO:0005813; GO:0005814; GO:0005827; GO:0008275; GO:0031122; GO:0043015; GO:0051225; GO:0051321; GO:0051415	mmu:259279;	259279;	ENSMUST00000000776;	KOG2000;ENOG410XQ5B;	K16570;	480444at2759;	NA	NA	R-MMU-380270;R-MMU-380320;	GO:0000226;GO:0000922;GO:0005815;GO:0007020;GO:0043015
aten_0.1.m1.23650.m1	1.89e-153	SUMF1_BOVIN	blastp	K13444	YES	PF03781.15	Q0P5L5	reviewed	Formylglycine-generating enzyme (FGE) (EC 1.8.3.7) (C-alpha-formylglycine-generating enzyme 1) (Sulfatase-modifying factor 1)	SUMF1	Bos taurus (Bovine)	374	9913	1.8.3.7	GO:0005783; GO:0005788; GO:0018158; GO:0042803; GO:0043687; GO:0120147; GO:1903135	bta:536435;	536435;	ENSBTAT00000055237;	ENOG410IEYZ;COG1262;	K13444;	835112at2759;	NA	NA	R-BTA-1660662;R-BTA-1663150;
aten_0.1.m1.5292.m1	1.89e-62	RN217_MOUSE	blastp	K11977	NA	PF01485.20	D3YYI7	reviewed	Probable E3 ubiquitin-protein ligase RNF217 (EC 2.3.2.31) (IBR domain-containing protein 1) (RING finger protein 217)	Rnf217 Ibrdc1	Mus musculus (Mouse)	515	10090	2.3.2.31	GO:0000151; GO:0000209; GO:0005737; GO:0006511; GO:0016021; GO:0031624; GO:0032436; GO:0046872; GO:0061630	mmu:268291;	268291;	ENSMUST00000081989;	KOG1815;ENOG410XP9Y;	K11977;	1140368at2759;	NA	NA	R-MMU-983168;	GO:0004842;GO:0016567
aten_0.1.m1.29581.m1	3.77e-25	MLRP1_ACRMI	blastp	NA	NA	PF00629.22	B3EWZ5	reviewed	MAM and LDL-receptor class A domain-containing protein 1 (Skeletal organic matrix MAM and LDL-receptor 1) (SOM MAM and LDL-receptor 1) (Fragment)	NA	Acropora millepora (Staghorn coral) (Heteropora millepora)	5145	45264	NA	GO:0005576; GO:0016020	NA	NA	NA	NA	NA	NA	NA	NA	NA	GO:0016020
aten_0.1.m1.13308.m1	0	SYCC_MACFA	blastp	K01883	NA	PF01406.18;PF09334.10;PF00749.20;PF14594.5;PF03417.15;PF16902.4	Q4R550	reviewed	Cysteine--tRNA ligase, cytoplasmic (EC 6.1.1.16) (Cysteinyl-tRNA synthetase) (CysRS)	CARS QccE-19031	Macaca fascicularis (Crab-eating macaque) (Cynomolgus monkey)	748	9541	6.1.1.16	GO:0000049; GO:0004817; GO:0005524; GO:0005737; GO:0006423; GO:0046872	NA	NA	NA	NA	NA	NA	NA	NA	NA	GO:0004817;GO:0005524;GO:0006423
aten_0.1.m1.19308.m1	5.51e-175	LST8_DANRE	blastp	K08266	NA	PF00400.31;PF12894.6;PF08662.10;PF16529.4;PF14761.5;PF07569.10;PF11715.7;PF17005.4;PF16713.4	Q803V5	reviewed	Target of rapamycin complex subunit lst8 (TORC subunit lst8) (G protein beta subunit-like) (Gable) (Protein GbetaL) (MTOR associated protein, LST8 homolog)	mlst8 gbl lst8 zgc:55455 zgc:85668	Danio rerio (Zebrafish) (Brachydanio rerio)	326	7955	NA	GO:0005737; GO:0031929; GO:0031931; GO:0031932; GO:0032008; GO:0032956	dre:792689;	792689;	ENSDART00000012743;ENSDART00000148326;ENSDART00000162900;ENSDART00000178845;	KOG0315;ENOG410XPVD;	K08266;	779909at2759;	NA	NA	NA	GO:0005515;GO:0031929;GO:0031931;GO:0031932
aten_0.1.m1.15299.m1	1.98e-12	LIT2_MOUSE	blastp	NA	YES	PF00059.20;PF00024.25;PF14295.5;PF02493.19;PF08443.10	Q08731	reviewed	Lithostathine-2 (Islet of Langerhans regenerating protein 2) (REG-2) (Pancreatic stone protein 2) (PSP) (Pancreatic thread protein 2) (PTP)	Reg2	Mus musculus (Mouse)	173	10090	NA	GO:0001967; GO:0004888; GO:0005615; GO:0008284; GO:0042552; GO:0042834; GO:0043434; GO:0044278; GO:0061844; GO:0062023; GO:0070492	mmu:19693;	19693;	ENSMUST00000023906;	KOG4297;ENOG410XPJ1;	NA	1509611at2759;	NA	NA	NA
aten_0.1.m1.14523.m1	3.62e-23	GP2_CANLF	blastp	NA	YES	NA	P25291	reviewed	Pancreatic secretory granule membrane major glycoprotein GP2 (Pancreatic zymogen granule membrane protein GP-2)	GP2	Canis lupus familiaris (Dog) (Canis familiaris)	509	9615	NA	GO:0005576; GO:0005886; GO:0031225	NA	NA	NA	ENOG410IVSV;ENOG410YDU6;	NA	NA	NA	NA	NA
aten_0.1.m1.10352.m1	1.41e-07	P2RX7_HUMAN	blastp	NA	NA	NA	Q99572	reviewed	P2X purinoceptor 7 (P2X7) (ATP receptor) (P2Z receptor) (Purinergic receptor)	P2RX7	Homo sapiens (Human)	595	9606	NA	GO:0000187; GO:0000902; GO:0001530; GO:0001614; GO:0001845; GO:0001916; GO:0002028; GO:0002931; GO:0004931; GO:0005102; GO:0005524; GO:0005639; GO:0005737; GO:0005886; GO:0005887; GO:0005911; GO:0006468; GO:0006509; GO:0006649; GO:0006812; GO:0006900; GO:0006954; GO:0007005; GO:0007166; GO:0007596; GO:0009612; GO:0009897; GO:0010043; GO:0010524; GO:0010628; GO:0014049; GO:0014054; GO:0016020; GO:…	hsa:5027;	5027;	ENST00000328963 [Q99572-1];ENST00000535250 [Q99572-2];ENST00000535600 [Q99572-5];ENST00000541022 [Q99572-3];ENST00000541716 [Q99572-3];	ENOG410IK4U;ENOG4110DDY;	K05220;	1128763at2759;	NA	NA	R-HSA-139853;R-HSA-418346;R-HSA-844456;
aten_0.1.m1.12462.m1	1.71e-106	ARPC4_MOUSE	blastp	K05755	NA	PF05856.11;PF16243.4;PF11427.7	P59999	reviewed	Actin-related protein 2/3 complex subunit 4 (Arp2/3 complex 20 kDa subunit) (p20-ARC)	Arpc4 Arc20	Mus musculus (Mouse)	168	10090	NA	GO:0005200; GO:0005634; GO:0005737; GO:0005885; GO:0019899; GO:0030041; GO:0030674; GO:0034314; GO:0035861; GO:0042995; GO:0051015	mmu:68089;	68089;	ENSMUST00000156898;	KOG1876;ENOG4111G2F;	K05755;	1351067at2759;	NA	NA	R-MMU-2029482;R-MMU-3928662;R-MMU-5663213;R-MMU-8856828;	GO:0005885;GO:0015629;GO:0030041;GO:0030833;GO:0034314
aten_0.1.m1.12915.m1	3.92e-39	FOXD4_HUMAN	blastp	NA	NA	PF00250.17	Q12950	reviewed	Forkhead box protein D4 (Forkhead-related protein FKHL9) (Forkhead-related transcription factor 5) (FREAC-5) (Myeloid factor-alpha)	FOXD4 FKHL9 FOXD4A FREAC5	Homo sapiens (Human)	439	9606	NA	GO:0000981; GO:0003700; GO:0005634; GO:0006357; GO:0008301; GO:0009653; GO:0030154; GO:0043565	hsa:2298;	2298;	ENST00000382500;	KOG2294;COG5025;	K09397;	1270467at2759;	NA	NA	NA	GO:0003700;GO:0006355;GO:0043565
aten_0.1.m1.22437.m1	0	NDUS2_RAT	blastp	K03935	NA	PF00346.18;PF00374.18;PF10250.8	Q641Y2	reviewed	NADH dehydrogenase [ubiquinone] iron-sulfur protein 2, mitochondrial (EC 1.6.99.3) (EC 7.1.1.2) (Complex I-49kD) (CI-49kD) (NADH-ubiquinone oxidoreductase 49 kDa subunit)	Ndufs2	Rattus norvegicus (Rat)	463	10116	1.6.99.3; 7.1.1.2	GO:0003954; GO:0005654; GO:0005747; GO:0006979; GO:0031625; GO:0042775; GO:0046872; GO:0048038; GO:0051287; GO:0051539	rno:289218;	289218;	ENSRNOT00000058423;	KOG2870;COG0649;	K03935;	444312at2759;	NA	NA	R-RNO-611105;R-RNO-6799198;	GO:0016651;GO:0048038;GO:0051287;GO:0055114
aten_0.1.m1.24635.m1	2.55e-16	CSPG2_CHICK	blastp	NA	NA	PF00059.20;PF07645.14;PF00008.26;PF12947.6;PF12662.6;PF12661.6;PF07974.12;PF12946.6;PF11308.7;PF14670.5	Q90953	reviewed	Versican core protein (Chondroitin sulfate proteoglycan core protein 2) (Chondroitin sulfate proteoglycan 2) (Large fibroblast proteoglycan) (PG-M)	VCAN CSPG2	Gallus gallus (Chicken)	3562	9031	NA	GO:0001501; GO:0005509; GO:0005540; GO:0007155; GO:0007417; GO:0030246; GO:0031012	gga:395565;	395565;	NA	ENOG410IFXS;ENOG410ZPDG;	K06793;	74642at2759;	NA	NA	NA	GO:0005509
aten_0.1.m1.28186.m1	1.49e-15	G2E3_HUMAN	blastp	NA	NA	PF02807.14	Q7L622	reviewed	G2/M phase-specific E3 ubiquitin-protein ligase (EC 2.3.2.26) (G2/M phase-specific HECT-type E3 ubiquitin transferase)	G2E3 KIAA1333	Homo sapiens (Human)	706	9606	2.3.2.26	GO:0004842; GO:0005730; GO:0005829; GO:0006915; GO:0007275; GO:0043231; GO:0046872	hsa:55632;	55632;	ENST00000206595;	ENOG410IPTH;ENOG410ZNVY;	K22371;	199998at2759;	NA	NA	NA
aten_0.1.m1.6632.m1	5.16e-96	GFPL_ANEMA	blastp	NA	NA	PF01353.21	Q9U6Y6	reviewed	GFP-like fluorescent chromoprotein amFP486	NA	Anemonia manjano (Sea anemone)	229	105399	NA	GO:0006091; GO:0008218; GO:0018298	NA	NA	NA	NA	NA	NA	NA	NA	NA	GO:0008218
aten_0.1.m1.30182.m1	3.5e-27	STY17_ARATH	blastp	NA	NA	PF00069.24;PF07714.16;PF00350.22;PF01926.22;PF14531.5;PF06293.13;PF03193.15;PF01636.22;PF00437.19;PF13555.5;PF05192.17;PF06135.11;PF00005.26;PF13191.5;PF05960.10;PF13171.5	Q8RWL6	reviewed	Serine/threonine-protein kinase STY17 (EC 2.7.11.1) (Serine/threonine/tyrosine-protein kinase 17)	STY17 At4g35780 F8D20.290	Arabidopsis thaliana (Mouse-ear cress)	570	3702	2.7.11.1	GO:0004674; GO:0004712; GO:0005524; GO:0005829; GO:0009658	ath:AT4G35780;	829731;	NA	KOG0192;COG0515;	NA	173077at2759;	NA	NA	NA	GO:0004672;GO:0005524;GO:0006468
aten_0.1.m1.13065.m1	2.78e-36	MB212_DANRE	blastp	NA	NA	PF03281.13;PF09304.9	Q8UUZ1	reviewed	Protein mab-21-like 2	mab21l2	Danio rerio (Zebrafish) (Brachydanio rerio)	359	7955	NA	GO:0001654; GO:0002088; GO:0005634; GO:0005737; GO:0043010; GO:0048048; GO:0048701; GO:0060041	dre:117234;	117234;	ENSDART00000014608;	KOG3963;ENOG410XNRJ;	NA	771781at2759;	NA	NA	NA
aten_0.1.m1.7260.m1	3.82e-48	TYSD1_HUMAN	blastp	NA	NA	PF13365.5	Q2T9J0	reviewed	Peroxisomal leader peptide-processing protease (EC 3.4.21.-) (Trypsin domain-containing protein 1) [Cleaved into: Peroxisomal leader peptide-processing protease, 15 kDa form; Peroxisomal leader peptide-processing protease, 45 kDa form]	TYSND1	Homo sapiens (Human)	566	9606	3.4.21.-	GO:0002020; GO:0004252; GO:0005777; GO:0005782; GO:0005829; GO:0006508; GO:0006625; GO:0016020; GO:0016485; GO:0031998; GO:0042802; GO:0051260	hsa:219743;	219743;	ENST00000287078 [Q2T9J0-1];ENST00000335494 [Q2T9J0-2];	KOG1320;COG0265;	K23012;	1307240at2759;	NA	NA	R-HSA-9033241;R-HSA-9033500;	GO:0004252;GO:0005777;GO:0016485
aten_0.1.m1.1704.m1	6.94e-07	HMCN2_HUMAN	blastp	NA	NA	PF07645.14;PF00008.26;PF00024.25;PF12662.6;PF14295.5;PF12661.6;PF12947.6;PF14554.5	Q8NDA2	reviewed	Hemicentin-2	HMCN2	Homo sapiens (Human)	5059	9606	NA	GO:0005201; GO:0005509; GO:0005604; GO:0005615; GO:0005938; GO:0030054; GO:0031012; GO:0032154; GO:0050896; GO:0062023	NA	NA	ENST00000624552 [Q8NDA2-1];	NA	NA	NA	NA	NA	NA	GO:0005509
aten_0.1.m1.17342.m1	1.91e-35	THEM6_DANRE	blastp	NA	NA	PF13279.5;PF03061.21;PF01643.16	B0JZP3	reviewed	Protein THEM6	them6 si:ch73-52e5.2	Danio rerio (Zebrafish) (Brachydanio rerio)	202	7955	NA	GO:0005576	dre:100142654;	100142654;	NA	KOG4366;ENOG4111RKY;	NA	1195870at2759;	NA	NA	NA
aten_0.1.m1.6248.m1	2.38e-107	MGT5A_HUMAN	blastp	NA	NA	PF15024.5;PF10312.8	Q09328	reviewed	Alpha-1,6-mannosylglycoprotein 6-beta-N-acetylglucosaminyltransferase A (EC 2.4.1.155) (Alpha-mannoside beta-1,6-N-acetylglucosaminyltransferase V) (GlcNAc-T V) (GNT-V) (Mannoside acetylglucosaminyltransferase 5) (N-acetylglucosaminyl-transferase V) [Cleaved into: Secreted alpha-1,6-mannosylglycoprotein 6-beta-N-acetylglucosaminyltransferase A (Secreted beta-1,6-N-acetylglucosaminyltransferase V)…	MGAT5 GGNT5	Homo sapiens (Human)	741	9606	2.4.1.155	GO:0000139; GO:0004864; GO:0005794; GO:0006487; GO:0016020; GO:0016021; GO:0018279; GO:0030144; GO:0030145; GO:0030335; GO:0070062; GO:1903614; GO:1904894	hsa:4249;	4249;	ENST00000281923;ENST00000409645;	ENOG410IDYS;ENOG410XTV7;	K00744;	179031at2759;	MetaCyc:HS07793-MONOMER;	2.4.1.155;	R-HSA-975577;	GO:0006487;GO:0030144
aten_0.1.m1.25161.m1	4.4e-11	Y1101_SYNY3	blastp	NA	NA	PF00582.25;PF03599.15;PF05478.10;PF08967.9;PF10337.8;PF15258.5	P72745	reviewed	Universal stress protein Slr1101 (USP Slr1101)	slr1101	Synechocystis sp. (strain PCC 6803 / Kazusa)	108	1111708	NA	NA	syn:slr1101;	NA	NA	NA	NA	NA	NA	NA	NA
aten_0.1.m1.11117.m1	1.47e-39	Y4MH_SINFN	blastp	NA	NA	PF04909.13	P55567	reviewed	Uncharacterized protein y4mH	NGR_a02510 y4mH	Sinorhizobium fredii (strain NBRC 101917 / NGR234)	297	394	NA	GO:0016787	rhi:NGR_a02510;	962281;	NA	NA	NA	1979322at2;	SFRE394:GBYN-6284-MONOMER;	NA	NA	GO:0016787
aten_0.1.m1.22617.m1	8.09e-103	MEGL_FUSNN	blastp	NA	NA	PF01053.19;PF00155.20;PF00266.18;PF01041.16;PF06838.10	Q8RDT4	reviewed	L-methionine gamma-lyase (MGL) (EC 4.4.1.11) (Homocysteine desulfhydrase) (EC 4.4.1.2) (L-cysteine desulfidase) (EC 4.4.1.28)	FN1419	Fusobacterium nucleatum subsp. nucleatum (strain ATCC 25586 / CIP 101130 / JCM 8532 / LMG 13131)	395	190304	4.4.1.11; 4.4.1.2; 4.4.1.28	GO:0005737; GO:0016846; GO:0018826; GO:0019346; GO:0030170; GO:0047982	fnu:FN1419;	992324;	NA	ENOG4105C28;COG0626;	K01761;	NA	FNUC190304:G1FZS-1989-MONOMER;	4.4.1.11;	NA	GO:0003824;GO:0019346;GO:0030170
aten_0.1.m1.2050.m1	1.04e-36	NOD1_MOUSE	blastp	NA	NA	PF05729.11;PF13516.5;PF00029.18;PF12799.6;PF13191.5;PF00004.28;PF13481.5;PF13401.5;PF10993.7;PF00560.32;PF05621.10;PF00910.21;PF13855.5	Q8BHB0	reviewed	Nucleotide-binding oligomerization domain-containing protein 1 (Caspase recruitment domain-containing protein 4)	Nod1 Card4	Mus musculus (Mouse)	953	10090	NA	GO:0002606; GO:0005524; GO:0005737; GO:0006915; GO:0006919; GO:0006952; GO:0010942; GO:0016045; GO:0016323; GO:0016324; GO:0032731; GO:0032755; GO:0032760; GO:0032874; GO:0035556; GO:0042228; GO:0042742; GO:0042802; GO:0042803; GO:0043123; GO:0043280; GO:0044877; GO:0045087; GO:0046330; GO:0050700; GO:0050830; GO:0051000; GO:0051092; GO:0070374; GO:0071225; GO:1901224; GO:1904417	mmu:107607;	107607;	ENSMUST00000060655;ENSMUST00000168172;	KOG4308;ENOG410ZBX3;	K08727;	88836at2759;	NA	NA	R-MMU-168638;R-MMU-445989;R-MMU-5689896;R-MMU-9020702;	GO:0005515
aten_0.1.m1.1367.m1	2.35e-128	MOD5_HUMAN	blastp	K00791	NA	PF01715.16;PF01745.15;PF13671.5;PF12171.7;PF11931.7;PF12874.6;PF01695.16;PF13238.5;PF01935.16	Q9H3H1	reviewed	tRNA dimethylallyltransferase (EC 2.5.1.75) (Isopentenyl-diphosphate:tRNA isopentenyltransferase) (IPP transferase) (IPPT) (hGRO1) (tRNA isopentenyltransferase 1) (IPTase)	TRIT1 IPT MOD5	Homo sapiens (Human)	467	9606	2.5.1.75	GO:0003676; GO:0005524; GO:0005739; GO:0005759; GO:0006400; GO:0008270; GO:0052381; GO:0070900	hsa:54802;	54802;	ENST00000316891 [Q9H3H1-1];ENST00000372818 [Q9H3H1-4];ENST00000441669 [Q9H3H1-5];ENST00000537440 [Q9H3H1-6];	KOG1384;COG0324;	K00791;	1003231at2759;	NA	2.5.1.75;	R-HSA-6782315;R-HSA-6787450;	GO:0008033
aten_0.1.m1.87.m1	4.54e-112	ACHA7_RAT	blastp	K04809	NA	PF02931.22;PF02932.15;PF09622.9	Q05941	reviewed	Neuronal acetylcholine receptor subunit alpha-7	Chrna7 Acra7	Rattus norvegicus (Rat)	502	10116	NA	GO:0004888; GO:0005216; GO:0005737; GO:0005886; GO:0005887; GO:0005892; GO:0006816; GO:0007165; GO:0007268; GO:0007271; GO:0007613; GO:0008144; GO:0008179; GO:0014069; GO:0019228; GO:0019901; GO:0022848; GO:0030054; GO:0030424; GO:0030425; GO:0030426; GO:0032279; GO:0034220; GO:0035094; GO:0042166; GO:0042391; GO:0042416; GO:0042734; GO:0043005; GO:0043025; GO:0043197; GO:0043198; GO:0044853; GO:…	rno:25302;	25302;	NA	KOG3645;ENOG410XQGR;	K04809;	845098at2759;	NA	NA	R-RNO-629594;	GO:0005216;GO:0006811;GO:0016021;GO:0022848;GO:0045211;GO:0004888;GO:0034220;GO:0005230
aten_0.1.m1.20718.m1	0	ACE_CHICK	blastp	K01283	YES	PF01401.17	Q10751	reviewed	Angiotensin-converting enzyme (ACE) (EC 3.2.1.-) (EC 3.4.15.1) (Dipeptidyl carboxypeptidase I) (Kininase II) (Fragment)	ACE DCP1	Gallus gallus (Chicken)	1193	9031	3.2.1.-; 3.4.15.1	GO:0003081; GO:0003084; GO:0004180; GO:0005615; GO:0005886; GO:0008237; GO:0008238; GO:0008239; GO:0008241; GO:0008270; GO:0008283; GO:0016021; GO:0045777; GO:0060319	NA	NA	NA	KOG3690;ENOG410XPJ3;	NA	422699at2759;	NA	NA	NA	GO:0006508;GO:0008237;GO:0008241;GO:0016020
aten_0.1.m1.20078.m1	0	PRPS2_XENLA	blastp	K00948	NA	PF13793.5;PF14572.5;PF00156.26;PF14681.5	Q7ZXC9	reviewed	Ribose-phosphate pyrophosphokinase 2 (EC 2.7.6.1) (Phosphoribosyl pyrophosphate synthase II) (PRS-II)	prps2	Xenopus laevis (African clawed frog)	318	8355	2.7.6.1	GO:0000287; GO:0004749; GO:0005524; GO:0006015; GO:0009116; GO:0009156; GO:0009165; GO:0016301; GO:0042803	xla:380347;	380347;	NA	NA	K00948;	1043963at2759;	NA	NA	NA	GO:0000287;GO:0004749;GO:0009165;GO:0009156;GO:0044249;GO:0009116
aten_0.1.m1.27859.m1	2.32e-09	MUC3A_HUMAN	blastp	NA	NA	PF01390.19;PF00404.17	Q02505	reviewed	Mucin-3A (MUC-3A) (Intestinal mucin-3A)	MUC3A MUC3	Homo sapiens (Human)	3323	9606	NA	GO:0002223; GO:0005201; GO:0005576; GO:0005796; GO:0005886; GO:0016021; GO:0016266; GO:0030197	hsa:4584;	4584;	ENST00000379458 [Q02505-1];ENST00000483366 [Q02505-5];	ENOG410IVGW;ENOG410ZCSE;	K22016;	663250at2759;	NA	NA	R-HSA-5083625;R-HSA-5083632;R-HSA-5083636;R-HSA-5621480;R-HSA-913709;R-HSA-977068;
aten_0.1.m1.16258.m1	1.16e-31	NOLC1_RAT	blastp	NA	NA	PF05022.11;PF08513.10	P41777	reviewed	Nucleolar and coiled-body phosphoprotein 1 (140 kDa nucleolar phosphoprotein) (Nopp140) (Nucleolar 130 kDa protein) (Nucleolar phosphoprotein p130)	Nolc1	Rattus norvegicus (Rat)	704	10116	NA	GO:0001042; GO:0001650; GO:0003700; GO:0005524; GO:0005525; GO:0005654; GO:0005730; GO:0005737; GO:0006417; GO:0006970; GO:0007000; GO:0008134; GO:0008139; GO:0008284; GO:0014029; GO:0014032; GO:0015030; GO:0019904; GO:0031428; GO:0031429; GO:0033979; GO:0034512; GO:0034513; GO:0042306; GO:0045893; GO:0046982; GO:0062064; GO:0062065	rno:64896;	64896;	ENSRNOT00000025791;	KOG2992;ENOG4111U5P;	NA	1610147at2759;	NA	NA	NA	GO:0005515;GO:0005730
aten_0.1.m1.24929.m1	2.11e-19	LRP1B_HUMAN	blastp	NA	NA	PF00057.17;PF00629.22;PF06155.11	Q9NZR2	reviewed	Low-density lipoprotein receptor-related protein 1B (LRP-1B) (Low-density lipoprotein receptor-related protein-deleted in tumor) (LRP-DIT)	LRP1B LRPDIT	Homo sapiens (Human)	4599	9606	NA	GO:0005509; GO:0006898; GO:0015031; GO:0016021; GO:0043235	hsa:53353;	53353;	ENST00000389484;	KOG1215;ENOG410XP34;	K20049;	1606at2759;	NA	NA	NA	GO:0005515;GO:0016020
aten_0.1.m1.11450.m1	2.15e-22	ALPL_ARATH	blastp	NA	NA	PF13359.5;PF13613.5	Q9M2U3	reviewed	Protein ALP1-like (EC 3.1.-.-)	At3g55350 T22E16.10	Arabidopsis thaliana (Mouse-ear cress)	406	3702	3.1.-.-	GO:0004518; GO:0005634; GO:0046872	ath:AT3G55350;	824701;	NA	KOG4585;ENOG411206Y;	NA	822378at2759;	NA	NA	NA
aten_0.1.m1.22524.m1	3.39e-27	DRKA_DICDI	blastp	NA	NA	PF00069.24;PF07714.16;PF01302.24;PF06005.11;PF04111.11;PF07989.10;PF05622.11;PF07888.10;PF04849.12;PF08606.10;PF04156.13;PF15294.5;PF06156.12;PF09789.8;PF01496.18;PF10473.8;PF03920.14;PF07926.11;PF14662.5;PF11932.7	Q54H46	reviewed	Probable serine/threonine-protein kinase drkA (EC 2.7.11.1) (Receptor-like kinase 1) (Receptor-like kinase A) (Vesicle-associated receptor tyrosine kinase-like protein 1)	drkA rk1 vsk1 DDB_G0289791	Dictyostelium discoideum (Slime mold)	642	44689	2.7.11.1	GO:0004674; GO:0005524; GO:0016021	ddi:DDB_G0289791;	8627282;	NA	KOG0192;COG0515;	NA	NA	NA	NA	NA	GO:0004672;GO:0005524;GO:0006468
aten_0.1.m1.23202.m1	3.37e-20	CFDP2_BOVIN	blastp	NA	NA	PF14529.5;PF03372.22	O02751	reviewed	Craniofacial development protein 2 (p97 bucentaur protein)	CFDP2 BCNT	Bos taurus (Bovine)	592	9913	NA	GO:0005634; GO:0005737	bta:286876;	286876;	NA	KOG1075;KOG4776;ENOG410Y65V;	NA	777540at2759;	NA	NA	NA
aten_0.1.m1.22843.m1	1.21e-21	R213A_DANRE	blastp	NA	NA	PF00004.28;PF01214.17;PF13604.5	A0A0R4IBK5	reviewed	E3 ubiquitin-protein ligase rnf213-alpha (EC 2.3.2.27) (EC 3.6.4.-) (Mysterin-A) (Mysterin-alpha) (RING finger protein 213-A) (RING finger protein 213-alpha) (RING-type E3 ubiquitin transferase rnf213-alpha)	rnf213a	Danio rerio (Zebrafish) (Brachydanio rerio)	5209	7955	2.3.2.27; 3.6.4.-	GO:0002040; GO:0004842; GO:0005829; GO:0006511; GO:0008015; GO:0016887; GO:0046872	NA	NA	ENSDART00000168133;	NA	NA	NA	NA	NA	R-DRE-983168;	GO:0004842;GO:0016887
aten_0.1.m1.3551.m1	2.93e-13	RBM12_HUMAN	blastp	NA	NA	PF00076.21	Q9NTZ6	reviewed	RNA-binding protein 12 (RNA-binding motif protein 12) (SH3/WW domain anchor protein in the nucleus) (SWAN)	RBM12 KIAA0765 HRIHFB2091	Homo sapiens (Human)	932	9606	NA	GO:0003723; GO:0005654	hsa:10137;	10137;	ENST00000359646;ENST00000374104;ENST00000374114;	KOG4307;ENOG4111WZ9;	NA	1067545at2759;	NA	NA	NA	GO:0003676
aten_0.1.m1.11829.m1	5.92e-161	GALT1_PIG	blastp	K00710	NA	PF00535.25;PF00652.21;PF13641.5;PF02709.13;PF10111.8	Q29121	reviewed	Polypeptide N-acetylgalactosaminyltransferase 1 (EC 2.4.1.41) (Polypeptide GalNAc transferase 1) (GalNAc-T1) (pp-GaNTase 1) (Protein-UDP acetylgalactosaminyltransferase 1) (UDP-GalNAc:polypeptide N-acetylgalactosaminyltransferase 1) [Cleaved into: Polypeptide N-acetylgalactosaminyltransferase 1 soluble form]	GALNT1	Sus scrofa (Pig)	559	9823	2.4.1.41	GO:0004653; GO:0005576; GO:0005794; GO:0006493; GO:0016021; GO:0030145; GO:0030246; GO:0032580	NA	NA	NA	KOG3736;ENOG410XPMK;	NA	NA	NA	2.4.1.41;	NA
aten_0.1.m1.18961.m1	2.08e-53	MEIOB_MACFA	blastp	K22420	NA	PF16900.4;PF10894.7	Q4R8G6	reviewed	Meiosis-specific with OB domain-containing protein (EC 3.1.-.-)	MEIOB QtsA-12515	Macaca fascicularis (Crab-eating macaque) (Cynomolgus monkey)	471	9541	3.1.-.-	GO:0000712; GO:0000724; GO:0003682; GO:0003697; GO:0005634; GO:0005694; GO:0005737; GO:0007129; GO:0007140; GO:0007144; GO:0008310; GO:0009566	mcf:101865668;	101865668;	NA	NA	K22420;	615895at2759;	NA	NA	NA
aten_0.1.m1.6588.m1	3.88e-128	F10A1_CHICK	blastp	K09560	NA	PF00515.27;PF07719.16;PF13414.5;PF13181.5;PF13371.5;PF13428.5;PF13424.5;PF14559.5;PF13432.5;PF14938.5;PF13431.5;PF10200.8;PF16989.4;PF12895.6;PF15832.4;PF03286.13;PF10288.8	Q5ZLF0	reviewed	Hsc70-interacting protein (Hip) (Protein FAM10A1) (Protein ST13 homolog)	ST13 FAM10A1 RCJMB04_6h13	Gallus gallus (Chicken)	361	9031	NA	GO:0005737; GO:0046983; GO:0051085	gga:418003;	418003;	NA	KOG1308;ENOG410XR19;	K09560;	1282821at2759;	NA	NA	NA	GO:0005515;GO:0046983
aten_0.1.m1.155.m1	3.87e-93	CETN3_HUMAN	blastp	K16466	NA	PF00036.31;PF13499.5;PF13405.5;PF13833.5;PF13202.5;PF14658.5;PF12763.6;PF05042.12;PF10591.8;PF03448.16	O15182	reviewed	Centrin-3	CETN3 CEN3	Homo sapiens (Human)	167	9606	NA	GO:0005509; GO:0005730; GO:0005813; GO:0005814; GO:0007098; GO:0044615; GO:0051301; GO:0070390	hsa:1070;	1070;	ENST00000283122;	KOG0028;COG5126;	K16466;	1340191at2759;	NA	NA	NA	GO:0005509
aten_0.1.m1.29831.m1	4.29e-60	DMBT1_HUMAN	blastp	NA	NA	PF00530.17;PF00431.19;PF15494.5;PF07691.11	Q9UGM3	reviewed	Deleted in malignant brain tumors 1 protein (Glycoprotein 340) (Gp-340) (Hensin) (Salivary agglutinin) (SAG) (Surfactant pulmonary-associated D-binding protein)	DMBT1 GP340	Homo sapiens (Human)	2413	9606	NA	GO:0001530; GO:0003677; GO:0005044; GO:0005576; GO:0005615; GO:0005737; GO:0006898; GO:0007275; GO:0008329; GO:0009897; GO:0015031; GO:0016032; GO:0019898; GO:0030670; GO:0030855; GO:0031012; GO:0035375; GO:0038187; GO:0042589; GO:0043152; GO:0044267; GO:0045087; GO:0048306; GO:0050829; GO:0050830; GO:0051607; GO:0061844; GO:0070062; GO:0070891; GO:1904399	hsa:1755;	1755;	ENST00000330163 [Q9UGM3-2];ENST00000338354 [Q9UGM3-6];ENST00000344338 [Q9UGM3-3];ENST00000368909 [Q9UGM3-1];ENST00000368955 [Q9UGM3-3];ENST00000368956 [Q9UGM3-2];ENST00000619379 [Q9UGM3-1];	ENOG410IHBC;ENOG410XQVR;	K13912;	1095487at2759;	NA	NA	R-HSA-5683826;	GO:0005044;GO:0016020
aten_0.1.m1.1198.m1	2.77e-107	ADDA_RAT	blastp	K18622	NA	PF00596.20	Q63028	reviewed	Alpha-adducin (Erythrocyte adducin subunit alpha)	Add1	Rattus norvegicus (Rat)	735	10116	NA	GO:0005198; GO:0005516; GO:0005856; GO:0005913; GO:0006811; GO:0007010; GO:0014069; GO:0030425; GO:0030507; GO:0030837; GO:0042608; GO:0043197; GO:0044853; GO:0045202; GO:0045766; GO:0045807; GO:0048471; GO:0051015; GO:0051016; GO:0051017; GO:0071300; GO:1903142; GO:1903393	rno:24170;	24170;	NA	KOG3699;COG0235;	K18622;	400524at2759;	NA	NA	R-RNO-264870;R-RNO-5223345;
aten_0.1.m1.22173.m1	0	OLA1_DANRE	blastp	K19788	NA	PF06071.12;PF01926.22;PF02421.17;PF02824.20;PF08477.12;PF03308.15	Q7ZU42	reviewed	Obg-like ATPase 1	ola1 zgc:55768	Danio rerio (Zebrafish) (Brachydanio rerio)	396	7955	NA	GO:0005524; GO:0005525; GO:0005730; GO:0005737; GO:0016887; GO:0043022; GO:0043023; GO:0046872	dre:326864;	326864;	ENSDART00000045299;	KOG1491;COG0012;	K19788;	738371at2759;	NA	NA	R-DRE-114608;	GO:0005525
aten_0.1.m1.7326.m1	2.59e-09	AA3R_MOUSE	blastp	NA	NA	PF00001.20;PF10328.8;PF01635.17	Q61618	reviewed	Adenosine receptor A3 (A3AR)	Adora3 Gpcr2	Mus musculus (Mouse)	319	10090	NA	GO:0001609; GO:0001973; GO:0002553; GO:0002687; GO:0005886; GO:0005887; GO:0008285; GO:0014068; GO:0030336; GO:0031594; GO:0032088; GO:0042629; GO:0043306; GO:0045202; GO:0050729; GO:0050850; GO:0070257	NA	NA	NA	KOG3656;ENOG410XRW9;	NA	NA	NA	NA	R-MMU-417973;R-MMU-418594;	GO:0004930;GO:0007186;GO:0016021
aten_0.1.m1.34562.m1	8.64e-38	MLC2_DROME	blastp	NA	NA	PF13499.5;PF13405.5;PF00036.31;PF13833.5;PF14658.5;PF13202.5;PF16905.4;PF03672.12;PF05288.10	P54357	reviewed	Myosin-2 essential light chain (Myosin II essential light chain) (Non-muscle myosin essential light chain)	Mlc-c CG3201	Drosophila melanogaster (Fruit fly)	147	7227	NA	GO:0005509; GO:0005829; GO:0016459; GO:0016460; GO:0017022; GO:0030048; GO:0031475; GO:0031476; GO:0031477; GO:0032036	dme:Dmel_CG3201;	31474;	NA	KOG0030;COG5126;	K12751;	1470794at2759;	NA	NA	R-DME-350480;	GO:0005509
aten_0.1.m1.10529.m1	6.42e-68	MACD1_RAT	blastp	NA	NA	PF01661.20	Q8K4G6	reviewed	ADP-ribose glycohydrolase MACROD1 (MACRO domain-containing protein 1) (O-acetyl-ADP-ribose deacetylase MACROD1) (EC 3.5.1.-) (Protein LRP16) ([Protein ADP-ribosylaspartate] hydrolase MACROD1) (EC 3.2.2.-) ([Protein ADP-ribosylglutamate] hydrolase MACROD1) (EC 3.2.2.-) (Fragment)	Macrod1 Lrp16	Rattus norvegicus (Rat)	258	10116	3.5.1.-; 3.2.2.-	GO:0005634; GO:0006974; GO:0016798; GO:0051725; GO:0140291; GO:0140293	rno:246233;	246233;	NA	NA	NA	937161at2759;	NA	NA	NA
aten_0.1.m1.32239.m1	0	TBA1_PARLI	blastp	NA	NA	PF03953.16;PF00091.24;PF01716.17;PF14881.5	P18258	reviewed	Tubulin alpha-1 chain	NA	Paracentrotus lividus (Common sea urchin)	452	7656	NA	GO:0003924; GO:0005200; GO:0005525; GO:0005737; GO:0005874; GO:0007017	NA	NA	NA	NA	NA	NA	NA	NA	NA	GO:0003924;GO:0005874;GO:0007017;GO:0005200;GO:0005525
aten_0.1.m1.3309.m1	0	AFAD_MOUSE	blastp	K05702	NA	PF01843.18;PF00788.22;PF00595.23;PF00498.25;PF03671.13	Q9QZQ1	reviewed	Afadin (Afadin adherens junction formation factor) (Protein Af-6)	Afdn Af6 Mllt4	Mus musculus (Mouse)	1820	10090	NA	GO:0005654; GO:0005737; GO:0005829; GO:0005886; GO:0005911; GO:0005912; GO:0005913; GO:0007165; GO:0010628; GO:0016607; GO:0017016; GO:0021537; GO:0021987; GO:0022409; GO:0030054; GO:0030274; GO:0030336; GO:0030424; GO:0032880; GO:0034334; GO:0036477; GO:0043296; GO:0043547; GO:0044291; GO:0044331; GO:0045177; GO:0048854; GO:0048872; GO:0050775; GO:0050839; GO:0051015; GO:0060019; GO:0060563; GO:…	mmu:17356;	17356;	ENSMUST00000139666 [Q9QZQ1-3];ENSMUST00000150848 [Q9QZQ1-2];	KOG1892;ENOG410XR0S;	K05702;	23029at2759;	NA	NA	R-MMU-418990;	GO:0005515;GO:0007165
aten_0.1.m1.13036.m1	1.26e-124	SIR6_HUMAN	blastp	K11416	NA	PF02146.16	Q8N6T7	reviewed	NAD-dependent protein deacetylase sirtuin-6 (EC 3.5.1.-) (Regulatory protein SIR2 homolog 6) (SIR2-like protein 6)	SIRT6 SIR2L6	Homo sapiens (Human)	355	9606	3.5.1.-	GO:0003247; GO:0003682; GO:0003714; GO:0003950; GO:0003956; GO:0005634; GO:0005654; GO:0005724; GO:0005737; GO:0006284; GO:0006471; GO:0008270; GO:0008285; GO:0010569; GO:0017136; GO:0031648; GO:0031667; GO:0031940; GO:0032206; GO:0034979; GO:0042593; GO:0045820; GO:0045892; GO:0046325; GO:0046969; GO:0048146; GO:0070403; GO:0120162; GO:1902732; GO:1905549; GO:1905555; GO:1905564; GO:2000648	hsa:51548;	51548;	ENST00000305232 [Q8N6T7-2];ENST00000337491 [Q8N6T7-1];	KOG1905;COG0846;	K11416;	519426at2759;	NA	NA	R-HSA-1912408;R-HSA-5693607;	GO:0070403
aten_0.1.m1.35245.m1	0	TTC28_HUMAN	blastp	NA	NA	PF13176.5;PF13424.5;PF00515.27;PF13181.5;PF13374.5;PF12770.6;PF07719.16;PF10579.8;PF13428.5;PF13174.5;PF13431.5;PF13432.5;PF13429.5;PF11192.7;PF16065.4;PF07720.11;PF12968.6;PF01535.19;PF10516.8;PF14559.5;PF17177.3;PF07721.13;PF12895.6;PF07996.10;PF02050.15;PF13414.5;PF17140.3	Q96AY4	reviewed	Tetratricopeptide repeat protein 28 (TPR repeat protein 28) (TPR repeat-containing big gene cloned at Keio)	TTC28 KIAA1043 TPRBK	Homo sapiens (Human)	2481	9606	NA	GO:0000922; GO:0005737; GO:0005815; GO:0007049; GO:0007346; GO:0019900; GO:0030496; GO:0051301; GO:0072686	hsa:23331;	23331;	ENST00000397906;	KOG0548;KOG1130;COG0457;COG4995;ENOG410XP6N;	NA	733786at2759;	NA	NA	NA	GO:0005515
aten_0.1.m1.31848.m1	5.38e-15	HRH2_PONPY	blastp	NA	NA	PF00001.20;PF10320.8;PF13853.5	P61752	reviewed	Histamine H2 receptor (H2R) (HH2R) (Gastric receptor I)	HRH2	Pongo pygmaeus (Bornean orangutan)	359	9600	NA	GO:0001696; GO:0004969; GO:0005886; GO:0016021; GO:0045907	NA	NA	NA	NA	NA	NA	NA	NA	NA	GO:0004930;GO:0007186;GO:0016021
aten_0.1.m1.11060.m1	8.03e-12	CBD1_CAEEL	blastp	NA	YES	PF01607.23	O45599	reviewed	Chitin-binding domain protein cbd-1	cbd-1 H02I12.1	Caenorhabditis elegans	1319	6239	NA	GO:0005576; GO:0006030; GO:0007275; GO:0008061; GO:0030703; GO:0071944; GO:1903078; GO:1904778	cel:CELE_H02I12.1;	178061;	NA	ENOG410J1SU;ENOG41121EJ;	NA	1174178at2759;	NA	NA	NA	GO:0005576;GO:0006030;GO:0008061
aten_0.1.m1.23967.m1	8.49e-11	TRPM6_HUMAN	blastp	NA	NA	PF02816.17	Q9BX84	reviewed	Transient receptor potential cation channel subfamily M member 6 (EC 2.7.11.1) (Channel kinase 2) (Melastatin-related TRP cation channel 6)	TRPM6 CHAK2	Homo sapiens (Human)	2022	9606	2.7.11.1	GO:0004674; GO:0005262; GO:0005524; GO:0005886; GO:0009636; GO:0016021; GO:0016324; GO:0031526; GO:0046872; GO:0051262; GO:0070588	hsa:140803;	140803;	ENST00000360774 [Q9BX84-1];ENST00000361255 [Q9BX84-3];ENST00000449912 [Q9BX84-2];	ENOG410INBW;ENOG410ZSH9;	K04981;	738147at2759;	NA	NA	R-HSA-3295583;	GO:0004674;GO:0005524;GO:0006468
aten_0.1.m1.7828.m1	2.32e-103	PDE9A_DROME	blastp	K13761	NA	PF00233.18	Q9I7S6	reviewed	High affinity cGMP-specific 3',5'-cyclic phosphodiesterase 9A (EC 3.1.4.35) (Phosphodiesterase 9)	Pde9 CG42276	Drosophila melanogaster (Fruit fly)	1526	7227	3.1.4.35	GO:0004114; GO:0007165; GO:0009187; GO:0046069; GO:0046872; GO:0047555	dme:Dmel_CG42276;	32233;	NA	KOG3689;ENOG410XRI7;	K13761;	904682at2759;	NA	NA	NA	GO:0004114;GO:0007165;GO:0008081
aten_0.1.m1.7411.m1	3.69e-07	B3G5A_DANRE	blastp	NA	NA	PF01762.20	Q7T3S5	reviewed	Lactosylceramide 1,3-N-acetyl-beta-D-glucosaminyltransferase A (EC 2.4.1.206) (Lactotriaosylceramide synthase A) (Lc(3)Cer synthase A) (Lc3 synthase A) (UDP-GlcNAc:beta-Gal beta-1,3-N-acetylglucosaminyltransferase 5A) (BGnT-5A) (Beta-1,3-Gn-T5A) (Beta-1,3-N-acetylglucosaminyltransferase 5A) (Beta3Gn-T5A)	b3gnt5a b3gnt5	Danio rerio (Zebrafish) (Brachydanio rerio)	379	7955	2.4.1.206	GO:0000139; GO:0005783; GO:0005794; GO:0006486; GO:0008376; GO:0008378; GO:0008532; GO:0016021; GO:0030311; GO:0047256	dre:336526;	336526;	ENSDART00000132365;ENSDART00000191497;	KOG2287;ENOG410ZZ1B;	K03766;	1037602at2759;	NA	2.4.1.206;	R-DRE-913709;	GO:0006486;GO:0008378;GO:0016020
aten_0.1.m1.36573.m1	1.52e-61	NISCH_HUMAN	blastp	NA	NA	PF00787.23;PF13855.5;PF12799.6;PF14580.5;PF13516.5;PF00560.32	Q9Y2I1	reviewed	Nischarin (Imidazoline receptor 1) (I-1) (IR1) (Imidazoline receptor antisera-selected protein) (hIRAS) (Imidazoline-1 receptor) (I1R) (Imidazoline-1 receptor candidate protein) (I-1 receptor candidate protein) (I1R candidate protein)	NISCH IRAS KIAA0975	Homo sapiens (Human)	1504	9606	NA	GO:0005178; GO:0005737; GO:0005769; GO:0005829; GO:0005886; GO:0006006; GO:0006915; GO:0008217; GO:0016020; GO:0016601; GO:0019901; GO:0030036; GO:0030336; GO:0032228; GO:0035091; GO:0042802; GO:0048243; GO:0055037	hsa:11188;	11188;	ENST00000345716 [Q9Y2I1-1];ENST00000420808 [Q9Y2I1-4];ENST00000479054 [Q9Y2I1-1];	ENOG410IEQP;ENOG410XQUS;	NA	320361at2759;	NA	NA	NA	GO:0035091;GO:0005515
aten_0.1.m1.8832.m1	1.34e-08	P2RX7_HUMAN	blastp	NA	NA	NA	Q99572	reviewed	P2X purinoceptor 7 (P2X7) (ATP receptor) (P2Z receptor) (Purinergic receptor)	P2RX7	Homo sapiens (Human)	595	9606	NA	GO:0000187; GO:0000902; GO:0001530; GO:0001614; GO:0001845; GO:0001916; GO:0002028; GO:0002931; GO:0004931; GO:0005102; GO:0005524; GO:0005639; GO:0005737; GO:0005886; GO:0005887; GO:0005911; GO:0006468; GO:0006509; GO:0006649; GO:0006812; GO:0006900; GO:0006954; GO:0007005; GO:0007166; GO:0007596; GO:0009612; GO:0009897; GO:0010043; GO:0010524; GO:0010628; GO:0014049; GO:0014054; GO:0016020; GO:…	hsa:5027;	5027;	ENST00000328963 [Q99572-1];ENST00000535250 [Q99572-2];ENST00000535600 [Q99572-5];ENST00000541022 [Q99572-3];ENST00000541716 [Q99572-3];	ENOG410IK4U;ENOG4110DDY;	K05220;	1128763at2759;	NA	NA	R-HSA-139853;R-HSA-418346;R-HSA-844456;
aten_0.1.m1.12448.m1	3.4e-33	OPSD2_MIZYE	blastp	NA	NA	PF00001.20;PF10324.8;PF13800.5	O15974	reviewed	Rhodopsin, G0-coupled (G0-rhodopsin)	SCOP2	Mizuhopecten yessoensis (Japanese scallop) (Patinopecten yessoensis)	399	6573	NA	GO:0004930; GO:0007601; GO:0007602; GO:0009881; GO:0016021; GO:0018298	NA	NA	NA	NA	NA	NA	NA	NA	NA	GO:0004930;GO:0007186;GO:0016021
aten_0.1.m1.31298.m1	6.24e-32	CD151_HUMAN	blastp	NA	NA	PF00335.19;PF04103.14;PF06143.10	P48509	reviewed	CD151 antigen (GP27) (Membrane glycoprotein SFA-1) (Platelet-endothelial tetraspan antigen 3) (PETA-3) (Tetraspanin-24) (Tspan-24) (CD antigen CD151)	CD151 TSPAN24	Homo sapiens (Human)	253	9606	NA	GO:0005178; GO:0005604; GO:0005829; GO:0005886; GO:0005887; GO:0005925; GO:0007155; GO:0007166; GO:0009986; GO:0016020; GO:0030335; GO:0031581; GO:0042098; GO:0044319; GO:0045807	hsa:977;	977;	ENST00000322008;ENST00000397420;ENST00000397421;ENST00000530726;	KOG3882;ENOG4111IRY;	K06537;	1051357at2759;	NA	NA	R-HSA-2022090;R-HSA-446107;	GO:0016021
aten_0.1.m1.18674.m1	3.49e-46	PIF1_BDEBA	blastp	NA	NA	PF05970.13;PF13604.5;PF13245.5;PF13538.5;PF09848.8;PF13191.5;PF02689.13;PF13401.5;PF05673.12;PF03308.15;PF03266.14;PF13654.5;PF00158.25;PF03029.16;PF01443.17;PF13555.5;PF03193.15;PF13086.5;PF01695.16;PF05049.12;PF07728.13;PF00270.28;PF06414.11;PF13238.5;PF10412.8	Q6MHJ5	reviewed	ATP-dependent DNA helicase pif1 (EC 3.6.4.12)	pif1 Bd3546	Bdellovibrio bacteriovorus (strain ATCC 15356 / DSM 50701 / NCIB 9529 / HD100)	439	264462	3.6.4.12	GO:0000723; GO:0003677; GO:0003678; GO:0005524; GO:0006281; GO:0006310	bba:Bd3546;	NA	NA	ENOG4107QUV;COG0507;	NA	961809at2;	BBAC264462:BD_RS16235-MONOMER;	NA	NA	GO:0000723;GO:0003678;GO:0006281
aten_0.1.m1.12113.m1	2.42e-17	NDUA4_DANRE	blastp	NA	NA	PF06522.10	Q6PBH5	reviewed	Cytochrome c oxidase subunit NDUFA4	ndufa4 zgc:73405	Danio rerio (Zebrafish) (Brachydanio rerio)	82	7955	NA	GO:0005751; GO:0022900; GO:1902600	dre:406298;	406298;	ENSDART00000055019;ENSDART00000182410;	ENOG410J0TX;ENOG41124SW;	K03948;	1552648at2759;	NA	NA	NA
aten_0.1.m1.26523.m1	1e-154	RCC2_XENLA	blastp	NA	NA	PF00415.17;PF13540.5;PF13938.5	Q52KW8	reviewed	Protein RCC2 homolog	rcc2	Xenopus laevis (African clawed frog)	513	8355	NA	GO:0000775; GO:0005730; GO:0005737; GO:0005819; GO:0005886; GO:0007049; GO:0030496; GO:0051301	xla:734455;	734455;	NA	NA	NA	1062377at2759;	NA	NA	NA
aten_0.1.m1.10709.m1	5.91e-174	ACP7_DANRE	blastp	K22390	YES	PF00149.27;PF16656.4;PF14008.5;PF12850.6;PF00041.20;PF09423.9	A5D6U8	reviewed	Acid phosphatase type 7 (EC 3.1.3.2) (Purple acid phosphatase long form)	acp7 papl zgc:162913	Danio rerio (Zebrafish) (Brachydanio rerio)	443	7955	3.1.3.2	GO:0003993; GO:0005576; GO:0046872	dre:571830;	571830;	NA	KOG1378;COG1409;	K22390;	426430at2759;	NA	NA	NA	GO:0016787;GO:0003993;GO:0046872
aten_0.1.m1.2681.m1	1.16e-71	ISCU_MOUSE	blastp	K22068	NA	PF01592.15;PF12396.7	Q9D7P6	reviewed	Iron-sulfur cluster assembly enzyme ISCU, mitochondrial (NifU-like N-terminal domain-containing protein) (NifU-like protein)	Iscu Nifun	Mus musculus (Mouse)	168	10090	NA	GO:0005737; GO:0005739; GO:0005759; GO:0005829; GO:0006879; GO:0008198; GO:0016226; GO:0032947; GO:0051537; GO:0051539	mmu:66383;	66383;	ENSMUST00000026937;	KOG3361;COG0822;	K22068;	1406557at2759;	NA	NA	R-MMU-1362409;	GO:0005506;GO:0016226;GO:0051536
aten_0.1.m1.8857.m1	3.08e-50	SRK2_SPOLA	blastp	NA	NA	PF07714.16;PF00069.24;PF13927.5;PF07679.15;PF13895.5;PF00047.24;PF07686.16;PF16681.4;PF16706.4;PF14531.5;PF16680.4;PF11465.7;PF05790.14	P42688	reviewed	Tyrosine-protein kinase SRK2 (EC 2.7.10.2) (Fragment)	SRK2	Spongilla lacustris (Freshwater sponge)	362	6055	2.7.10.2	GO:0004715; GO:0005524; GO:0005737	NA	NA	NA	NA	NA	NA	NA	NA	NA	GO:0004672;GO:0006468;GO:0005524;GO:0004713
aten_0.1.m1.8688.m1	1.63e-14	LSH7_ARATH	blastp	NA	NA	PF04852.11;PF12773.6;PF15493.5;PF17032.4	Q9ZVA0	reviewed	Protein LIGHT-DEPENDENT SHORT HYPOCOTYLS 7 (Protein ORGAN BOUNDARY 7)	LSH7 OBO7 At1g78815 F9K20.14	Arabidopsis thaliana (Mouse-ear cress)	195	3702	NA	GO:0003677; GO:0005634; GO:0007275; GO:0009299; GO:0009416; GO:0090698	ath:AT1G78815;	844218;	NA	ENOG410IW2V;ENOG410Y75T;	NA	1383354at2759;	NA	NA	NA
aten_0.1.m1.27059.m1	6.99e-79	FCN2_PIG	blastp	K10104	NA	PF00147.17	Q29041	reviewed	Ficolin-2 (Collagen/fibrinogen domain-containing protein 2) (Ficolin-B) (Ficolin-beta) (L-ficolin)	FCN2	Sus scrofa (Pig)	323	9823	NA	GO:0001867; GO:0005576; GO:0005581; GO:0030246; GO:0046872	ssc:396881;	396881;	NA	KOG2579;ENOG410ZYS4;	K10104;	1035379at2759;	NA	NA	NA
aten_0.1.m1.7014.m1	2.21e-58	RS26_ANOGA	blastp	K02976	NA	PF01283.18	Q9GT45	reviewed	40S ribosomal protein S26	RpS26 AGAP012100	Anopheles gambiae (African malaria mosquito)	115	7165	NA	GO:0002181; GO:0003729; GO:0003735; GO:0022627; GO:0042788; GO:0098556	aga:AgaP_AGAP012100;	1280575;	NA	KOG1768;COG4830;	K02976;	1591366at2759;	NA	NA	NA	GO:0003735;GO:0005840;GO:0006412
aten_0.1.m1.25748.m1	6.29e-55	CP52A_XENLA	blastp	NA	YES	PF00003.21;PF10242.8;PF04241.14;PF06653.10	Q6GR34	reviewed	Uncharacterized protein C16orf52 homolog A	NA	Xenopus laevis (African clawed frog)	167	8355	NA	NA	xla:443762;	443762;	NA	NA	NA	1466125at2759;	NA	NA	NA
aten_0.1.m1.22651.m1	1.91e-88	NLRC3_HUMAN	blastp	K22614	NA	PF13516.5;PF05729.11;PF00531.21;PF00560.32;PF13191.5;PF00931.21;PF01371.18;PF00910.21;PF09968.8;PF13401.5;PF06745.12;PF13855.5;PF12799.6	Q7RTR2	reviewed	NLR family CARD domain-containing protein 3 (CARD15-like protein) (Caterpiller protein 16.2) (CLR16.2) (NACHT, LRR and CARD domains-containing protein 3) (Nucleotide-binding oligomerization domain protein 3)	NLRC3 NOD3	Homo sapiens (Human)	1065	9606	NA	GO:0005524; GO:0005737; GO:0005815; GO:0005829; GO:0007249; GO:0014067; GO:0032088; GO:0032687; GO:0032688; GO:0032715; GO:0032720; GO:0035556; GO:0036312; GO:0042110; GO:0043124; GO:0045824; GO:0048147; GO:0048471; GO:0050680; GO:0050728; GO:1900016; GO:1900226; GO:1901223	hsa:197358;	197358;	ENST00000359128 [Q7RTR2-1];ENST00000615877 [Q7RTR2-3];	NA	K22614;	259987at2759;	NA	NA	R-HSA-3270619;	GO:0005515;GO:0007165
aten_0.1.m1.7178.m1	7.81e-43	F126B_MOUSE	blastp	K21844	NA	PF09790.8;PF07146.10	Q8C729	reviewed	Protein FAM126B	Fam126b D1Ertd53e	Mus musculus (Mouse)	530	10090	NA	GO:0005829; GO:0005886; GO:0046854; GO:0072659	mmu:213056;	213056;	ENSMUST00000038372 [Q8C729-1];ENSMUST00000097724 [Q8C729-2];ENSMUST00000161600 [Q8C729-1];	KOG4688;ENOG410ZXRB;	K21844;	673408at2759;	NA	NA	NA
aten_0.1.m1.17198.m1	1.63e-160	NAC3_MOUSE	blastp	NA	NA	PF01699.23;PF03160.13;PF06796.10;PF16494.4;PF16714.4	S4R2P9	reviewed	Sodium/calcium exchanger 3 (Na(+)/Ca(2+)-exchange protein 3) (Solute carrier family 8 member 3)	Slc8a3 Ncx3	Mus musculus (Mouse)	928	10090	NA	GO:0002244; GO:0005432; GO:0005516; GO:0005739; GO:0005741; GO:0005789; GO:0005874; GO:0005886; GO:0005887; GO:0006814; GO:0006851; GO:0006874; GO:0007154; GO:0007612; GO:0007613; GO:0014819; GO:0015368; GO:0016528; GO:0021537; GO:0030001; GO:0030054; GO:0031226; GO:0031594; GO:0035725; GO:0042383; GO:0042552; GO:0042995; GO:0043025; GO:0043197; GO:0043204; GO:0046872; GO:0048471; GO:0048709; GO:…	mmu:110893;	110893;	ENSMUST00000085238 [S4R2P9-2];ENSMUST00000182208 [S4R2P9-1];	KOG1306;ENOG410XPJP;	K05849;	490546at2759;	NA	NA	R-MMU-418359;R-MMU-425561;R-MMU-5578775;	GO:0016021;GO:0055085;GO:0005432;GO:0006816;GO:0016020;GO:0007154
aten_0.1.m1.5816.m1	0	ABCD3_HUMAN	blastp	K05677	NA	PF06472.14;PF00005.26;PF13304.5;PF02463.18;PF13476.5;PF13555.5;PF02505.13;PF13191.5;PF13175.5	P28288	reviewed	ATP-binding cassette sub-family D member 3 (70 kDa peroxisomal membrane protein) (PMP70)	ABCD3 PMP70 PXMP1	Homo sapiens (Human)	659	9606	NA	GO:0005324; GO:0005524; GO:0005739; GO:0005777; GO:0005778; GO:0005782; GO:0005829; GO:0006633; GO:0006635; GO:0007031; GO:0014070; GO:0015910; GO:0016020; GO:0016021; GO:0016887; GO:0042493; GO:0042626; GO:0042760; GO:0042803; GO:0043231; GO:0043621; GO:0055085	hsa:5825;	5825;	ENST00000315713 [P28288-3];ENST00000370214 [P28288-1];	KOG0064;COG4178;	K05677;	309052at2759;	NA	NA	R-HSA-1369062;R-HSA-9603798;	GO:0005524;GO:0016021;GO:0016887;GO:0005777;GO:0015910;GO:0042626;GO:0042803;GO:0055085
aten_0.1.m1.4599.m1	2.01e-18	CEBPE_RAT	blastp	K10049	NA	PF07716.14;PF00170.20;PF04977.14	P56261	reviewed	CCAAT/enhancer-binding protein epsilon (C/EBP epsilon) (C/EBP-related protein 1)	Cebpe Crp1	Rattus norvegicus (Rat)	281	10116	NA	GO:0000978; GO:0001228; GO:0003677; GO:0005654; GO:0006909; GO:0030099; GO:0030225; GO:0030851; GO:0042089; GO:0042742; GO:0042803; GO:0046982; GO:0071222	rno:25410;	25410;	ENSRNOT00000019155;	KOG3119;ENOG410YJ8G;	K10051;	1284308at2759;	NA	NA	NA	GO:0003700;GO:0006355
aten_0.1.m1.28741.m1	3.27e-37	LYPL1_MOUSE	blastp	K06999	NA	PF02230.15;PF07859.12;PF10230.8;PF12697.6;PF00561.19	Q3UFF7	reviewed	Lysophospholipase-like protein 1 (EC 3.1.2.-)	Lyplal1	Mus musculus (Mouse)	239	10090	3.1.2.-	GO:0002084; GO:0005737; GO:0005829; GO:0008474; GO:0042997; GO:0052689	mmu:226791;	226791;	NA	KOG2112;COG0400;	K06999;	1373549at2759;	NA	NA	NA	GO:0016787
aten_0.1.m1.7062.m1	2.14e-32	ROBO1_MOUSE	blastp	NA	NA	PF13927.5;PF07679.15;PF00047.24;PF13895.5;PF07534.15;PF01391.17;PF07686.16;PF08205.11;PF16706.4;PF02480.15	O89026	reviewed	Roundabout homolog 1	Robo1 Dutt1	Mus musculus (Mouse)	1612	10090	NA	GO:0002042; GO:0003148; GO:0003180; GO:0003184; GO:0003272; GO:0003281; GO:0005737; GO:0005886; GO:0006919; GO:0007156; GO:0007411; GO:0007507; GO:0008046; GO:0008285; GO:0009986; GO:0010628; GO:0010629; GO:0016021; GO:0016199; GO:0021836; GO:0021891; GO:0030275; GO:0030336; GO:0030424; GO:0030673; GO:0033116; GO:0033600; GO:0035025; GO:0035385; GO:0035481; GO:0035904; GO:0042802; GO:0043025; GO:…	mmu:19876;	19876;	NA	KOG4222;ENOG410XPQS;	K06753;	45439at2759;	NA	NA	R-MMU-376176;R-MMU-428890;R-MMU-8985586;R-MMU-9010553;
aten_0.1.m1.22866.m1	1.47e-22	MTEF3_RAT	blastp	K15032	NA	PF02536.13;PF01519.15	Q6P6Q6	reviewed	Transcription termination factor 3, mitochondrial (Mitochondrial transcription termination factor 3) (mTERF3) (mTERF domain-containing protein 1, mitochondrial)	Mterf3 Mterfd1 CGI-12	Rattus norvegicus (Rat)	409	10116	NA	GO:0003690; GO:0005654; GO:0005739; GO:0006390; GO:0032543; GO:0044212; GO:0045892; GO:0061668	rno:299514;	299514;	ENSRNOT00000006185;	KOG1267;ENOG410XT49;	K15032;	1294087at2759;	NA	NA	R-RNO-5205685;	GO:0003690;GO:0006355
aten_0.1.m1.12986.m1	4.14e-105	NCBP1_DROWI	blastp	K12882	NA	PF09090.10;PF02854.18;PF09088.10;PF14362.5;PF05929.10;PF02601.14;PF02970.15	B4NC41	reviewed	Nuclear cap-binding protein subunit 1 (80 kDa nuclear cap-binding protein) (CBP80) (NCBP 80 kDa subunit)	Cbp80 GK25785	Drosophila willistoni (Fruit fly)	800	7260	NA	GO:0000339; GO:0005634; GO:0005846; GO:0006370; GO:0030422; GO:0031053; GO:0045071; GO:0045292; GO:0051028	dwi:6648394;	6648394;	NA	KOG1104;ENOG410XR7H;	K12882;	270650at2759;	NA	NA	NA	GO:0016070;GO:0000339;GO:0005846;GO:0045292;GO:0051028;GO:0003723;GO:0005515
aten_0.1.m1.546.m1	4.34e-31	PIM3_COTJA	blastp	NA	NA	PF00069.24;PF07714.16;PF01636.22;PF06293.13;PF01163.21;PF01633.19;PF10707.8;PF05445.10	Q9PU85	reviewed	Serine/threonine-protein kinase pim-3 (EC 2.7.11.1) (qpim)	PIM3 PIM-3	Coturnix japonica (Japanese quail) (Coturnix coturnix japonica)	323	93934	2.7.11.1	GO:0004674; GO:0005524; GO:0005737; GO:0043066	cjo:107308404;	107308404;	NA	NA	K08807;	930292at2759;	NA	NA	NA	GO:0004672;GO:0006468;GO:0005524
aten_0.1.m1.15267.m1	2.08e-173	MPCP_MOUSE	blastp	K15102	NA	PF00153.26;PF14029.5	Q8VEM8	reviewed	Phosphate carrier protein, mitochondrial (Phosphate transport protein) (PTP) (Solute carrier family 25 member 3)	Slc25a3	Mus musculus (Mouse)	357	10090	NA	GO:0005315; GO:0005739; GO:0005743; GO:0015293; GO:0031305; GO:0035435; GO:0043209; GO:0044877	mmu:18674;	18674;	ENSMUST00000076694;ENSMUST00000164505;	KOG0767;ENOG410XPST;	K15102;	963446at2759;	NA	NA	NA	GO:0022857;GO:0055085
aten_0.1.m1.24613.m1	3.06e-14	CLC4A_HUMAN	blastp	K10057	NA	PF00059.20;PF05473.11	Q9UMR7	reviewed	C-type lectin domain family 4 member A (C-type lectin DDB27) (C-type lectin superfamily member 6) (Dendritic cell immunoreceptor) (Lectin-like immunoreceptor) (CD antigen CD367)	CLEC4A CLECSF6 DCIR LLIR HDCGC13P	Homo sapiens (Human)	237	9606	NA	GO:0001818; GO:0002223; GO:0002250; GO:0002470; GO:0004888; GO:0005509; GO:0005537; GO:0005886; GO:0005887; GO:0007155; GO:0007166; GO:0030246; GO:0032720; GO:0036037; GO:0042590; GO:0045087	hsa:50856;	50856;	ENST00000229332 [Q9UMR7-1];ENST00000345999 [Q9UMR7-4];ENST00000352620 [Q9UMR7-2];ENST00000360500 [Q9UMR7-3];	KOG4297;ENOG410XPJ1;	K10057;	1378771at2759;	NA	NA	R-HSA-5621480;
aten_0.1.m1.11534.m1	2.63e-54	TRET1_DROYA	blastp	NA	NA	PF00083.23;PF07690.15	B4P624	reviewed	Facilitated trehalose transporter Tret1	Tret1 GE12373	Drosophila yakuba (Fruit fly)	856	7245	NA	GO:0005886; GO:0015574; GO:0015771; GO:0016021	dya:Dyak_GE12373;	6530250;	NA	KOG0254;ENOG410XNQK;	K14258;	430696at2759;	NA	NA	NA	GO:0016020;GO:0022857;GO:0055085;GO:0016021
aten_0.1.m1.5124.m1	0	ZGRF1_HUMAN	blastp	NA	NA	PF13087.5;PF13086.5;PF06839.11;PF01443.17;PF13604.5;PF13245.5;PF13538.5;PF13361.5	Q86YA3	reviewed	Protein ZGRF1 (GRF-type zinc finger domain-containing protein 1)	ZGRF1 C4orf21	Homo sapiens (Human)	2104	9606	NA	GO:0003723; GO:0008270; GO:0016021	hsa:55345;	55345;	ENST00000309071 [Q86YA3-4];ENST00000445203 [Q86YA3-1];ENST00000505019 [Q86YA3-1];ENST00000612287 [Q86YA3-2];	ENOG410IFT9;ENOG410XVJU;	NA	62494at2759;	NA	NA	NA	GO:0008270
aten_0.1.m1.17079.m1	2.48e-26	RLGP2_ORYSJ	blastp	NA	NA	PF00071.21;PF08477.12;PF00025.20;PF01926.22;PF00009.26;PF04548.15;PF13401.5;PF13479.5;PF03193.15;PF10662.8;PF07728.13;PF00735.17;PF00158.25;PF05621.10	Q40723	reviewed	Ras-related protein RGP2 (GTP-binding regulatory protein RGP2)	RGP2 Os05g0280200 LOC_Os05g20050 P0048F12.8	Oryza sativa subsp. japonica (Rice)	217	39947	NA	GO:0003924; GO:0005525; GO:0005886; GO:0006886; GO:0032482	osa:4338288;	4338288;	NA	KOG0087;COG1100;	NA	1133775at2759;	NA	NA	NA	GO:0005525;GO:0003924
aten_0.1.m1.17522.m1	1.55e-78	NAA60_DANRE	blastp	K21121	NA	PF00583.24;PF13508.6;PF13673.6;PF08445.9;PF13527.6;PF12568.7;PF14542.5;PF13880.5	A3KPA3	reviewed	N-alpha-acetyltransferase 60 (EC 2.3.1.259) (Histone acetyltransferase type B protein 4) (HAT4) (EC 2.3.1.48) (N-acetyltransferase 15) (N-alpha-acetyltransferase F) (NatF)	naa60 nat15 zgc:163109	Danio rerio (Zebrafish) (Brachydanio rerio)	242	7955	2.3.1.259; 2.3.1.48	GO:0000139; GO:0004596; GO:0006334; GO:0006474; GO:0007059; GO:0008283; GO:0010485; GO:0017196; GO:0042803; GO:0043966; GO:0043967	dre:570640;	570640;	ENSDART00000086994;	ENOG410IQK0;ENOG410Y94A;	K21121;	1619974at2759;	NA	NA	NA	GO:0008080
aten_0.1.m1.10624.m1	0	INO1A_XENLA	blastp	K01858	NA	PF07994.11;PF01658.16;PF14638.5;PF09176.10	Q7ZXY0	reviewed	Inositol-3-phosphate synthase 1-A (IPS 1-A) (EC 5.5.1.4) (Myo-inositol 1-phosphate synthase A) (MI-1-P synthase A) (MIP synthase A)	isyna1-a ino1-a	Xenopus laevis (African clawed frog)	563	8355	5.5.1.4	GO:0004512; GO:0005737; GO:0006021; GO:0008654	xla:379227;	379227;	NA	NA	K01858;	451916at2759;	NA	NA	NA	GO:0004512;GO:0006021;GO:0008654
aten_0.1.m1.17769.m1	4.66e-34	CNTP1_HUMAN	blastp	NA	YES	PF01410.17;PF00024.25	P78357	reviewed	Contactin-associated protein 1 (Caspr) (Caspr1) (Neurexin IV) (Neurexin-4) (p190)	CNTNAP1 CASPR NRXN4	Homo sapiens (Human)	1384	9606	NA	GO:0002175; GO:0005070; GO:0005887; GO:0007010; GO:0007155; GO:0007165; GO:0008076; GO:0016021; GO:0017124; GO:0019227; GO:0022010; GO:0022011; GO:0030913; GO:0033010; GO:0033270; GO:0038023; GO:0048787; GO:0048812; GO:0050884; GO:0050885; GO:0071205	hsa:8506;	8506;	ENST00000264638;	KOG3516;ENOG410XPHG;	K07379;	338397at2759;	NA	NA	R-HSA-447043;	GO:0071205;GO:0005201
aten_0.1.m1.14982.m1	1.67e-63	RANG_HUMAN	blastp	K15306	NA	PF00638.17;PF00568.22;PF07933.13;PF07576.11;PF04086.12;PF02827.15;PF11166.7	P43487	reviewed	Ran-specific GTPase-activating protein (Ran-binding protein 1) (RanBP1)	RANBP1	Homo sapiens (Human)	201	9606	NA	GO:0005092; GO:0005096; GO:0005634; GO:0005635; GO:0005643; GO:0005737; GO:0005813; GO:0005829; GO:0007165; GO:0008536; GO:0016032; GO:0045296; GO:0046604; GO:0046907	hsa:5902;	5902;	ENST00000331821 [P43487-1];ENST00000402752 [P43487-2];	KOG0864;COG5171;	K15306;	1154500at2759;	NA	NA	R-HSA-165054;	GO:0046907
aten_0.1.m1.15822.m1	2.29e-13	MC3R_RAT	blastp	NA	NA	PF00001.20;PF13853.5;PF10601.8	P32244	reviewed	Melanocortin receptor 3 (MC3-R)	Mc3r	Rattus norvegicus (Rat)	323	10116	NA	GO:0002027; GO:0004977; GO:0004980; GO:0005887; GO:0007188; GO:0007189; GO:0008217; GO:0017046; GO:0032922; GO:0042309; GO:0042923; GO:0045475; GO:0055078; GO:0060259	rno:29310;	29310;	ENSRNOT00000005871;	KOG3656;ENOG410XRW9;	K04201;	508327at2759;	NA	NA	R-RNO-375276;R-RNO-418555;	GO:0016021;GO:0004930;GO:0007186
aten_0.1.m1.9102.m1	1.08e-66	ANR50_HUMAN	blastp	NA	NA	PF12796.6;PF13637.5;PF13857.5;PF13606.5;PF00023.29;PF05729.11;PF13191.5	Q9ULJ7	reviewed	Ankyrin repeat domain-containing protein 50	ANKRD50 KIAA1223	Homo sapiens (Human)	1429	9606	NA	GO:0005768; GO:0015031; GO:1990126	hsa:57182;	57182;	ENST00000504087 [Q9ULJ7-1];ENST00000515641 [Q9ULJ7-2];	KOG0504;COG0666;	K21440;	1073736at2759;	NA	NA	NA	GO:0005515
aten_0.1.m1.31368.m1	0	CNDD3_MOUSE	blastp	NA	NA	PF12717.6;PF01602.19;PF12765.6;PF12719.6;PF02985.21;PF10363.8;PF13646.5;PF12830.6;PF12348.7;PF09298.10;PF13925.5;PF04118.13;PF11217.7;PF13513.5	Q6ZQK0	reviewed	Condensin-2 complex subunit D3 (Non-SMC condensin II complex subunit D3)	Ncapd3 Kiaa0056	Mus musculus (Mouse)	1506	10090	NA	GO:0000777; GO:0000779; GO:0000793; GO:0000796; GO:0000799; GO:0003682; GO:0005654; GO:0007076; GO:0010032; GO:0031618; GO:0035064; GO:0042393; GO:0042585; GO:0051301; GO:0051304; GO:0051307	mmu:78658;	78658;	NA	KOG0413;ENOG410XSGK;	K11491;	60751at2759;	NA	NA	R-MMU-2299718;	GO:0007076
aten_0.1.m1.14543.m1	1.74e-18	PXDN_MOUSE	blastp	NA	NA	PF13927.5;PF13895.5;PF07679.15;PF00047.24;PF07686.16;PF08205.11;PF16680.4;PF16706.4;PF05790.14	Q3UQ28	reviewed	Peroxidasin homolog (EC 1.11.1.7)	Pxdn Kiaa0230	Mus musculus (Mouse)	1475	10090	1.11.1.7	GO:0004601; GO:0005201; GO:0005615; GO:0005783; GO:0006979; GO:0020037; GO:0030198; GO:0042744; GO:0046872; GO:0055114; GO:0062023	mmu:69675;	69675;	ENSMUST00000122328;	KOG2408;ENOG410XPZ3;	K19511;	276568at2759;	NA	NA	R-MMU-2243919;
aten_0.1.m1.32461.m1	5.73e-18	CENPF_HUMAN	blastp	K11499	NA	PF10481.8;PF04582.11;PF10473.8;PF14814.5;PF07888.10;PF08614.10;PF13863.5;PF15905.4;PF09727.8;PF02601.14;PF07926.11;PF08702.9;PF06818.14;PF11559.7;PF09787.8;PF07889.11;PF04012.11;PF15035.5;PF15679.4;PF12052.7;PF04632.11;PF09744.8;PF07544.12;PF04375.13;PF05557.12;PF05266.13;PF04156.13;PF08317.10;PF04859.11;PF14639.5;PF03908.12;PF10186.8;PF05837.11	P49454	reviewed	Centromere protein F (CENP-F) (AH antigen) (Kinetochore protein CENPF) (Mitosin)	CENPF	Homo sapiens (Human)	3114	9606	NA	GO:0000278; GO:0000775; GO:0000776; GO:0000922; GO:0000940; GO:0001822; GO:0003682; GO:0005634; GO:0005635; GO:0005654; GO:0005737; GO:0005813; GO:0005819; GO:0005829; GO:0005930; GO:0007059; GO:0007094; GO:0007517; GO:0008022; GO:0008134; GO:0008283; GO:0010389; GO:0015031; GO:0016202; GO:0016363; GO:0021591; GO:0030154; GO:0030496; GO:0036064; GO:0042493; GO:0042803; GO:0045120; GO:0045892; GO:…	hsa:1063;	1063;	ENST00000366955;	ENOG410IGJF;ENOG410XS5F;	K11499;	NA	NA	NA	R-HSA-141444;R-HSA-156711;R-HSA-2467813;R-HSA-2500257;R-HSA-5663220;R-HSA-68877;
aten_0.1.m1.5588.m1	0	PGM1_MACFA	blastp	K01835	NA	PF02880.15;PF02879.15;PF02878.15;PF00408.19;PF15999.4	Q4R5E4	reviewed	Phosphoglucomutase-1 (PGM 1) (EC 5.4.2.2) (Glucose phosphomutase 1)	PGM1 QnpA-16101	Macaca fascicularis (Crab-eating macaque) (Cynomolgus monkey)	562	9541	5.4.2.2	GO:0000287; GO:0004614; GO:0005737; GO:0006006	mcf:101925921;	101925921;	NA	NA	K01835;	NA	NA	NA	NA	GO:0005975;GO:0016868;GO:0071704
aten_0.1.m1.8935.m1	8.06e-15	Y9043_DICDI	blastp	NA	NA	PF13637.5;PF12796.6;PF13857.5;PF00023.29;PF13606.5;PF00680.19	B0G124	reviewed	Ankyrin repeat-containing protein DDB_G0279043	DDB_G0279043	Dictyostelium discoideum (Slime mold)	200	44689	NA	NA	ddi:DDB_G0279043;	8621847;	NA	KOG4177;COG0666;	NA	NA	NA	NA	NA	GO:0005515
aten_0.1.m1.38123.m1	3.17e-09	HMCN1_HUMAN	blastp	NA	NA	PF07679.15;PF13927.5;PF13895.5;PF07686.16;PF00047.24;PF08205.11;PF15939.4	Q96RW7	reviewed	Hemicentin-1 (Fibulin-6) (FIBL-6)	HMCN1 FIBL6	Homo sapiens (Human)	5635	9606	NA	GO:0005201; GO:0005509; GO:0005604; GO:0005913; GO:0005938; GO:0007049; GO:0007156; GO:0007157; GO:0007601; GO:0009617; GO:0032154; GO:0038023; GO:0042803; GO:0050839; GO:0051301; GO:0062023; GO:0070062	hsa:83872;	83872;	ENST00000271588 [Q96RW7-1];	KOG4475;ENOG410ZN3C;	K17341;	38313at2759;	NA	NA	NA
aten_0.1.m1.2741.m1	6.23e-23	WRB_DANRE	blastp	K22384	NA	PF04420.13	Q6DRM0	reviewed	Tail-anchored protein insertion receptor WRB (Tryptophan-rich basic protein) (WRB)	wrb	Danio rerio (Zebrafish) (Brachydanio rerio)	170	7955	NA	GO:0005783; GO:0005789; GO:0007507; GO:0010996; GO:0016021; GO:0060041; GO:0071816	dre:335756;	335756;	ENSDART00000114134;	KOG4253;ENOG41120B0;	K22384;	1498067at2759;	NA	NA	NA	GO:0071816
aten_0.1.m1.3796.m1	2.57e-08	TOX2_RAT	blastp	NA	NA	PF00505.18;PF09011.9;PF05327.10	Q76IQ7	reviewed	TOX high mobility group box family member 2 (Granulosa cell HMG box protein 1) (GCX-1)	Tox2 Gcx-1 Gcx1	Rattus norvegicus (Rat)	473	10116	NA	GO:0001085; GO:0003677; GO:0005634; GO:0008585; GO:0034698; GO:0045944	rno:311615;	311615;	NA	KOG0381;COG5648;	NA	818359at2759;	NA	NA	NA
aten_0.1.m1.19290.m1	1.09e-48	EME1_PONAB	blastp	K10882	NA	PF02732.14	Q5NVA9	reviewed	Crossover junction endonuclease EME1 (EC 3.1.22.-)	EME1	Pongo abelii (Sumatran orangutan) (Pongo pygmaeus abelii)	575	9601	3.1.22.-	GO:0003677; GO:0004519; GO:0005720; GO:0005730; GO:0006281; GO:0006310; GO:0046872; GO:0048476; GO:0072429	pon:100458738;	100458738;	ENSPPYT00000009685;	ENOG410IE76;ENOG41110FW;	K10882;	1595761at2759;	NA	NA	NA	GO:0005634;GO:0006281;GO:0048476;GO:0003677;GO:0004518
aten_0.1.m1.6657.m1	0	IPO9_MOUSE	blastp	K20224	NA	PF03810.18;PF08389.11;PF13513.5;PF08064.12;PF08167.11;PF12460.7	Q91YE6	reviewed	Importin-9 (Imp9) (Importin-9a) (Imp9a) (Importin-9b) (Imp9b) (Ran-binding protein 9) (RanBP9)	Ipo9 Imp9 Ranbp9	Mus musculus (Mouse)	1041	10090	NA	GO:0005635; GO:0005737; GO:0005829; GO:0006606; GO:0008536; GO:0008565; GO:0042254; GO:0042393; GO:0050821	NA	NA	NA	KOG2274;COG5657;	NA	NA	NA	NA	NA	GO:0006886;GO:0008536
aten_0.1.m1.5197.m1	1.33e-102	CCS_MOUSE	blastp	K04569	NA	PF00080.19;PF00403.25;PF16168.4	Q9WU84	reviewed	Copper chaperone for superoxide dismutase (Superoxide dismutase copper chaperone)	Ccs Ccsd	Mus musculus (Mouse)	274	10090	NA	GO:0005507; GO:0005634; GO:0005737; GO:0005758; GO:0016532; GO:0019430; GO:0019899; GO:0030001; GO:0051353; GO:0055114	mmu:12460;	12460;	ENSMUST00000037246;	ENOG410IPMW;COG2032;	K04569;	1527306at2759;	NA	NA	R-MMU-3299685;	GO:0030001;GO:0046872;GO:0006801
aten_0.1.m1.25945.m1	1e-25	CPP2_ACRMI	blastp	NA	NA	PF00431.19;PF00629.22;PF00041.20	B8VIV4	reviewed	CUB and peptidase domain-containing protein 2 (Fragment)	NA	Acropora millepora (Staghorn coral) (Heteropora millepora)	389	45264	NA	GO:0004252; GO:0005576	NA	NA	NA	NA	NA	NA	NA	NA	NA	GO:0005515;GO:0016020
aten_0.1.m1.14171.m1	5.92e-08	PKND_MYCTU	blastp	NA	NA	PF01436.20;PF08450.11;PF01731.19;PF13449.5;PF13570.5;PF00969.18	P9WI79	reviewed	Serine/threonine-protein kinase PknD (EC 2.7.11.1)	pknD Rv0931c MTCY08C9.08	Mycobacterium tuberculosis (strain ATCC 25618 / H37Rv)	664	83332	2.7.11.1	GO:0004672; GO:0004674; GO:0005524; GO:0005576; GO:0005618; GO:0005829; GO:0005886; GO:0005887; GO:0009405; GO:0016036; GO:0030145; GO:0032091; GO:0043085; GO:0043086; GO:0045717	mtu:Rv0931c;mtv:RVBD_0931c;	885607;	NA	ENOG4105TEN;COG0515;COG3391;	K08884;	NA	MTBH37RV:G185E-5086-MONOMER;	NA	NA	GO:0016539
aten_0.1.m1.34756.m1	3.46e-18	TEF_MOUSE	blastp	K09058	NA	PF07716.14;PF00170.20;PF02183.17;PF03131.16;PF09726.8;PF04508.11;PF10046.8;PF01166.17	Q9JLC6	reviewed	Thyrotroph embryonic factor	Tef	Mus musculus (Mouse)	301	10090	NA	GO:0000977; GO:0000978; GO:0001228; GO:0003690; GO:0005634; GO:0042803; GO:0043565; GO:0045944; GO:0046982; GO:0048511	mmu:21685;	21685;	ENSMUST00000023024 [Q9JLC6-1];ENSMUST00000109553 [Q9JLC6-2];	KOG3119;ENOG410YJ8G;	K09058;	1023460at2759;	NA	NA	NA	GO:0003700;GO:0006355;GO:0006357
aten_0.1.m1.22214.m1	1.24e-154	DJB11_RAT	blastp	K09517	YES	PF01556.17;PF00226.30	Q6TUG0	reviewed	DnaJ homolog subfamily B member 11 (ER-associated DNAJ) (ER-associated Hsp40 co-chaperone) (Endoplasmic reticulum DNA J domain-containing protein 3) (ER-resident protein ERdj3) (ERdj3) (ERj3p) (Liver regeneration-related protein LRRGT00084)	Dnajb11	Rattus norvegicus (Rat)	358	10116	NA	GO:0005102; GO:0005615; GO:0005634; GO:0005788; GO:0006457; GO:0016556; GO:0034663; GO:0050768; GO:0051082; GO:0051604	rno:360734;	360734;	ENSRNOT00000002462;	KOG0713;COG0484;	K09517;	687505at2759;	NA	NA	NA	GO:0006457;GO:0051082
aten_0.1.m1.11338.m1	1.51e-61	AKP13_HUMAN	blastp	K21072	NA	PF00621.19;PF00169.28	Q12802	reviewed	A-kinase anchor protein 13 (AKAP-13) (AKAP-Lbc) (Breast cancer nuclear receptor-binding auxiliary protein) (Guanine nucleotide exchange factor Lbc) (Human thyroid-anchoring protein 31) (Lymphoid blast crisis oncogene) (LBC oncogene) (Non-oncogenic Rho GTPase-specific GTP exchange factor) (Protein kinase A-anchoring protein 13) (PRKA13) (p47)	AKAP13 BRX HT31 LBC	Homo sapiens (Human)	2813	9606	NA	GO:0004691; GO:0005078; GO:0005089; GO:0005634; GO:0005829; GO:0005884; GO:0005938; GO:0007186; GO:0007507; GO:0016020; GO:0017048; GO:0032947; GO:0035025; GO:0043065; GO:0043123; GO:0043406; GO:0046872; GO:0048471; GO:0051018; GO:0051056; GO:0051168; GO:0055007; GO:0060297; GO:0060348; GO:0061049; GO:0071875; GO:0086023; GO:1900169	hsa:11214;	11214;	ENST00000361243 [Q12802-2];ENST00000394518 [Q12802-1];ENST00000560302 [Q12802-5];	KOG3520;COG5422;	K16529;	69816at2759;	NA	NA	R-HSA-193648;R-HSA-194840;R-HSA-416482;	GO:0005089;GO:0035023
aten_0.1.m1.14170.m1	3.97e-118	HECD3_MOUSE	blastp	NA	NA	PF00632.24;PF01135.18;PF08123.12;PF13847.5;PF08704.9;PF09693.9	Q3U487	reviewed	E3 ubiquitin-protein ligase HECTD3 (EC 2.3.2.26) (HECT domain-containing protein 3) (HECT-type E3 ubiquitin transferase HECTD3)	Hectd3	Mus musculus (Mouse)	861	10090	2.3.2.26	GO:0004842; GO:0019905; GO:0043161; GO:0048471	mmu:76608;	76608;	ENSMUST00000050067 [Q3U487-1];	KOG0939;COG5021;	K12233;	1062377at2759;	NA	NA	R-MMU-983168;	GO:0004842
aten_0.1.m1.13951.m1	0	CSN5_DANRE	blastp	K09613	NA	PF01398.20;PF14464.5;PF03665.12	Q6PC30	reviewed	COP9 signalosome complex subunit 5 (Signalosome subunit 5) (EC 3.4.-.-)	cops5 zgc:73130	Danio rerio (Zebrafish) (Brachydanio rerio)	334	7955	3.4.-.-	GO:0000338; GO:0004222; GO:0005634; GO:0005737; GO:0005829; GO:0008021; GO:0008180; GO:0008237; GO:0019784; GO:0030054; GO:0043066; GO:0046872; GO:0048471; GO:0051091; GO:0060118	dre:393698;	393698;	ENSDART00000080332;	KOG1554;COG1310;	K09613;	1031881at2759;	NA	NA	R-DRE-5696394;R-DRE-6781823;R-DRE-8856825;	GO:0005515;GO:0004222;GO:0008180
aten_0.1.m1.8874.m1	6.42e-40	PIM3_HUMAN	blastp	NA	NA	PF00069.24;PF07714.16;PF06293.13;PF01636.22;PF01163.21;PF01633.19;PF14531.5	Q86V86	reviewed	Serine/threonine-protein kinase pim-3 (EC 2.7.11.1)	PIM3	Homo sapiens (Human)	326	9606	2.7.11.1	GO:0004674; GO:0005524; GO:0005737; GO:0005829; GO:0006468; GO:0006915; GO:0007049; GO:0007346; GO:0043066; GO:0046777; GO:0061179	hsa:415116;	415116;	ENST00000360612;	KOG0583;COG0515;	K08807;	930292at2759;	NA	NA	NA	GO:0004672;GO:0005524;GO:0006468
aten_0.1.m1.634.m1	0	MA2A2_HUMAN	blastp	K01231	NA	PF01074.21;PF07748.12;PF09261.10	P49641	reviewed	Alpha-mannosidase 2x (EC 3.2.1.114) (Alpha-mannosidase IIx) (Man IIx) (Mannosidase alpha class 2A member 2) (Mannosyl-oligosaccharide 1,3-1,6-alpha-mannosidase)	MAN2A2 MANA2X	Homo sapiens (Human)	1150	9606	3.2.1.114	GO:0000139; GO:0004559; GO:0004572; GO:0006013; GO:0006486; GO:0006491; GO:0006517; GO:0016021; GO:0016799; GO:0030246; GO:0046872	hsa:4122;	4122;	ENST00000360468 [P49641-3];ENST00000559717 [P49641-3];	KOG1958;KOG1959;ENOG410XQMZ;	K01231;	1101882at2759;	MetaCyc:HS11961-MONOMER;	NA	R-HSA-6811438;R-HSA-975578;	GO:0003824;GO:0005975;GO:0030246;GO:0004559;GO:0006013
aten_0.1.m1.19471.m1	6.46e-103	Y1628_SYNP2	blastp	NA	NA	PF00850.18;PF01246.19	P28606	reviewed	Uncharacterized protein SYNPCC7002_A1628	SYNPCC7002_A1628	Synechococcus sp. (strain ATCC 27264 / PCC 7002 / PR-6) (Agmenellum quadruplicatum)	300	32049	NA	GO:0016787	syp:SYNPCC7002_A1628;	NA	NA	ENOG4105DGU;COG0123;	NA	NA	SSP32049:GKF7-1629-MONOMER;	NA	NA
aten_0.1.m1.14196.m1	1.02e-159	PAXI_MOUSE	blastp	K05760	NA	PF00412.21;PF01286.17	Q8VI36	reviewed	Paxillin	Pxn	Mus musculus (Mouse)	591	10090	NA	GO:0000187; GO:0001725; GO:0005178; GO:0005829; GO:0005886; GO:0005925; GO:0005938; GO:0007010; GO:0007179; GO:0007229; GO:0008013; GO:0008360; GO:0017166; GO:0018108; GO:0019901; GO:0019903; GO:0030027; GO:0030032; GO:0030159; GO:0031252; GO:0031625; GO:0034446; GO:0038191; GO:0043542; GO:0044877; GO:0045766; GO:0045860; GO:0046872; GO:0048041; GO:0048754; GO:0051435; GO:0051496; GO:0060396; GO:…	mmu:19303;	19303;	ENSMUST00000067268 [Q8VI36-2];	KOG1703;ENOG410XRD4;	K05760;	1593918at2759;	NA	NA	R-MMU-180292;R-MMU-4420097;R-MMU-445355;R-MMU-446343;R-MMU-446388;R-MMU-8849471;
aten_0.1.m1.27352.m1	1.23e-22	PIGA_MOUSE	blastp	NA	NA	PF08288.11;PF13439.5;PF13579.5;PF08323.10;PF14529.5	Q64323	reviewed	N-acetylglucosaminyl-phosphatidylinositol biosynthetic protein (GlcNAc-PI synthesis protein) (Phosphatidylinositol-glycan biosynthesis class A protein) (PIG-A)	Piga	Mus musculus (Mouse)	485	10090	NA	GO:0000506; GO:0005789; GO:0006506; GO:0016021; GO:0017176; GO:1990830	mmu:18700;	18700;	ENSMUST00000033754;ENSMUST00000112255;	KOG1111;COG0438;	K03857;	719531at2759;	NA	NA	R-MMU-162710;	GO:0006506
aten_0.1.m1.9981.m1	1.46e-89	SMBT1_HUMAN	blastp	NA	NA	PF02820.17;PF12140.7;PF00536.29;PF07647.16	Q9UHJ3	reviewed	Scm-like with four MBT domains protein 1 (hSFMBT) (Renal ubiquitous protein 1)	SFMBT1 RU1	Homo sapiens (Human)	866	9606	NA	GO:0003714; GO:0005634; GO:0005654; GO:0006325; GO:0007283; GO:0030154; GO:0042393; GO:0045892; GO:0048635	hsa:51460;	51460;	ENST00000394752 [Q9UHJ3-1];	KOG3766;ENOG410Y4AQ;	NA	237430at2759;	NA	NA	NA	GO:0005634;GO:0006355;GO:0005515
aten_0.1.m1.27489.m1	8.62e-29	GABPA_HUMAN	blastp	NA	NA	PF00178.21;PF12969.6	Q06546	reviewed	GA-binding protein alpha chain (GABP subunit alpha) (Nuclear respiratory factor 2 subunit alpha) (Transcription factor E4TF1-60)	GABPA E4TF1A	Homo sapiens (Human)	454	9606	NA	GO:0000122; GO:0000790; GO:0000978; GO:0000981; GO:0001228; GO:0001825; GO:0003677; GO:0003682; GO:0003700; GO:0003713; GO:0005634; GO:0005654; GO:0006357; GO:0006366; GO:0007005; GO:0010628; GO:0030154; GO:0033613; GO:0044212; GO:0045653; GO:0045944; GO:0046982; GO:1903351	hsa:2551;	2551;	ENST00000354828;ENST00000400075;	KOG3806;ENOG410Z0ZF;	K09441;	526256at2759;	NA	NA	R-HSA-2151201;	GO:0003700;GO:0006355;GO:0043565
aten_0.1.m1.9245.m1	1.31e-150	SPG21_MOUSE	blastp	K19367	NA	PF00561.19;PF00975.19;PF12697.6;PF03096.13;PF12146.7	Q9CQC8	reviewed	Maspardin (Acid cluster protein 33) (Spastic paraplegia 21 autosomal recessive Mast syndrome protein homolog)	Spg21	Mus musculus (Mouse)	308	10090	NA	GO:0005829; GO:0030140; GO:0042609; GO:0043231	mmu:27965;	27965;	ENSMUST00000034955 [Q9CQC8-1];	ENOG410IETY;ENOG410XPCG;	K19367;	818498at2759;	NA	NA	NA
aten_0.1.m1.22965.m1	1.1e-66	IFT22_DANRE	blastp	K07935	NA	PF08477.12;PF00025.20;PF00071.21;PF09439.9;PF00503.19;PF04670.11;PF02362.20;PF13238.5	Q567Y6	reviewed	Intraflagellar transport protein 22 homolog (Rab-like protein 5)	ift22 rabl5 zgc:110645	Danio rerio (Zebrafish) (Brachydanio rerio)	187	7955	NA	GO:0003924; GO:0005525; GO:0005623; GO:0006886; GO:0030992; GO:0032482	dre:550583;	550583;	ENSDART00000016709;	ENOG410IVWX;ENOG4111FYS;	K07935;	1428809at2759;	NA	NA	R-DRE-5620924;
aten_0.1.m1.29369.m1	8.83e-17	PGBD4_HUMAN	blastp	NA	NA	PF13843.5	Q96DM1	reviewed	PiggyBac transposable element-derived protein 4	PGBD4	Homo sapiens (Human)	585	9606	NA	NA	hsa:161779;	161779;	ENST00000397766;	ENOG410IEX6;ENOG410XVJ3;	NA	1139412at2759;	NA	NA	NA
aten_0.1.m1.17780.m1	8.78e-86	SMCE1_MOUSE	blastp	K11651	NA	PF00505.18;PF09011.9;PF06320.12;PF04011.11;PF06295.11;PF10975.7;PF06156.12;PF04156.13;PF03938.13;PF11068.7	O54941	reviewed	SWI/SNF-related matrix-associated actin-dependent regulator of chromatin subfamily E member 1 (BRG1-associated factor 57) (BAF57)	Smarce1 Baf57	Mus musculus (Mouse)	411	10090	NA	GO:0003677; GO:0003723; GO:0005634; GO:0005654; GO:0006337; GO:0006338; GO:0008080; GO:0016514; GO:0016922; GO:0022008; GO:0043044; GO:0045892; GO:0047485; GO:0071564; GO:0071565	mmu:57376;	57376;	ENSMUST00000103133;	KOG4715;ENOG410Y9B3;	K11651;	1199500at2759;	NA	NA	R-MMU-3214858;R-MMU-8939243;	GO:0016514;GO:0043044
aten_0.1.m1.3045.m1	2.63e-23	GGT_ECOLI	blastp	NA	YES	PF01019.20;PF01112.17	P18956	reviewed	Glutathione hydrolase proenzyme (EC 3.4.19.13) (Gamma-glutamyltranspeptidase proenzyme) (GGT) (EC 2.3.2.2) [Cleaved into: Glutathione hydrolase large chain; Glutathione hydrolase small chain]	ggt b3447 JW3412	Escherichia coli (strain K12)	580	83333	3.4.19.13; 2.3.2.2	GO:0006750; GO:0006751; GO:0030288; GO:0034722; GO:0036374; GO:0042597; GO:0043102; GO:0097264; GO:0102953; GO:0103068	ecj:JW3412;eco:b3447;	947947;	NA	ENOG4105CFB;COG0405;	K00681;	NA	EcoCyc:EG10374-MONOMER;ECOL316407:JW3412-MONOMER;MetaCyc:EG10374-MONOMER;	2.3.2.2;3.4.19.13;	NA
aten_0.1.m1.18463.m1	5.32e-09	TRIM2_BOVIN	blastp	NA	NA	PF01436.20;PF06977.10	A4IF63	reviewed	Tripartite motif-containing protein 2 (EC 2.3.2.27) (E3 ubiquitin-protein ligase TRIM2) (RING-type E3 ubiquitin transferase TRIM2)	TRIM2	Bos taurus (Bovine)	744	9913	2.3.2.27	GO:0000209; GO:0004842; GO:0005737; GO:0008270; GO:0043161; GO:0043523; GO:0061630	bta:538617;	538617;	ENSBTAT00000011609;	ENOG410ITFR;ENOG410XQSU;	K11997;	489543at2759;	NA	NA	NA
aten_0.1.m1.18466.m1	4.31e-17	HARB1_HUMAN	blastp	NA	NA	PF13359.5;PF04827.13;PF13586.5;PF01609.20	Q96MB7	reviewed	Putative nuclease HARBI1 (EC 3.1.-.-) (Harbinger transposase-derived nuclease)	HARBI1 C11orf77	Homo sapiens (Human)	349	9606	3.1.-.-	GO:0004518; GO:0005634; GO:0005815; GO:0005829; GO:0005886; GO:0046872	hsa:283254;	283254;	ENST00000326737;	KOG4585;ENOG411206Y;	K23222;	698280at2759;	NA	NA	NA
aten_0.1.m1.22854.m1	7.2e-19	R213B_DANRE	blastp	NA	NA	PF00004.28;PF07728.13;PF13191.5;PF00005.26;PF05729.11;PF13173.5;PF13401.5;PF00910.21;PF10662.8;PF00158.25;PF13238.5;PF01637.17;PF02367.16;PF01443.17;PF14532.5;PF10412.8;PF13481.5;PF03193.15;PF09162.9;PF00493.22;PF05673.12;PF05496.11;PF13521.5;PF07726.10;PF02606.13	A0A0R4I9Y1	reviewed	E3 ubiquitin-protein ligase rnf213-beta (EC 2.3.2.27) (EC 3.6.4.-) (Mysterin-B) (Mysterin-beta) (RING finger protein 213-B) (RING finger protein 213-beta) (RING-type E3 ubiquitin transferase rnf213-beta)	rnf213b	Danio rerio (Zebrafish) (Brachydanio rerio)	5061	7955	2.3.2.27; 3.6.4.-	GO:0004842; GO:0005829; GO:0006511; GO:0016887; GO:0046872	NA	NA	NA	NA	NA	NA	NA	NA	NA	GO:0005524;GO:0004842;GO:0016887
aten_0.1.m1.15702.m1	1.73e-27	FLS2_ARATH	blastp	NA	NA	PF13855.5;PF12799.6;PF08263.11;PF00560.32;PF15913.4	Q9FL28	reviewed	LRR receptor-like serine/threonine-protein kinase FLS2 (EC 2.7.11.1) (Protein FLAGELLIN-SENSING 2) (Protein FLAGELLIN-SENSITIVE 2)	FLS2 At5g46330 MPL12.13 MPL12.8	Arabidopsis thaliana (Mouse-ear cress)	1173	3702	2.7.11.1	GO:0004675; GO:0005524; GO:0005768; GO:0005886; GO:0006898; GO:0010008; GO:0010359; GO:0016020; GO:0016021; GO:0016045; GO:0042742; GO:0042802; GO:0052544	ath:AT5G46330;	834676;	NA	ENOG410IH3G;COG0515;COG4886;	K13420;	826997at2759;	NA	NA	NA	GO:0005515
aten_0.1.m1.21570.m1	1.79e-51	MOT10_DANRE	blastp	NA	NA	PF07690.15;PF17204.2;PF04276.11;PF05313.11;PF15396.5	A1L1W9	reviewed	Monocarboxylate transporter 10 (MCT 10) (Solute carrier family 16 member 10)	slc16a10 si:ch211-241j12.1 zgc:158478	Danio rerio (Zebrafish) (Brachydanio rerio)	505	7955	NA	GO:0005887; GO:0015173; GO:0015349	dre:566499;	566499;	ENSDART00000104762;ENSDART00000131635;	ENOG410IMVX;ENOG410XRHC;	K08187;	916876at2759;	NA	NA	R-DRE-352230;	GO:0005887;GO:0055085
aten_0.1.m1.31272.m1	7.21e-99	EF2K_HUMAN	blastp	K08292	NA	PF02816.17;PF15725.4	O00418	reviewed	Eukaryotic elongation factor 2 kinase (eEF-2 kinase) (eEF-2K) (EC 2.7.11.20) (Calcium/calmodulin-dependent eukaryotic elongation factor 2 kinase)	EEF2K	Homo sapiens (Human)	725	9606	2.7.11.20	GO:0002931; GO:0004672; GO:0004686; GO:0005509; GO:0005516; GO:0005524; GO:0005737; GO:0005829; GO:0006414; GO:0008135; GO:0014069; GO:0031952; GO:0032869; GO:0043066; GO:0043197; GO:0045807; GO:0046777; GO:0051965; GO:0061003; GO:0071277; GO:0071320; GO:0071454; GO:1990416; GO:1990637	hsa:29904;	29904;	ENST00000263026;	ENOG410IFRY;ENOG410YE3S;	K08292;	1420219at2759;	NA	2.7.11.20;	R-HSA-166208;	GO:0004674;GO:0005524;GO:0006468;GO:0005515
aten_0.1.m1.5237.m1	1.52e-153	S17A5_HUMAN	blastp	K12301	NA	PF07690.15;PF00083.23;PF13347.5	Q9NRA2	reviewed	Sialin (H(+)/nitrate cotransporter) (H(+)/sialic acid cotransporter) (AST) (Membrane glycoprotein HP59) (Solute carrier family 17 member 5) (Vesicular H(+)/Aspartate-glutamate cotransporter)	SLC17A5	Homo sapiens (Human)	495	9606	NA	GO:0005351; GO:0005764; GO:0005765; GO:0005829; GO:0005886; GO:0005887; GO:0006811; GO:0006820; GO:0006865; GO:0009617; GO:0015136; GO:0015538; GO:0015739; GO:0016020; GO:0016021; GO:0030054; GO:0030672	hsa:26503;	26503;	ENST00000355773 [Q9NRA2-1];	KOG2532;ENOG410XPWC;	K12301;	619250at2759;	NA	NA	R-HSA-4085001;R-HSA-428643;R-HSA-5619035;	GO:0005887;GO:0055085
aten_0.1.m1.1353.m1	1.28e-30	HM20A_HUMAN	blastp	NA	NA	PF00505.18;PF09011.9;PF05667.10;PF12756.6;PF12874.6;PF12171.7;PF05335.12	Q9NP66	reviewed	High mobility group protein 20A (HMG box-containing protein 20A) (HMG domain-containing protein 1) (HMG domain-containing protein HMGX1)	HMG20A HMGX1 HMGXB1	Homo sapiens (Human)	347	9606	NA	GO:0000122; GO:0000981; GO:0003677; GO:0003700; GO:0005634; GO:0006325; GO:0006355; GO:0033234; GO:0042802; GO:0045665; GO:0046982	hsa:10363;	10363;	ENST00000336216 [Q9NP66-1];ENST00000381714 [Q9NP66-1];	KOG0381;COG5648;	NA	1458939at2759;	NA	NA	NA
aten_0.1.m1.30558.m1	7.85e-40	CNTD1_MOUSE	blastp	NA	NA	PF00134.22;PF03810.18;PF06957.10	Q9D995	reviewed	Cyclin N-terminal domain-containing protein 1	Cntd1 Cntd	Mus musculus (Mouse)	334	10090	NA	GO:0007131; GO:0007283	mmu:68107;	68107;	ENSMUST00000103107;	ENOG410IE73;ENOG4111VV0;	NA	1572593at2759;	NA	NA	NA
aten_0.1.m1.12770.m1	2.4e-36	SRS12_HUMAN	blastp	K12900	NA	PF00076.21;PF02932.15	Q8WXF0	reviewed	Serine/arginine-rich splicing factor 12 (35 kDa SR repressor protein) (SRrp35) (Splicing factor, arginine/serine-rich 13B) (Splicing factor, arginine/serine-rich 19)	SRSF12 SFRS13B SFRS19 SRRP35	Homo sapiens (Human)	261	9606	NA	GO:0000244; GO:0000381; GO:0000395; GO:0003723; GO:0005634; GO:0005654; GO:0016607; GO:0045292; GO:0048025; GO:0050733; GO:0051082	hsa:135295;	135295;	ENST00000452027;	ENOG410IQX1;ENOG4111J16;	NA	1533297at2759;	NA	NA	NA	GO:0000381;GO:0003676
aten_0.1.m1.31949.m1	5.62e-20	PGBD4_HUMAN	blastp	NA	NA	PF13843.5;PF13842.5	Q96DM1	reviewed	PiggyBac transposable element-derived protein 4	PGBD4	Homo sapiens (Human)	585	9606	NA	NA	hsa:161779;	161779;	ENST00000397766;	ENOG410IEX6;ENOG410XVJ3;	NA	1139412at2759;	NA	NA	NA
aten_0.1.m1.14116.m1	1.5e-38	ARMC5_MOUSE	blastp	K22499	NA	PF00651.30;PF13646.5;PF00514.22;PF14668.5;PF11701.7;PF03224.13	Q5EBP3	reviewed	Armadillo repeat-containing protein 5	Armc5	Mus musculus (Mouse)	926	10090	NA	GO:0005654; GO:0005737; GO:0005829; GO:0005925	mmu:233912;	233912;	ENSMUST00000044660;	ENOG410JR1T;ENOG410XVAI;	K22499;	174815at2759;	NA	NA	NA	GO:0005515
aten_0.1.m1.3211.m1	1.39e-57	SRRM1_CHICK	blastp	K13171	NA	PF01480.16;PF13472.5;PF05262.10	Q5ZMJ9	reviewed	Serine/arginine repetitive matrix protein 1	SRRM1 RCJMB04_1m21	Gallus gallus (Chicken)	888	9031	NA	GO:0005634; GO:0006397; GO:0008380	gga:428216;	428216;	NA	KOG2146;ENOG4111IMU;	K13171;	1210775at2759;	NA	NA	NA	GO:0006397
aten_0.1.m1.30275.m1	4.24e-88	MTND_IXOSC	blastp	K08967	NA	PF03079.13;PF07883.10;PF02311.18;PF00190.21;PF05141.11;PF07873.10	B7PRF6	reviewed	1,2-dihydroxy-3-keto-5-methylthiopentene dioxygenase (EC 1.13.11.54) (Acireductone dioxygenase (Fe(2+)-requiring)) (ARD) (Fe-ARD)	IscW_ISCW007295	Ixodes scapularis (Black-legged tick) (Deer tick)	183	6945	1.13.11.54	GO:0005506; GO:0005634; GO:0005737; GO:0006555; GO:0010309; GO:0019509	isc:IscW_ISCW007295;	8030267;	NA	KOG2107;COG1791;	K08967;	1166094at2759;	NA	NA	NA	GO:0016491;GO:0019509;GO:0010309;GO:0055114
aten_0.1.m1.7410.m1	4.38e-10	LSH5_ARATH	blastp	NA	NA	PF04852.11;PF04910.13	Q9FGH2	reviewed	Protein LIGHT-DEPENDENT SHORT HYPOCOTYLS 5 (Protein ORGAN BOUNDARY 5)	LSH5 OBO5 At5g58500 MQJ2.11	Arabidopsis thaliana (Mouse-ear cress)	182	3702	NA	GO:0003677; GO:0005634; GO:0007275; GO:0009299; GO:0009416; GO:0090698	ath:AT5G58500;	28721277;	NA	ENOG410JH8X;ENOG410ZFBH;	NA	1383354at2759;	NA	NA	NA	GO:0003677;GO:0006310;GO:0015074
aten_0.1.m1.402.m1	1.68e-07	Y1425_MYCTU	blastp	NA	NA	PF06974.12	P9WKC1	reviewed	Putative diacyglycerol O-acyltransferase Rv1425 (EC 2.3.1.20) (Putative triacylglycerol synthase Rv1425)	Rv1425 MTCY21B4.43 MTCY493.29c	Mycobacterium tuberculosis (strain ATCC 25618 / H37Rv)	459	83332	2.3.1.20	GO:0001666; GO:0004144; GO:0005618; GO:0005886; GO:0006071; GO:0019432; GO:0044119; GO:0047196; GO:0071731	mtu:Rv1425;mtv:RVBD_1425;	886668;	NA	ENOG4107S4F;ENOG410XS7A;	K00635;	NA	MTBH37RV:G185E-5608-MONOMER;	NA	NA	GO:0004144
aten_0.1.m1.6063.m1	3.49e-171	GABR2_HUMAN	blastp	K04615	NA	PF00003.21;PF01094.27;PF13458.5	O75899	reviewed	Gamma-aminobutyric acid type B receptor subunit 2 (GABA-B receptor 2) (GABA-B-R2) (GABA-BR2) (GABABR2) (Gb2) (G-protein coupled receptor 51) (HG20)	GABBR2 GPR51 GPRC3B	Homo sapiens (Human)	941	9606	NA	GO:0004965; GO:0005737; GO:0005886; GO:0005887; GO:0007186; GO:0007194; GO:0007214; GO:0007268; GO:0030054; GO:0038039; GO:0043005; GO:0045211; GO:0046982; GO:0150099; GO:1902710	hsa:9568;	9568;	ENST00000259455;	KOG1055;ENOG410XNN1;	K04615;	590810at2759;	NA	NA	R-HSA-1296041;R-HSA-418594;R-HSA-420499;R-HSA-977444;R-HSA-997272;	GO:0004965;GO:0007186;GO:0016021;GO:0004930
aten_0.1.m1.7265.m1	1.82e-71	B4GN3_MOUSE	blastp	NA	NA	PF05679.15;PF02709.13;PF07691.11	Q6L8S8	reviewed	Beta-1,4-N-acetylgalactosaminyltransferase 3 (Beta4GalNAc-T3) (Beta4GalNAcT3) (EC 2.4.1.244) (Beta-1,4-N-acetylgalactosaminyltransferase III) (N-acetyl-beta-glucosaminyl-glycoprotein 4-beta-N-acetylgalactosaminyltransferase 2) (NGalNAc-T2)	B4galnt3	Mus musculus (Mouse)	986	10090	2.4.1.244	GO:0008376; GO:0016021; GO:0032580; GO:0033842	mmu:330406;	330406;	ENSMUST00000057283;	KOG3588;ENOG410XNYM;	K09656;	339331at2759;	NA	NA	NA	GO:0008376;GO:0032580
aten_0.1.m1.22314.m1	0	DYH8_HUMAN	blastp	K10408	NA	PF08385.11;PF08393.12;PF12774.6;PF12781.6;PF12775.6;PF12780.6;PF12777.6;PF07728.13;PF00004.28;PF13401.5;PF13191.5;PF13238.5;PF10280.8;PF05673.12;PF00158.25;PF14425.5;PF00910.21;PF17045.4	Q96JB1	reviewed	Dynein heavy chain 8, axonemal (Axonemal beta dynein heavy chain 8) (Ciliary dynein heavy chain 8)	DNAH8	Homo sapiens (Human)	4490	9606	NA	GO:0003777; GO:0005524; GO:0005858; GO:0005874; GO:0007018; GO:0008569; GO:0030286; GO:0036157; GO:0036158; GO:0045503; GO:0045505; GO:0051959; GO:0060285	hsa:1769;	1769;	ENST00000359357 [Q96JB1-1];	KOG3595;COG5245;	K10408;	6295at2759;	NA	NA	NA	GO:0003777;GO:0007018;GO:0005524
aten_0.1.m1.13291.m1	2.77e-123	SIR3_HUMAN	blastp	K11413	NA	PF02146.16	Q9NTG7	reviewed	NAD-dependent protein deacetylase sirtuin-3, mitochondrial (hSIRT3) (EC 3.5.1.-) (Regulatory protein SIR2 homolog 3) (SIR2-like protein 3)	SIRT3 SIR2L3	Homo sapiens (Human)	399	9606	3.5.1.-	GO:0003950; GO:0005654; GO:0005737; GO:0005739; GO:0005759; GO:0006471; GO:0006476; GO:0007005; GO:0007568; GO:0008270; GO:0009060; GO:0017136; GO:0019899; GO:0032024; GO:0032991; GO:0034983; GO:0043565; GO:0070373; GO:0070403; GO:2000378	hsa:23410;	23410;	ENST00000382743 [Q9NTG7-1];ENST00000529382 [Q9NTG7-2];	KOG2682;COG0846;	K11413;	955506at2759;	NA	NA	R-HSA-2151201;R-HSA-9615017;R-HSA-9617629;	GO:0070403
aten_0.1.m1.7512.m1	0	WDR70_BOVIN	blastp	NA	NA	PF00400.31;PF12894.6;PF16529.4	Q32LB0	reviewed	WD repeat-containing protein 70	WDR70	Bos taurus (Bovine)	652	9913	NA	GO:0005634; GO:0035861; GO:1903775; GO:2001173	bta:540724;	540724;	NA	KOG0772;ENOG410XP76;	NA	729650at2759;	NA	NA	NA	GO:0005515
aten_0.1.m1.37332.m1	1.63e-20	EDIL3_HUMAN	blastp	NA	NA	PF00754.24;PF02140.17;PF00024.25;PF14295.5;PF14550.5	O43854	reviewed	EGF-like repeat and discoidin I-like domain-containing protein 3 (Developmentally-regulated endothelial cell locus 1 protein) (Integrin-binding protein DEL1)	EDIL3 DEL1	Homo sapiens (Human)	480	9606	NA	GO:0005178; GO:0005201; GO:0005509; GO:0007155; GO:0007275; GO:0010811; GO:0062023; GO:0070062; GO:1903561	hsa:10085;	10085;	ENST00000296591 [O43854-1];ENST00000380138 [O43854-2];	ENOG410IFBC;ENOG41114BV;	NA	441415at2759;	NA	NA	NA	GO:0030246
aten_0.1.m1.11678.m1	1.49e-161	TTC28_HUMAN	blastp	NA	NA	PF13424.5;PF13176.5;PF00515.27;PF13181.5;PF13374.5;PF07719.16;PF10579.8;PF13431.5;PF11192.7;PF13428.5;PF13174.5;PF13371.5;PF14833.5;PF09248.9;PF07721.13;PF10516.8;PF02458.14;PF17177.3;PF13432.5;PF05894.11;PF10493.8;PF12862.6;PF01024.18	Q96AY4	reviewed	Tetratricopeptide repeat protein 28 (TPR repeat protein 28) (TPR repeat-containing big gene cloned at Keio)	TTC28 KIAA1043 TPRBK	Homo sapiens (Human)	2481	9606	NA	GO:0000922; GO:0005737; GO:0005815; GO:0007049; GO:0007346; GO:0019900; GO:0030496; GO:0051301; GO:0072686	hsa:23331;	23331;	ENST00000397906;	KOG0548;KOG1130;COG0457;COG4995;ENOG410XP6N;	NA	733786at2759;	NA	NA	NA	GO:0005515
aten_0.1.m1.1458.m1	7.32e-96	PEAM1_ARATH	blastp	K18534	NA	PF13847.5;PF13489.5;PF13649.5;PF08241.11;PF08242.11;PF02353.19;PF01209.17;PF08003.10;PF05175.13;PF01135.18;PF01739.17;PF07021.11;PF03848.13;PF13679.5;PF01728.18;PF08123.12;PF00398.19;PF06325.12;PF06227.11;PF09445.9;PF05891.11;PF01795.18;PF12847.6	Q9FR44	reviewed	Phosphoethanolamine N-methyltransferase 1 (AtNMT1) (PEAMT 1) (EC 2.1.1.103) (Protein XIPOTL 1)	NMT1 PEAMT XPL1 At3g18000 MEB5.22	Arabidopsis thaliana (Mouse-ear cress)	491	3702	2.1.1.103	GO:0000234; GO:0005737; GO:0005829; GO:0006656; GO:0008168; GO:0009555; GO:0009826; GO:0009860; GO:0010183; GO:0042425; GO:0048528	ath:AT3G18000;	821324;	NA	KOG1269;ENOG410XP5G;	K05929;	425421at2759;	ARA:AT3G18000-MONOMER;	2.1.1.103;	NA
aten_0.1.m1.20793.m1	3.73e-38	CKS1_MOUSE	blastp	K02219	NA	PF01111.18	P61025	reviewed	Cyclin-dependent kinases regulatory subunit 1 (CKS-1) (Sid 1334)	Cks1b Cks1 Sid1334	Mus musculus (Mouse)	79	10090	NA	GO:0000307; GO:0006355; GO:0007346; GO:0008283; GO:0019005; GO:0019901; GO:0042393; GO:0043130; GO:0044772; GO:0051301; GO:0061575	mmu:54124;	54124;	ENSMUST00000029679;	KOG3484;ENOG4111UAN;	K02219;	1377855at2759;	NA	NA	R-MMU-187577;R-MMU-69231;	GO:0016538
aten_0.1.m1.20889.m1	1.79e-22	FGF18_RAT	blastp	NA	NA	PF00167.17;PF06268.12	O88182	reviewed	Fibroblast growth factor 18 (FGF-18)	Fgf18	Rattus norvegicus (Rat)	207	10116	NA	GO:0005104; GO:0005576; GO:0005634; GO:0005737; GO:0007399; GO:0008083; GO:0008283; GO:0008543	rno:29369;	29369;	NA	KOG3885;ENOG4111IPH;	K04358;	1190450at2759;	NA	NA	NA	GO:0008083
aten_0.1.m1.14393.m1	4.45e-35	CCHCR_PANPA	blastp	K16760	NA	PF07111.11;PF08702.9;PF07916.10	Q8HZ57	reviewed	Coiled-coil alpha-helical rod protein 1 (Alpha-helical coiled-coil rod protein)	CCHCR1 HCR	Pan paniscus (Pygmy chimpanzee) (Bonobo)	782	9597	NA	GO:0005634; GO:0005814; GO:0007275; GO:0030154	NA	NA	NA	NA	NA	NA	NA	NA	NA	GO:0030154
aten_0.1.m1.20880.m1	2.99e-62	TTC1_HUMAN	blastp	NA	YES	PF00515.27;PF07719.16;PF13414.5;PF13424.5;PF13181.5;PF13431.5;PF14559.5;PF13428.5;PF13371.5;PF13432.5;PF13174.5;PF13429.5;PF12895.6;PF13374.5;PF13176.5	Q99614	reviewed	Tetratricopeptide repeat protein 1 (TPR repeat protein 1)	TTC1 TPR1	Homo sapiens (Human)	292	9606	NA	GO:0005778; GO:0005829; GO:0006457; GO:0051082	hsa:7265;	7265;	ENST00000231238;ENST00000522793;	KOG4234;ENOG4111IF0;	NA	1418232at2759;	NA	NA	NA	GO:0005515
aten_0.1.m1.25712.m1	0	RPTOR_MOUSE	blastp	K07204	NA	PF14538.5;PF00400.31;PF02985.21;PF13646.5;PF13513.5;PF12894.6;PF12717.6	Q8K4Q0	reviewed	Regulatory-associated protein of mTOR (Raptor) (p150 target of rapamycin (TOR)-scaffold protein)	Rptor Raptor	Mus musculus (Mouse)	1335	10090	NA	GO:0001030; GO:0001031; GO:0001032; GO:0001156; GO:0001558; GO:0001932; GO:0001938; GO:0005654; GO:0005737; GO:0005764; GO:0005829; GO:0008361; GO:0009267; GO:0010494; GO:0010800; GO:0019901; GO:0030291; GO:0030295; GO:0030307; GO:0030674; GO:0031669; GO:0031929; GO:0031931; GO:0032008; GO:0033138; GO:0038202; GO:0042325; GO:0044877; GO:0045945; GO:0046676; GO:0071230; GO:0071233; GO:0071889; GO:…	NA	NA	NA	KOG1517;ENOG410XQKJ;	NA	NA	NA	NA	R-MMU-1632852;R-MMU-165159;R-MMU-166208;R-MMU-3371571;R-MMU-380972;R-MMU-5628897;R-MMU-8943724;	GO:0005515;GO:0031929;GO:0031931
aten_0.1.m1.35292.m1	7.97e-78	H2B_ACRFO	blastp	K11252	NA	PF00125.23;PF00808.22;PF16789.4;PF17019.4;PF03847.12	P35067	reviewed	Histone H2B	NA	Acropora formosa (Staghorn coral)	125	126732	NA	GO:0000786; GO:0003677; GO:0005634; GO:0046982	NA	NA	NA	NA	NA	NA	NA	NA	NA	GO:0000786;GO:0003677;GO:0046982
aten_0.1.m1.731.m1	2.41e-24	SVEP1_RAT	blastp	NA	NA	PF00059.20;PF09458.9;PF00008.26;PF00147.17;PF07648.14;PF12661.6;PF07645.14	P0C6B8	reviewed	Sushi, von Willebrand factor type A, EGF and pentraxin domain-containing protein 1	Svep1	Rattus norvegicus (Rat)	3564	10116	NA	GO:0005509; GO:0005576; GO:0005737; GO:0007155; GO:0016020	NA	NA	NA	KOG1217;KOG4297;ENOG410XPJ1;	NA	NA	NA	NA	NA	GO:0005515;GO:0005509
aten_0.1.m1.27582.m1	6.17e-08	TAAR5_HUMAN	blastp	NA	NA	PF00001.20;PF04156.13;PF11241.7	O14804	reviewed	Trace amine-associated receptor 5 (TaR-5) (Trace amine receptor 5) (hTaar5) (Putative neurotransmitter receptor)	TAAR5 PNR	Homo sapiens (Human)	337	9606	NA	GO:0001594; GO:0004930; GO:0005887; GO:0007165; GO:0007186; GO:0007606; GO:1990081	hsa:9038;	9038;	ENST00000258034;	KOG3656;ENOG410XRW9;	K05051;	913195at2759;	NA	NA	R-HSA-375280;R-HSA-418555;	GO:0004930;GO:0007186;GO:0016021
aten_0.1.m1.34530.m1	1.5e-08	MC3R_HUMAN	blastp	NA	NA	PF00001.20;PF13853.5;PF10320.8;PF08169.10	P41968	reviewed	Melanocortin receptor 3 (MC3-R)	MC3R	Homo sapiens (Human)	323	9606	NA	GO:0002027; GO:0004977; GO:0004980; GO:0005886; GO:0005887; GO:0007186; GO:0007187; GO:0007189; GO:0007200; GO:0008217; GO:0017046; GO:0032922; GO:0042309; GO:0042923; GO:0045475; GO:0055078; GO:0060259	hsa:4159;	4159;	ENST00000243911;	KOG3656;ENOG410XRW9;	K04201;	1037679at2759;	NA	NA	R-HSA-375276;R-HSA-418555;	GO:0004930;GO:0007186;GO:0016021
aten_0.1.m1.10547.m1	1.92e-56	MOXD1_CHICK	blastp	NA	YES	PF03351.16;PF01082.19;PF16010.4	Q98ST7	reviewed	DBH-like monooxygenase protein 1 (EC 1.14.17.-) (DBH-related protein) (Monooxygenase X)	MOXD1 DBHR MOX	Gallus gallus (Chicken)	614	9031	1.14.17.-	GO:0004500; GO:0005507; GO:0005615; GO:0005737; GO:0005789; GO:0006589; GO:0016021; GO:0016715; GO:0030667; GO:0042420; GO:0042421	gga:395333;	395333;	NA	KOG3568;ENOG410XR89;	NA	1472750at2759;	NA	NA	NA	GO:0004497;GO:0005507;GO:0016715;GO:0055114;GO:0003824
aten_0.1.m1.19596.m1	1.19e-166	GLCE_HUMAN	blastp	K01793	NA	PF06662.12;PF03578.14	O94923	reviewed	D-glucuronyl C5-epimerase (EC 5.1.3.17) (Heparan sulfate C5-epimerase) (Hsepi) (Heparin/heparan sulfate:glucuronic acid C5-epimerase) (Heparosan-N-sulfate-glucuronate 5-epimerase)	GLCE KIAA0836	Homo sapiens (Human)	617	9606	5.1.3.17	GO:0000139; GO:0005794; GO:0015012; GO:0016021; GO:0016857; GO:0030210; GO:0047464	hsa:26035;	26035;	ENST00000261858;	KOG3760;ENOG410XQJ3;	K01793;	561819at2759;	NA	5.1.3.17;	R-HSA-2022928;	GO:0003824;GO:0015012;GO:0047464
aten_0.1.m1.3890.m1	4.52e-99	PAG15_HUMAN	blastp	K06129	YES	PF02450.14;PF06028.10;PF01731.19	Q8NCC3	reviewed	Group XV phospholipase A2 (EC 2.3.1.-) (1-O-acylceramide synthase) (ACS) (LCAT-like lysophospholipase) (LLPL) (Lysophospholipase 3) (Lysosomal phospholipase A2) (LPLA2)	PLA2G15 LYPLA3 UNQ341/PRO540	Homo sapiens (Human)	412	9606	2.3.1.-	GO:0004622; GO:0005543; GO:0005576; GO:0005615; GO:0005654; GO:0005764; GO:0006644; GO:0006650; GO:0006672; GO:0008374; GO:0009062; GO:0016020; GO:0034638; GO:0043231; GO:0046338; GO:0047499; GO:0070062	hsa:23659;	23659;	ENST00000219345 [Q8NCC3-1];ENST00000413021 [Q8NCC3-2];	KOG2369;ENOG410Y9CF;	K06129;	828056at2759;	NA	NA	R-HSA-1483115;	GO:0006629;GO:0008374
aten_0.1.m1.17858.m1	0	NEK10_HUMAN	blastp	K20879	NA	PF00069.24;PF07714.16;PF01163.21;PF05445.10;PF12330.7;PF03477.15;PF01636.22;PF00514.22	Q6ZWH5	reviewed	Serine/threonine-protein kinase Nek10 (EC 2.7.11.1) (Never in mitosis A-related kinase 10) (NimA-related protein kinase 10)	NEK10	Homo sapiens (Human)	1172	9606	2.7.11.1	GO:0004672; GO:0004674; GO:0005524; GO:0006468; GO:0031954; GO:0043406; GO:0046872; GO:0070372; GO:1902749; GO:1902911	hsa:152110;	152110;	ENST00000295720 [Q6ZWH5-5];ENST00000341435 [Q6ZWH5-4];ENST00000383771 [Q6ZWH5-6];ENST00000429845 [Q6ZWH5-1];	KOG0589;ENOG410Y7JF;	K20879;	1290401at2759;	NA	NA	NA	GO:0004672;GO:0005524;GO:0006468
aten_0.1.m1.7037.m1	1.01e-31	TBD_XENTR	blastp	NA	NA	PF00091.24;PF13809.5	Q6DIM3	reviewed	Tubulin delta chain (Delta-tubulin)	tubd1	Xenopus tropicalis (Western clawed frog) (Silurana tropicalis)	451	8364	NA	GO:0000226; GO:0000278; GO:0003924; GO:0005200; GO:0005525; GO:0005634; GO:0005737; GO:0005814; GO:0005874; GO:0005929; GO:0007017; GO:0030030; GO:0045880	xtr:448419;	448419;	NA	KOG1374;COG5023;	K10390;	1166669at2759;	NA	NA	NA	GO:0005525;GO:0005874;GO:0007017;GO:0003924;GO:0005200
aten_0.1.m1.34954.m1	8.9e-173	SIAH1_RAT	blastp	K04506	NA	PF03145.15;PF14835.5;PF13923.5	Q920M9	reviewed	E3 ubiquitin-protein ligase SIAH1 (EC 2.3.2.27) (RING-type E3 ubiquitin transferase SIAH1) (Seven in absentia homolog 1) (Siah-1) (Siah-1a)	Siah1 Siah1a	Rattus norvegicus (Rat)	282	10116	2.3.2.27	GO:0004842; GO:0005634; GO:0005769; GO:0005829; GO:0005886; GO:0006511; GO:0007049; GO:0007275; GO:0007283; GO:0008022; GO:0008270; GO:0030154; GO:0030877; GO:0031624; GO:0031648; GO:0042802; GO:0043161; GO:0051402; GO:0061630; GO:2001244	rno:140941;	140941;	ENSRNOT00000020329;	KOG3002;ENOG410XVP0;	K04506;	780610at2759;	NA	NA	R-RNO-373752;R-RNO-983168;	GO:0008270;GO:0005515;GO:0005634;GO:0006511;GO:0007275
aten_0.1.m1.32429.m1	1.29e-86	ELMD2_HUMAN	blastp	NA	NA	PF04727.12;PF17383.1	Q8IZ81	reviewed	ELMO domain-containing protein 2	ELMOD2	Homo sapiens (Human)	293	9606	NA	GO:0005096; GO:0016020; GO:0050688; GO:0051607	hsa:255520;	255520;	ENST00000323570;	KOG2998;ENOG410XRXC;	NA	1282549at2759;	NA	NA	NA
aten_0.1.m1.36557.m1	0	ARP2_MOUSE	blastp	K17260	NA	PF00022.18	P61161	reviewed	Actin-related protein 2 (Actin-like protein 2)	Actr2 Arp2	Mus musculus (Mouse)	394	10090	NA	GO:0005200; GO:0005524; GO:0005634; GO:0005737; GO:0005829; GO:0005885; GO:0005938; GO:0007163; GO:0008092; GO:0008306; GO:0008356; GO:0014069; GO:0016344; GO:0016482; GO:0030027; GO:0030036; GO:0030478; GO:0033206; GO:0034314; GO:0035861; GO:0035902; GO:0035984; GO:0045471; GO:0045944; GO:0051015; GO:0051321; GO:0051653; GO:0060271; GO:0061003; GO:0061825; GO:0071346; GO:0071437; GO:0098794; GO:…	mmu:66713;	66713;	ENSMUST00000000137;	KOG0677;COG5277;	K17260;	649708at2759;	NA	NA	R-MMU-2029482;R-MMU-3928662;R-MMU-5663213;R-MMU-6798695;R-MMU-8856828;	GO:0005524;GO:0005856;GO:0005885;GO:0007015;GO:0034314
aten_0.1.m1.22478.m1	5.05e-13	AMFR_MOUSE	blastp	NA	NA	PF14410.5	Q9R049	reviewed	E3 ubiquitin-protein ligase AMFR (EC 2.3.2.27) (Autocrine motility factor receptor) (AMF receptor) (RING-type E3 ubiquitin transferase AMFR)	Amfr	Mus musculus (Mouse)	643	10090	2.3.2.27	GO:0000166; GO:0000209; GO:0004842; GO:0005634; GO:0005737; GO:0005783; GO:0005789; GO:0005794; GO:0005887; GO:0006511; GO:0007568; GO:0007611; GO:0009987; GO:0030176; GO:0030425; GO:0030426; GO:0030433; GO:0030674; GO:0030968; GO:0032092; GO:0032991; GO:0034450; GO:0036513; GO:0038023; GO:0042802; GO:0043025; GO:0046872; GO:0048471; GO:0051087; GO:0051259; GO:0051865; GO:0061630; GO:0070936; GO:…	mmu:23802;	23802;	ENSMUST00000053766 [Q9R049-2];	KOG0802;COG5243;	K10636;	897451at2759;	NA	NA	R-MMU-532668;R-MMU-901032;
aten_0.1.m1.12895.m1	1.66e-06	XERD_CORGL	blastp	NA	NA	PF00589.21;PF00752.16	Q8NQL5	reviewed	Tyrosine recombinase XerD	xerD Cgl1419 cg1608	Corynebacterium glutamicum (strain ATCC 13032 / DSM 20300 / JCM 1318 / LMG 3730 / NCIMB 10025)	304	196627	NA	GO:0003677; GO:0005737; GO:0006313; GO:0007049; GO:0007059; GO:0009037; GO:0051301	cgb:cg1608;cgl:NCgl1364;	1019394;	NA	ENOG4105C13;COG4974;	K04763;	NA	CORYNE:G18NG-11001-MONOMER;GCF_000196335:G1EEA-1437-MONOMER;	NA	NA	GO:0003677;GO:0006310;GO:0015074
aten_0.1.m1.26477.m1	2.23e-134	CP17A_CHICK	blastp	K00512	NA	PF00067.21	P12394	reviewed	Steroid 17-alpha-hydroxylase/17,20 lyase (EC 1.14.14.19) (EC 1.14.14.32) (17-alpha-hydroxyprogesterone aldolase) (CYPXVII) (Cytochrome P450 17A1) (Cytochrome P450-C17) (Cytochrome P450c17)	CYP17A1 CYP17	Gallus gallus (Chicken)	508	9031	1.14.14.19; 1.14.14.32	GO:0004508; GO:0005506; GO:0006694; GO:0007548; GO:0008202; GO:0016020; GO:0020037; GO:0042446; GO:0042448; GO:0047442	gga:425056;	425056;	NA	KOG0156;COG2124;	K00512;	702827at2759;	NA	NA	NA	GO:0016705;GO:0055114;GO:0005506;GO:0020037
aten_0.1.m1.2212.m1	0	MYO10_HUMAN	blastp	K12559	NA	PF00063.20;PF00784.16;PF00169.28;PF15409.5;PF00373.17;PF15413.5;PF13191.5;PF00887.18;PF13401.5;PF00612.26;PF15226.5;PF00005.26;PF03153.12	Q9HD67	reviewed	Unconventional myosin-X (Unconventional myosin-10)	MYO10 KIAA0799	Homo sapiens (Human)	2058	9606	NA	GO:0001726; GO:0005516; GO:0005524; GO:0005547; GO:0005730; GO:0005829; GO:0005886; GO:0005938; GO:0008360; GO:0016459; GO:0022409; GO:0030027; GO:0030507; GO:0030705; GO:0030898; GO:0031527; GO:0032433; GO:0038096; GO:0043005; GO:0043025; GO:0051015; GO:0051489; GO:0060002	hsa:4651;	4651;	ENST00000507288 [Q9HD67-2];ENST00000513610 [Q9HD67-1];	KOG4229;COG5022;	K12559;	16113at2759;	NA	NA	R-HSA-2029482;R-HSA-373752;	GO:0003774;GO:0005524;GO:0016459;GO:0005515;GO:0005856;GO:0051015
aten_0.1.m1.15462.m1	0	HLTF_MOUSE	blastp	K15173	NA	PF00176.22;PF00271.30;PF00097.24;PF13923.5;PF13920.5;PF13445.5;PF15227.5;PF13639.5;PF14634.5;PF04851.14;PF12861.6;PF12678.6;PF11789.7;PF14447.5;PF14835.5;PF13846.5;PF03766.12;PF13821.5;PF16685.4	Q6PCN7	reviewed	Helicase-like transcription factor (EC 2.3.2.27) (EC 3.6.4.-) (P113) (RING-type E3 ubiquitin transferase HLTF) (SWI/SNF-related matrix-associated actin-dependent regulator of chromatin subfamily A member 3) (Sucrose nonfermenting protein 2-like 3) (TNF-response element-binding protein)	Hltf Smarca3 Snf2l3 Zbu1	Mus musculus (Mouse)	1003	10090	2.3.2.27; 3.6.4.-	GO:0000978; GO:0001228; GO:0004386; GO:0005524; GO:0005634; GO:0005654; GO:0005730; GO:0005737; GO:0006325; GO:0006357; GO:0008270; GO:0016887; GO:0031625; GO:0045944; GO:0061630	mmu:20585;	20585;	ENSMUST00000002502;	ENOG410INU2;ENOG410XQ1S;	K15711;	132523at2759;	NA	NA	R-MMU-8866654;	GO:0005524;GO:0046872
aten_0.1.m1.28821.m1	1.94e-51	FOLR2_HUMAN	blastp	K13649	YES	PF03024.13	P14207	reviewed	Folate receptor beta (FR-beta) (Folate receptor 2) (Folate receptor, fetal/placental) (Placental folate-binding protein) (FBP)	FOLR2	Homo sapiens (Human)	255	9606	NA	GO:0005542; GO:0005576; GO:0005886; GO:0006898; GO:0006954; GO:0007155; GO:0007342; GO:0008144; GO:0008284; GO:0009986; GO:0015884; GO:0031362; GO:0035036; GO:0038023; GO:0046655; GO:0050758; GO:0051870; GO:0061714; GO:1904447	hsa:2350;	2350;	ENST00000298223;	ENOG410IFFP;ENOG4111IU4;	K13649;	1534387at2759;	NA	NA	R-HSA-163125;R-HSA-196757;
aten_0.1.m1.149.m1	1.64e-22	LRMDA_MOUSE	blastp	NA	NA	PF14580.5;PF12799.6;PF13855.5;PF00560.32	Q9D9B4	reviewed	Leucine-rich melanocyte differentiation-associated protein	Lrmda	Mus musculus (Mouse)	229	10090	NA	GO:0030318	mmu:76633;	76633;	ENSMUST00000075639;	KOG1644;COG4886;	NA	1133053at2759;	NA	NA	NA	GO:0005515
aten_0.1.m1.30442.m1	5.26e-122	GRP3_HUMAN	blastp	K12362	NA	PF00617.18;PF00130.21;PF13202.5;PF00036.31;PF13405.5;PF13499.5;PF00618.19;PF13833.5;PF10591.8;PF16689.4	Q8IV61	reviewed	Ras guanyl-releasing protein 3 (Calcium and DAG-regulated guanine nucleotide exchange factor III) (Guanine nucleotide exchange factor for Rap1)	RASGRP3 GRP3 KIAA0846	Homo sapiens (Human)	690	9606	NA	GO:0000165; GO:0005085; GO:0005088; GO:0005096; GO:0005509; GO:0005886; GO:0005887; GO:0007264; GO:0007265; GO:0019900; GO:0019992; GO:0032045; GO:0048471	hsa:25780;	25780;	ENST00000402538 [Q8IV61-1];ENST00000403687 [Q8IV61-1];ENST00000407811 [Q8IV61-2];	ENOG410IQ6M;ENOG410XTGZ;	K12362;	355412at2759;	NA	NA	R-HSA-1169092;R-HSA-5673001;	GO:0005085;GO:0007264;GO:0035556;GO:0005509
aten_0.1.m1.21257.m1	1.55e-12	P5I11_MOUSE	blastp	NA	NA	PF14936.5	Q4QQM4	reviewed	Tumor protein p53-inducible protein 11 (Transformation related protein 53 inducible protein 11) (p53-induced gene 11 protein)	Trp53i11 Pig11 Tp53i11	Mus musculus (Mouse)	189	10090	NA	GO:0016021	mmu:277414;	277414;	ENSMUST00000090554;ENSMUST00000111266;	ENOG410IV8J;ENOG4111H6J;	NA	1573043at2759;	NA	NA	NA
aten_0.1.m1.3776.m1	7.88e-46	NRF6_CAEEL	blastp	NA	NA	PF01757.21;PF11255.7	Q09225	reviewed	Nose resistant to fluoxetine protein 6 (Protein nrf-6)	nrf-6 C08B11.4	Caenorhabditis elegans	822	6239	NA	GO:0006869; GO:0007275; GO:0008289; GO:0016021; GO:0016747	cel:CELE_C08B11.4;	174287;	NA	KOG3700;ENOG410YD1T;	NA	1171418at2759;	NA	NA	NA	GO:0016747
aten_0.1.m1.2369.m1	1.79e-90	ANK1_HUMAN	blastp	K18696	NA	PF12796.6;PF13637.5;PF13857.5;PF00023.29;PF13606.5;PF16392.4;PF08948.9;PF10787.8;PF02931.22	P16157	reviewed	Ankyrin-1 (ANK-1) (Ankyrin-R) (Erythrocyte ankyrin)	ANK1 ANK	Homo sapiens (Human)	1881	9606	NA	GO:0005198; GO:0005200; GO:0005634; GO:0005829; GO:0005856; GO:0005886; GO:0006887; GO:0006888; GO:0007010; GO:0007165; GO:0008093; GO:0009898; GO:0010638; GO:0014731; GO:0016020; GO:0016323; GO:0016529; GO:0019899; GO:0019903; GO:0030018; GO:0030507; GO:0030673; GO:0031430; GO:0042383; GO:0043194; GO:0044325; GO:0045199; GO:0045211; GO:0051117; GO:0072659	hsa:286;	286;	ENST00000265709 [P16157-21];ENST00000289734 [P16157-3];ENST00000314214 [P16157-17];ENST00000347528 [P16157-1];ENST00000348036 [P16157-22];ENST00000522543 [P16157-23];	KOG4177;COG0666;	K10380;	1376537at2759;	NA	NA	R-HSA-445095;R-HSA-447038;R-HSA-447041;R-HSA-447043;R-HSA-6807878;	GO:0005515
aten_0.1.m1.11315.m1	1.76e-63	YPEL5_PONAB	blastp	NA	NA	PF03226.13;PF11648.7;PF01641.17;PF02945.14;PF04828.13	Q5RDU7	reviewed	Protein yippee-like 5	YPEL5	Pongo abelii (Sumatran orangutan) (Pongo pygmaeus abelii)	121	9601	NA	GO:0000151; GO:0005634; GO:0005737; GO:0005815; GO:0008283; GO:0030496; GO:0046872; GO:0097431	pon:100173582;	100173582;	ENSPPYT00000014553;	KOG3399;ENOG4111VJ1;	NA	1431042at2759;	NA	NA	NA
aten_0.1.m1.19303.m1	2.39e-154	TTC28_HUMAN	blastp	NA	NA	PF13176.5;PF13424.5;PF00515.27;PF13181.5;PF13374.5;PF12770.6;PF07719.16;PF13428.5;PF10579.8;PF13431.5;PF14938.5;PF13174.5;PF11192.7;PF13432.5;PF07721.13;PF01535.19;PF13429.5;PF14559.5;PF10516.8;PF17177.3;PF10602.8;PF12895.6;PF14129.5;PF14853.5;PF17140.3	Q96AY4	reviewed	Tetratricopeptide repeat protein 28 (TPR repeat protein 28) (TPR repeat-containing big gene cloned at Keio)	TTC28 KIAA1043 TPRBK	Homo sapiens (Human)	2481	9606	NA	GO:0000922; GO:0005737; GO:0005815; GO:0007049; GO:0007346; GO:0019900; GO:0030496; GO:0051301; GO:0072686	hsa:23331;	23331;	ENST00000397906;	KOG0548;KOG1130;COG0457;COG4995;ENOG410XP6N;	NA	733786at2759;	NA	NA	NA	GO:0005515
aten_0.1.m1.12480.m1	5.76e-11	FORF_DICDI	blastp	NA	NA	PF02181.22;PF00169.28;PF15409.5;PF04086.12;PF15413.5;PF14593.5;PF09779.8;PF05164.12;PF17111.4	Q5TJ56	reviewed	Formin-F (Diaphanous-related formin dia1)	forF drf1 DDB_G0289763	Dictyostelium discoideum (Slime mold)	1220	44689	NA	GO:0003779; GO:0005522; GO:0017048; GO:0030041; GO:0031143; GO:0046956; GO:0070060	ddi:DDB_G0289763;	8627319;	NA	KOG1924;ENOG410Y29H;	NA	NA	NA	NA	NA
aten_0.1.m1.12533.m1	1.14e-20	PO21_NASVI	blastp	NA	NA	PF00078.26;PF13966.5;PF06689.12	Q03278	reviewed	Retrovirus-related Pol polyprotein from type-1 retrotransposable element R2 (Retrovirus-related Pol polyprotein from type I retrotransposable element R2) [Includes: Reverse transcriptase (EC 2.7.7.49); Endonuclease] (Fragment)	NA	Nasonia vitripennis (Parasitic wasp)	1025	7425	2.7.7.49	GO:0003676; GO:0003964; GO:0004519; GO:0046872	NA	NA	NA	NA	NA	NA	NA	NA	NA
aten_0.1.m1.33319.m1	1.87e-47	CAD96_DROME	blastp	NA	NA	PF07714.16;PF00069.24;PF14531.5	Q9VBW3	reviewed	Tyrosine kinase receptor Cad96Ca (EC 2.7.10.1) (Cadherin-96Ca) (Tyrosine kinase receptor HD-14)	Cad96Ca HD-14 CG10244	Drosophila melanogaster (Fruit fly)	773	7227	2.7.10.1	GO:0004713; GO:0004714; GO:0005509; GO:0005524; GO:0005887; GO:0006468; GO:0007030; GO:0007156; GO:0007169; GO:0008284; GO:0016339; GO:0042060; GO:0043235; GO:0045177; GO:0045792; GO:0090303	dme:Dmel_CG10244;	43026;	NA	KOG0200;COG0515;	K08252;	637711at2759;	NA	NA	R-DME-109704;R-DME-1257604;R-DME-1433557;R-DME-1433559;R-DME-186763;R-DME-186797;R-DME-5673001;R-DME-6811558;	GO:0004672;GO:0005524;GO:0006468;GO:0004713
aten_0.1.m1.13355.m1	6.21e-144	LIN41_DANRE	blastp	K11997	NA	PF01436.20;PF00630.18;PF00643.23;PF13445.5;PF17170.3;PF08450.11;PF00097.24;PF13923.5;PF13639.5;PF13920.5;PF15227.5;PF14634.5;PF04513.11;PF12126.7;PF14447.5;PF02369.15;PF05597.10;PF10392.8;PF05345.11;PF02601.14;PF01442.17;PF13747.5;PF07889.11;PF04111.11;PF12861.6	E7FAM5	reviewed	E3 ubiquitin-protein ligase TRIM71 (EC 2.3.2.27) (Protein lin-41 homolog) (RING-type E3 ubiquitin transferase TRIM71) (Tripartite motif-containing protein 71)	trim71 lin41	Danio rerio (Zebrafish) (Brachydanio rerio)	824	7955	2.3.2.27	GO:0000082; GO:0000209; GO:0000932; GO:0004842; GO:0008270; GO:0008543; GO:0010172; GO:0010586; GO:0021915; GO:0035198; GO:0035278; GO:0043161; GO:0051865; GO:0060964; GO:0061630; GO:0072089; GO:2000177	NA	NA	ENSDART00000113483;	ENOG410ITG8;ENOG410XSQC;	NA	NA	NA	NA	R-DRE-983168;	GO:0008270;GO:0003676;GO:0005515
aten_0.1.m1.16881.m1	1.69e-11	M21D2_HUMAN	blastp	NA	YES	PF03281.13	Q8IYB1	reviewed	Protein MB21D2 (Mab-21 domain-containing protein 2)	MB21D2 C3orf59	Homo sapiens (Human)	491	9606	NA	GO:0044877; GO:0045296	hsa:151963;	151963;	ENST00000392452;	KOG3963;ENOG410XNRJ;	NA	418799at2759;	NA	NA	NA
aten_0.1.m1.38291.m1	3.26e-30	USOM5_ACRMI	blastp	NA	NA	NA	B8VIU6	reviewed	Uncharacterized skeletal organic matrix protein 5 (Uncharacterized SOMP-5)	NA	Acropora millepora (Staghorn coral) (Heteropora millepora)	256	45264	NA	GO:0005576	NA	NA	NA	NA	NA	NA	NA	NA	NA
aten_0.1.m1.32099.m1	8.81e-16	DMBT1_RABIT	blastp	NA	NA	PF00530.17;PF07679.15;PF13927.5;PF15494.5;PF13895.5;PF07686.16;PF00047.24	Q95218	reviewed	Deleted in malignant brain tumors 1 protein (Hensin)	Dmbt1	Oryctolagus cuniculus (Rabbit)	1594	9986	NA	GO:0005044; GO:0005576; GO:0007275; GO:0015031; GO:0019898; GO:0030154; GO:0035375; GO:0042589; GO:0050829; GO:0050830	ocu:100008679;	100008679;	NA	NA	K13912;	1095487at2759;	NA	NA	NA	GO:0016020;GO:0005044
aten_0.1.m1.11146.m1	7.85e-09	ALPS_TACTR	blastp	NA	NA	PF11630.7;PF08149.10	P07087	reviewed	Anti-lipopolysaccharide factor (anti-LPS)	NA	Tachypleus tridentatus (Japanese horseshoe crab)	102	6853	NA	GO:0042742	NA	NA	NA	NA	NA	NA	NA	NA	NA	NA
aten_0.1.m1.1807.m1	1.67e-134	ALLC_XENLA	blastp	K01477	NA	PF03561.14	Q9W6S5	reviewed	Allantoicase (EC 3.5.3.4) (Allantoate amidinohydrolase)	allc	Xenopus laevis (African clawed frog)	389	8355	3.5.3.4	GO:0000256; GO:0004037; GO:0006144	xla:398942;	398942;	NA	NA	K01477;	563639at2759;	NA	3.5.3.4;	NA	GO:0000256;GO:0004037
aten_0.1.m1.22412.m1	5.66e-06	TC1D2_MOUSE	blastp	NA	NA	PF03645.12;PF13203.5	Q9CQ66	reviewed	Tctex1 domain-containing protein 2	Tctex1d2	Mus musculus (Mouse)	144	10090	NA	GO:0005868; GO:0045505; GO:0060271; GO:1902017; GO:1905799	mmu:66061;	66061;	ENSMUST00000014220;	KOG4108;ENOG4111RVM;	K22866;	1434909at2759;	NA	NA	R-MMU-5620924;	NA
aten_0.1.m1.21104.m1	0	KCNH8_HUMAN	blastp	K04911	NA	PF00520.30;PF13426.6;PF07885.15;PF00027.28;PF08447.11;PF00989.24;PF08448.9;PF01519.15;PF17319.1;PF01007.19	Q96L42	reviewed	Potassium voltage-gated channel subfamily H member 8 (ELK1) (hElk1) (Ether-a-go-go-like potassium channel 3) (ELK channel 3) (ELK3) (Voltage-gated potassium channel subunit Kv12.1)	KCNH8	Homo sapiens (Human)	1107	9606	NA	GO:0005249; GO:0005886; GO:0005887; GO:0034765; GO:0042391; GO:0071805	hsa:131096;	131096;	ENST00000328405 [Q96L42-1];	KOG0498;ENOG410XPSE;	K04911;	27621at2759;	NA	NA	R-HSA-1296072;	GO:0005249;GO:0006813;GO:0016020;GO:0005216;GO:0006811;GO:0055085
aten_0.1.m1.1455.m1	0	TMTC1_HUMAN	blastp	NA	NA	PF07719.16;PF00515.27;PF13431.5;PF13414.5;PF13181.5;PF14559.5;PF13424.5;PF08409.10;PF13428.5;PF13432.5;PF13374.5;PF13176.5;PF12895.6;PF13429.5;PF13371.5;PF03704.16;PF13174.5;PF04733.13;PF12569.7;PF09976.8;PF14929.5;PF07720.11;PF07721.13;PF14561.5;PF10373.8;PF04212.17	Q8IUR5	reviewed	Protein O-mannosyl-transferase TMTC1 (EC 2.4.1.109) (Transmembrane and TPR repeat-containing protein 1)	TMTC1 ARG99	Homo sapiens (Human)	882	9606	2.4.1.109	GO:0000030; GO:0004169; GO:0005783; GO:0006396; GO:0016021; GO:0035269	hsa:83857;	83857;	ENST00000256062 [Q8IUR5-1];ENST00000539277 [Q8IUR5-5];	KOG1124;COG0457;	NA	1320023at2759;	NA	NA	NA	GO:0005515
aten_0.1.m1.16327.m1	2.93e-21	ZFAN1_MOUSE	blastp	K07059	NA	PF01428.15;PF01485.20;PF02148.18;PF10058.8	Q8BFR6	reviewed	AN1-type zinc finger protein 1 (Zinc finger AN1-type-containing protein 1)	Zfand1	Mus musculus (Mouse)	268	10090	NA	GO:0008270; GO:0010494; GO:0035617; GO:0070628; GO:0090316; GO:1903843	mmu:66361;	66361;	ENSMUST00000037839;	KOG3183;ENOG4111JCH;	NA	1422113at2759;	NA	NA	NA	GO:0008270
aten_0.1.m1.30979.m1	4.08e-10	THA10_HUMAN	blastp	NA	NA	PF05485.11;PF10551.8	Q9P2Z0	reviewed	THAP domain-containing protein 10	THAP10	Homo sapiens (Human)	257	9606	NA	GO:0000981; GO:0003677; GO:0046872	hsa:56906;	56906;	ENST00000249861;	ENOG410IX5Q;ENOG410Z0YS;	K23210;	955025at2759;	NA	NA	NA	GO:0003676
aten_0.1.m1.4394.m1	3.29e-06	CX065_HUMAN	blastp	NA	NA	PF15874.4	A6NEN9	reviewed	Uncharacterized protein CXorf65	CXorf65	Homo sapiens (Human)	183	9606	NA	NA	hsa:158830;	158830;	ENST00000374251;	ENOG410J0KN;ENOG41122C8;	NA	1479529at2759;	NA	NA	NA
aten_0.1.m1.5523.m1	5.07e-10	DPYD_DANRE	blastp	NA	NA	NA	Q6NYG8	reviewed	Dihydropyrimidine dehydrogenase [NADP(+)] (DHPDHase) (DPD) (EC 1.3.1.2) (Dihydrothymine dehydrogenase) (Dihydrouracil dehydrogenase)	dpyd zgc:77205	Danio rerio (Zebrafish) (Brachydanio rerio)	1022	7955	1.3.1.2	GO:0002058; GO:0003954; GO:0004159; GO:0005737; GO:0005829; GO:0006210; GO:0006212; GO:0006214; GO:0017113; GO:0019483; GO:0042803; GO:0046872; GO:0050661; GO:0051536; GO:0051539	dre:405829;	405829;	NA	KOG0399;COG0167;COG0493;COG1146;	K00207;	592753at2759;	NA	NA	R-DRE-73621;	NA
aten_0.1.m1.7508.m1	0	OST48_PONAB	blastp	K12670	YES	PF03345.13;PF10215.8	Q5R501	reviewed	Dolichyl-diphosphooligosaccharide--protein glycosyltransferase 48 kDa subunit (DDOST 48 kDa subunit) (Oligosaccharyl transferase 48 kDa subunit)	DDOST	Pongo abelii (Sumatran orangutan) (Pongo pygmaeus abelii)	439	9601	NA	GO:0006486; GO:0008250; GO:0016021; GO:0018279	NA	NA	NA	KOG2754;ENOG410XSF3;	NA	NA	NA	NA	NA	GO:0005789;GO:0018279
aten_0.1.m1.17819.m1	5.11e-34	STAR3_HUMAN	blastp	NA	NA	PF10457.8;PF00899.20;PF01529.19	Q14849	reviewed	StAR-related lipid transfer protein 3 (Metastatic lymph node gene 64 protein) (MLN 64) (Protein CAB1) (START domain-containing protein 3) (StARD3)	STARD3 CAB1 MLN64	Homo sapiens (Human)	445	9606	NA	GO:0005737; GO:0005739; GO:0005765; GO:0005829; GO:0006629; GO:0006700; GO:0006701; GO:0006839; GO:0008202; GO:0008203; GO:0015485; GO:0016021; GO:0017127; GO:0030301; GO:0031902; GO:0042803; GO:0044232; GO:0099044; GO:0140284	hsa:10948;	10948;	ENST00000336308 [Q14849-1];ENST00000394250 [Q14849-2];ENST00000544210 [Q14849-3];	KOG3845;ENOG41100B5;	K22291;	1437203at2759;	NA	NA	R-HSA-196108;
aten_0.1.m1.10206.m1	1.73e-93	USOM5_ACRMI	blastp	NA	NA	NA	B8VIU6	reviewed	Uncharacterized skeletal organic matrix protein 5 (Uncharacterized SOMP-5)	NA	Acropora millepora (Staghorn coral) (Heteropora millepora)	256	45264	NA	GO:0005576	NA	NA	NA	NA	NA	NA	NA	NA	NA
aten_0.1.m1.21100.m1	1.18e-39	LPPRC_HUMAN	blastp	K17964	NA	PF13812.5;PF13041.5;PF01535.19;PF12854.6;PF17177.3;PF12921.6;PF06239.10	P42704	reviewed	Leucine-rich PPR motif-containing protein, mitochondrial (130 kDa leucine-rich protein) (LRP 130) (GP130)	LRPPRC LRP130	Homo sapiens (Human)	1394	9606	NA	GO:0000794; GO:0000961; GO:0003697; GO:0003723; GO:0005634; GO:0005637; GO:0005640; GO:0005654; GO:0005739; GO:0005856; GO:0005874; GO:0008017; GO:0016020; GO:0031625; GO:0042645; GO:0047497; GO:0048471; GO:0048487; GO:0051028; GO:0070129; GO:1990904	hsa:10128;	10128;	ENST00000260665;	KOG4318;ENOG410XSG9;	K17964;	1344243at2759;	NA	NA	R-HSA-5628897;R-HSA-611105;	GO:0005515
aten_0.1.m1.12092.m1	1.15e-83	CC173_HUMAN	blastp	NA	NA	PF13868.5	Q0VFZ6	reviewed	Coiled-coil domain-containing protein 173	CCDC173 C2orf77	Homo sapiens (Human)	552	9606	NA	NA	hsa:129881;	129881;	ENST00000447353;	ENOG410IERG;ENOG410ZE2M;	NA	994326at2759;	NA	NA	NA
aten_0.1.m1.34471.m1	2.27e-100	CP1A1_LIZAU	blastp	K07408	NA	PF00067.21	O42231	reviewed	Cytochrome P450 1A1 (EC 1.14.14.1) (CYPIA1)	cyp1a1	Liza aurata (Golden grey mullet)	521	48191	1.14.14.1	GO:0005506; GO:0005789; GO:0020037; GO:0070330	NA	NA	NA	NA	NA	NA	NA	NA	NA	GO:0005506;GO:0016705;GO:0020037;GO:0055114
aten_0.1.m1.26187.m1	3.78e-98	KCNA2_HUMAN	blastp	NA	NA	PF00520.30;PF02214.21;PF07885.15;PF08016.11;PF16017.4;PF17260.1;PF15420.5;PF17591.1;PF04241.14;PF05814.10	P16389	reviewed	Potassium voltage-gated channel subfamily A member 2 (NGK1) (Voltage-gated K(+) channel HuKIV) (Voltage-gated potassium channel HBK5) (Voltage-gated potassium channel subunit Kv1.2)	KCNA2	Homo sapiens (Human)	499	9606	NA	GO:0005249; GO:0005251; GO:0005267; GO:0005789; GO:0005886; GO:0005887; GO:0006813; GO:0008076; GO:0014059; GO:0015271; GO:0016021; GO:0019228; GO:0019233; GO:0019894; GO:0021633; GO:0030027; GO:0030424; GO:0030425; GO:0031258; GO:0032809; GO:0033010; GO:0034765; GO:0043204; GO:0043679; GO:0044224; GO:0044305; GO:0045188; GO:0051260; GO:0071805; GO:0099056	hsa:3737;	3737;	ENST00000316361 [P16389-1];ENST00000369770 [P16389-2];ENST00000485317 [P16389-1];ENST00000633222 [P16389-1];ENST00000638532 [P16389-1];ENST00000638616 [P16389-1];	KOG1545;COG1226;	K04875;	1178688at2759;	NA	NA	R-HSA-1296072;	GO:0005249;GO:0006813;GO:0008076;GO:0051260;GO:0005216;GO:0006811;GO:0016020;GO:0055085
aten_0.1.m1.19846.m1	2.56e-104	DCR1B_AILME	blastp	K15341	NA	PF07522.13;PF12706.6;PF07521.11;PF00753.26	D2H8V8	reviewed	5' exonuclease Apollo (EC 3.1.-.-) (DNA cross-link repair 1B protein) (SNM1 homolog B)	DCLRE1B SNM1B PANDA_006715	Ailuropoda melanoleuca (Giant panda)	529	9646	3.1.-.-	GO:0000723; GO:0000781; GO:0005634; GO:0005737; GO:0005813; GO:0006281; GO:0007093; GO:0008409; GO:0031627; GO:0031848; GO:0031860	NA	NA	NA	KOG1361;COG1236;	NA	NA	NA	NA	NA
aten_0.1.m1.14318.m1	5.75e-58	LYPA2_HUMAN	blastp	K06130	YES	PF02230.15;PF01738.17;PF12146.7;PF00975.19;PF03959.12;PF07859.12;PF11187.7;PF12695.6;PF00326.20;PF01764.24;PF01083.21;PF12697.6;PF00561.19;PF00756.19;PF05448.11	O95372	reviewed	Acyl-protein thioesterase 2 (APT-2) (EC 3.1.2.-) (Lysophospholipase II) (LPL-II) (LysoPLA II)	LYPLA2 APT2	Homo sapiens (Human)	231	9606	3.1.2.-	GO:0002084; GO:0005737; GO:0005795; GO:0005829; GO:0006631; GO:0007411; GO:0008474; GO:0045296; GO:0052689; GO:0070062	hsa:11313;	11313;	ENST00000374514;	KOG2112;COG0400;	K06130;	188544at2759;	NA	NA	R-HSA-373760;	GO:0016787
aten_0.1.m1.7186.m1	7.76e-53	NEB1_RAT	blastp	K17551	NA	PF00595.23;PF07647.16;PF00536.29;PF10473.8;PF13180.5;PF01496.18	O35867	reviewed	Neurabin-1 (Neurabin-I) (Neural tissue-specific F-actin-binding protein I) (PP1bp175) (Protein phosphatase 1 regulatory subunit 9A) (p180)	Ppp1r9a	Rattus norvegicus (Rat)	1095	10116	NA	GO:0005737; GO:0005829; GO:0005856; GO:0007015; GO:0007568; GO:0008022; GO:0008157; GO:0010976; GO:0014069; GO:0015629; GO:0019722; GO:0019901; GO:0019904; GO:0030027; GO:0030054; GO:0030175; GO:0030425; GO:0030426; GO:0030833; GO:0030864; GO:0031175; GO:0031594; GO:0042803; GO:0043005; GO:0043025; GO:0043197; GO:0044325; GO:0044326; GO:0044877; GO:0045202; GO:0045860; GO:0048666; GO:0051015; GO:…	rno:84685;	84685;	ENSRNOT00000011756;	KOG1945;ENOG410Y7F2;	K17551;	128743at2759;	NA	NA	NA	GO:0005515
aten_0.1.m1.33609.m1	6.84e-14	NLRC4_HUMAN	blastp	NA	NA	PF05729.11;PF13191.5;PF13401.5;PF00931.21;PF00004.28;PF13481.5;PF09848.8;PF13173.5;PF05496.11;PF12799.6	Q9NPP4	reviewed	NLR family CARD domain-containing protein 4 (CARD, LRR, and NACHT-containing protein) (Clan protein) (Caspase recruitment domain-containing protein 12) (Ice protease-activating factor) (Ipaf)	NLRC4 CARD12 CLAN CLAN1 IPAF UNQ6189/PRO20215	Homo sapiens (Human)	1024	9606	NA	GO:0000287; GO:0002218; GO:0005524; GO:0005829; GO:0006915; GO:0006919; GO:0006954; GO:0016045; GO:0042742; GO:0042802; GO:0042803; GO:0042981; GO:0043065; GO:0045087; GO:0050702; GO:0051092; GO:0051260; GO:0070269; GO:0072557	hsa:58484;	58484;	ENST00000342905 [Q9NPP4-2];ENST00000360906 [Q9NPP4-1];ENST00000402280 [Q9NPP4-1];ENST00000404025 [Q9NPP4-1];	ENOG410IHIG;ENOG410YI2E;	K12805;	137566at2759;	NA	NA	R-HSA-6803207;R-HSA-844623;
aten_0.1.m1.27579.m1	1.94e-08	HRH4_RAT	blastp	NA	NA	PF00001.20;PF14068.5;PF00895.19;PF09843.8	Q91ZY1	reviewed	Histamine H4 receptor (H4R) (HH4R)	Hrh4	Rattus norvegicus (Rat)	391	10116	NA	GO:0004930; GO:0004969; GO:0004993; GO:0005887; GO:0006954; GO:0007187; GO:0007197; GO:0007204; GO:0007268; GO:0016907; GO:0030425; GO:0030594; GO:0043408	rno:170704;	170704;	NA	KOG3656;ENOG410XRW9;	K04152;	614573at2759;	NA	NA	R-RNO-390650;R-RNO-418594;	GO:0004930;GO:0007186;GO:0016021
aten_0.1.m1.30177.m1	7.31e-77	ATS16_MOUSE	blastp	NA	NA	PF00090.18;PF05986.13;PF01421.18;PF13688.5;PF07771.10;PF13583.5;PF14984.5;PF13574.5	Q69Z28	reviewed	A disintegrin and metalloproteinase with thrombospondin motifs 16 (ADAM-TS 16) (ADAM-TS16) (ADAMTS-16) (EC 3.4.24.-)	Adamts16 Kiaa2029	Mus musculus (Mouse)	1222	10090	3.4.24.-	GO:0001658; GO:0003073; GO:0004222; GO:0005576; GO:0046872; GO:0048232; GO:1902017	mmu:271127;	271127;	ENSMUST00000080145 [Q69Z28-1];ENSMUST00000109694 [Q69Z28-2];	KOG3538;ENOG410XPKZ;	K08630;	125522at2759;	NA	NA	R-MMU-5173214;	GO:0008237;GO:0004222;GO:0006508
aten_0.1.m1.26994.m1	4.3e-38	EXD1_MOUSE	blastp	K18740	NA	PF01612.19;PF12701.6;PF06372.11	Q8CDF7	reviewed	piRNA biogenesis protein EXD1 (Exonuclease 3'-5' domain-containing protein 1) (Exonuclease 3'-5' domain-like-containing protein 1) (Inactive exonuclease EXD1) (mExd1)	Exd1 Exdl1	Mus musculus (Mouse)	570	10090	NA	GO:0003723; GO:0031047; GO:0034587; GO:0042803; GO:0043186; GO:0051321; GO:0090305; GO:1990923	mmu:241624;	241624;	ENSMUST00000060009;ENSMUST00000171024;	KOG2405;ENOG4111GM1;	K18740;	1535075at2759;	NA	NA	NA	GO:0003676;GO:0006139;GO:0008408
aten_0.1.m1.29919.m1	6.42e-24	EDIL3_HUMAN	blastp	NA	NA	PF00754.24;PF02140.17;PF07645.14;PF00008.26;PF12947.6;PF12662.6	O43854	reviewed	EGF-like repeat and discoidin I-like domain-containing protein 3 (Developmentally-regulated endothelial cell locus 1 protein) (Integrin-binding protein DEL1)	EDIL3 DEL1	Homo sapiens (Human)	480	9606	NA	GO:0005178; GO:0005201; GO:0005509; GO:0007155; GO:0007275; GO:0010811; GO:0062023; GO:0070062; GO:1903561	hsa:10085;	10085;	ENST00000296591 [O43854-1];ENST00000380138 [O43854-2];	ENOG410IFBC;ENOG41114BV;	NA	441415at2759;	NA	NA	NA	GO:0030246;GO:0005509
aten_0.1.m1.7226.m1	8.19e-46	ING1_MOUSE	blastp	K19197	NA	PF12998.6;PF16898.4;PF07741.12;PF04111.11	Q9QXV3	reviewed	Inhibitor of growth protein 1	Ing1	Mus musculus (Mouse)	279	10090	NA	GO:0005634; GO:0006606; GO:0007049; GO:0008285; GO:0010941; GO:0035064; GO:0045893; GO:0046872	mmu:26356;	26356;	ENSMUST00000054399 [Q9QXV3-1];ENSMUST00000209565 [Q9QXV3-2];ENSMUST00000210041 [Q9QXV3-2];ENSMUST00000210740 [Q9QXV3-2];ENSMUST00000211007 [Q9QXV3-2];	KOG1973;COG5034;	K19197;	1434088at2759;	NA	NA	NA	GO:0005634;GO:0008285;GO:0010941
aten_0.1.m1.9326.m1	1.06e-51	EDIL3_HUMAN	blastp	NA	NA	PF00754.24;PF00008.26;PF07645.14;PF12661.6;PF12947.6;PF14670.5;PF12662.6;PF06588.10;PF15711.4	O43854	reviewed	EGF-like repeat and discoidin I-like domain-containing protein 3 (Developmentally-regulated endothelial cell locus 1 protein) (Integrin-binding protein DEL1)	EDIL3 DEL1	Homo sapiens (Human)	480	9606	NA	GO:0005178; GO:0005201; GO:0005509; GO:0007155; GO:0007275; GO:0010811; GO:0062023; GO:0070062; GO:1903561	hsa:10085;	10085;	ENST00000296591 [O43854-1];ENST00000380138 [O43854-2];	ENOG410IFBC;ENOG41114BV;	NA	441415at2759;	NA	NA	NA	GO:0005509
aten_0.1.m1.5246.m1	3.05e-08	EGFL6_XENLA	blastp	NA	NA	PF07645.14;PF12947.6;PF00008.26;PF12946.6;PF12661.6;PF12662.6;PF06247.10;PF14670.5;PF01683.17;PF07974.12	Q8AVH7	reviewed	Epidermal growth factor-like protein 6 (EGF-like protein 6)	egfl6	Xenopus laevis (African clawed frog)	544	8355	NA	GO:0005509; GO:0005604; GO:0007155; GO:0007275; GO:0016020; GO:0030154; GO:0030198	xla:380046;	380046;	NA	NA	NA	766075at2759;	NA	NA	NA	GO:0005509
aten_0.1.m1.3044.m1	1.37e-86	MMS22_HUMAN	blastp	NA	NA	PF14910.5;PF14911.5;PF14677.5	Q6ZRQ5	reviewed	Protein MMS22-like (Methyl methanesulfonate-sensitivity protein 22-like)	MMS22L C6orf167	Homo sapiens (Human)	1243	9606	NA	GO:0000724; GO:0005654; GO:0005829; GO:0031297; GO:0043596	hsa:253714;	253714;	ENST00000275053;	ENOG410IEVD;ENOG410ZSY3;	NA	523276at2759;	NA	NA	NA	GO:0000724;GO:0031297
aten_0.1.m1.24202.m1	6.28e-40	TASOR_HUMAN	blastp	K21873	NA	PF12509.7;PF07744.12	Q9UK61	reviewed	Protein TASOR (CTCL tumor antigen se89-1) (Retinoblastoma-associated protein RAP140) (Transgene activation suppressor protein)	TASOR C3orf63 FAM208A KIAA1105	Homo sapiens (Human)	1670	9606	NA	GO:0000792; GO:0003682; GO:0003723; GO:0005654; GO:0045814; GO:0045869; GO:0090309; GO:0097355	hsa:23272;	23272;	ENST00000355628 [Q9UK61-4];ENST00000431842 [Q9UK61-2];ENST00000493960 [Q9UK61-3];	ENOG410IF4K;ENOG410XSS9;	K21873;	57214at2759;	NA	NA	NA
aten_0.1.m1.36136.m1	2.78e-71	5NT3A_CHICK	blastp	K01081	NA	PF05822.11;PF12710.6;PF13419.5	Q5ZID6	reviewed	Cytosolic 5'-nucleotidase 3A (EC 3.1.3.5) (7-methylguanosine phosphate-specific 5'-nucleotidase) (7-methylguanosine nucleotidase) (EC 3.1.3.91) (Cytosolic 5'-nucleotidase 3) (Cytosolic 5'-nucleotidase III) (cN-III) (Pyrimidine 5'-nucleotidase 1) (P5'N-1) (P5N-1) (PN-I)	NT5C3A NT5C3 PYN1 RCJMB04_27l2	Gallus gallus (Chicken)	331	9031	3.1.3.5; 3.1.3.91	GO:0000166; GO:0000287; GO:0005737; GO:0005783; GO:0008253; GO:0009117; GO:0016740	gga:395080;	395080;	ENSGALT00000062778 [Q5ZID6-1];ENSGALT00000078633 [Q5ZID6-3];ENSGALT00000094003 [Q5ZID6-1];	KOG3128;ENOG410ZQJ8;	K01081;	1171042at2759;	NA	NA	R-GGA-73621;	GO:0000287;GO:0005737;GO:0008253
aten_0.1.m1.12457.m1	1.38e-08	TSNA1_HUMAN	blastp	NA	NA	PF13873.5;PF13837.5;PF10545.8;PF07536.13;PF05224.11;PF13565.5;PF09325.9;PF12776.6;PF08650.9	Q96NA8	reviewed	t-SNARE domain-containing protein 1	TSNARE1	Homo sapiens (Human)	513	9606	NA	GO:0000149; GO:0005484; GO:0006886; GO:0006906; GO:0012505; GO:0016021; GO:0031201; GO:0048278	hsa:203062;	203062;	ENST00000524325 [Q96NA8-1];	KOG0811;COG5325;	K13814;	182700at2759;	NA	NA	NA	GO:0005634;GO:0006915
aten_0.1.m1.5712.m1	6.97e-33	PTHD3_MOUSE	blastp	NA	NA	PF02460.17;PF12349.7;PF08600.9;PF03176.14	Q0EEE2	reviewed	Patched domain-containing protein 3 (RND-type protein RNDEu-3)	Ptchd3	Mus musculus (Mouse)	906	10090	NA	GO:0016021; GO:0097225	mmu:74675;	74675;	ENSMUST00000036690 [Q0EEE2-1];	KOG1934;ENOG410XRZ4;	NA	210960at2759;	NA	NA	NA	GO:0016021
aten_0.1.m1.3593.m1	0	OSGEP_NEMVE	blastp	K01409	NA	PF00814.24	A7SXZ6	reviewed	Probable tRNA N6-adenosine threonylcarbamoyltransferase (EC 2.3.1.234) (N6-L-threonylcarbamoyladenine synthase) (t(6)A synthase) (t(6)A37 threonylcarbamoyladenosine biosynthesis protein osgep) (tRNA threonylcarbamoyladenosine biosynthesis protein osgep)	osgep v1g194666	Nematostella vectensis (Starlet sea anemone)	335	45351	2.3.1.234	GO:0000408; GO:0002949; GO:0005634; GO:0005737; GO:0046872; GO:0061711	nve:NEMVE_v1g194666;	5502327;	NA	KOG2708;COG0533;	K01409;	829465at2759;	NA	NA	NA	GO:0000408;GO:0002949
aten_0.1.m1.21626.m1	3.29e-82	ILEUC_MOUSE	blastp	K13963	YES	PF00079.19;PF13721.5;PF08350.9;PF08647.10;PF03297.14;PF09047.9	Q5SV42	reviewed	Leukocyte elastase inhibitor C (Serine protease inhibitor EIC) (Serpin B1c)	Serpinb1c	Mus musculus (Mouse)	375	10090	NA	GO:0004867; GO:0005615; GO:0005737; GO:0010951	mmu:380839;	380839;	ENSMUST00000021834;	KOG2392;COG4826;	K13963;	1124079at2759;	NA	NA	NA	GO:0005615
aten_0.1.m1.6788.m1	4.46e-64	PAX2_MOUSE	blastp	NA	NA	PF00292.17;PF00046.28;PF13565.5;PF13384.5;PF05920.10;PF13518.5;PF06441.11;PF02724.13	P32114	reviewed	Paired box protein Pax-2	Pax2 Pax-2	Mus musculus (Mouse)	414	10090	NA	GO:0000122; GO:0000978; GO:0000981; GO:0000987; GO:0001655; GO:0001656; GO:0001657; GO:0001658; GO:0001709; GO:0001822; GO:0001823; GO:0001843; GO:0002072; GO:0003337; GO:0003406; GO:0003677; GO:0003700; GO:0005634; GO:0005667; GO:0005730; GO:0005764; GO:0005794; GO:0005815; GO:0006351; GO:0007417; GO:0007501; GO:0008134; GO:0008284; GO:0010001; GO:0021554; GO:0021631; GO:0021633; GO:0021650; GO:…	mmu:18504;	18504;	NA	NA	K15608;	592933at2759;	NA	NA	NA	GO:0003677;GO:0006355;GO:0043565
aten_0.1.m1.2958.m1	2.1e-132	PRDX4_MOUSE	blastp	K03386	NA	PF00578.20;PF10417.8;PF08534.9	O08807	reviewed	Peroxiredoxin-4 (EC 1.11.1.15) (Antioxidant enzyme AOE372) (Peroxiredoxin IV) (Prx-IV) (Thioredoxin peroxidase AO372) (Thioredoxin-dependent peroxide reductase A0372)	Prdx4	Mus musculus (Mouse)	274	10090	1.11.1.15	GO:0005615; GO:0005737; GO:0005739; GO:0005783; GO:0005790; GO:0005829; GO:0006979; GO:0007283; GO:0008379; GO:0008584; GO:0019471; GO:0022417; GO:0030198; GO:0042744; GO:0042803; GO:0045454; GO:0055114; GO:0072593; GO:2000255	mmu:53381;	53381;	ENSMUST00000026328;	KOG0852;COG0450;	K03386;	1326484at2759;	NA	NA	R-MMU-6798695;	GO:0016209;GO:0016491;GO:0055114;GO:0051920;GO:0045454
aten_0.1.m1.1544.m1	4.87e-127	RISC_HUMAN	blastp	K13289	YES	PF00450.21	Q9HB40	reviewed	Retinoid-inducible serine carboxypeptidase (EC 3.4.16.-) (Serine carboxypeptidase 1)	SCPEP1 RISC SCP1 MSTP034 UNQ265/PRO302	Homo sapiens (Human)	452	9606	3.4.16.-	GO:0004185; GO:0005829; GO:0042573; GO:0045776; GO:0051603; GO:0070062; GO:0097755	hsa:59342;	59342;	ENST00000262288 [Q9HB40-1];ENST00000576154 [Q9HB40-2];	KOG1283;COG2939;	K09646;	625787at2759;	NA	NA	NA	GO:0004185;GO:0006508
aten_0.1.m1.7315.m1	0	PMGT1_BOVIN	blastp	K09666	NA	PF03071.14;PF15711.4;PF07145.14	Q5EAB6	reviewed	Protein O-linked-mannose beta-1,2-N-acetylglucosaminyltransferase 1 (POMGnT1) (EC 2.4.1.-)	POMGNT1	Bos taurus (Bovine)	660	9913	2.4.1.-	GO:0006493; GO:0008375; GO:0016021; GO:0016266; GO:0030145; GO:0030173; GO:0047223	NA	NA	NA	ENOG410IFXX;ENOG410YMAS;	NA	1324622at2759;	NA	NA	NA	GO:0006486;GO:0008375
aten_0.1.m1.3392.m1	1.01e-50	FBX31_MOUSE	blastp	K10308	NA	PF12014.7;PF12937.6;PF00646.32;PF06881.10	Q3TQF0	reviewed	F-box only protein 31	Fbxo31 MNCb-2609	Mus musculus (Mouse)	507	10090	NA	GO:0005813; GO:0006974; GO:0016567; GO:0019005; GO:0030332; GO:0031145; GO:0031146; GO:0031571; GO:0043025; GO:0050775; GO:2001224	mmu:76454;	76454;	ENSMUST00000059018;	ENOG410IFQE;ENOG410XPRQ;	K10308;	484321at2759;	NA	NA	R-MMU-8951664;R-MMU-983168;	GO:0005515;GO:0006974;GO:0019005;GO:0030332;GO:0031146;GO:0031571
aten_0.1.m1.5711.m1	4.57e-21	NPC1_PIG	blastp	NA	NA	PF02460.17;PF00873.18;PF03176.14	P56941	reviewed	NPC intracellular cholesterol transporter 1 (Niemann-Pick C1 protein)	NPC1	Sus scrofa (Pig)	1277	9823	NA	GO:0005319; GO:0005576; GO:0005635; GO:0005764; GO:0005783; GO:0005887; GO:0006486; GO:0007041; GO:0008203; GO:0008206; GO:0015485; GO:0030301; GO:0031902; GO:0032367; GO:0042632; GO:0048471; GO:1905103	ssc:397591;	397591;	NA	KOG1933;ENOG410XR54;	K12385;	731120at2759;	NA	NA	NA	GO:0016021
aten_0.1.m1.30479.m1	7.46e-16	OPRM_MACMU	blastp	NA	NA	PF00001.20;PF13853.5	Q9MYW9	reviewed	Mu-type opioid receptor (M-OR-1) (MOR-1)	OPRM1 MOR1	Macaca mulatta (Rhesus macaque)	400	9544	NA	GO:0001965; GO:0004930; GO:0004979; GO:0005245; GO:0005768; GO:0005886; GO:0005887; GO:0007197; GO:0007200; GO:0007218; GO:0019233; GO:0030424; GO:0030425; GO:0031681; GO:0038003; GO:0038047; GO:0042277; GO:0043204; GO:0043951; GO:0045019; GO:0050769; GO:0051481; GO:0061358; GO:0070374; GO:2000310	mcc:574141;	574141;	NA	KOG3656;ENOG410XRW9;	K04215;	1011272at2759;	NA	NA	NA	GO:0016021;GO:0004930;GO:0007186
aten_0.1.m1.4382.m1	2.08e-25	MRM2_HUMAN	blastp	K02427	NA	PF01728.18;PF14314.5	Q9UI43	reviewed	rRNA methyltransferase 2, mitochondrial (EC 2.1.1.-) (16S rRNA (uridine(1369)-2'-O)-methyltransferase) (16S rRNA [Um1369] 2'-O-methyltransferase) (Protein ftsJ homolog 2)	MRM2 FJH1 FTSJ2	Homo sapiens (Human)	246	9606	2.1.1.-	GO:0000451; GO:0005730; GO:0005739; GO:0005759; GO:0006364; GO:0008650; GO:0031167	hsa:29960;	29960;	ENST00000242257;ENST00000440306;	KOG4589;COG0293;	K02427;	1039414at2759;	NA	2.1.1.166;	R-HSA-6793080;	GO:0008168;GO:0032259
aten_0.1.m1.9864.m1	8.05e-77	RDH13_MOUSE	blastp	NA	NA	PF00106.24;PF13561.5;PF08659.9;PF01370.20;PF13460.5	Q8CEE7	reviewed	Retinol dehydrogenase 13 (EC 1.1.1.300)	Rdh13	Mus musculus (Mouse)	334	10090	1.1.1.300	GO:0005739; GO:0005743; GO:0009644; GO:0010842; GO:0042462; GO:0042574; GO:0052650	mmu:108841;	108841;	ENSMUST00000008579;	KOG1208;COG1028;	K11161;	921996at2759;	NA	NA	R-MMU-5365859;
aten_0.1.m1.27847.m1	2.7e-29	NPFF2_RAT	blastp	NA	NA	PF00001.20;PF10320.8;PF10328.8;PF10324.8	Q9EQD2	reviewed	Neuropeptide FF receptor 2 (G-protein coupled receptor 74) (Neuropeptide G-protein coupled receptor)	Npffr2 Gpr74 Npff2 Npgpr	Rattus norvegicus (Rat)	417	10116	NA	GO:0005887; GO:0007186; GO:0008188; GO:0015629; GO:0031628; GO:0032870; GO:0043408; GO:0045761; GO:2000479	rno:78964;	78964;	ENSRNOT00000004153;	KOG3656;ENOG410XRW9;	K08375;	1308959at2759;	NA	NA	R-RNO-389397;R-RNO-416476;	GO:0016021;GO:0004930;GO:0007186
aten_0.1.m1.21805.m1	3.91e-13	LSH7_ARATH	blastp	NA	NA	PF04852.11;PF00589.21;PF12773.6;PF15493.5	Q9ZVA0	reviewed	Protein LIGHT-DEPENDENT SHORT HYPOCOTYLS 7 (Protein ORGAN BOUNDARY 7)	LSH7 OBO7 At1g78815 F9K20.14	Arabidopsis thaliana (Mouse-ear cress)	195	3702	NA	GO:0003677; GO:0005634; GO:0007275; GO:0009299; GO:0009416; GO:0090698	ath:AT1G78815;	844218;	NA	ENOG410IW2V;ENOG410Y75T;	NA	1383354at2759;	NA	NA	NA	GO:0003677;GO:0006310;GO:0015074
aten_0.1.m1.32551.m1	5.6e-31	TLR1_DROME	blastp	NA	NA	PF00001.20;PF13853.5;PF10320.8;PF10324.8;PF11683.7	P30974	reviewed	Tachykinin-like peptides receptor 86C (NKD)	TkR86C NKD Takr86C CG6515	Drosophila melanogaster (Fruit fly)	504	7227	NA	GO:0002121; GO:0004995; GO:0005887; GO:0007186; GO:0007217; GO:0007218; GO:0008188; GO:0016021	dme:Dmel_CG6515;	41286;	NA	NA	K04224;	NA	NA	NA	NA	GO:0016021;GO:0004930;GO:0007186
aten_0.1.m1.30551.m1	0	MASY_MYXXD	blastp	K01638	NA	PF01274.21;PF03328.13	P95329	reviewed	Malate synthase (EC 2.3.3.9)	mls MXAN_6441	Myxococcus xanthus (strain DK 1622)	541	246197	2.3.3.9	GO:0004474; GO:0005737; GO:0006097; GO:0006099	mxa:MXAN_6441;	NA	NA	ENOG4107QP3;COG2225;	K01638;	322024at2;	MXAN246197:G1G53-6329-MONOMER;	NA	NA	GO:0004474;GO:0006097;GO:0003824
aten_0.1.m1.26983.m1	1.42e-24	DOK7_HUMAN	blastp	NA	NA	PF00169.28;PF02174.16	Q18PE1	reviewed	Protein Dok-7 (Downstream of tyrosine kinase 7)	DOK7 C4orf25	Homo sapiens (Human)	504	9606	NA	GO:0005634; GO:0005654; GO:0005739; GO:0005886; GO:0008289; GO:0019901; GO:0030054; GO:0045202; GO:0061098	hsa:285489;	285489;	ENST00000340083 [Q18PE1-1];ENST00000507039 [Q18PE1-4];	ENOG410IHI2;ENOG4111MP1;	NA	317220at2759;	NA	NA	NA	GO:0019901;GO:0061098
aten_0.1.m1.21536.m1	2.31e-09	CO7A1_HUMAN	blastp	NA	NA	PF00229.17;PF01391.17;PF00386.20;PF00932.18	Q02388	reviewed	Collagen alpha-1(VII) chain (Long-chain collagen) (LC collagen)	COL7A1	Homo sapiens (Human)	2944	9606	NA	GO:0000139; GO:0003429; GO:0004867; GO:0005576; GO:0005590; GO:0005604; GO:0005615; GO:0005788; GO:0006888; GO:0007155; GO:0008544; GO:0030020; GO:0030134; GO:0030198; GO:0031012; GO:0033116; GO:0035987; GO:0048208; GO:0062023	hsa:1294;	1294;	ENST00000328333 [Q02388-1];	KOG3544;ENOG410XNMM;	K16628;	67372at2759;	NA	NA	R-HSA-1442490;R-HSA-1474244;R-HSA-1650814;R-HSA-2022090;R-HSA-204005;R-HSA-216083;R-HSA-2214320;R-HSA-3000157;R-HSA-5694530;R-HSA-8948216;	GO:0005164;GO:0006955;GO:0016020;GO:0005515
aten_0.1.m1.32137.m1	1.52e-09	PGBD4_HUMAN	blastp	NA	NA	PF13843.5	Q96DM1	reviewed	PiggyBac transposable element-derived protein 4	PGBD4	Homo sapiens (Human)	585	9606	NA	NA	hsa:161779;	161779;	ENST00000397766;	ENOG410IEX6;ENOG410XVJ3;	NA	1139412at2759;	NA	NA	NA
aten_0.1.m1.2990.m1	1.34e-36	TI13A_XENLA	blastp	K17781	NA	PF02953.14;PF17316.1	Q6GPY0	reviewed	Mitochondrial import inner membrane translocase subunit Tim13-A	timm13-a tim13a-a timm13a-a	Xenopus laevis (African clawed frog)	96	8355	NA	GO:0005743; GO:0005758; GO:0046872; GO:0072321	xla:443601;	443601;	NA	NA	K17781;	1566384at2759;	NA	NA	NA	GO:0005758;GO:0072321
aten_0.1.m1.22451.m1	6.69e-58	Y1760_DROME	blastp	NA	NA	PF00003.21;PF02743.17;PF07645.14	Q9VKA4	reviewed	Probable G-protein coupled receptor CG31760	CG31760	Drosophila melanogaster (Fruit fly)	1093	7227	NA	GO:0004930; GO:0005886; GO:0016021	dme:Dmel_CG31760;	34642;	NA	KOG4418;ENOG410XXEC;	NA	NA	NA	NA	NA	GO:0004930;GO:0007186;GO:0016021
aten_0.1.m1.34553.m1	0	ABCB9_HUMAN	blastp	K05656	NA	PF00664.22;PF00005.26;PF02463.18;PF09818.8;PF13558.5;PF13401.5;PF00004.28;PF13748.5;PF13604.5;PF13191.5;PF06103.10;PF07728.13	Q9NP78	reviewed	ATP-binding cassette sub-family B member 9 (ATP-binding cassette transporter 9) (ABC transporter 9 protein) (hABCB9) (TAP-like protein) (TAPL)	ABCB9 KIAA1520	Homo sapiens (Human)	766	9606	NA	GO:0005524; GO:0005764; GO:0005765; GO:0015031; GO:0015440; GO:0015833; GO:0016021; GO:0022857; GO:0030176; GO:0042626; GO:0042803; GO:0043231; GO:0055085	hsa:23457;	23457;	ENST00000280560 [Q9NP78-1];ENST00000344275 [Q9NP78-6];ENST00000346530 [Q9NP78-2];ENST00000392439 [Q9NP78-1];ENST00000442833 [Q9NP78-5];ENST00000540285 [Q9NP78-7];ENST00000542678 [Q9NP78-1];	KOG0058;COG1132;	K05656;	684058at2759;	NA	3.6.3.43;	R-HSA-382556;	GO:0005524;GO:0016021;GO:0016887;GO:0042626;GO:0055085;GO:0005765;GO:0015440;GO:0015833
aten_0.1.m1.3066.m1	4.37e-134	TRPA1_MOUSE	blastp	K04984	NA	PF12796.6;PF13637.5;PF13606.5;PF00023.29;PF13857.5;PF00520.30;PF13334.5;PF01322.19	Q8BLA8	reviewed	Transient receptor potential cation channel subfamily A member 1 (Ankyrin-like with transmembrane domains protein 1)	Trpa1 Anktm1	Mus musculus (Mouse)	1125	10090	NA	GO:0005216; GO:0005245; GO:0005262; GO:0005887; GO:0006816; GO:0007166; GO:0009409; GO:0010033; GO:0014070; GO:0014832; GO:0015267; GO:0015278; GO:0016021; GO:0016324; GO:0019233; GO:0030424; GO:0032421; GO:0034605; GO:0035774; GO:0042493; GO:0042542; GO:0042802; GO:0048265; GO:0050955; GO:0050966; GO:0050968; GO:0051289; GO:0070417; GO:0070588; GO:0071244; GO:0097553; GO:0097604; GO:0098908; GO:…	mmu:277328;	277328;	ENSMUST00000041447;	KOG0510;COG0666;	K04984;	361612at2759;	NA	NA	R-MMU-3295583;	GO:0005515;GO:0005216;GO:0006811;GO:0016020;GO:0055085
aten_0.1.m1.11160.m1	4.64e-50	TRPL_CAEEL	blastp	NA	NA	PF12796.6;PF08344.10;PF00520.30;PF00023.29;PF13637.5;PF13606.5;PF13857.5	P34586	reviewed	Transient-receptor-potential-like protein (TRP homologous cation channel protein 1)	trp-1 strpc1 ZC21.2/ZC21.1	Caenorhabditis elegans	1027	6239	NA	GO:0005887; GO:0006828; GO:0007338; GO:0015279; GO:0034703; GO:0051480; GO:0070588; GO:0070679	cel:CELE_ZC21.2;	176202;	NA	KOG3609;ENOG410XQ0Y;	K04967;	NA	NA	NA	R-CEL-114508;R-CEL-139853;R-CEL-3295583;	GO:0005515;GO:0005216;GO:0006811;GO:0016020;GO:0055085;GO:0005262;GO:0070588
aten_0.1.m1.18200.m1	1.22e-76	P5CR1_BOVIN	blastp	K00286	NA	PF14748.5;PF03807.16;PF01210.22;PF00411.18	Q58DT4	reviewed	Pyrroline-5-carboxylate reductase 1, mitochondrial (P5C reductase 1) (P5CR 1) (EC 1.5.1.2)	PYCR1	Bos taurus (Bovine)	320	9913	1.5.1.2	GO:0004735; GO:0005739; GO:0006561; GO:0034599; GO:0055129	bta:539606;	539606;	ENSBTAT00000000046;ENSBTAT00000075415;	KOG3124;COG0345;	K00286;	952695at2759;	NA	NA	R-BTA-70614;	GO:0004735;GO:0006561;GO:0055114
aten_0.1.m1.15.m1	6.55e-99	CPEB1_PONAB	blastp	K02602	NA	PF16367.4;PF00076.21;PF16368.4	Q5R733	reviewed	Cytoplasmic polyadenylation element-binding protein 1 (CPE-BP1) (CPE-binding protein 1) (CPEB-1)	CPEB1	Pongo abelii (Sumatran orangutan) (Pongo pygmaeus abelii)	486	9601	NA	GO:0000900; GO:0000932; GO:0005634; GO:0005737; GO:0006397; GO:0014069; GO:0030054; GO:0030425; GO:0032869; GO:0035925; GO:0045211; GO:0046872; GO:0071230; GO:0071456; GO:1900365; GO:2000766	pon:100173415;	100173415;	NA	ENOG410ITXD;ENOG410YBXF;	K02602;	1075356at2759;	NA	NA	NA	GO:0003676;GO:0003730;GO:0006417;GO:0045182
aten_0.1.m1.699.m1	1.41e-92	CAYP2_MACFA	blastp	NA	NA	PF13499.5;PF13405.5;PF00036.31;PF13202.5;PF13833.5;PF06565.11;PF08976.10;PF10591.8;PF14788.5;PF12763.6;PF01593.23	Q9GKR6	reviewed	Calcyphosin-2 (Calcyphosine-2)	CAPS2 QnpA-21934	Macaca fascicularis (Crab-eating macaque) (Cynomolgus monkey)	313	9541	NA	GO:0005509	NA	NA	NA	NA	NA	NA	NA	NA	NA	GO:0005509
aten_0.1.m1.15661.m1	9.28e-77	RIT1_HUMAN	blastp	K07832	NA	PF00071.21;PF08477.12;PF00025.20;PF00009.26;PF03193.15;PF01926.22;PF03029.16;PF13479.5;PF02421.17;PF13481.5;PF13191.5;PF10236.8	Q92963	reviewed	GTP-binding protein Rit1 (Ras-like protein expressed in many tissues) (Ras-like without CAAX protein 1)	RIT1 RIBB RIT ROC1	Homo sapiens (Human)	219	9606	NA	GO:0003924; GO:0005516; GO:0005525; GO:0005886; GO:0007165; GO:0007265	hsa:6016;	6016;	ENST00000368322 [Q92963-3];ENST00000368323 [Q92963-1];ENST00000539040 [Q92963-2];	KOG0395;COG1100;	K07832;	1344247at2759;	NA	NA	R-HSA-187706;	GO:0005525;GO:0007165;GO:0016020;GO:0003924
aten_0.1.m1.4260.m1	0	SPTC2_MOUSE	blastp	K00654	NA	PF00155.20;PF00266.18	P97363	reviewed	Serine palmitoyltransferase 2 (EC 2.3.1.50) (Long chain base biosynthesis protein 2) (LCB 2) (Long chain base biosynthesis protein 2a) (LCB2a) (Serine-palmitoyl-CoA transferase 2) (SPT 2)	Sptlc2 Lcb2	Mus musculus (Mouse)	560	10090	2.3.1.50	GO:0004758; GO:0005739; GO:0006686; GO:0016021; GO:0017059; GO:0030148; GO:0030170; GO:0046511; GO:0046512; GO:0046513; GO:0060612; GO:1904504	mmu:20773;	20773;	ENSMUST00000021424;	KOG1357;COG0156;	K00654;	438936at2759;	NA	NA	R-MMU-1660661;	GO:0003824;GO:0016740;GO:0009058;GO:0030170
aten_0.1.m1.4910.m1	8.22e-52	BMP7_MOUSE	blastp	K16621	YES	PF00688.17;PF00019.19	P23359	reviewed	Bone morphogenetic protein 7 (BMP-7) (Osteogenic protein 1) (OP-1)	Bmp7 Bmp-7 Op1	Mus musculus (Mouse)	430	10090	NA	GO:0001503; GO:0001654; GO:0001657; GO:0001707; GO:0001822; GO:0003272; GO:0003344; GO:0005125; GO:0005160; GO:0005615; GO:0007389; GO:0007411; GO:0007435; GO:0008083; GO:0008201; GO:0008285; GO:0009880; GO:0009887; GO:0010628; GO:0010718; GO:0010800; GO:0010862; GO:0010942; GO:0021502; GO:0030326; GO:0030501; GO:0030509; GO:0030855; GO:0030902; GO:0031982; GO:0032355; GO:0033280; GO:0034116; GO:…	mmu:12162;	12162;	ENSMUST00000009143;	KOG3900;ENOG410XT8Z;	K16621;	1063560at2759;	NA	NA	R-MMU-2129379;	GO:0008083
aten_0.1.m1.11729.m1	2.16e-155	CASR_PIG	blastp	K04612	NA	PF01094.27;PF00003.21;PF07562.13;PF13458.5;PF07699.12	O62714	reviewed	Extracellular calcium-sensing receptor (CaSR) (Parathyroid cell calcium-sensing receptor) (PCaR1)	CASR PCAR1	Sus scrofa (Pig)	1079	9823	NA	GO:0004930; GO:0005509; GO:0005513; GO:0005887; GO:0006874; GO:0007186; GO:0010628; GO:0016597; GO:0032781; GO:0038023; GO:0042803; GO:0051924; GO:0070509	NA	100520980;	ENSSSCT00000012993;ENSSSCT00000064997;	KOG1056;ENOG410XR6W;	NA	327938at2759;	NA	NA	NA	GO:0004930;GO:0007186;GO:0016021
aten_0.1.m1.21688.m1	1.07e-145	ATG4B_CHICK	blastp	K08342	NA	PF03416.18;PF07910.12	Q6PZ02	reviewed	Cysteine protease ATG4B (EC 3.4.22.-) (Autophagy-related cysteine endopeptidase 2B) (Autophagin-2B) (cAut2B) (Autophagy-related protein 4 homolog B)	ATG4B APG4B AUT2B RCJMB04_12m14	Gallus gallus (Chicken)	393	9031	3.4.22.-	GO:0000045; GO:0004197; GO:0005737; GO:0015031; GO:0051697	gga:404750;	404750;	ENSGALT00000010179 [Q6PZ02-1];ENSGALT00000105472 [Q6PZ02-1];	KOG2674;ENOG410XPQ0;	K08342;	431748at2759;	NA	NA	NA	GO:0004197;GO:0006508;GO:0006914
aten_0.1.m1.6887.m1	2.1e-43	SGCB_BOVIN	blastp	K12566	NA	PF04790.12;PF03424.13;PF06691.10	A6QP70	reviewed	Beta-sarcoglycan (Beta-SG)	SGCB	Bos taurus (Bovine)	317	9913	NA	GO:0005737; GO:0005856; GO:0007517; GO:0016012; GO:0016021; GO:0042383	bta:535372;	535372;	ENSBTAT00000078968;	ENOG410IEAC;ENOG4111F15;	K12566;	1214843at2759;	NA	NA	NA	GO:0007517;GO:0016012;GO:0016021
aten_0.1.m1.21054.m1	0	TTC28_HUMAN	blastp	NA	NA	PF13176.5;PF13424.5;PF00515.27;PF13181.5;PF13374.5;PF07719.16;PF10579.8;PF13431.5;PF13428.5;PF13174.5;PF13432.5;PF14938.5;PF11192.7;PF10516.8;PF13371.5;PF07721.13;PF13429.5;PF00995.22;PF14833.5;PF17177.3;PF01535.19;PF01625.20;PF14559.5	Q96AY4	reviewed	Tetratricopeptide repeat protein 28 (TPR repeat protein 28) (TPR repeat-containing big gene cloned at Keio)	TTC28 KIAA1043 TPRBK	Homo sapiens (Human)	2481	9606	NA	GO:0000922; GO:0005737; GO:0005815; GO:0007049; GO:0007346; GO:0019900; GO:0030496; GO:0051301; GO:0072686	hsa:23331;	23331;	ENST00000397906;	KOG0548;KOG1130;COG0457;COG4995;ENOG410XP6N;	NA	733786at2759;	NA	NA	NA	GO:0005515
aten_0.1.m1.35951.m1	3.64e-32	IMP3_MOUSE	blastp	NA	NA	PF01479.24	Q921Y2	reviewed	U3 small nucleolar ribonucleoprotein protein IMP3 (U3 snoRNP protein IMP3)	Imp3	Mus musculus (Mouse)	184	10090	NA	GO:0005634; GO:0005730; GO:0006364; GO:0019843; GO:0030515; GO:0030684; GO:0032040; GO:0034457	mmu:102462;	102462;	ENSMUST00000034827;	KOG4655;COG0522;	K14560;	1336285at2759;	NA	NA	R-MMU-6791226;	GO:0003723
aten_0.1.m1.11992.m1	3.07e-23	HLX_HUMAN	blastp	NA	NA	PF00046.28;PF05920.10;PF15103.5;PF08229.10	Q14774	reviewed	H2.0-like homeobox protein (Homeobox protein HB24) (Homeobox protein HLX1)	HLX HLX1	Homo sapiens (Human)	488	9606	NA	GO:0000981; GO:0001889; GO:0005634; GO:0007275; GO:0007519; GO:0008284; GO:0030154; GO:0043565; GO:0045627; GO:0045629; GO:0046622; GO:0048484; GO:0048557	hsa:3142;	3142;	ENST00000366903;	KOG0488;ENOG411188D;	K09339;	1596695at2759;	NA	NA	NA	GO:0003677
aten_0.1.m1.12563.m1	2.27e-179	SEH1A_XENLA	blastp	K14299	NA	PF00400.31;PF12894.6;PF16529.4;PF11781.7	Q4FZW5	reviewed	Nucleoporin SEH1-A (GATOR complex protein SEH1-A) (Nup107-160 subcomplex subunit seh1-A)	seh1l-a	Xenopus laevis (African clawed frog)	360	8355	NA	GO:0000777; GO:0005198; GO:0005765; GO:0006999; GO:0007080; GO:0015031; GO:0031080; GO:0051028; GO:0051301; GO:0051315; GO:1904263	xla:734650;	734650;	NA	NA	K14299;	944756at2759;	NA	NA	NA	GO:0005515;GO:1904263;GO:0005198
aten_0.1.m1.35078.m1	1.91e-06	DRD3_CHLAE	blastp	NA	NA	PF00001.20;PF10316.8	P52703	reviewed	D(3) dopamine receptor (Dopamine D3 receptor)	DRD3	Chlorocebus aethiops (Green monkey) (Cercopithecus aethiops)	400	9534	NA	GO:0004952; GO:0005887; GO:0007195	NA	NA	NA	NA	NA	NA	NA	NA	NA	GO:0004930;GO:0007186;GO:0016021
aten_0.1.m1.18999.m1	9.79e-15	PGCB_BOVIN	blastp	NA	YES	PF00059.20;PF12248.7;PF01822.18;PF15711.4;PF00754.24	Q28062	reviewed	Brevican core protein	BCAN	Bos taurus (Bovine)	912	9913	NA	GO:0001501; GO:0005540; GO:0007155; GO:0007417; GO:0030246; GO:0031012	NA	NA	NA	ENOG410IG1W;ENOG410XW3U;	NA	174823at2759;	NA	NA	NA
aten_0.1.m1.15363.m1	1.04e-64	ACT7_ARATH	blastp	NA	NA	PF00022.18;PF00169.28;PF15409.5;PF15406.5;PF12824.6;PF15413.5;PF02185.15	P53492	reviewed	Actin-7 (Actin-2)	ACT7 At5g09810 MYH9.2	Arabidopsis thaliana (Mouse-ear cress)	377	3702	NA	GO:0005200; GO:0005524; GO:0005618; GO:0005730; GO:0005739; GO:0005829; GO:0005856; GO:0005886; GO:0009416; GO:0009506; GO:0009570; GO:0009611; GO:0009733; GO:0009845; GO:0009941; GO:0010053; GO:0048364; GO:0048767; GO:0051301	ath:AT5G09810;	830841;	NA	KOG0676;COG5277;	K10355;	649708at2759;	NA	NA	NA
aten_0.1.m1.19386.m1	4.35e-31	H10B_XENLA	blastp	K11275	NA	PF00538.18;PF12416.7;PF08929.9	P22844	reviewed	Histone H1.0-B (H1-SA) (H1D) (Histone H1(0)-2) (Histone H5A) (XlH5A)	h1f0-b	Xenopus laevis (African clawed frog)	196	8355	NA	GO:0000786; GO:0003677; GO:0005634; GO:0006334; GO:0030261	NA	NA	NA	NA	NA	NA	NA	NA	NA	GO:0000786;GO:0003677;GO:0005634;GO:0006334
aten_0.1.m1.5193.m1	1.12e-17	SNX19_MOUSE	blastp	K17930	NA	PF02194.14;PF00787.23	Q6P4T1	reviewed	Sorting nexin-19	Snx19 Kiaa0254	Mus musculus (Mouse)	997	10090	NA	GO:0002062; GO:0005737; GO:0006887; GO:0030073; GO:0030659; GO:0031901; GO:0032266; GO:1990502	mmu:102607;	102607;	ENSMUST00000164099;	ENOG410IH51;ENOG410XTBC;	K17930;	1342782at2759;	NA	NA	NA	GO:0035091
aten_0.1.m1.12638.m1	0	CLP1L_CHICK	blastp	NA	NA	PF05602.11;PF04193.13;PF13239.5	Q5ZKJ0	reviewed	Cleft lip and palate transmembrane protein 1-like protein (CLPTM1-like protein)	CLPTM1L RCJMB04_10g15	Gallus gallus (Chicken)	536	9031	NA	GO:0006915; GO:0016021	NA	NA	NA	KOG2489;ENOG410XPEV;	NA	1106937at2759;	NA	NA	NA	GO:0016021;GO:0016020
aten_0.1.m1.27776.m1	0	PCD16_RAT	blastp	K16507	NA	PF00028.16;PF16184.4;PF08266.11;PF08758.10;PF01049.16;PF03413.18	D4ACX8	reviewed	Protocadherin-16 (Protein dachsous homolog 1)	Dchs1	Rattus norvegicus (Rat)	3291	10116	NA	GO:0001658; GO:0003192; GO:0003273; GO:0005509; GO:0005886; GO:0007156; GO:0007157; GO:0007389; GO:0016021; GO:0021915; GO:0022008; GO:0035329; GO:0036342; GO:0043931; GO:0045177; GO:0048565; GO:0072137; GO:0072659; GO:0090102	rno:308912;	308912;	ENSRNOT00000042865;	KOG1219;ENOG410XPEI;	K16507;	34489at2759;	NA	NA	NA	GO:0005886;GO:0007155;GO:0005509;GO:0016020;GO:0007156
aten_0.1.m1.6699.m1	3.4e-28	OIT3_BOVIN	blastp	NA	YES	NA	Q29RU2	reviewed	Oncoprotein-induced transcript 3 protein	OIT3	Bos taurus (Bovine)	547	9913	NA	GO:0005509; GO:0005635	bta:510915;	510915;	NA	ENOG410IHDE;ENOG4110JPJ;	NA	319810at2759;	NA	NA	NA
aten_0.1.m1.10491.m1	5.47e-109	GNPAT_MOUSE	blastp	K00649	NA	PF01553.20	P98192	reviewed	Dihydroxyacetone phosphate acyltransferase (DAP-AT) (DHAP-AT) (EC 2.3.1.42) (Acyl-CoA:dihydroxyacetonephosphateacyltransferase) (Glycerone-phosphate O-acyltransferase)	Gnpat Dhapat	Mus musculus (Mouse)	678	10090	2.3.1.42	GO:0003824; GO:0005102; GO:0005739; GO:0005777; GO:0005778; GO:0005782; GO:0006631; GO:0006650; GO:0007416; GO:0007584; GO:0008611; GO:0008654; GO:0016287; GO:0016290; GO:0021587; GO:0030913; GO:0031966; GO:0042493; GO:0042552; GO:0042594; GO:0061024; GO:0070542	mmu:14712;	14712;	ENSMUST00000034466;	KOG3730;COG2937;	K00649;	198209at2759;	NA	NA	R-MMU-1483166;R-MMU-75896;R-MMU-9033241;	GO:0016746;GO:0008374;GO:0044255
aten_0.1.m1.19656.m1	1.73e-20	SPAS1_RAT	blastp	NA	NA	PF15160.5	Q811V6	reviewed	Spermatogenesis-associated serine-rich protein 1 (Spermatogenic serine-rich protein 1)	Spats1 Srsp1	Rattus norvegicus (Rat)	281	10116	NA	NA	rno:301255;	301255;	NA	ENOG410IZX9;ENOG4112BAP;	NA	1532791at2759;	NA	NA	NA
aten_0.1.m1.3038.m1	5.32e-92	HMCN1_MOUSE	blastp	NA	NA	PF13927.5;PF07679.15;PF00047.24;PF13895.5;PF07686.16;PF01391.17;PF08205.11;PF16706.4;PF02480.15;PF02440.14;PF11465.7;PF05790.14;PF09458.9	D3YXG0	reviewed	Hemicentin-1 (Fibulin-6) (FIBL-6)	Hmcn1	Mus musculus (Mouse)	5634	10090	NA	GO:0005201; GO:0005509; GO:0005576; GO:0005604; GO:0005913; GO:0005938; GO:0007049; GO:0007156; GO:0007157; GO:0009617; GO:0030054; GO:0032154; GO:0038023; GO:0042803; GO:0050839; GO:0051301; GO:0062023	mmu:545370;	545370;	ENSMUST00000074783 [D3YXG0-1];ENSMUST00000137197 [D3YXG0-2];	KOG4475;ENOG410ZN3C;	K17341;	38313at2759;	NA	NA	NA
aten_0.1.m1.23014.m1	0	EIF3I_NEMVE	blastp	K03246	NA	PF00400.31;PF12894.6;PF11715.7	A7RM20	reviewed	Eukaryotic translation initiation factor 3 subunit I (eIF3i)	v1g239264	Nematostella vectensis (Starlet sea anemone)	321	45351	NA	GO:0001732; GO:0003743; GO:0005852; GO:0016282; GO:0033290	nve:NEMVE_v1g239264;	5519702;	NA	KOG0643;ENOG410XQ3E;	K03246;	866359at2759;	NA	NA	NA	GO:0005515;GO:0003743;GO:0005737;GO:0005852
aten_0.1.m1.6530.m1	4.18e-62	CATO_HUMAN	blastp	K01374	YES	PF00112.22;PF08246.11;PF03051.14	P43234	reviewed	Cathepsin O (EC 3.4.22.42)	CTSO CTSO1	Homo sapiens (Human)	321	9606	3.4.22.42	GO:0004197; GO:0005615; GO:0005764; GO:0006508; GO:0051603	hsa:1519;	1519;	ENST00000433477;ENST00000573499;	KOG1542;COG4870;	K01374;	1275401at2759;	NA	NA	R-HSA-2132295;	GO:0006508;GO:0008234
aten_0.1.m1.37050.m1	1.46e-27	POP5_MOUSE	blastp	K03537	NA	PF01900.18	Q9DB28	reviewed	Ribonuclease P/MRP protein subunit POP5 (EC 3.1.26.5)	Pop5	Mus musculus (Mouse)	169	10090	3.1.26.5	GO:0000171; GO:0000172; GO:0001682; GO:0004526; GO:0005655; GO:0006364; GO:0008033; GO:0030681; GO:0033204	mmu:117109;	117109;	ENSMUST00000081497;ENSMUST00000135455;	KOG4639;COG1369;	K03537;	1492689at2759;	NA	NA	NA	GO:0004540;GO:0008033;GO:0004526;GO:0016070
aten_0.1.m1.9428.m1	0	NAA35_PONAB	blastp	K20823	NA	PF04112.12	Q5RBT3	reviewed	N-alpha-acetyltransferase 35, NatC auxiliary subunit (Protein MAK10 homolog)	NAA35 MAK10	Pongo abelii (Sumatran orangutan) (Pongo pygmaeus abelii)	725	9601	NA	GO:0005737; GO:0017196; GO:0031417; GO:0043066; GO:0048659	pon:100172345;	100172345;	NA	KOG2343;ENOG410XS3T;	K20823;	1370304at2759;	NA	NA	NA	GO:0017196;GO:0031417
aten_0.1.m1.24223.m1	2.24e-177	LARP1_MOUSE	blastp	K18757	NA	PF05383.16	Q6ZQ58	reviewed	La-related protein 1 (La ribonucleoprotein domain family member 1)	Larp1 Kiaa0731 Larp	Mus musculus (Mouse)	1072	10090	NA	GO:0000339; GO:0000340; GO:0003730; GO:0005737; GO:0006413; GO:0008190; GO:0008283; GO:0008494; GO:0010494; GO:0016239; GO:0017148; GO:0031369; GO:0031929; GO:0031931; GO:0038202; GO:0042788; GO:0043024; GO:0045070; GO:0045947; GO:0048027; GO:0048255; GO:0072752; GO:1990928	mmu:73158;	73158;	ENSMUST00000178636 [Q6ZQ58-1];	KOG2590;COG5193;	K18757;	258488at2759;	NA	NA	NA
aten_0.1.m1.37870.m1	2.98e-06	TRAF3_MOUSE	blastp	NA	NA	PF02176.17;PF03145.15	Q60803	reviewed	TNF receptor-associated factor 3 (EC 2.3.2.27) (CD40 receptor-associated factor 1) (CRAF1) (RING-type E3 ubiquitin transferase TRAF3) (TRAFAMN)	Traf3 Craf1 Trafamn	Mus musculus (Mouse)	567	10090	2.3.2.27	GO:0001817; GO:0002224; GO:0005164; GO:0005768; GO:0006915; GO:0008063; GO:0008270; GO:0009898; GO:0016740; GO:0019901; GO:0019903; GO:0030162; GO:0031625; GO:0031996; GO:0032088; GO:0032648; GO:0032991; GO:0033209; GO:0035631; GO:0042981; GO:0045087; GO:0050688	mmu:22031;	22031;	ENSMUST00000021706;	ENOG410ISDV;ENOG410YQ97;	K03174;	918518at2759;	NA	NA	R-MMU-5668541;R-MMU-5676594;R-MMU-5689896;R-MMU-936964;	GO:0008270;GO:0005515
aten_0.1.m1.35429.m1	7.81e-61	RET_HUMAN	blastp	NA	NA	PF07714.16;PF00069.24;PF01636.22;PF13829.5;PF01163.21	P07949	reviewed	Proto-oncogene tyrosine-protein kinase receptor Ret (EC 2.7.10.1) (Cadherin family member 12) (Proto-oncogene c-Ret) [Cleaved into: Soluble RET kinase fragment; Extracellular cell-membrane anchored RET cadherin 120 kDa fragment]	RET CDHF12 CDHR16 PTC RET51	Homo sapiens (Human)	1114	9606	2.7.10.1	GO:0000165; GO:0000187; GO:0001657; GO:0001755; GO:0001838; GO:0004713; GO:0004714; GO:0005509; GO:0005524; GO:0005769; GO:0005829; GO:0005886; GO:0005887; GO:0006468; GO:0006919; GO:0007156; GO:0007158; GO:0007165; GO:0007169; GO:0007399; GO:0007411; GO:0007497; GO:0010008; GO:0010976; GO:0014042; GO:0022008; GO:0030154; GO:0030155; GO:0030335; GO:0030424; GO:0030425; GO:0033141; GO:0033619; GO:…	hsa:5979;	5979;	ENST00000340058 [P07949-2];ENST00000355710 [P07949-1];	KOG0200;COG0515;	K05126;	153428at2759;	NA	2.7.10.1;	R-HSA-5673001;R-HSA-8853659;	GO:0004713;GO:0006468;GO:0004672;GO:0005524
aten_0.1.m1.12641.m1	0	RANB9_DANRE	blastp	NA	NA	PF10607.8;PF00622.27;PF08513.10	A1L252	reviewed	Ran-binding protein 9 (RanBP9)	ranbp9 zgc:158650	Danio rerio (Zebrafish) (Brachydanio rerio)	597	7955	NA	GO:0005634; GO:0005737; GO:0005886; GO:0060041	dre:558976;	558976;	NA	KOG1477;ENOG410XPCC;	NA	1106989at2759;	NA	NA	R-DRE-5673001;R-DRE-8851805;	GO:0005515
aten_0.1.m1.35169.m1	2.26e-29	FXL12_HUMAN	blastp	K10278	NA	PF13516.5;PF12799.6;PF12937.6;PF00646.32;PF13855.5;PF00560.32;PF15966.4;PF14580.5;PF05725.11	Q9NXK8	reviewed	F-box/LRR-repeat protein 12 (F-box and leucine-rich repeat protein 12) (F-box protein FBL12)	FBXL12 FBL12	Homo sapiens (Human)	326	9606	NA	GO:0000086; GO:0000209; GO:0005634; GO:0005829; GO:0019005; GO:0031146; GO:0043687; GO:0051726	hsa:54850;	54850;	ENST00000247977 [Q9NXK8-1];ENST00000585379 [Q9NXK8-2];ENST00000591009 [Q9NXK8-2];	ENOG410IT1J;ENOG4111Z4R;	K10278;	1046098at2759;	NA	NA	R-HSA-8951664;R-HSA-983168;	GO:0005515
aten_0.1.m1.6353.m1	4.3e-180	UAP1_MOUSE	blastp	K00972	NA	PF01704.17;PF12804.6;PF02735.15	Q91YN5	reviewed	UDP-N-acetylhexosamine pyrophosphorylase [Includes: UDP-N-acetylgalactosamine pyrophosphorylase (EC 2.7.7.83); UDP-N-acetylglucosamine pyrophosphorylase (EC 2.7.7.23)]	Uap1	Mus musculus (Mouse)	522	10090	2.7.7.83; 2.7.7.23	GO:0003977; GO:0005654; GO:0005829; GO:0005886; GO:0006047; GO:0006048; GO:0030246; GO:0042802	mmu:107652;	107652;	NA	KOG2388;COG4284;	K00972;	888726at2759;	NA	NA	R-MMU-446210;	GO:0070569
aten_0.1.m1.10183.m1	0	FP_ACRMI	blastp	NA	NA	PF13927.5;PF13895.5;PF07679.15;PF00047.24;PF07686.16;PF08205.11;PF05790.14	B8VIW9	reviewed	Fibronectin type III domain-containing protein (Neuroglian-like protein)	NA	Acropora millepora (Staghorn coral) (Heteropora millepora)	1280	45264	NA	GO:0016021	NA	NA	NA	NA	NA	NA	NA	NA	NA
aten_0.1.m1.7728.m1	8.12e-18	FBXL2_MOUSE	blastp	NA	NA	PF12937.6;PF00646.32;PF12799.6;PF13516.5	Q8BH16	reviewed	F-box/LRR-repeat protein 2 (F-box and leucine-rich repeat protein 2)	Fbxl2	Mus musculus (Mouse)	423	10090	NA	GO:0004842; GO:0005516; GO:0006511; GO:0006513; GO:0010506; GO:0014066; GO:0016020; GO:0016567; GO:0019005; GO:0019903; GO:0031146; GO:0036312; GO:0044830	mmu:72179;	72179;	ENSMUST00000035090;ENSMUST00000117537;	KOG4341;ENOG410XQ54;	K10268;	1046098at2759;	NA	NA	NA	GO:0005515;GO:0019005;GO:0031146
aten_0.1.m1.36583.m1	1.91e-26	TS101_HUMAN	blastp	K12183	NA	PF05743.12;PF13920.5;PF14447.5;PF13639.5;PF13923.5;PF14634.5;PF13445.5;PF15227.5;PF14570.5;PF07282.10;PF13240.5	Q99816	reviewed	Tumor susceptibility gene 101 protein (ESCRT-I complex subunit TSG101)	TSG101	Homo sapiens (Human)	390	9606	NA	GO:0000813; GO:0001558; GO:0003677; GO:0003714; GO:0005730; GO:0005737; GO:0005768; GO:0005769; GO:0005770; GO:0005771; GO:0005815; GO:0005829; GO:0005886; GO:0006513; GO:0006858; GO:0007050; GO:0007175; GO:0008285; GO:0008333; GO:0010008; GO:0015031; GO:0016197; GO:0016236; GO:0019058; GO:0030216; GO:0030374; GO:0031625; GO:0031901; GO:0031902; GO:0036258; GO:0039702; GO:0042059; GO:0042803; GO:…	hsa:7251;	7251;	ENST00000251968 [Q99816-1];	KOG2391;ENOG410XT2Q;	K12183;	1435538at2759;	NA	NA	R-HSA-162588;R-HSA-174490;R-HSA-917729;	GO:0006464;GO:0015031
aten_0.1.m1.18936.m1	2.5e-14	SDS22_CAEEL	blastp	NA	NA	PF13855.5;PF12799.6;PF14580.5;PF13516.5;PF00560.32;PF13306.5	P45969	reviewed	Protein phosphatase 1 regulatory subunit SDS22 homolog	sds-22 T09A5.9	Caenorhabditis elegans	326	6239	NA	GO:0005634; GO:0005737; GO:0019888; GO:0045842; GO:0072357	cel:CELE_T09A5.9;	174266;	NA	KOG0531;COG4886;	K17550;	968788at2759;	NA	NA	NA	GO:0005515
aten_0.1.m1.828.m1	2.82e-38	B3GT1_PONPY	blastp	K07819	NA	PF01762.20;PF02434.15;PF13506.5;PF13632.5	Q9MYM7	reviewed	Beta-1,3-galactosyltransferase 1 (Beta-1,3-GalTase 1) (Beta3Gal-T1) (Beta3GalT1) (EC 2.4.1.86) (UDP-galactose:beta-N-acetyl-glucosamine-beta-1,3-galactosyltransferase 1)	B3GALT1	Pongo pygmaeus (Bornean orangutan)	326	9600	2.4.1.86	GO:0000139; GO:0006486; GO:0016021; GO:0047275	NA	NA	NA	NA	NA	NA	NA	NA	NA	GO:0006486;GO:0008378;GO:0016020
aten_0.1.m1.33391.m1	5.66e-126	STIM1_BOVIN	blastp	K16059	YES	PF16533.4;PF07647.16;PF00536.29;PF02198.15;PF01264.20	Q58CP9	reviewed	Stromal interaction molecule 1	STIM1	Bos taurus (Bovine)	683	9913	NA	GO:0002115; GO:0005246; GO:0005509; GO:0005513; GO:0005783; GO:0005874; GO:0005886; GO:0005887; GO:0006874; GO:0030176; GO:0032237; GO:0033017; GO:0044853; GO:0045762; GO:0051010; GO:0051924; GO:0070166; GO:2001256	bta:534816;	534816;	NA	KOG4403;ENOG410XRM6;	K16059;	373308at2759;	NA	NA	NA	GO:0005515;GO:0005246
aten_0.1.m1.2620.m1	3.01e-21	CAS4_EPHMU	blastp	NA	NA	PF01391.17	P18503	reviewed	Short-chain collagen C4 (Fragment)	NA	Ephydatia muelleri (Mueller's freshwater sponge) (Spongilla muelleri)	366	6052	NA	GO:0005576; GO:0005581	NA	NA	NA	NA	NA	NA	NA	NA	NA
aten_0.1.m1.3037.m1	2.15e-18	ZDHC8_DICDI	blastp	NA	NA	PF01529.19	Q54VH7	reviewed	Putative ZDHHC-type palmitoyltransferase 8 (EC 2.3.1.225) (Zinc finger DHHC domain-containing protein 8)	DDB_G0280329	Dictyostelium discoideum (Slime mold)	375	44689	2.3.1.225	GO:0005783; GO:0005794; GO:0006612; GO:0016021; GO:0018230; GO:0019706	ddi:DDB_G0280329;	8622512;	NA	KOG1311;COG5273;	NA	NA	NA	NA	NA	GO:0016409
aten_0.1.m1.22233.m1	6.35e-117	SIX3_CHICK	blastp	K19473	NA	PF16878.4;PF00046.28;PF05920.10;PF01381.21;PF11569.7;PF13545.5;PF04218.12	O42406	reviewed	Homeobox protein SIX3 (CSIX3) (Sine oculis homeobox homolog 3)	SIX3	Gallus gallus (Chicken)	314	9031	NA	GO:0000976; GO:0000980; GO:0000981; GO:0001222; GO:0001228; GO:0001654; GO:0002070; GO:0002088; GO:0003404; GO:0003677; GO:0003700; GO:0003713; GO:0005634; GO:0005667; GO:0006606; GO:0007420; GO:0009946; GO:0014016; GO:0021537; GO:0021797; GO:0021798; GO:0021846; GO:0021978; GO:0021983; GO:0030178; GO:0042127; GO:0042826; GO:0045665; GO:0045892; GO:0048512; GO:0048856; GO:0060235; GO:0061074; GO:…	gga:378786;	378786;	ENSGALT00000046696;	NA	K19473;	1197104at2759;	NA	NA	NA	GO:0003677
aten_0.1.m1.25220.m1	0	PEX1_HUMAN	blastp	K13338	NA	PF00004.28;PF09262.10;PF09263.9;PF13191.5;PF05729.11;PF05496.11;PF00910.21;PF07724.13;PF13401.5;PF07728.13;PF06068.12;PF13671.5;PF00308.17;PF13238.5;PF13481.5;PF02367.16;PF01078.20;PF01695.16	O43933	reviewed	Peroxisome biogenesis factor 1 (Peroxin-1) (Peroxisome biogenesis disorder protein 1)	PEX1	Homo sapiens (Human)	1283	9606	NA	GO:0005524; GO:0005737; GO:0005777; GO:0005778; GO:0005829; GO:0006625; GO:0007031; GO:0008022; GO:0016558; GO:0016887; GO:0042623; GO:0044877; GO:0060152; GO:0070062	hsa:5189;	5189;	ENST00000248633 [O43933-1];ENST00000438045 [O43933-2];	KOG0735;COG0464;	K13338;	827472at2759;	NA	NA	R-HSA-9033241;	GO:0005524;GO:0005777;GO:0007031;GO:0005778;GO:0006625;GO:0042623
aten_0.1.m1.21488.m1	1.08e-87	CENPI_CHICK	blastp	K11501	NA	PF07778.10	Q8AYS7	reviewed	Centromere protein I (CENP-I)	CENPI	Gallus gallus (Chicken)	753	9031	NA	GO:0000776; GO:0005634; GO:0034508	gga:395207;	395207;	ENSGALT00000008077;ENSGALT00000073470;	ENOG410IEZD;ENOG410ZT13;	K11501;	278624at2759;	NA	NA	NA	GO:0000776;GO:0034508
aten_0.1.m1.17850.m1	1.22e-96	TAM41_XENLA	blastp	K17807	NA	PF09139.10	Q6DJM2	reviewed	Phosphatidate cytidylyltransferase, mitochondrial (EC 2.7.7.41) (CDP-diacylglycerol synthase) (CDP-DAG synthase) (Mitochondrial translocator assembly and maintenance protein 41 homolog) (TAM41)	tamm41	Xenopus laevis (African clawed frog)	338	8355	2.7.7.41	GO:0004605; GO:0016024; GO:0031314; GO:0032049	NA	NA	NA	NA	NA	NA	NA	NA	NA	GO:0004605;GO:0032049
aten_0.1.m1.21629.m1	6.58e-168	GLBL2_HUMAN	blastp	NA	NA	PF01301.18;PF02449.14;PF13364.5	Q8IW92	reviewed	Beta-galactosidase-1-like protein 2 (EC 3.2.1.-)	GLB1L2 MSTP014 UNQ210/PRO236	Homo sapiens (Human)	636	9606	3.2.1.-	GO:0004565; GO:0005576; GO:0005773; GO:0005975	hsa:89944;	89944;	ENST00000339772;ENST00000535456;	KOG0496;COG1874;	NA	179316at2759;	NA	NA	NA	GO:0004553;GO:0005975;GO:0004565
aten_0.1.m1.28669.m1	8.41e-44	NAS4_CAEEL	blastp	NA	YES	PF01400.23;PF00413.23;PF17566.1;PF12930.6	P55112	reviewed	Zinc metalloproteinase nas-4 (EC 3.4.24.-) (Nematode astacin 4)	nas-4 C05D11.6	Caenorhabditis elegans	315	6239	3.4.24.-	GO:0004222; GO:0005576; GO:0008270	NA	182259;	NA	KOG3714;ENOG410ZPX7;	NA	NA	NA	NA	NA	GO:0008237;GO:0018996;GO:0004222;GO:0006508;GO:0008270
aten_0.1.m1.22385.m1	2.68e-18	UBIE_VIBPA	blastp	NA	NA	PF13847.5;PF08241.11;PF13649.5;PF13489.5;PF01209.17;PF08242.11;PF05175.13;PF01135.18;PF01189.16;PF01728.18;PF03848.13;PF00107.25;PF02390.16;PF07021.11;PF06325.12;PF08003.10;PF08704.9;PF13578.5;PF13679.5;PF02353.19;PF03492.14;PF13963.5;PF01269.16	Q87TH4	reviewed	Ubiquinone/menaquinone biosynthesis C-methyltransferase UbiE (EC 2.1.1.163) (EC 2.1.1.201) (2-methoxy-6-polyprenyl-1,4-benzoquinol methylase) (Demethylmenaquinone methyltransferase)	ubiE VP0095	Vibrio parahaemolyticus serotype O3:K6 (strain RIMD 2210633)	259	223926	2.1.1.163; 2.1.1.201	GO:0006744; GO:0009060; GO:0009234; GO:0043333; GO:0102955	vpa:VP0095;	1187562;	NA	ENOG4105DDZ;COG2226;	K03183;	NA	VPAR223926:G1GTB-106-MONOMER;	NA	NA
aten_0.1.m1.4901.m1	2.06e-46	RAC1_RAT	blastp	NA	NA	PF00071.21;PF08477.12;PF00025.20;PF00009.26;PF01926.22;PF14622.5;PF14606.5	Q6RUV5	reviewed	Ras-related C3 botulinum toxin substrate 1 (p21-Rac1)	Rac1	Rattus norvegicus (Rat)	192	10116	NA	GO:0000139; GO:0001764; GO:0001934; GO:0002551; GO:0003924; GO:0005525; GO:0005737; GO:0005802; GO:0005829; GO:0005884; GO:0005886; GO:0006935; GO:0007015; GO:0007266; GO:0008045; GO:0008283; GO:0008361; GO:0010592; GO:0016020; GO:0016477; GO:0016601; GO:0017137; GO:0019901; GO:0030027; GO:0030031; GO:0030032; GO:0030036; GO:0030334; GO:0031116; GO:0031410; GO:0031996; GO:0032587; GO:0032707; GO:…	rno:363875;	363875;	ENSRNOT00000001417;	KOG0393;COG1100;	K04392;	1091615at2759;	NA	NA	R-RNO-114604;R-RNO-1257604;R-RNO-1433557;R-RNO-193648;R-RNO-194840;R-RNO-2029482;R-RNO-2424491;R-RNO-2871796;R-RNO-376172;R-RNO-389359;R-RNO-3928662;R-RNO-3928664;R-RNO-3928665;R-RNO-399954;R-RNO-4086400;R-RNO-416550;R-RNO-418885;R-RNO-4420097;R-RNO-445144;R-RNO-5218920;R-RNO-5625740;R-RNO-5625900;R-RNO-5625970;R-RNO-5626467;R-RNO-5627123;R-RNO-5663213;R-RNO-5663220;R-RNO-5668599;R-RNO-5687128;R-…	GO:0005525;GO:0003924
aten_0.1.m1.10557.m1	7.71e-123	TRAF3_MOUSE	blastp	K03174	NA	PF02176.17;PF13445.5;PF13923.5;PF00097.24;PF15227.5;PF13639.5;PF14634.5;PF13920.5;PF14835.5;PF14447.5;PF04871.12;PF01895.18;PF14238.5;PF03145.15;PF12230.7;PF06013.11;PF15905.4;PF04513.11;PF13600.5;PF12795.6;PF14362.5;PF12718.6;PF07889.11;PF10498.8;PF03285.14;PF00261.19;PF04791.15;PF10211.8;PF06818.14;PF08647.10	Q60803	reviewed	TNF receptor-associated factor 3 (EC 2.3.2.27) (CD40 receptor-associated factor 1) (CRAF1) (RING-type E3 ubiquitin transferase TRAF3) (TRAFAMN)	Traf3 Craf1 Trafamn	Mus musculus (Mouse)	567	10090	2.3.2.27	GO:0001817; GO:0002224; GO:0005164; GO:0005768; GO:0006915; GO:0008063; GO:0008270; GO:0009898; GO:0016740; GO:0019901; GO:0019903; GO:0030162; GO:0031625; GO:0031996; GO:0032088; GO:0032648; GO:0032991; GO:0033209; GO:0035631; GO:0042981; GO:0045087; GO:0050688	mmu:22031;	22031;	ENSMUST00000021706;	ENOG410ISDV;ENOG410YQ97;	K03174;	918518at2759;	NA	NA	R-MMU-5668541;R-MMU-5676594;R-MMU-5689896;R-MMU-936964;	GO:0005515;GO:0008270;GO:0007165;GO:0042981;GO:0001817;GO:0005164;GO:0008063;GO:0032088;GO:0033209;GO:0045087;GO:0050688
aten_0.1.m1.22232.m1	4.09e-08	USE1_DANRE	blastp	NA	NA	PF09753.8	Q7ZTY7	reviewed	Vesicle transport protein USE1 (USE1-like protein)	use1 use1l zgc:56402	Danio rerio (Zebrafish) (Brachydanio rerio)	258	7955	NA	GO:0005789; GO:0015031; GO:0016021; GO:0016192	dre:393294;	393294;	NA	KOG2678;ENOG410ZN7C;	K08507;	1442410at2759;	NA	NA	R-DRE-6811434;
aten_0.1.m1.2772.m1	2.9e-88	CHM1B_DANRE	blastp	K12197	NA	PF03357.20;PF03398.13;PF15445.5;PF16867.4;PF14701.5	Q7ZVB1	reviewed	Charged multivesicular body protein 1b (Chromatin-modifying protein 1b) (CHMP1b)	chmp1b zgc:56134	Danio rerio (Zebrafish) (Brachydanio rerio)	199	7955	NA	GO:0000815; GO:0005771; GO:0005829; GO:0015031; GO:0031902; GO:0032509; GO:0045324	dre:336426;	336426;	ENSDART00000157900;ENSDART00000171199;	NA	K12197;	1441797at2759;	NA	NA	NA	GO:0007034
aten_0.1.m1.22332.m1	3.41e-70	PKNX2_HUMAN	blastp	NA	NA	PF16493.4;PF05920.10;PF00046.28	Q96KN3	reviewed	Homeobox protein PKNOX2 (Homeobox protein PREP-2) (PBX/knotted homeobox 2)	PKNOX2 PREP2	Homo sapiens (Human)	472	9606	NA	GO:0000977; GO:0000981; GO:0003785; GO:0005634; GO:0005654; GO:0005737; GO:0015629; GO:0015630; GO:0045171; GO:0051015	hsa:63876;	63876;	ENST00000298282 [Q96KN3-1];	KOG0773;ENOG410XPMQ;	NA	1221551at2759;	NA	NA	NA	GO:0003677;GO:0006355
aten_0.1.m1.21392.m1	2.47e-12	CFA61_HUMAN	blastp	NA	NA	NA	Q8NHU2	reviewed	Cilia- and flagella-associated protein 61	CFAP61 C20orf26	Homo sapiens (Human)	1237	9606	NA	GO:0003341; GO:0005930; GO:0031514; GO:0044782	hsa:26074;	26074;	ENST00000245957 [Q8NHU2-1];ENST00000377293 [Q8NHU2-5];ENST00000377306 [Q8NHU2-3];ENST00000377308 [Q8NHU2-6];ENST00000389656 [Q8NHU2-5];ENST00000451767 [Q8NHU2-3];	ENOG410IDZ5;ENOG410XT8M;	NA	38948at2759;	NA	NA	NA
aten_0.1.m1.35501.m1	6.05e-26	RQL3_ARATH	blastp	NA	NA	PF00270.28;PF04851.14;PF09848.8	Q9FT72	reviewed	ATP-dependent DNA helicase Q-like 3 (EC 3.6.4.12) (RecQ-like protein 3) (AtRecQ3) (AtRecQl3)	RECQL3 RECQ3 RQL3 At4g35740 F8D20.250	Arabidopsis thaliana (Mouse-ear cress)	713	3702	3.6.4.12	GO:0000724; GO:0003677; GO:0005524; GO:0005634; GO:0005694; GO:0005737; GO:0006281; GO:0006310; GO:0008026; GO:0009378; GO:0032508; GO:0036310; GO:0043138; GO:0043140; GO:0046872	ath:AT4G35740;	829727;	NA	KOG0351;COG0514;	K10901;	445763at2759;	NA	NA	NA	GO:0003676;GO:0005524
aten_0.1.m1.22937.m1	0	SELB_HUMAN	blastp	K03833	NA	PF00009.26;PF03144.24;PF01926.22;PF09439.9;PF04670.11;PF10662.8;PF02492.18;PF03193.15;PF03029.16;PF02421.17	P57772	reviewed	Selenocysteine-specific elongation factor (Elongation factor sec) (Eukaryotic elongation factor, selenocysteine-tRNA-specific)	EEFSEC SELB	Homo sapiens (Human)	596	9606	NA	GO:0000049; GO:0001514; GO:0003746; GO:0003924; GO:0005525; GO:0005634; GO:0005737; GO:0006414; GO:0035368; GO:0043021; GO:1990904	hsa:60678;	60678;	ENST00000254730 [P57772-1];ENST00000644579 [P57772-1];	KOG0461;COG3276;	K03833;	616182at2759;	NA	NA	R-HSA-2408557;	GO:0003924;GO:0005525
aten_0.1.m1.7537.m1	6.99e-163	EPHA5_MOUSE	blastp	K05106	YES	PF07714.16;PF00069.24;PF01404.18;PF00536.29;PF07647.16;PF14575.5;PF00041.20;PF07699.12;PF14610.5;PF15102.5;PF17064.4;PF02038.15;PF02439.14;PF01299.16;PF12662.6;PF03597.14	Q60629	reviewed	Ephrin type-A receptor 5 (EC 2.7.10.1) (Brain-specific kinase) (CEK-7) (EPH homology kinase 1) (EHK-1)	Epha5 Bsk Ehk1	Mus musculus (Mouse)	876	10090	2.7.10.1	GO:0004714; GO:0005003; GO:0005004; GO:0005005; GO:0005524; GO:0005791; GO:0005886; GO:0005887; GO:0005912; GO:0007162; GO:0007169; GO:0007411; GO:0009897; GO:0019933; GO:0021766; GO:0030424; GO:0030425; GO:0032793; GO:0032956; GO:0043005; GO:0043025; GO:0043087; GO:0043235; GO:0048013; GO:0048471; GO:0060997; GO:0061178; GO:0071372; GO:0071944; GO:1904322	mmu:13839;	13839;	ENSMUST00000053733;	KOG0196;COG0515;	K05106;	933071at2759;	NA	2.7.10.1;	R-MMU-2682334;R-MMU-3928663;R-MMU-3928665;	GO:0004672;GO:0006468;GO:0005524;GO:0005515;GO:0004713
aten_0.1.m1.38346.m1	6.87e-109	HYEP_HUMAN	blastp	NA	NA	PF06441.11;PF00561.19;PF12697.6	P07099	reviewed	Epoxide hydrolase 1 (EC 3.3.2.9) (Epoxide hydratase) (Microsomal epoxide hydrolase) (mEH)	EPHX1 EPHX EPOX	Homo sapiens (Human)	455	9606	3.3.2.9	GO:0004301; GO:0005789; GO:0006805; GO:0009636; GO:0014070; GO:0016021; GO:0019439; GO:0033961; GO:0097176	hsa:2052;	2052;	ENST00000272167;ENST00000366837;ENST00000614058;	KOG2565;COG0596;	K01253;	898504at2759;	MetaCyc:HS07112-MONOMER;	3.3.2.9;	R-HSA-211945;	GO:0003824;GO:0033961
aten_0.1.m1.36905.m1	1.35e-69	CP1A1_ORYLA	blastp	NA	NA	PF00067.21	Q6JZS3	reviewed	Cytochrome P450 1A1 (EC 1.14.14.1) (CYPIA1)	cyp1a1 cyp1a	Oryzias latipes (Japanese rice fish) (Japanese killifish)	521	8090	1.14.14.1	GO:0004497; GO:0005506; GO:0005789; GO:0020037; GO:0043231; GO:0070330	NA	NA	NA	KOG0156;COG2124;	NA	NA	NA	NA	NA	GO:0005506;GO:0016705;GO:0020037;GO:0055114
aten_0.1.m1.26385.m1	3.67e-98	NAAA_MOUSE	blastp	K13720	YES	PF15508.5;PF02275.17	Q9D7V9	reviewed	N-acylethanolamine-hydrolyzing acid amidase (EC 3.5.1.-) (N-acylsphingosine amidohydrolase-like) (ASAH-like protein) [Cleaved into: N-acylethanolamine-hydrolyzing acid amidase subunit alpha; N-acylethanolamine-hydrolyzing acid amidase subunit beta]	Naaa Asahl	Mus musculus (Mouse)	362	10090	3.5.1.-	GO:0005737; GO:0005764; GO:0006631; GO:0008134; GO:0016042; GO:0016810; GO:0017064; GO:0019898; GO:0070291	mmu:67111;	67111;	ENSMUST00000113102;	ENOG410IJHJ;ENOG4111HJY;	K13720;	745108at2759;	NA	3.5.1.4;	R-MMU-112310;	GO:0005764;GO:0006629
aten_0.1.m1.1167.m1	0	ZNFX1_MOUSE	blastp	NA	NA	PF13087.5;PF13086.5;PF13245.5;PF13604.5;PF13385.5;PF04851.14;PF02562.15;PF07728.13;PF00004.28	Q8R151	reviewed	NFX1-type zinc finger-containing protein 1	Znfx1	Mus musculus (Mouse)	1909	10090	NA	GO:0000775; GO:0003700; GO:0003723; GO:0005634; GO:0008270; GO:0030702; GO:0031048; GO:0031380	mmu:98999;	98999;	ENSMUST00000048988;	KOG1807;COG1112;	NA	271662at2759;	NA	NA	NA	GO:0003700;GO:0005634;GO:0006355;GO:0008270
aten_0.1.m1.6889.m1	4.31e-69	MS3L1_PONAB	blastp	K18403	NA	PF05712.12;PF11717.7;PF00847.19;PF13215.5;PF10500.8	Q5R6Y9	reviewed	Male-specific lethal 3 homolog (Male-specific lethal-3 homolog 1) (Male-specific lethal-3 protein-like 1) (MSL3-like 1)	MSL3 MSL3L1	Pongo abelii (Sumatran orangutan) (Pongo pygmaeus abelii)	521	9601	NA	GO:0003677; GO:0006355; GO:0035064; GO:0043984; GO:0072487	pon:100173442;	100173442;	ENSPPYT00000023467;	KOG3001;ENOG410XR9F;	K18403;	1624495at2759;	NA	NA	NA	GO:0005634;GO:0006325;GO:0006355
aten_0.1.m1.24759.m1	5.49e-165	EHMT1_HUMAN	blastp	K11420	NA	PF12796.6;PF13857.5;PF13637.5;PF00023.29;PF13606.5;PF00856.27;PF05033.15	Q9H9B1	reviewed	Histone-lysine N-methyltransferase EHMT1 (EC 2.1.1.-) (EC 2.1.1.43) (Euchromatic histone-lysine N-methyltransferase 1) (Eu-HMTase1) (G9a-like protein 1) (GLP) (GLP1) (Histone H3-K9 methyltransferase 5) (H3-K9-HMTase 5) (Lysine N-methyltransferase 1D)	EHMT1 EUHMTASE1 GLP KIAA1876 KMT1D	Homo sapiens (Human)	1298	9606	2.1.1.-; 2.1.1.43	GO:0000122; GO:0002039; GO:0005634; GO:0005654; GO:0005694; GO:0006306; GO:0006325; GO:0008168; GO:0008270; GO:0016279; GO:0016571; GO:0016604; GO:0018024; GO:0018026; GO:0018027; GO:0045892; GO:0045995; GO:0046974; GO:0046976; GO:0060992; GO:0070317; GO:0070742; GO:0120162; GO:1901796	hsa:79813;	79813;	ENST00000371394 [Q9H9B1-2];ENST00000460843 [Q9H9B1-1];ENST00000462484 [Q9H9B1-4];	KOG1082;COG0666;COG2940;	K11420;	753093at2759;	NA	NA	R-HSA-2559582;R-HSA-3214841;R-HSA-6804760;R-HSA-8953750;	GO:0005515;GO:0005634;GO:0008270;GO:0018024;GO:0034968
aten_0.1.m1.2967.m1	1.25e-129	5NTD_MOUSE	blastp	K19970	NA	PF02872.17;PF00149.27;PF13405.5;PF13499.5;PF14627.5;PF07504.12;PF13833.5;PF00036.31;PF00518.16;PF16409.4;PF04906.12;PF02862.16;PF05238.12;PF12118.7;PF11744.7;PF04502.12;PF01080.16	Q61503	reviewed	5'-nucleotidase (5'-NT) (EC 3.1.3.5) (Ecto-5'-nucleotidase) (CD antigen CD73)	Nt5e Nt5 Nte	Mus musculus (Mouse)	576	10090	3.1.3.5	GO:0000166; GO:0005654; GO:0005829; GO:0005886; GO:0006196; GO:0007159; GO:0008198; GO:0008253; GO:0009986; GO:0016020; GO:0031225; GO:0046085; GO:0046086; GO:0050728; GO:0097060	mmu:23959;	23959;	ENSMUST00000034992;	KOG4419;COG0737;	K19970;	484599at2759;	NA	NA	R-MMU-74259;	GO:0009166;GO:0016787;GO:0005509;GO:0000166;GO:0016788;GO:0046872
aten_0.1.m1.36662.m1	4.88e-113	FANCL_HUMAN	blastp	K10606	NA	PF09765.8;PF11793.7;PF13639.5;PF12678.6;PF16744.4;PF13771.5;PF05605.11	Q9NW38	reviewed	E3 ubiquitin-protein ligase FANCL (EC 2.3.2.27) (Fanconi anemia group L protein) (Fanconi anemia-associated polypeptide of 43 kDa) (FAAP43) (RING-type E3 ubiquitin transferase FANCL)	FANCL PHF9	Homo sapiens (Human)	375	9606	2.3.2.27	GO:0004842; GO:0005635; GO:0005654; GO:0005737; GO:0006281; GO:0006513; GO:0006974; GO:0007276; GO:0016604; GO:0031625; GO:0036297; GO:0042127; GO:0043231; GO:0043240; GO:0046872; GO:0061630	hsa:55120;	55120;	ENST00000233741 [Q9NW38-1];ENST00000402135 [Q9NW38-2];	KOG3268;ENOG410YC2U;	K10606;	1002812at2759;	NA	NA	R-HSA-6783310;	GO:0004842;GO:0036297;GO:0043240
aten_0.1.m1.4468.m1	3.21e-23	ACBP4_ARATH	blastp	NA	NA	PF13418.5;PF13854.5;PF07646.14;PF01344.24;PF13415.5;PF13964.5	Q9MA55	reviewed	Acyl-CoA-binding domain-containing protein 4 (Acyl-CoA binding protein 4)	ACBP4 At3g05420 F22F7.13	Arabidopsis thaliana (Mouse-ear cress)	668	3702	NA	GO:0000062; GO:0005634; GO:0005737; GO:0005829; GO:0006869; GO:0008289; GO:0009416; GO:0009723; GO:0009753	ath:AT3G05420;	819707;	NA	KOG0379;KOG0817;ENOG410Y5WM;	NA	933937at2759;	NA	NA	NA	GO:0005515
aten_0.1.m1.32458.m1	0	ATS20_MOUSE	blastp	K08624	YES	PF00090.18;PF08685.10;PF01421.18;PF01562.18;PF05986.13;PF13688.5;PF13582.5;PF13574.5;PF13583.5;PF00413.23	P59511	reviewed	A disintegrin and metalloproteinase with thrombospondin motifs 20 (ADAM-TS 20) (ADAM-TS20) (ADAMTS-20) (EC 3.4.24.-)	Adamts20	Mus musculus (Mouse)	1906	10090	3.4.24.-	GO:0004175; GO:0004222; GO:0005615; GO:0006508; GO:0008270; GO:0009967; GO:0030198; GO:0043066; GO:0045636; GO:0048070	mmu:223838;	223838;	ENSMUST00000035342 [P59511-1];ENSMUST00000155907 [P59511-2];	KOG3538;ENOG410XPKZ;	K09609;	125522at2759;	NA	NA	R-MMU-5173214;	GO:0008237;GO:0004222;GO:0008270;GO:0006508
aten_0.1.m1.12381.m1	1.38e-77	UBP10_RAT	blastp	K11841	NA	PF00443.28;PF13423.5	Q3KR59	reviewed	Ubiquitin carboxyl-terminal hydrolase 10 (EC 3.4.19.12) (Deubiquitinating enzyme 10) (Ubiquitin thioesterase 10) (Ubiquitin-specific-processing protease 10)	Usp10	Rattus norvegicus (Rat)	794	10116	3.4.19.12	GO:0002039; GO:0004197; GO:0004843; GO:0005634; GO:0005654; GO:0005737; GO:0005769; GO:0005829; GO:0006281; GO:0006511; GO:0006914; GO:0006974; GO:0010506; GO:0016579; GO:0030330; GO:0032991; GO:0036459; GO:0043124; GO:0044325; GO:0071347	rno:307905;	307905;	ENSRNOT00000022432;	KOG1871;ENOG410XSIH;	K11841;	1078977at2759;	NA	NA	R-RNO-5656169;R-RNO-5689880;	GO:0016579;GO:0036459
aten_0.1.m1.19003.m1	8.41e-18	PKD1_HUMAN	blastp	NA	NA	PF00801.19;PF02010.14;PF16820.4;PF16375.4;PF13452.5;PF11797.7	P98161	reviewed	Polycystin-1 (PC1) (Autosomal dominant polycystic kidney disease 1 protein)	PKD1	Homo sapiens (Human)	4303	9606	NA	GO:0000139; GO:0001502; GO:0001701; GO:0001822; GO:0001889; GO:0001892; GO:0002133; GO:0005262; GO:0005634; GO:0005737; GO:0005783; GO:0005794; GO:0005886; GO:0005887; GO:0005929; GO:0006611; GO:0007050; GO:0007156; GO:0007160; GO:0007161; GO:0007204; GO:0007259; GO:0007507; GO:0009653; GO:0009986; GO:0016021; GO:0016323; GO:0016328; GO:0018105; GO:0019901; GO:0019904; GO:0021510; GO:0021915; GO:…	hsa:5310;	5310;	ENST00000262304 [P98161-1];ENST00000423118 [P98161-3];	KOG3599;ENOG410XTGE;	K04985;	1276906at2759;	NA	NA	R-HSA-5620916;
aten_0.1.m1.26535.m1	1.18e-28	ELP5_DANRE	blastp	NA	NA	PF10483.8;PF07845.10;PF00582.25	A1A5V9	reviewed	Elongator complex protein 5 (Dermal papilla-derived protein 6 homolog) (Retinoic acid-induced protein 12)	elp5 derp6 Rai12 zgc:158278 zgc:158285	Danio rerio (Zebrafish) (Brachydanio rerio)	296	7955	NA	GO:0002098; GO:0005634; GO:0005737; GO:0030335; GO:0033588	dre:790921;	790921;	NA	ENOG410IZJG;ENOG411201Y;	NA	805928at2759;	NA	NA	NA	GO:0002098;GO:0033588
aten_0.1.m1.11895.m1	1.62e-59	BIN1_HUMAN	blastp	K12562	NA	PF03114.17;PF14604.5;PF00018.27;PF07653.16;PF06456.12;PF16746.4;PF12732.6;PF09432.9;PF07851.12	O00499	reviewed	Myc box-dependent-interacting protein 1 (Amphiphysin II) (Amphiphysin-like protein) (Box-dependent myc-interacting protein 1) (Bridging integrator 1)	BIN1 AMPHL	Homo sapiens (Human)	593	9606	NA	GO:0002020; GO:0005543; GO:0005634; GO:0005635; GO:0005737; GO:0005768; GO:0005829; GO:0005886; GO:0006897; GO:0006997; GO:0007010; GO:0008021; GO:0008333; GO:0015629; GO:0016020; GO:0016032; GO:0030018; GO:0030100; GO:0030276; GO:0030315; GO:0030424; GO:0030838; GO:0031674; GO:0033268; GO:0033292; GO:0042802; GO:0043065; GO:0043194; GO:0045664; GO:0048156; GO:0048711; GO:0051015; GO:0051087; GO:…	hsa:274;	274;	ENST00000259238 [O00499-11];ENST00000316724 [O00499-1];ENST00000346226 [O00499-2];ENST00000348750 [O00499-9];ENST00000351659 [O00499-3];ENST00000352848 [O00499-8];ENST00000357970 [O00499-5];ENST00000376113 [O00499-10];ENST00000393040 [O00499-6];ENST00000393041 [O00499-4];ENST00000409400 [O00499-7];	ENOG410ITR4;ENOG410XQXT;	K12562;	1366218at2759;	NA	NA	R-HSA-8856828;	GO:0005515;GO:0005737
aten_0.1.m1.4948.m1	9.2e-94	ESYT2_HUMAN	blastp	NA	NA	PF00168.29;PF17047.4;PF10358.8	A0FGR8	reviewed	Extended synaptotagmin-2 (E-Syt2) (Chr2Syt)	ESYT2 FAM62B KIAA1228	Homo sapiens (Human)	921	9606	NA	GO:0005509; GO:0005544; GO:0005789; GO:0005887; GO:0006687; GO:0006869; GO:0006897; GO:0008429; GO:0016020; GO:0031210; GO:0031227; GO:0031234; GO:0035091; GO:0042802; GO:0044232; GO:0045296; GO:0061817; GO:0140268	hsa:57488;	57488;	ENST00000251527 [A0FGR8-2];	ENOG410ISCC;ENOG410XPR4;	NA	52746at2759;	NA	NA	R-HSA-1660662;	GO:0008289;GO:0006869;GO:0061817
aten_0.1.m1.3220.m1	0	LTN1_CHICK	blastp	K22377	NA	PF04666.12	E1C231	reviewed	E3 ubiquitin-protein ligase listerin (EC 2.3.2.27) (RING finger protein 160) (Zfp-294) (RING-type E3 ubiquitin transferase listerin)	LTN1 RNF160	Gallus gallus (Chicken)	1766	9031	2.3.2.27	GO:0005829; GO:0008270; GO:0043023; GO:0043161; GO:0061630; GO:0072344; GO:1990112; GO:1990116	NA	NA	NA	KOG0803;COG5219;	NA	19753at2759;	NA	NA	NA	GO:0061630;GO:1990112;GO:1990116
aten_0.1.m1.17497.m1	0	NET1_MOUSE	blastp	K06843	YES	PF00055.16;PF01759.20;PF00053.23	O09118	reviewed	Netrin-1	Ntn1	Mus musculus (Mouse)	604	10090	NA	GO:0001764; GO:0005201; GO:0005576; GO:0005604; GO:0005737; GO:0006915; GO:0006930; GO:0007097; GO:0007265; GO:0007409; GO:0007411; GO:0008284; GO:0030334; GO:0030517; GO:0030879; GO:0031012; GO:0032488; GO:0033564; GO:0042472; GO:0045773; GO:0051963; GO:0060603; GO:0061643; GO:0062023; GO:0071944; GO:0098609; GO:2000147	mmu:18208;	18208;	ENSMUST00000021284;ENSMUST00000108674;	KOG3512;ENOG410XS7U;	K06843;	858946at2759;	NA	NA	R-MMU-373752;R-MMU-418885;	GO:0005515
aten_0.1.m1.11850.m1	3.3e-83	STRAA_BOVIN	blastp	K08271	NA	PF00069.24;PF07714.16	Q5E9J9	reviewed	STE20-related kinase adapter protein alpha (STRAD alpha) (STE20-related adapter protein)	STRADA LYK5 STRAD	Bos taurus (Bovine)	373	9913	NA	GO:0000165; GO:0004674; GO:0005524; GO:0005634; GO:0005737; GO:0006611; GO:0007049; GO:0023014; GO:0030295; GO:0031098; GO:0032147; GO:0048812	bta:515024;	515024;	ENSBTAT00000000061;ENSBTAT00000079716;	KOG0582;ENOG410XSWS;	K08271;	995563at2759;	NA	NA	R-BTA-380972;	GO:0004672;GO:0005524;GO:0006468
aten_0.1.m1.36778.m1	3.06e-35	CHCH2_MOUSE	blastp	K22758	NA	PF06747.12;PF08583.9;PF09849.8	Q9D1L0	reviewed	Coiled-coil-helix-coiled-coil-helix domain-containing protein 2	Chchd2	Mus musculus (Mouse)	153	10090	NA	GO:0005634; GO:0005739; GO:0005758; GO:0007005; GO:0008134; GO:0043565; GO:0045944; GO:1900037	mmu:14004;	14004;	ENSMUST00000094280;	KOG4090;ENOG41126E7;	K22758;	1611117at2759;	NA	NA	NA
aten_0.1.m1.9183.m1	1.37e-09	TRPC5_HUMAN	blastp	NA	NA	NA	Q9UL62	reviewed	Short transient receptor potential channel 5 (TrpC5) (Transient receptor protein 5) (TRP-5) (hTRP-5) (hTRP5)	TRPC5 TRP5	Homo sapiens (Human)	973	9606	NA	GO:0003779; GO:0005262; GO:0005737; GO:0005886; GO:0005887; GO:0006816; GO:0006828; GO:0007204; GO:0007399; GO:0008284; GO:0010800; GO:0015279; GO:0030182; GO:0030276; GO:0030425; GO:0030426; GO:0034703; GO:0034704; GO:0042805; GO:0043025; GO:0045121; GO:0045773; GO:0050774; GO:0051117; GO:0051480; GO:0070588; GO:0070679; GO:1902630	hsa:7224;	7224;	ENST00000262839;	KOG3609;ENOG410XQ0Y;	K04968;	824310at2759;	NA	NA	R-HSA-3295583;R-HSA-418890;	GO:0005262;GO:0016020;GO:0070588
aten_0.1.m1.24540.m1	6.15e-07	PIF1_YEAST	blastp	NA	NA	PF05970.13	P07271	reviewed	ATP-dependent DNA helicase PIF1 (EC 3.6.4.12) (DNA repair and recombination helicase PIF1) (Petite integration frequency protein 1) (Telomere stability protein 1)	PIF1 TST1 YML061C YM9958.01C	Saccharomyces cerevisiae (strain ATCC 204508 / S288c) (Baker's yeast)	859	559292	3.6.4.12	GO:0000002; GO:0000722; GO:0000723; GO:0000727; GO:0000733; GO:0003678; GO:0003697; GO:0005524; GO:0005634; GO:0005657; GO:0005730; GO:0005739; GO:0005743; GO:0006260; GO:0006310; GO:0010521; GO:0031966; GO:0032211; GO:0032508; GO:0043141; GO:0043596; GO:0044806; GO:0051276; GO:0051880; GO:0071932	sce:YML061C;	854941;	NA	NA	K15255;	NA	YEAST:G3O-32656-MONOMER;	3.6.4.12;	NA	GO:0000723;GO:0003678;GO:0006281
aten_0.1.m1.6251.m1	4.74e-108	DNMBP_HUMAN	blastp	K20705	NA	PF00621.19;PF03114.17;PF14604.5;PF07653.16;PF00018.27;PF08239.10;PF16702.4;PF06560.10;PF06347.12;PF14389.5	Q6XZF7	reviewed	Dynamin-binding protein (Scaffold protein Tuba)	DNMBP ARHGEF36 KIAA1010 TUBA	Homo sapiens (Human)	1577	9606	NA	GO:0005089; GO:0005794; GO:0005795; GO:0005856; GO:0005911; GO:0007568; GO:0008360; GO:0035023; GO:0035556; GO:0045202; GO:0098793	hsa:23268;	23268;	ENST00000324109 [Q6XZF7-1];	KOG3519;KOG4225;ENOG410XT9S;	K20705;	207472at2759;	NA	NA	NA	GO:0005515;GO:0005089;GO:0035023;GO:0005737;GO:0005085;GO:0035556
aten_0.1.m1.22962.m1	7.37e-56	CLIP2_HUMAN	blastp	K10422	NA	PF01302.24	Q9UDT6	reviewed	CAP-Gly domain-containing linker protein 2 (Cytoplasmic linker protein 115) (CLIP-115) (Cytoplasmic linker protein 2) (Williams-Beuren syndrome chromosomal region 3 protein) (Williams-Beuren syndrome chromosomal region 4 protein)	CLIP2 CYLN2 KIAA0291 WBSCR3 WBSCR4 WSCR4	Homo sapiens (Human)	1046	9606	NA	GO:0005875; GO:0005881; GO:0008017; GO:0035371; GO:0051010	hsa:7461;	7461;	ENST00000223398 [Q9UDT6-1];ENST00000361545 [Q9UDT6-2];ENST00000395060 [Q9UDT6-1];	KOG4568;COG5244;	K10422;	1437076at2759;	NA	NA	NA
aten_0.1.m1.8498.m1	0	MP2K1_XENLA	blastp	K04368	NA	PF00069.24;PF07714.16;PF07387.10;PF12330.7	Q05116	reviewed	Dual specificity mitogen-activated protein kinase kinase 1 (MAP kinase kinase 1) (MAPKK 1) (EC 2.7.12.2) (ERK activator kinase 1) (MAPK/ERK kinase 1) (MEK1)	map2k1	Xenopus laevis (African clawed frog)	395	8355	2.7.12.2	GO:0004674; GO:0004713; GO:0005524; GO:0005634; GO:0005737; GO:0005815	xla:379991;	379991;	NA	NA	K04368;	688282at2759;	NA	2.7.12.2;	NA	GO:0004672;GO:0005524;GO:0006468
aten_0.1.m1.1991.m1	2.07e-85	ZSWM2_HUMAN	blastp	K15716	NA	PF13639.5;PF17123.4;PF00569.16;PF13923.5;PF04434.16;PF12678.6;PF00097.24;PF14634.5;PF12861.6;PF11793.7	Q8NEG5	reviewed	E3 ubiquitin-protein ligase ZSWIM2 (EC 2.3.2.27) (MEKK1-related protein X) (MEX) (RING-type E3 ubiquitin transferase ZSWIM2) (ZZ-type zinc finger-containing protein 2) (Zinc finger SWIM domain-containing protein 2)	ZSWIM2 ZZZ2	Homo sapiens (Human)	633	9606	2.3.2.27	GO:0000209; GO:0006915; GO:0008270; GO:0043621; GO:0061630; GO:1902043	hsa:151112;	151112;	ENST00000295131;	KOG0800;ENOG41121N2;	K15716;	797346at2759;	NA	NA	NA	GO:0008270;GO:0061630
aten_0.1.m1.14106.m1	4.34e-69	RL23A_RAT	blastp	K02893	NA	PF03939.12;PF00276.19;PF03666.12;PF15229.5;PF00469.19	P62752	reviewed	60S ribosomal protein L23a	Rpl23a	Rattus norvegicus (Rat)	156	10116	NA	GO:0000027; GO:0003735; GO:0005634; GO:0006412; GO:0008283; GO:0022625; GO:0070180; GO:1904841	rno:360572;	360572;	ENSRNOT00000035657;	KOG1751;COG0089;	K02893;	1436090at2759;	NA	NA	NA	GO:0003735;GO:0005840;GO:0006412
aten_0.1.m1.22155.m1	0	XRN2_MOUSE	blastp	K12619	NA	PF03159.17;PF14392.5;PF07379.10;PF00098.22;PF02064.14	Q9DBR1	reviewed	5'-3' exoribonuclease 2 (EC 3.1.13.-) (Protein Dhm1)	Xrn2 Dhm1	Mus musculus (Mouse)	951	10090	3.1.13.-	GO:0000175; GO:0000738; GO:0001147; GO:0004534; GO:0005634; GO:0005730; GO:0006281; GO:0006310; GO:0006353; GO:0006397; GO:0007017; GO:0007283; GO:0008409; GO:0016070; GO:0016235; GO:0021766; GO:0030182; GO:0046872; GO:0060041	mmu:24128;	24128;	ENSMUST00000028921 [Q9DBR1-1];	KOG2044;COG5049;	K12619;	685597at2759;	NA	NA	R-MMU-6791226;	GO:0003676;GO:0004527;GO:0004534;GO:0005634;GO:0006139
aten_0.1.m1.19863.m1	0	CAC1A_APIME	blastp	K04857	NA	PF00520.30;PF16905.4;PF08763.10;PF08016.11;PF09972.8;PF16118.4	C9D7C2	reviewed	Voltage-dependent calcium channel type A subunit alpha-1 (Cacophony protein)	CAC	Apis mellifera (Honeybee)	1904	7460	NA	GO:0005245; GO:0005509; GO:0005891; GO:0034765	ame:408764;	408764;	NA	KOG2301;COG1226;	NA	NA	NA	NA	NA	GO:0005245;GO:0005891;GO:0070588;GO:0005216;GO:0006811;GO:0016020;GO:0055085;GO:0005509
aten_0.1.m1.12763.m1	0	EXC6B_HUMAN	blastp	K19985	NA	PF04091.11;PF09088.10;PF08700.10;PF16320.4	Q9Y2D4	reviewed	Exocyst complex component 6B (Exocyst complex component Sec15B) (SEC15-like protein 2)	EXOC6B KIAA0919 SEC15B SEC15L2	Homo sapiens (Human)	811	9606	NA	GO:0000145; GO:0006887; GO:0006893; GO:0006904; GO:0015031; GO:0016020	hsa:23233;	23233;	ENST00000272427 [Q9Y2D4-1];	KOG2176;ENOG410XQAE;	K19985;	185623at2759;	NA	NA	NA	GO:0000145;GO:0006904
aten_0.1.m1.22133.m1	0	SRP54_MOUSE	blastp	K03106	NA	PF00448.21;PF02978.18;PF02881.18;PF02492.18;PF01656.22;PF13671.5;PF09439.9;PF13207.5;PF00004.28;PF01926.22;PF03308.15;PF16575.4;PF09974.8;PF01583.19;PF13191.5;PF13401.5;PF04851.14;PF13604.5;PF06414.11;PF10662.8;PF03205.13;PF13238.5;PF01591.17;PF13521.5;PF03029.16;PF13614.5;PF02223.16;PF13245.5;PF13479.5;PF00503.19;PF02374.14	P14576	reviewed	Signal recognition particle 54 kDa protein (SRP54)	Srp54	Mus musculus (Mouse)	504	10090	NA	GO:0003924; GO:0005525; GO:0005634; GO:0005737; GO:0005786; GO:0005829; GO:0006614; GO:0008144; GO:0008312; GO:0016607; GO:0019003; GO:0030942; GO:0043021	mmu:24067;mmu:665155;	24067;665155;	ENSMUST00000021407 [P14576-1];ENSMUST00000110708 [P14576-1];ENSMUST00000220578 [P14576-1];	KOG0780;COG0541;	K03106;	463152at2759;	NA	NA	R-MMU-1799339;	GO:0006614;GO:0008312;GO:0048500;GO:0005525;GO:0003924
aten_0.1.m1.1029.m1	0	LRRK2_HUMAN	blastp	K08844	NA	PF00069.24;PF07714.16;PF13855.5;PF12799.6;PF16095.4;PF08477.12;PF14580.5;PF00071.21;PF13606.5;PF12796.6;PF00023.29;PF13401.5;PF05729.11;PF00560.32;PF00931.21;PF13637.5;PF13191.5;PF13306.5;PF05783.10;PF14783.5	Q5S007	reviewed	Leucine-rich repeat serine/threonine-protein kinase 2 (EC 2.7.11.1) (Dardarin)	LRRK2 PARK8	Homo sapiens (Human)	2527	9606	2.7.11.1	GO:0000149; GO:0000165; GO:0000186; GO:0000187; GO:0000287; GO:0001933; GO:0001934; GO:0003779; GO:0003924; GO:0004672; GO:0004674; GO:0004708; GO:0005096; GO:0005524; GO:0005525; GO:0005615; GO:0005634; GO:0005737; GO:0005739; GO:0005741; GO:0005743; GO:0005759; GO:0005764; GO:0005768; GO:0005783; GO:0005794; GO:0005798; GO:0005802; GO:0005829; GO:0005886; GO:0005902; GO:0006468; GO:0006606; GO:…	hsa:120892;	120892;	ENST00000298910;	ENOG410IRBK;KOG0192;COG1100;COG4886;	K08844;	14978at2759;	NA	NA	R-HSA-8857538;	GO:0005515;GO:0004672;GO:0005524;GO:0006468
aten_0.1.m1.1670.m1	4.15e-118	VGLU3_RAT	blastp	NA	NA	PF07690.15;PF00083.23;PF13347.5	Q7TSF2	reviewed	Vesicular glutamate transporter 3 (VGluT3) (Solute carrier family 17 member 8)	Slc17a8 Vglut3	Rattus norvegicus (Rat)	588	10116	NA	GO:0003407; GO:0005313; GO:0005326; GO:0005737; GO:0005771; GO:0006814; GO:0007420; GO:0007605; GO:0015293; GO:0016021; GO:0030054; GO:0030285; GO:0030425; GO:0030672; GO:0031410; GO:0035249; GO:0043025; GO:0043204; GO:0043679; GO:0045202; GO:0050803; GO:0060076; GO:0090102; GO:0097440; GO:0097441; GO:0097451; GO:0098700; GO:1990030	rno:266767;	266767;	ENSRNOT00000010207;ENSRNOT00000092527;	KOG2532;ENOG410XPWC;	K12302;	497052at2759;	NA	NA	R-RNO-428643;	GO:0005887;GO:0055085
aten_0.1.m1.19700.m1	4.2e-36	MASP1_RAT	blastp	NA	YES	PF00089.25;PF00084.19;PF13365.5;PF09342.10;PF01440.15	Q8CHN8	reviewed	Mannan-binding lectin serine protease 1 (EC 3.4.21.-) (Complement factor MASP-3) (Complement-activating component of Ra-reactive factor) (Mannose-binding lectin-associated serine protease 1) (MASP-1) (Mannose-binding protein-associated serine protease) (Ra-reactive factor serine protease p100) (RaRF) (Serine protease 5) [Cleaved into: Mannan-binding lectin serine protease 1 heavy chain; Mannan-bi…	Masp1 Crarf Masp3	Rattus norvegicus (Rat)	704	10116	3.4.21.-	GO:0001867; GO:0004252; GO:0005509; GO:0005615; GO:0006956; GO:0042803; GO:0048306	rno:64023;	64023;	ENSRNOT00000047678 [Q8CHN8-3];	NA	K03992;	156878at2759;	NA	NA	R-RNO-166662;R-RNO-166663;R-RNO-2855086;R-RNO-3000480;	GO:0004252;GO:0006508
aten_0.1.m1.5850.m1	8.18e-133	HNRL1_HUMAN	blastp	K15047	NA	PF13671.5;PF00622.27;PF06414.11;PF13238.5;PF13401.5;PF00931.21;PF08477.12;PF11236.7;PF00004.28	Q9BUJ2	reviewed	Heterogeneous nuclear ribonucleoprotein U-like protein 1 (Adenovirus early region 1B-associated protein 5) (E1B-55 kDa-associated protein 5) (E1B-AP5)	HNRNPUL1 E1BAP5 HNRPUL1	Homo sapiens (Human)	856	9606	NA	GO:0000398; GO:0003723; GO:0005634; GO:0005654; GO:0006396; GO:0009615; GO:0019899	hsa:11100;	11100;	ENST00000378215 [Q9BUJ2-3];ENST00000392006 [Q9BUJ2-1];ENST00000593587 [Q9BUJ2-4];ENST00000595018 [Q9BUJ2-4];ENST00000602130 [Q9BUJ2-2];	KOG2242;ENOG410XSBV;	K15047;	778148at2759;	NA	NA	R-HSA-72163;	GO:0005515
aten_0.1.m1.20724.m1	1.37e-134	ACE_DROME	blastp	NA	YES	PF01401.17	Q10714	reviewed	Angiotensin-converting enzyme (EC 3.4.15.1) (Dipeptidyl carboxypeptidase I) (Kininase II)	Ance Race CG8827	Drosophila melanogaster (Fruit fly)	615	7227	3.4.15.1	GO:0004180; GO:0005615; GO:0005886; GO:0006508; GO:0007289; GO:0007291; GO:0007552; GO:0008237; GO:0008238; GO:0008239; GO:0008241; GO:0009609; GO:0046872	dme:Dmel_CG8827;	34805;	NA	KOG3690;ENOG410XPJ3;	K01283;	422699at2759;	NA	3.4.15.1;	R-DME-2022377;	GO:0006508;GO:0008237;GO:0008241;GO:0016020
aten_0.1.m1.11708.m1	7.85e-63	VTI1A_HUMAN	blastp	K08493	NA	PF05008.14;PF12352.7;PF02601.14	Q96AJ9	reviewed	Vesicle transport through interaction with t-SNAREs homolog 1A (Vesicle transport v-SNARE protein Vti1-like 2) (Vti1-rp2)	VTI1A	Homo sapiens (Human)	217	9606	NA	GO:0000139; GO:0000149; GO:0005484; GO:0005768; GO:0005776; GO:0005789; GO:0005794; GO:0005829; GO:0006623; GO:0006888; GO:0006891; GO:0006896; GO:0006914; GO:0008021; GO:0012507; GO:0016021; GO:0030136; GO:0031201; GO:0031902; GO:0032588; GO:0042147; GO:0043025; GO:0043231; GO:0044306; GO:0048280; GO:0048471; GO:0050882; GO:0090161	hsa:143187;	143187;	ENST00000393077 [Q96AJ9-2];ENST00000432306 [Q96AJ9-1];	KOG1666;ENOG4111J90;	K08493;	831280at2759;	NA	NA	R-HSA-6811438;R-HSA-6811440;	GO:0016020;GO:0016192;GO:0006886
aten_0.1.m1.31329.m1	1.9e-33	MTR1A_SHEEP	blastp	NA	NA	PF00001.20;PF11710.7;PF10328.8;PF13853.5;PF09489.9;PF12822.6	P48040	reviewed	Melatonin receptor type 1A (Mel-1A-R) (Mel1a receptor)	MTNR1A	Ovis aries (Sheep)	366	9940	NA	GO:0005886; GO:0008502; GO:0016021	oas:443022;	443022;	NA	NA	K04285;	907115at2759;	NA	NA	NA	GO:0004930;GO:0007186;GO:0016021
aten_0.1.m1.21874.m1	2.62e-41	CCD97_MOUSE	blastp	NA	NA	PF09747.8;PF15730.4;PF17417.1	Q9DBT3	reviewed	Coiled-coil domain-containing protein 97	Ccdc97 D7Ertd462e	Mus musculus (Mouse)	340	10090	NA	NA	mmu:52132;	52132;	ENSMUST00000002683;	KOG3044;ENOG4111QQ2;	NA	1227195at2759;	NA	NA	NA
aten_0.1.m1.15679.m1	0	EF2_CHICK	blastp	K03234	NA	PF00009.26;PF03764.17;PF00679.23;PF14492.5;PF03144.24;PF01926.22	Q90705	reviewed	Elongation factor 2 (EF-2)	EEF2	Gallus gallus (Chicken)	858	9031	NA	GO:0003746; GO:0003924; GO:0005525; GO:0005737; GO:0005829; GO:0006414; GO:0043022; GO:1990904	gga:396325;	396325;	NA	KOG0469;COG0480;	K03234;	140796at2759;	NA	NA	NA	GO:0003924;GO:0005525
aten_0.1.m1.4827.m1	0	SDHA_PIG	blastp	K00234	NA	PF00890.23;PF02910.19;PF07992.13;PF01134.21;PF01946.16;PF01494.18;PF01266.23;PF03486.13	Q0QF01	reviewed	Succinate dehydrogenase [ubiquinone] flavoprotein subunit, mitochondrial (EC 1.3.5.1) (Flavoprotein subunit of complex II) (Fp)	SDHA	Sus scrofa (Pig)	664	9823	1.3.5.1	GO:0000104; GO:0005743; GO:0005749; GO:0006099; GO:0006121; GO:0008177; GO:0009055; GO:0022904; GO:0045282; GO:0050660; GO:0055114	NA	NA	ENSSSCT00000031591;	NA	NA	NA	NA	NA	NA	GO:0016491;GO:0055114;GO:0006099;GO:0016627;GO:0050660;GO:0022900
aten_0.1.m1.34662.m1	5.6e-21	PGBD4_HUMAN	blastp	NA	NA	PF13843.5	Q96DM1	reviewed	PiggyBac transposable element-derived protein 4	PGBD4	Homo sapiens (Human)	585	9606	NA	NA	hsa:161779;	161779;	ENST00000397766;	ENOG410IEX6;ENOG410XVJ3;	NA	1139412at2759;	NA	NA	NA
aten_0.1.m1.14726.m1	5.34e-46	MORN4_BOVIN	blastp	NA	NA	PF02493.19	Q0VD26	reviewed	MORN repeat-containing protein 4 (Retinophilin)	MORN4	Bos taurus (Bovine)	146	9913	NA	GO:0005737; GO:0032426; GO:0032433; GO:0048678	bta:614519;	614519;	ENSBTAT00000014795;	KOG0231;COG4642;	NA	1532474at2759;	NA	NA	NA
aten_0.1.m1.21546.m1	7.88e-92	CW15A_XENLA	blastp	K12863	NA	PF04889.11;PF00233.18	Q6NUB2	reviewed	Protein CWC15 homolog A	cwc15-a	Xenopus laevis (African clawed frog)	228	8355	NA	GO:0000398; GO:0003723; GO:0005634; GO:0071007	xla:414727;	414727;	NA	NA	K12863;	1576404at2759;	NA	NA	NA	GO:0000398;GO:0005681
aten_0.1.m1.15320.m1	1.02e-135	ABTB1_HUMAN	blastp	K10520	NA	PF00651.30;PF12796.6;PF13637.5;PF13857.5;PF13606.5;PF00023.29;PF07707.14	Q969K4	reviewed	Ankyrin repeat and BTB/POZ domain-containing protein 1 (Elongation factor 1A-binding protein)	ABTB1 BPOZ PP2259	Homo sapiens (Human)	478	9606	NA	GO:0000151; GO:0003746; GO:0005730; GO:0005829; GO:0005886	hsa:80325;	80325;	ENST00000232744 [Q969K4-1];ENST00000453791 [Q969K4-2];ENST00000468137 [Q969K4-2];	KOG0511;COG0666;	K10520;	871743at2759;	NA	NA	NA	GO:0005515
aten_0.1.m1.18891.m1	8.2e-143	HELZ_MOUSE	blastp	K12573	NA	PF00773.18;PF13086.5;PF13087.5;PF13245.5;PF13604.5;PF02562.15;PF13401.5;PF04851.14;PF00580.20;PF09848.8;PF13191.5;PF00437.19;PF13538.5;PF00004.28;PF01637.17;PF07728.13;PF07145.14	Q6DFV5	reviewed	Probable helicase with zinc finger domain (EC 3.6.4.-)	Helz Kiaa0054	Mus musculus (Mouse)	1964	10090	3.6.4.-	GO:0003723; GO:0004386; GO:0005524; GO:0005634; GO:0005829; GO:0035194; GO:0043186; GO:0046872	mmu:78455;	78455;	ENSMUST00000075012 [Q6DFV5-3];ENSMUST00000100305 [Q6DFV5-2];ENSMUST00000106746 [Q6DFV5-1];	KOG1804;COG1112;	NA	286011at2759;	NA	NA	NA	GO:0003723;GO:0004540
aten_0.1.m1.32305.m1	3.09e-19	SRCR1_PATPE	blastp	NA	NA	PF00530.17;PF15494.5;PF08036.10	F7J220	reviewed	Scavenger receptor cysteine-rich domain superfamily protein (ApSRCR1)	SRCR1	Patiria pectinifera (Starfish) (Asterina pectinifera)	1128	7594	NA	GO:0005044; GO:0006909; GO:0016021; GO:0030659; GO:0045087	NA	NA	NA	NA	NA	NA	NA	NA	NA	GO:0016020;GO:0005044
aten_0.1.m1.951.m1	0	CFA46_HUMAN	blastp	NA	NA	PF10134.8;PF07719.16;PF13181.5;PF00515.27	Q8IYW2	reviewed	Cilia- and flagella-associated protein 46 (Tetratricopeptide repeat protein 40)	CFAP46 C10orf123 C10orf124 C10orf92 C10orf93 TTC40	Homo sapiens (Human)	2715	9606	NA	GO:0005930; GO:0035082; GO:0060294	hsa:54777;	54777;	ENST00000368585 [Q8IYW2-2];ENST00000368586 [Q8IYW2-1];	ENOG410IIR7;ENOG410ZIIM;	NA	462717at2759;	NA	NA	NA	GO:0005515;GO:0035082;GO:0060294
aten_0.1.m1.19738.m1	6.25e-37	SAAR2_ACRMI	blastp	NA	YES	NA	B3EWY8	reviewed	Skeletal aspartic acid-rich protein 2 (Fragment)	NA	Acropora millepora (Staghorn coral) (Heteropora millepora)	390	45264	NA	GO:0016021	NA	NA	NA	NA	NA	NA	NA	NA	NA
aten_0.1.m1.11749.m1	3.17e-54	GPSM2_HUMAN	blastp	NA	NA	PF13424.5;PF13176.5;PF00515.27;PF13374.5;PF13181.5;PF07719.16;PF10579.8;PF13431.5;PF13174.5;PF13428.5;PF13432.5;PF16068.4;PF13414.5;PF13429.5;PF11192.7;PF10516.8;PF14938.5;PF08238.11;PF12862.6;PF07720.11;PF14833.5;PF10602.8;PF17140.3;PF01535.19;PF04297.13	P81274	reviewed	G-protein-signaling modulator 2 (Mosaic protein LGN)	GPSM2 LGN	Homo sapiens (Human)	684	9606	NA	GO:0000132; GO:0000166; GO:0001965; GO:0005092; GO:0005737; GO:0005813; GO:0005829; GO:0005938; GO:0007052; GO:0007186; GO:0008022; GO:0016328; GO:0019904; GO:0031291; GO:0032991; GO:0042802; GO:0043621; GO:0051301; GO:0051661; GO:0060236; GO:0070840; GO:0097431; GO:0097575; GO:0099738; GO:1904778; GO:1905832	hsa:29899;	29899;	ENST00000264126;ENST00000406462;ENST00000642355;	KOG1130;ENOG410XP6N;	K15837;	733786at2759;	NA	NA	R-HSA-418594;	GO:0005515
aten_0.1.m1.18754.m1	0	VPP1_MOUSE	blastp	K02154	NA	PF01496.18;PF09108.9;PF04612.11;PF07303.12;PF03961.12;PF00038.20;PF16326.4	Q9Z1G4	reviewed	V-type proton ATPase 116 kDa subunit a isoform 1 (V-ATPase 116 kDa isoform a1) (Clathrin-coated vesicle/synaptic vesicle proton pump 116 kDa subunit) (Vacuolar adenosine triphosphatase subunit Ac116) (Vacuolar proton pump subunit 1) (Vacuolar proton translocating ATPase 116 kDa subunit a isoform 1)	Atp6v0a1 Atp6n1	Mus musculus (Mouse)	839	10090	NA	GO:0000220; GO:0005737; GO:0005794; GO:0005829; GO:0005886; GO:0007035; GO:0008021; GO:0015991; GO:0016241; GO:0016471; GO:0016607; GO:0030285; GO:0042470; GO:0043229; GO:0043231; GO:0046961; GO:0048471; GO:0051117; GO:1901998	mmu:11975;	11975;	ENSMUST00000044721 [Q9Z1G4-2];ENSMUST00000092663 [Q9Z1G4-3];ENSMUST00000103110 [Q9Z1G4-1];	KOG2189;COG1269;	K02154;	181796at2759;	NA	NA	R-MMU-1222556;R-MMU-6798695;R-MMU-77387;R-MMU-917977;R-MMU-983712;	GO:0000220;GO:0015078;GO:0033179;GO:1902600
aten_0.1.m1.1222.m1	8.62e-109	VMAT2_BOVIN	blastp	K08155	NA	PF07690.15;PF10260.8	Q27963	reviewed	Synaptic vesicular amine transporter (Monoamine transporter) (Solute carrier family 18 member 2) (Vesicular amine transporter 2) (VAT2)	SLC18A2 VMAT2	Bos taurus (Bovine)	517	9913	NA	GO:0005335; GO:0006836; GO:0008504; GO:0015238; GO:0015842; GO:0016021; GO:0030672; GO:0035864; GO:0042583; GO:0043195; GO:0097159	bta:282471;	282471;	NA	KOG3764;ENOG410XW69;	K08155;	956763at2759;	NA	NA	NA	GO:0005887;GO:0055085
aten_0.1.m1.37398.m1	3.54e-47	NLRC3_HUMAN	blastp	NA	NA	PF13516.5;PF05729.11;PF12799.6;PF13191.5;PF07693.13;PF00560.32;PF13401.5;PF00004.28;PF00910.21;PF13481.5;PF14484.5;PF13855.5	Q7RTR2	reviewed	NLR family CARD domain-containing protein 3 (CARD15-like protein) (Caterpiller protein 16.2) (CLR16.2) (NACHT, LRR and CARD domains-containing protein 3) (Nucleotide-binding oligomerization domain protein 3)	NLRC3 NOD3	Homo sapiens (Human)	1065	9606	NA	GO:0005524; GO:0005737; GO:0005815; GO:0005829; GO:0007249; GO:0014067; GO:0032088; GO:0032687; GO:0032688; GO:0032715; GO:0032720; GO:0035556; GO:0036312; GO:0042110; GO:0043124; GO:0045824; GO:0048147; GO:0048471; GO:0050680; GO:0050728; GO:1900016; GO:1900226; GO:1901223	hsa:197358;	197358;	ENST00000359128 [Q7RTR2-1];ENST00000615877 [Q7RTR2-3];	NA	K22614;	259987at2759;	NA	NA	R-HSA-3270619;	GO:0005515
aten_0.1.m1.26424.m1	7.03e-85	DHPR_BOVIN	blastp	K00357	NA	PF13561.5;PF00106.24	Q3T0Z7	reviewed	Dihydropteridine reductase (EC 1.5.1.34) (HDHPR) (Quinoid dihydropteridine reductase)	QDPR	Bos taurus (Bovine)	242	9913	1.5.1.34	GO:0004155; GO:0005737; GO:0006559; GO:0006729; GO:0070402; GO:0070404	bta:618084;	618084;	ENSBTAT00000055681;	KOG4022;ENOG4111D6J;	K00357;	1585354at2759;	NA	NA	R-BTA-71182;	GO:0016491
aten_0.1.m1.12675.m1	2.93e-19	GAPR1_HUMAN	blastp	NA	YES	PF00188.25	Q9H4G4	reviewed	Golgi-associated plant pathogenesis-related protein 1 (GAPR-1) (Golgi-associated PR-1 protein) (Glioma pathogenesis-related protein 2) (GliPR 2)	GLIPR2 C9orf19 GAPR1	Homo sapiens (Human)	154	9606	NA	GO:0000139; GO:0005615; GO:0010634; GO:0010718; GO:0042803; GO:0070062; GO:0070374	hsa:152007;	152007;	ENST00000377960;	KOG3017;COG2340;	NA	1528782at2759;	NA	NA	NA	GO:0005576
aten_0.1.m1.9235.m1	1.6e-90	LIN41_DANRE	blastp	NA	NA	PF01436.20;PF00630.18;PF17170.3;PF00643.23;PF13445.5;PF00097.24;PF15227.5;PF16288.4;PF08450.11;PF13920.5;PF15869.4;PF14447.5;PF13923.5;PF13449.5;PF14634.5;PF09134.9;PF04423.13;PF10459.8;PF05087.11	E7FAM5	reviewed	E3 ubiquitin-protein ligase TRIM71 (EC 2.3.2.27) (Protein lin-41 homolog) (RING-type E3 ubiquitin transferase TRIM71) (Tripartite motif-containing protein 71)	trim71 lin41	Danio rerio (Zebrafish) (Brachydanio rerio)	824	7955	2.3.2.27	GO:0000082; GO:0000209; GO:0000932; GO:0004842; GO:0008270; GO:0008543; GO:0010172; GO:0010586; GO:0021915; GO:0035198; GO:0035278; GO:0043161; GO:0051865; GO:0060964; GO:0061630; GO:0072089; GO:2000177	NA	NA	ENSDART00000113483;	ENOG410ITG8;ENOG410XSQC;	NA	NA	NA	NA	R-DRE-983168;	GO:0008270;GO:0005515
aten_0.1.m1.25692.m1	5.37e-09	IGLO5_MOUSE	blastp	NA	YES	PF07679.15;PF13927.5;PF13895.5;PF07686.16;PF08205.11;PF15574.5;PF02440.14	Q8HW98	reviewed	IgLON family member 5	Iglon5	Mus musculus (Mouse)	336	10090	NA	GO:0005576	mmu:210094;	210094;	ENSMUST00000107974;	ENOG410IQJC;ENOG41102WA;	K06773;	583722at2759;	NA	NA	NA
aten_0.1.m1.20777.m1	3.35e-72	PROF_CLYJA	blastp	K05759	NA	PF00235.18	P18321	reviewed	Profilin	NA	Clypeaster japonicus (Sand dollar)	140	7644	NA	GO:0003779; GO:0005737; GO:0005856	NA	NA	NA	NA	NA	NA	NA	NA	NA	GO:0003779
aten_0.1.m1.7370.m1	1.42e-30	RS29_IXOSC	blastp	K02980	NA	PF00253.20	Q4PM47	reviewed	40S ribosomal protein S29	RpS29	Ixodes scapularis (Black-legged tick) (Deer tick)	56	6945	NA	GO:0002181; GO:0003735; GO:0005791; GO:0008270; GO:0022627; GO:0042788	NA	NA	NA	KOG3506;COG0199;	NA	NA	NA	NA	NA	GO:0003735;GO:0005840;GO:0006412;GO:0008270;GO:0003723;GO:0015935
aten_0.1.m1.17262.m1	1.01e-07	ANK1_MOUSE	blastp	NA	NA	PF13424.5;PF13374.5;PF00791.19;PF00515.27;PF07719.16;PF13176.5;PF00931.21;PF13191.5;PF00004.28;PF13181.5;PF13432.5;PF14938.5;PF01637.17;PF13401.5;PF05729.11;PF14559.5;PF00005.26;PF12968.6;PF04212.17;PF13174.5;PF13041.5;PF13428.5;PF13481.5;PF13371.5;PF00910.21;PF01995.15;PF08238.11	Q02357	reviewed	Ankyrin-1 (ANK-1) (Erythrocyte ankyrin)	Ank1 Ank-1	Mus musculus (Mouse)	1862	10090	NA	GO:0005634; GO:0005886; GO:0006779; GO:0006888; GO:0007165; GO:0008093; GO:0009898; GO:0010638; GO:0014731; GO:0015672; GO:0016020; GO:0016529; GO:0019899; GO:0019903; GO:0030018; GO:0030507; GO:0030673; GO:0030863; GO:0031430; GO:0031672; GO:0042383; GO:0043005; GO:0043194; GO:0044325; GO:0045211; GO:0048821; GO:0051117; GO:0055072; GO:0072659	mmu:11733;	11733;	ENSMUST00000033947 [Q02357-8];ENSMUST00000110688 [Q02357-5];ENSMUST00000121075 [Q02357-7];	KOG4177;COG0666;	K10380;	1011028at2759;	NA	NA	R-MMU-445095;R-MMU-447043;R-MMU-6807878;	GO:0005515;GO:0005524
aten_0.1.m1.9186.m1	1.35e-28	GP2_CANLF	blastp	NA	NA	PF00100.22;PF01822.18;PF16839.4	P25291	reviewed	Pancreatic secretory granule membrane major glycoprotein GP2 (Pancreatic zymogen granule membrane protein GP-2)	GP2	Canis lupus familiaris (Dog) (Canis familiaris)	509	9615	NA	GO:0005576; GO:0005886; GO:0031225	NA	NA	NA	ENOG410IVSV;ENOG410YDU6;	NA	NA	NA	NA	NA
aten_0.1.m1.22531.m1	4.78e-26	KINX_DICDI	blastp	NA	NA	PF00069.24;PF07714.16;PF04111.11;PF14073.5;PF15294.5;PF07373.10;PF10473.8;PF09766.8;PF01496.18;PF04156.13;PF15905.4;PF14932.5;PF12325.7;PF14662.5;PF08647.10;PF02403.21;PF09177.10;PF11740.7;PF07989.10;PF15796.4;PF11932.7;PF04678.12	Q23915	reviewed	Probable serine/threonine-protein kinase kinX (EC 2.7.11.1)	kinX DDB_G0283391	Dictyostelium discoideum (Slime mold)	1094	44689	2.7.11.1	GO:0004674; GO:0005524	ddi:DDB_G0283391;	8624121;	NA	ENOG410IZYG;COG0515;	K05743;	NA	NA	NA	NA	GO:0005524;GO:0004672;GO:0006468
aten_0.1.m1.15315.m1	0	SACS_HUMAN	blastp	K17592	NA	PF05168.13;PF13589.5;PF00226.30	Q9NZJ4	reviewed	Sacsin (DnaJ homolog subfamily C member 29) (DNAJC29)	SACS KIAA0730	Homo sapiens (Human)	4579	9606	NA	GO:0005634; GO:0005737; GO:0005739; GO:0006457; GO:0030424; GO:0030425; GO:0030544; GO:0051087; GO:0070628; GO:0070852; GO:0090084	hsa:26278;	26278;	ENST00000382292 [Q9NZJ4-1];ENST00000402364 [Q9NZJ4-2];	ENOG410IGIN;ENOG410XQZM;	K17592;	1502266at2759;	NA	NA	NA
aten_0.1.m1.9588.m1	1.92e-06	VRTN_DANRE	blastp	NA	NA	PF05699.13	Q08C99	reviewed	Vertnin	vrtn si:ch211-146n9.1 si:dkey-1h6.4 zgc:153349	Danio rerio (Zebrafish) (Brachydanio rerio)	677	7955	NA	GO:0000122; GO:0000785; GO:0001227	dre:555269;	555269;	NA	ENOG410IJNH;ENOG4110HRD;	NA	570582at2759;	NA	NA	NA
aten_0.1.m1.7185.m1	7.97e-16	QRFPR_HUMAN	blastp	NA	NA	PF00001.20;PF05296.12;PF13994.5	Q96P65	reviewed	Pyroglutamylated RF-amide peptide receptor (AQ27) (G-protein coupled receptor 103) (Orexigenic neuropeptide QRFP receptor) (SP9155)	QRFPR GPR103	Homo sapiens (Human)	431	9606	NA	GO:0004930; GO:0004983; GO:0005886; GO:0007186; GO:0016021	hsa:84109;	84109;	ENST00000394427;	KOG3656;ENOG410XRW9;	K08378;	953529at2759;	NA	NA	R-HSA-389397;R-HSA-416476;	GO:0004930;GO:0007186;GO:0016021
aten_0.1.m1.2157.m1	9.14e-100	CCD47_BOVIN	blastp	NA	YES	PF07946.13;PF07423.10;PF12685.6;PF02950.16	Q3ZC50	reviewed	Coiled-coil domain-containing protein 47	CCDC47	Bos taurus (Bovine)	483	9913	NA	GO:0005509; GO:0005783; GO:0005791; GO:0006983; GO:0007029; GO:0009791; GO:0016021; GO:0030433; GO:0055074	bta:540167;	540167;	ENSBTAT00000075749;ENSBTAT00000082660;	NA	NA	1337297at2759;	NA	NA	NA
aten_0.1.m1.2226.m1	1.73e-11	ZMYM2_PONAB	blastp	NA	NA	PF12012.7	Q5RDJ2	reviewed	Zinc finger MYM-type protein 2 (Zinc finger protein 198)	ZMYM2 ZNF198	Pongo abelii (Sumatran orangutan) (Pongo pygmaeus abelii)	1377	9601	NA	GO:0005634; GO:0008270	pon:100174301;	100174301;	NA	ENOG410IE8I;ENOG410XQR6;	NA	587724at2759;	NA	NA	NA
aten_0.1.m1.1695.m1	4.7e-39	USOM5_ACRMI	blastp	NA	NA	PF07645.14;PF00008.26;PF00024.25;PF12662.6;PF01410.17;PF12661.6	B8VIU6	reviewed	Uncharacterized skeletal organic matrix protein 5 (Uncharacterized SOMP-5)	NA	Acropora millepora (Staghorn coral) (Heteropora millepora)	256	45264	NA	GO:0005576	NA	NA	NA	NA	NA	NA	NA	NA	NA	GO:0005509
aten_0.1.m1.2178.m1	5.36e-38	AVL9_YEAST	blastp	NA	NA	PF09794.8;PF08616.9;PF09804.8;PF11595.7;PF02141.20	Q12500	reviewed	Late secretory pathway protein AVL9 (APL2 VPS1 synthetic lethal protein 9)	AVL9 YLR114C L2941	Saccharomyces cerevisiae (strain ATCC 204508 / S288c) (Baker's yeast)	764	559292	NA	GO:0005737; GO:0005934; GO:0005935; GO:0006892	sce:YLR114C;	850805;	NA	NA	NA	NA	YEAST:G3O-32259-MONOMER;	NA	NA
aten_0.1.m1.23366.m1	8.04e-23	ALP1_ARATH	blastp	NA	NA	PF13359.5;PF04827.13	Q94K49	reviewed	Protein ANTAGONIST OF LIKE HETEROCHROMATIN PROTEIN 1 (EC 3.1.-.-)	ALP1 At3g63270 F16M2.120	Arabidopsis thaliana (Mouse-ear cress)	396	3702	3.1.-.-	GO:0003682; GO:0004518; GO:0005634; GO:0031936; GO:0035098; GO:0035102; GO:0046872	ath:AT3G63270;	825502;	NA	KOG4585;ENOG411206Y;	K23222;	822378at2759;	NA	NA	NA
aten_0.1.m1.29654.m1	2.8e-10	MSHA_RHOJR	blastp	NA	NA	PF00534.19;PF13692.5;PF13439.5;PF07216.11;PF13524.5;PF02349.14	Q0SF06	reviewed	D-inositol 3-phosphate glycosyltransferase (EC 2.4.1.250) (N-acetylglucosamine-inositol-phosphate N-acetylglucosaminyltransferase) (GlcNAc-Ins-P N-acetylglucosaminyltransferase)	mshA RHA1_ro02073	Rhodococcus jostii (strain RHA1)	452	101510	2.4.1.250	GO:0000287; GO:0008375; GO:0010125; GO:0102710	rha:RHA1_ro02073;	NA	NA	ENOG4107R5M;COG0438;	K15521;	NA	NA	NA	NA	GO:0004197;GO:0006508
aten_0.1.m1.18940.m1	3.3e-90	TRPA1_HUMAN	blastp	K06694	NA	PF12796.6;PF13637.5;PF00023.29;PF13606.5;PF13857.5;PF00520.30;PF11929.7;PF08068.11	O75762	reviewed	Transient receptor potential cation channel subfamily A member 1 (Ankyrin-like with transmembrane domains protein 1) (Transformation-sensitive protein p120)	TRPA1 ANKTM1	Homo sapiens (Human)	1119	9606	NA	GO:0005886; GO:0005887; GO:0006811; GO:0007166; GO:0009409; GO:0010033; GO:0014070; GO:0015267; GO:0015278; GO:0019233; GO:0032421; GO:0042542; GO:0042802; GO:0048265; GO:0050955; GO:0050966; GO:0050968; GO:0051289; GO:0070588; GO:0097604	hsa:8989;	8989;	ENST00000262209;	KOG0510;COG0666;	K04984;	361612at2759;	NA	NA	R-HSA-3295583;	GO:0005515;GO:0005216;GO:0006811;GO:0016020;GO:0055085
aten_0.1.m1.27799.m1	1.66e-28	LIMC1_XENLA	blastp	K06084	NA	PF00307.30;PF00412.21;PF06584.12;PF11971.7;PF08608.11	Q3KQW7	reviewed	LIM and calponin homology domains-containing protein 1	limch1	Xenopus laevis (African clawed frog)	1083	8355	NA	GO:0001725; GO:0001934; GO:0003779; GO:0005737; GO:0030336; GO:0031032; GO:0046872; GO:0051496; GO:0051893	xla:734736;	734736;	NA	NA	NA	298177at2759;	NA	NA	NA	GO:0005515;GO:0023051;GO:0030155
aten_0.1.m1.10812.m1	0	P4R3A_MOUSE	blastp	K17491	NA	PF04802.14;PF00638.17;PF13925.5	Q6P2K6	reviewed	Serine/threonine-protein phosphatase 4 regulatory subunit 3A (SMEK homolog 1)	Ppp4r3a Kiaa2010 Pp4r3a Smek1	Mus musculus (Mouse)	820	10090	NA	GO:0005634; GO:0005654; GO:0005737; GO:0005815; GO:0006470; GO:0030289; GO:0045722	mmu:68734;	68734;	ENSMUST00000048305 [Q6P2K6-1];	KOG2175;ENOG410XQ7A;	K17491;	388216at2759;	NA	NA	NA
aten_0.1.m1.15385.m1	4.32e-141	CAHD1_HUMAN	blastp	NA	NA	PF02743.17;PF13519.5;PF00092.27;PF08399.10;PF13768.5;PF11775.7;PF05762.13;PF11873.7;PF10138.8	Q5VU97	reviewed	VWFA and cache domain-containing protein 1 (Cache domain-containing protein 1)	CACHD1 KIAA1573 VWCD1	Homo sapiens (Human)	1274	9606	NA	GO:0005245; GO:0005891	hsa:57685;	57685;	ENST00000371073;	KOG2353;ENOG410XPDX;	NA	260352at2759;	NA	NA	NA
aten_0.1.m1.17438.m1	2.74e-30	POGK_HUMAN	blastp	NA	NA	PF03221.15;PF09607.9;PF13518.5;PF01527.19	Q9P215	reviewed	Pogo transposable element with KRAB domain	POGK KIAA1513 LST003 SLTP003	Homo sapiens (Human)	609	9606	NA	GO:0003677; GO:0005634; GO:0006355; GO:0007275	hsa:57645;	57645;	ENST00000367875;ENST00000367876;	KOG3105;ENOG4110CDI;	NA	1343623at2759;	NA	NA	NA	GO:0003677
aten_0.1.m1.7754.m1	5.13e-30	B3GL1_PONAB	blastp	NA	NA	PF01762.20	Q5RAL7	reviewed	UDP-GalNAc:beta-1,3-N-acetylgalactosaminyltransferase 1 (Beta-1,3-GalNAc-T1) (EC 2.4.1.79) (Beta-1,3-galactosyltransferase 3) (Beta-1,3-GalTase 3) (Beta3Gal-T3) (Beta3GalT3) (b3Gal-T3) (Beta-3-Gx-T3) (Galactosylgalactosylglucosylceramide beta-D-acetyl-galactosaminyltransferase) (Globoside synthase) (UDP-N-acetylgalactosamine:globotriaosylceramide beta-1,3-N-acetylgalactosaminyltransferase)	B3GALNT1 B3GALT3	Pongo abelii (Sumatran orangutan) (Pongo pygmaeus abelii)	331	9601	2.4.1.79	GO:0000139; GO:0006486; GO:0008378; GO:0016021; GO:0047273	pon:100174453;	100174453;	NA	NA	K00719;	1037602at2759;	NA	NA	NA	GO:0006486;GO:0008378;GO:0016020
aten_0.1.m1.16654.m1	3.34e-43	MRC1_HUMAN	blastp	NA	NA	PF00059.20;PF05473.11;PF05434.10;PF11023.7	P22897	reviewed	Macrophage mannose receptor 1 (MMR) (C-type lectin domain family 13 member D) (C-type lectin domain family 13 member D-like) (Human mannose receptor) (hMR) (Macrophage mannose receptor 1-like protein 1) (CD antigen CD206)	MRC1 CLEC13D CLEC13DL MRC1L1	Homo sapiens (Human)	1456	9606	NA	GO:0001618; GO:0004888; GO:0005537; GO:0005886; GO:0005887; GO:0006898; GO:0009986; GO:0010008; GO:0038024; GO:0071222; GO:0071346; GO:0071353	hsa:4360;	4360;	ENST00000569591 [P22897-1];	ENOG410IS47;ENOG410XRS3;	K06560;	29241at2759;	NA	NA	R-HSA-1236978;
aten_0.1.m1.33818.m1	1.05e-08	SAMD5_MOUSE	blastp	NA	NA	PF00536.29;PF07647.16	Q3V1H9	reviewed	Sterile alpha motif domain-containing protein 5 (SAM domain-containing protein 5)	Samd5	Mus musculus (Mouse)	173	10090	NA	GO:0005737; GO:0031435; GO:0043507; GO:1901224	mmu:320825;	320825;	NA	ENOG410INAV;ENOG4111JDA;	NA	1498045at2759;	NA	NA	NA	GO:0005515
aten_0.1.m1.5221.m1	1.37e-106	RDHE2_HUMAN	blastp	K15734	NA	PF00106.24;PF13561.5;PF08659.9	Q8N3Y7	reviewed	Epidermal retinol dehydrogenase 2 (EPHD-2) (RDH-E2) (EC 1.1.1.105) (Retinal short-chain dehydrogenase reductase 2) (retSDR2) (Short-chain dehydrogenase/reductase family 16C member 5)	SDR16C5 RDHE2	Homo sapiens (Human)	309	9606	1.1.1.105	GO:0000122; GO:0003714; GO:0004745; GO:0005634; GO:0005783; GO:0005789; GO:0005811; GO:0008134; GO:0016021; GO:0017053; GO:0031065; GO:0033613; GO:0035067; GO:0042572; GO:0042574; GO:0043616	hsa:195814;	195814;	ENST00000303749 [Q8N3Y7-1];ENST00000396721 [Q8N3Y7-2];	KOG1201;COG1028;	K15734;	1373099at2759;	MetaCyc:ENSG00000170786-MONOMER;	1.1.1.105;	R-HSA-5365859;
aten_0.1.m1.28677.m1	9.28e-08	YMD2_CAEEL	blastp	NA	NA	NA	P34456	reviewed	Uncharacterized protein F54H12.2	F54H12.2	Caenorhabditis elegans	419	6239	NA	GO:0004748; GO:0005829; GO:0009263	cel:CELE_F54H12.2;	186266;	NA	ENOG410IF0X;ENOG4110V5U;	NA	1067083at2759;	NA	NA	R-CEL-499943;	GO:0004748;GO:0005515;GO:0005971;GO:0009263
aten_0.1.m1.17921.m1	1.82e-147	TXTP_BOVIN	blastp	K15100	NA	PF00153.26;PF07158.10	P79110	reviewed	Tricarboxylate transport protein, mitochondrial (Citrate transport protein) (CTP) (Solute carrier family 25 member 1) (Tricarboxylate carrier protein)	SLC25A1 SLC20A3	Bos taurus (Bovine)	311	9913	NA	GO:0005743; GO:0006843; GO:0016021; GO:0022857	NA	282476;	NA	KOG0756;ENOG410YAYP;	NA	1523221at2759;	NA	NA	NA
aten_0.1.m1.30523.m1	7.77e-136	SGSM2_MOUSE	blastp	K21851	NA	PF00566.17	Q80U12	reviewed	Small G protein signaling modulator 2 (RUN and TBC1 domain-containing protein 1)	Sgsm2 Kiaa0397 Rutbc1	Mus musculus (Mouse)	1005	10090	NA	GO:0005096; GO:0005737; GO:0006886; GO:0017137; GO:0034499; GO:0042470; GO:0043547; GO:0090630	mmu:97761;	97761;	ENSMUST00000057631 [Q80U12-1];ENSMUST00000081799 [Q80U12-2];	KOG1648;COG5210;	K21851;	171826at2759;	NA	NA	NA
aten_0.1.m1.2978.m1	2.74e-67	SYTL4_HUMAN	blastp	K17598	NA	PF00168.29;PF09057.9	Q96C24	reviewed	Synaptotagmin-like protein 4 (Exophilin-2) (Granuphilin)	SYTL4	Homo sapiens (Human)	671	9606	NA	GO:0001778; GO:0002576; GO:0005543; GO:0005654; GO:0005768; GO:0005815; GO:0005829; GO:0005886; GO:0006886; GO:0017137; GO:0019898; GO:0030658; GO:0031092; GO:0032418; GO:0042043; GO:0045921; GO:0046676; GO:0046872; GO:0050714; GO:0070382; GO:0071985; GO:1905684	hsa:94121;	94121;	ENST00000263033 [Q96C24-1];ENST00000276141 [Q96C24-1];ENST00000372981 [Q96C24-2];ENST00000372989 [Q96C24-1];	KOG1028;ENOG410XRME;	K17598;	916843at2759;	NA	NA	R-HSA-114608;
aten_0.1.m1.27906.m1	2.23e-40	DRAM2_RAT	blastp	K21956	NA	PF10277.8;PF01957.17	Q5BK09	reviewed	DNA damage-regulated autophagy modulator protein 2 (Transmembrane protein 77)	Dram2 Tmem77	Rattus norvegicus (Rat)	267	10116	NA	GO:0001917; GO:0005764; GO:0005765; GO:0006914; GO:0006915; GO:0007601; GO:0010506; GO:0016021; GO:0016324; GO:0045494	rno:362011;	362011;	ENSRNOT00000023903;	KOG4320;ENOG4111KNB;	K21956;	1199230at2759;	NA	NA	NA
aten_0.1.m1.31223.m1	8.93e-25	WBP2_HUMAN	blastp	K22524	NA	PF02893.19;PF11605.7;PF14470.5	Q969T9	reviewed	WW domain-binding protein 2 (WBP-2)	WBP2	Homo sapiens (Human)	261	9606	NA	GO:0000790; GO:0000978; GO:0003713; GO:0005634; GO:0005737; GO:0030331; GO:0031490; GO:0032570; GO:0033148; GO:0043627; GO:0045184; GO:0045815; GO:0045944; GO:0050847; GO:0071391; GO:0071442	hsa:23558;	23558;	ENST00000254806 [Q969T9-1];ENST00000433525 [Q969T9-2];ENST00000591399 [Q969T9-1];	KOG3294;ENOG4111FQW;	K22524;	1513129at2759;	NA	NA	NA
aten_0.1.m1.695.m1	1.15e-157	TGM1_CANLF	blastp	K05619	NA	PF00868.19;PF01841.18;PF00927.21	Q9GLK0	reviewed	Protein-glutamine gamma-glutamyltransferase K (EC 2.3.2.13) (Epidermal TGase) (Transglutaminase K) (TG(K)) (TGK) (TGase K) (Transglutaminase-1) (TGase-1)	TGM1	Canis lupus familiaris (Dog) (Canis familiaris)	815	9615	2.3.2.13	GO:0003810; GO:0010838; GO:0016020; GO:0018149; GO:0031424; GO:0045787; GO:0046872	cfa:403630;	403630;	NA	ENOG410IFMV;ENOG410XQEZ;	K05619;	297055at2759;	NA	NA	NA	GO:0003810;GO:0018149
aten_0.1.m1.20729.m1	1.12e-17	RM41A_XENLA	blastp	K17422	NA	PF09809.8	Q6DJI4	reviewed	39S ribosomal protein L41-A, mitochondrial (L41mt-A) (MRP-L41-A)	mrpl41-a	Xenopus laevis (African clawed frog)	135	8355	NA	GO:0003735; GO:0005762; GO:0006412; GO:0006915; GO:0007049; GO:1990904	xla:446312;	446312;	NA	NA	K17422;	1294210at2759;	NA	NA	NA
aten_0.1.m1.22025.m1	8.91e-117	TTC28_HUMAN	blastp	NA	NA	PF13424.5;PF13176.5;PF00515.27;PF13181.5;PF13374.5;PF12770.6;PF07719.16;PF10579.8;PF13428.5;PF13431.5;PF13174.5;PF07720.11;PF13432.5;PF11192.7;PF12968.6;PF01261.23;PF13371.5;PF01535.19;PF07721.13;PF01024.18;PF13429.5;PF14559.5;PF17391.1;PF16193.4;PF12862.6;PF10516.8;PF08960.9;PF14938.5;PF13414.5	Q96AY4	reviewed	Tetratricopeptide repeat protein 28 (TPR repeat protein 28) (TPR repeat-containing big gene cloned at Keio)	TTC28 KIAA1043 TPRBK	Homo sapiens (Human)	2481	9606	NA	GO:0000922; GO:0005737; GO:0005815; GO:0007049; GO:0007346; GO:0019900; GO:0030496; GO:0051301; GO:0072686	hsa:23331;	23331;	ENST00000397906;	KOG0548;KOG1130;COG0457;COG4995;ENOG410XP6N;	NA	733786at2759;	NA	NA	NA	GO:0005515
aten_0.1.m1.7600.m1	5.66e-165	IF4G1_HUMAN	blastp	NA	NA	PF02854.18;PF02847.16;PF02020.17;PF10083.8;PF10198.8;PF11488.7	Q04637	reviewed	Eukaryotic translation initiation factor 4 gamma 1 (eIF-4-gamma 1) (eIF-4G 1) (eIF-4G1) (p220)	EIF4G1 EIF4F EIF4G EIF4GI	Homo sapiens (Human)	1599	9606	NA	GO:0000184; GO:0001662; GO:0002191; GO:0003723; GO:0003729; GO:0003743; GO:0005524; GO:0005634; GO:0005737; GO:0005829; GO:0005844; GO:0006412; GO:0006413; GO:0006446; GO:0007005; GO:0008135; GO:0008190; GO:0008284; GO:0010507; GO:0010801; GO:0010942; GO:0016020; GO:0016032; GO:0016281; GO:0030307; GO:0030324; GO:0031369; GO:0031669; GO:0032270; GO:0032502; GO:0032947; GO:0033138; GO:0034645; GO:…	hsa:1981;	1981;	ENST00000342981 [Q04637-8];ENST00000346169 [Q04637-1];ENST00000350481 [Q04637-5];ENST00000352767 [Q04637-9];ENST00000382330 [Q04637-9];ENST00000392537 [Q04637-4];ENST00000414031 [Q04637-3];ENST00000424196 [Q04637-9];ENST00000434061 [Q04637-7];ENST00000435046 [Q04637-6];	KOG0401;ENOG410XS4P;	K03260;	594395at2759;	NA	NA	R-HSA-1169408;R-HSA-156827;R-HSA-166208;R-HSA-429947;R-HSA-450408;R-HSA-72649;R-HSA-72662;R-HSA-72702;R-HSA-72706;R-HSA-9010553;R-HSA-975956;R-HSA-975957;	GO:0003729;GO:0003743;GO:0003723;GO:0005515
aten_0.1.m1.22184.m1	1.53e-28	CE128_HUMAN	blastp	K16460	NA	PF10473.8;PF04582.11	Q6ZU80	reviewed	Centrosomal protein of 128 kDa (Cep128)	CEP128 C14orf145 C14orf61	Homo sapiens (Human)	1094	9606	NA	GO:0000922; GO:0005814; GO:0008104; GO:0120103	hsa:145508;	145508;	ENST00000216517 [Q6ZU80-3];ENST00000281129 [Q6ZU80-2];ENST00000555265 [Q6ZU80-2];	ENOG410IGDD;ENOG410XT5I;	K16460;	160423at2759;	NA	NA	NA
aten_0.1.m1.5173.m1	2.29e-07	RITA1_RAT	blastp	NA	NA	PF17066.4	Q2KJ10	reviewed	RBPJ-interacting and tubulin-associated protein 1 (RBPJ-interacting and tubulin-associated protein)	Rita1 Rita	Rattus norvegicus (Rat)	258	10116	NA	GO:0005634; GO:0005737; GO:0005813; GO:0007219; GO:0015631; GO:0022008; GO:0045746; GO:0051168	rno:288683;	288683;	ENSRNOT00000057242;	ENOG410IKKU;ENOG411251C;	NA	1387213at2759;	NA	NA	NA	GO:0007219;GO:0015631;GO:0051168
aten_0.1.m1.15995.m1	6.94e-141	TTC28_HUMAN	blastp	NA	NA	PF13176.5;PF13424.5;PF00515.27;PF13181.5;PF13374.5;PF07719.16;PF12770.6;PF13428.5;PF10579.8;PF13431.5;PF13174.5;PF11192.7;PF14938.5;PF13432.5;PF01535.19;PF07721.13;PF14559.5;PF13429.5;PF14833.5;PF13371.5;PF03108.14;PF10516.8;PF13414.5;PF17177.3;PF10602.8;PF16193.4;PF07720.11;PF08397.10	Q96AY4	reviewed	Tetratricopeptide repeat protein 28 (TPR repeat protein 28) (TPR repeat-containing big gene cloned at Keio)	TTC28 KIAA1043 TPRBK	Homo sapiens (Human)	2481	9606	NA	GO:0000922; GO:0005737; GO:0005815; GO:0007049; GO:0007346; GO:0019900; GO:0030496; GO:0051301; GO:0072686	hsa:23331;	23331;	ENST00000397906;	KOG0548;KOG1130;COG0457;COG4995;ENOG410XP6N;	NA	733786at2759;	NA	NA	NA	GO:0005515
aten_0.1.m1.27438.m1	2.28e-24	KT5AA_XENLA	blastp	NA	NA	PF00856.27	Q08AY6	reviewed	N-lysine methyltransferase KMT5A-A (EC 2.1.1.-) (Histone-lysine N-methyltransferase KMT5A-A) (EC 2.1.1.43) (Lysine-specific methylase 5A-A) (SET domain-containing protein 8-A)	kmt5a-a setd8-a	Xenopus laevis (African clawed frog)	335	8355	2.1.1.-; 2.1.1.43	GO:0005634; GO:0005694; GO:0007049; GO:0018024; GO:0051301	xla:100158384;	100158384;	NA	NA	K11428;	1460495at2759;	NA	NA	NA	GO:0005515
aten_0.1.m1.1713.m1	1.19e-26	ADRB1_XENLA	blastp	NA	NA	PF00001.20;PF10320.8;PF10328.8;PF13853.5	O42574	reviewed	Beta-1 adrenergic receptor (Beta-1 adrenoreceptor) (Beta-1 adrenoceptor) (x-BETA1AR)	adrb1	Xenopus laevis (African clawed frog)	385	8355	NA	GO:0004940; GO:0005088; GO:0005769; GO:0005886; GO:0016021; GO:0043547; GO:0045823; GO:0071880	xla:399337;	399337;	NA	NA	K04141;	NA	NA	NA	NA	GO:0004930;GO:0007186;GO:0016021
aten_0.1.m1.36086.m1	6.92e-11	ALP1_ARATH	blastp	NA	NA	PF13359.5;PF04827.13;PF09572.9	Q94K49	reviewed	Protein ANTAGONIST OF LIKE HETEROCHROMATIN PROTEIN 1 (EC 3.1.-.-)	ALP1 At3g63270 F16M2.120	Arabidopsis thaliana (Mouse-ear cress)	396	3702	3.1.-.-	GO:0003682; GO:0004518; GO:0005634; GO:0031936; GO:0035098; GO:0035102; GO:0046872	ath:AT3G63270;	825502;	NA	KOG4585;ENOG411206Y;	K23222;	822378at2759;	NA	NA	NA
aten_0.1.m1.17547.m1	0	DHX40_RAT	blastp	K18711	NA	PF04408.22;PF07717.15;PF00271.30;PF00270.28;PF13401.5;PF00437.19;PF13245.5;PF08477.12;PF13604.5;PF00071.21;PF13479.5;PF07652.13	Q5XI69	reviewed	Probable ATP-dependent RNA helicase DHX40 (EC 3.6.4.13) (DEAH box protein 40)	Dhx40	Rattus norvegicus (Rat)	779	10116	3.6.4.13	GO:0000398; GO:0003723; GO:0005524; GO:0034459	rno:287595;	287595;	ENSRNOT00000006926;ENSRNOT00000085712;	KOG0922;COG1643;	K18711;	354219at2759;	NA	NA	NA	GO:0003676;GO:0005524;GO:0004386
aten_0.1.m1.31477.m1	1.69e-35	ANR44_CHICK	blastp	NA	NA	PF13637.5;PF12796.6;PF13606.5;PF13857.5;PF00023.29	Q5F478	reviewed	Serine/threonine-protein phosphatase 6 regulatory ankyrin repeat subunit B (PP6-ARS-B) (Serine/threonine-protein phosphatase 6 regulatory subunit ARS-B) (Ankyrin repeat domain-containing protein 44)	ANKRD44 RCJMB04_2g14	Gallus gallus (Chicken)	990	9031	NA	NA	gga:424055;	424055;	ENSGALT00000012982;	KOG0504;KOG4177;COG0666;	K15503;	1115202at2759;	NA	NA	NA	GO:0005515
aten_0.1.m1.1503.m1	1.21e-162	LDB2_CHICK	blastp	K15617	NA	PF01803.15	Q9W676	reviewed	LIM domain-binding protein 2 (LDB-2) (Carboxyl-terminal LIM domain-binding protein 1) (CLIM-1) (LIM domain-binding factor CLIM1) (cLdb2)	LDB2 CLIM1	Gallus gallus (Chicken)	371	9031	NA	GO:0000122; GO:0001102; GO:0003712; GO:0005634; GO:0005667; GO:0007275; GO:0030274; GO:0045892; GO:0045944	gga:395631;	395631;	NA	KOG2181;ENOG410YZVH;	NA	849287at2759;	NA	NA	NA	GO:0003712;GO:0005634;GO:0006357;GO:0030274
aten_0.1.m1.15478.m1	7.39e-107	TIM44_MOUSE	blastp	K17804	NA	PF04280.14;PF06810.10;PF06911.11	O35857	reviewed	Mitochondrial import inner membrane translocase subunit TIM44	Timm44 Mimt44 Tim44	Mus musculus (Mouse)	452	10090	NA	GO:0005524; GO:0005739; GO:0005743; GO:0005759; GO:0006886; GO:0019899; GO:0030150; GO:0051087	mmu:21856;	21856;	ENSMUST00000003029;	KOG2580;ENOG410Y5IK;	K17804;	1041560at2759;	NA	NA	NA	GO:0030150;GO:0051087
aten_0.1.m1.10840.m1	2.64e-26	PKD2_DANRE	blastp	NA	NA	PF08016.11;PF00520.30	Q6IVV8	reviewed	Polycystin-2 (Curly up) (Cup) (Polycystic kidney disease 2 protein homolog) (Transient receptor potential cation channel subfamily P member 2)	pkd2	Danio rerio (Zebrafish) (Brachydanio rerio)	904	7955	NA	GO:0001822; GO:0001946; GO:0001947; GO:0003143; GO:0003146; GO:0003171; GO:0005261; GO:0005262; GO:0005509; GO:0005783; GO:0005856; GO:0005887; GO:0005929; GO:0007368; GO:0007507; GO:0009953; GO:0010882; GO:0015271; GO:0016020; GO:0016055; GO:0016323; GO:0016324; GO:0016328; GO:0030017; GO:0030659; GO:0032965; GO:0033017; GO:0034703; GO:0034765; GO:0042383; GO:0048793; GO:0050982; GO:0051262; GO:…	dre:432387;	432387;	ENSDART00000020412;	KOG3599;ENOG410XTGE;	K04986;	426073at2759;	NA	NA	R-DRE-5620916;	GO:0005509;GO:0016020
aten_0.1.m1.34087.m1	2.36e-69	NLRC3_HUMAN	blastp	NA	NA	PF13516.5;PF05729.11;PF13692.5;PF00534.19;PF13191.5;PF00931.21;PF00560.32;PF13579.5;PF09341.9;PF05086.11;PF13524.5;PF13238.5;PF12226.7;PF04889.11;PF06524.11	Q7RTR2	reviewed	NLR family CARD domain-containing protein 3 (CARD15-like protein) (Caterpiller protein 16.2) (CLR16.2) (NACHT, LRR and CARD domains-containing protein 3) (Nucleotide-binding oligomerization domain protein 3)	NLRC3 NOD3	Homo sapiens (Human)	1065	9606	NA	GO:0005524; GO:0005737; GO:0005815; GO:0005829; GO:0007249; GO:0014067; GO:0032088; GO:0032687; GO:0032688; GO:0032715; GO:0032720; GO:0035556; GO:0036312; GO:0042110; GO:0043124; GO:0045824; GO:0048147; GO:0048471; GO:0050680; GO:0050728; GO:1900016; GO:1900226; GO:1901223	hsa:197358;	197358;	ENST00000359128 [Q7RTR2-1];ENST00000615877 [Q7RTR2-3];	NA	K22614;	259987at2759;	NA	NA	R-HSA-3270619;	GO:0005515
aten_0.1.m1.16520.m1	1.71e-79	MFSD6_HUMAN	blastp	NA	NA	PF12832.6;PF07690.15;PF03825.15	Q6ZSS7	reviewed	Major facilitator superfamily domain-containing protein 6 (Macrophage MHC class I receptor 2 homolog)	MFSD6 MMR2	Homo sapiens (Human)	791	9606	NA	GO:0016020; GO:0016021	hsa:54842;	54842;	ENST00000281416;ENST00000392328;	KOG3762;ENOG410YMHR;	NA	628784at2759;	NA	NA	NA
aten_0.1.m1.4935.m1	0	CAND1_PONAB	blastp	K17263	NA	PF08623.9;PF13513.5;PF13646.5;PF02985.21;PF12717.6;PF07571.12;PF10363.8;PF11865.7;PF00790.18;PF08064.12;PF03224.13;PF11698.7;PF16213.4;PF04546.12;PF11705.7	Q5R6L5	reviewed	Cullin-associated NEDD8-dissociated protein 1 (Cullin-associated and neddylation-dissociated protein 1) (p120 CAND1)	CAND1	Pongo abelii (Sumatran orangutan) (Pongo pygmaeus abelii)	1230	9601	NA	GO:0005634; GO:0005737; GO:0010265; GO:0016567; GO:0031461	pon:100173509;	100173509;	NA	KOG1824;ENOG410XPK4;	K17263;	194023at2759;	NA	NA	NA	GO:0010265
aten_0.1.m1.22122.m1	2.11e-145	CYSK_EMENI	blastp	K01738	NA	PF00291.24	P50867	reviewed	Cysteine synthase 1 (CS 1) (EC 2.5.1.-) (EC 2.5.1.47) (O-acetylserine (thiol)-lyase 1) (OAS-TL 1) (O-acetylserine sulfhydrylase 1) (O-succinylserine sulfhydrylase)	cysB cysE AN8057	Emericella nidulans (strain FGSC A4 / ATCC 38163 / CBS 112.46 / NRRL 194 / M139) (Aspergillus nidulans)	370	227321	2.5.1.-; 2.5.1.47	GO:0004124; GO:0005737; GO:0005739; GO:0006520; GO:0006534; GO:0006535; GO:0008652; GO:0030170; GO:0080146	ani:AN8057.2;	2869229;	NA	NA	K01738;	1016546at2759;	NA	NA	NA	GO:0006535
aten_0.1.m1.30622.m1	6.38e-10	PO21_NASVI	blastp	NA	NA	PF00078.26	Q03278	reviewed	Retrovirus-related Pol polyprotein from type-1 retrotransposable element R2 (Retrovirus-related Pol polyprotein from type I retrotransposable element R2) [Includes: Reverse transcriptase (EC 2.7.7.49); Endonuclease] (Fragment)	NA	Nasonia vitripennis (Parasitic wasp)	1025	7425	2.7.7.49	GO:0003676; GO:0003964; GO:0004519; GO:0046872	NA	NA	NA	NA	NA	NA	NA	NA	NA
aten_0.1.m1.3389.m1	4.47e-170	RS10B_BOVIN	blastp	NA	NA	PF02493.19;PF05181.11	Q1JPG1	reviewed	Radial spoke head 10 homolog B	RSPH10B	Bos taurus (Bovine)	840	9913	NA	NA	NA	NA	NA	KOG0231;COG4642;	NA	1309439at2759;	NA	NA	NA
aten_0.1.m1.32824.m1	8.74e-10	MSHA_ACIC1	blastp	NA	NA	PF00534.19;PF13692.5	A0LQY9	reviewed	D-inositol 3-phosphate glycosyltransferase (EC 2.4.1.250) (N-acetylglucosamine-inositol-phosphate N-acetylglucosaminyltransferase) (GlcNAc-Ins-P N-acetylglucosaminyltransferase)	mshA Acel_0073	Acidothermus cellulolyticus (strain ATCC 43068 / 11B)	448	351607	2.4.1.250	GO:0000287; GO:0008375; GO:0010125; GO:0102710	ace:Acel_0073;	NA	NA	ENOG4107R5M;COG0438;	K15521;	694191at2;	ACEL351607:G1G7K-78-MONOMER;	NA	NA
aten_0.1.m1.6077.m1	1.01e-172	ACTC_HALRO	blastp	NA	NA	PF00022.18;PF13716.5;PF06723.12	P53461	reviewed	Actin, nonmuscle [Cleaved into: Actin, nonmuscle, intermediate form]	CA1	Halocynthia roretzi (Sea squirt) (Cynthia roretzi)	376	7729	NA	GO:0005524; GO:0005737; GO:0005856	NA	NA	NA	NA	NA	NA	NA	NA	NA
aten_0.1.m1.16216.m1	2.76e-14	MSHA_ACIC1	blastp	NA	NA	PF00534.19;PF13692.5;PF13524.5	A0LQY9	reviewed	D-inositol 3-phosphate glycosyltransferase (EC 2.4.1.250) (N-acetylglucosamine-inositol-phosphate N-acetylglucosaminyltransferase) (GlcNAc-Ins-P N-acetylglucosaminyltransferase)	mshA Acel_0073	Acidothermus cellulolyticus (strain ATCC 43068 / 11B)	448	351607	2.4.1.250	GO:0000287; GO:0008375; GO:0010125; GO:0102710	ace:Acel_0073;	NA	NA	ENOG4107R5M;COG0438;	K15521;	694191at2;	ACEL351607:G1G7K-78-MONOMER;	NA	NA
aten_0.1.m1.3817.m1	6.05e-17	LSH7_ARATH	blastp	NA	NA	PF04852.11;PF15493.5;PF02267.16;PF12268.7	Q9ZVA0	reviewed	Protein LIGHT-DEPENDENT SHORT HYPOCOTYLS 7 (Protein ORGAN BOUNDARY 7)	LSH7 OBO7 At1g78815 F9K20.14	Arabidopsis thaliana (Mouse-ear cress)	195	3702	NA	GO:0003677; GO:0005634; GO:0007275; GO:0009299; GO:0009416; GO:0090698	ath:AT1G78815;	844218;	NA	ENOG410IW2V;ENOG410Y75T;	NA	1383354at2759;	NA	NA	NA
aten_0.1.m1.3802.m1	0	PCKGM_MOUSE	blastp	K01596	NA	PF00821.17;PF17297.1	Q8BH04	reviewed	Phosphoenolpyruvate carboxykinase [GTP], mitochondrial (PEPCK-M) (EC 4.1.1.32)	Pck2	Mus musculus (Mouse)	640	10090	4.1.1.32	GO:0004611; GO:0004613; GO:0005525; GO:0005739; GO:0005829; GO:0006090; GO:0006094; GO:0006107; GO:0006116; GO:0019543; GO:0030145; GO:0032024; GO:0032869; GO:0033993; GO:0042594; GO:0046327; GO:0070365; GO:0071333; GO:0071549	mmu:74551;	74551;	ENSMUST00000226519;	KOG3749;COG1274;	K01596;	286671at2759;	NA	NA	R-MMU-70263;	GO:0004611;GO:0006094;GO:0005525;GO:0017076;GO:0004613
aten_0.1.m1.1764.m1	2.94e-57	A1IA5_LOXHI	blastp	NA	YES	PF13653.5;PF03009.16	C0JAR2	reviewed	Phospholipase D LhSicTox-alphaIA2av (PLD) (EC 3.1.4.4) (Dermonecrotic toxin) (Sphingomyelin phosphodiesterase D) (SMD) (SMase D) (Sphingomyelinase D) (Fragment)	NA	Loxosceles hirsuta (Recluse spider)	273	571525	3.1.4.4	GO:0004630; GO:0005576; GO:0006629; GO:0044179; GO:0046872; GO:0070290; GO:0090729	NA	NA	NA	NA	NA	NA	NA	NA	NA	GO:0006629;GO:0008081
aten_0.1.m1.1086.m1	2.59e-93	CP27A_RAT	blastp	K00488	NA	PF00067.21	P17178	reviewed	Sterol 26-hydroxylase, mitochondrial (EC 1.14.15.15) (5-beta-cholestane-3-alpha,7-alpha,12-alpha-triol 26-hydroxylase) (Cytochrome P-450C27/25) (Cytochrome P450 27) (Sterol 27-hydroxylase) (Vitamin D(3) 25-hydroxylase)	Cyp27a1 Cyp27	Rattus norvegicus (Rat)	533	10116	1.14.15.15	GO:0005506; GO:0005739; GO:0005740; GO:0005743; GO:0006699; GO:0006700; GO:0006706; GO:0006707; GO:0008123; GO:0008203; GO:0008386; GO:0020037; GO:0030343; GO:0030544; GO:0031073; GO:0047749	rno:301517;	301517;	NA	KOG0159;COG2124;	K00488;	871849at2759;	MetaCyc:MONOMER-14308;	NA	R-RNO-193368;	GO:0005506;GO:0016705;GO:0020037;GO:0055114
aten_0.1.m1.26490.m1	0	TTC28_HUMAN	blastp	NA	NA	PF13176.5;PF13424.5;PF00515.27;PF13181.5;PF13374.5;PF07719.16;PF10579.8;PF13431.5;PF13428.5;PF13174.5;PF14938.5;PF13432.5;PF11192.7;PF12770.6;PF13429.5;PF00995.22;PF12968.6;PF07721.13;PF10516.8;PF14559.5;PF17177.3;PF11619.7;PF17140.3	Q96AY4	reviewed	Tetratricopeptide repeat protein 28 (TPR repeat protein 28) (TPR repeat-containing big gene cloned at Keio)	TTC28 KIAA1043 TPRBK	Homo sapiens (Human)	2481	9606	NA	GO:0000922; GO:0005737; GO:0005815; GO:0007049; GO:0007346; GO:0019900; GO:0030496; GO:0051301; GO:0072686	hsa:23331;	23331;	ENST00000397906;	KOG0548;KOG1130;COG0457;COG4995;ENOG410XP6N;	NA	733786at2759;	NA	NA	NA	GO:0005515
aten_0.1.m1.12032.m1	1.8e-90	RL23_RAT	blastp	K02894	NA	PF00238.18	P62832	reviewed	60S ribosomal protein L23	Rpl23	Rattus norvegicus (Rat)	140	10116	NA	GO:0000122; GO:0001223; GO:0003735; GO:0005654; GO:0005730; GO:0005840; GO:0006412; GO:0008284; GO:0010628; GO:0014069; GO:0022625; GO:0031625; GO:0032986; GO:0050821; GO:0070180; GO:0071157; GO:0071158; GO:0072717; GO:1901798; GO:1990948; GO:2000059	rno:29282;	29282;	ENSRNOT00000005471;	KOG0901;COG0093;	K02894;	1374830at2759;	NA	NA	R-RNO-156827;R-RNO-1799339;R-RNO-6791226;R-RNO-72689;R-RNO-72706;R-RNO-975956;R-RNO-975957;	GO:0003735;GO:0005840;GO:0006412
aten_0.1.m1.1300.m1	0	MLH1_HUMAN	blastp	K08734	NA	PF16413.4;PF01119.18;PF13589.5;PF02518.25	P40692	reviewed	DNA mismatch repair protein Mlh1 (MutL protein homolog 1)	MLH1 COCA2	Homo sapiens (Human)	756	9606	NA	GO:0000289; GO:0000712; GO:0000795; GO:0001673; GO:0003682; GO:0005524; GO:0005634; GO:0005654; GO:0005712; GO:0005715; GO:0006298; GO:0006303; GO:0007060; GO:0007129; GO:0007283; GO:0008630; GO:0009617; GO:0016020; GO:0016321; GO:0016446; GO:0016887; GO:0019899; GO:0032137; GO:0032300; GO:0032389; GO:0043060; GO:0045141; GO:0045190; GO:0045950; GO:0048298; GO:0048304; GO:0048477; GO:0051257	hsa:4292;	4292;	ENST00000231790 [P40692-1];ENST00000435176 [P40692-3];ENST00000455445 [P40692-2];ENST00000458205 [P40692-2];ENST00000536378 [P40692-2];ENST00000539477 [P40692-2];	KOG1979;COG0323;	K08734;	853728at2759;	NA	NA	R-HSA-5358565;R-HSA-5358606;R-HSA-5545483;R-HSA-5632987;R-HSA-6796648;R-HSA-912446;	GO:0005524;GO:0006298;GO:0030983;GO:0016887;GO:0032300
aten_0.1.m1.7293.m1	0	CRNL1_HUMAN	blastp	K12869	NA	PF02184.15;PF13428.5;PF05843.13;PF14559.5;PF13431.5;PF13432.5;PF08311.11;PF13371.5;PF13424.5;PF08640.10;PF07719.16;PF09303.9;PF13181.5;PF13174.5	Q9BZJ0	reviewed	Crooked neck-like protein 1 (Crooked neck homolog) (hCrn)	CRNKL1 CRN CGI-201 MSTP021	Homo sapiens (Human)	848	9606	NA	GO:0000245; GO:0000398; GO:0000974; GO:0003723; GO:0005634; GO:0005654; GO:0005681; GO:0016607; GO:0071007; GO:0071013; GO:0071014	hsa:51340;	51340;	ENST00000377340 [Q9BZJ0-1];ENST00000496549 [Q9BZJ0-5];ENST00000536226 [Q9BZJ0-2];	KOG1915;ENOG410XQJF;	K12869;	355408at2759;	NA	NA	R-HSA-72163;	GO:0005515;GO:0006396
aten_0.1.m1.10372.m1	2.55e-176	TTC28_HUMAN	blastp	NA	NA	PF13424.5;PF13176.5;PF00515.27;PF13181.5;PF13374.5;PF07719.16;PF12770.6;PF13428.5;PF10579.8;PF13431.5;PF11192.7;PF13174.5;PF14938.5;PF13432.5;PF07721.13;PF14559.5;PF13414.5;PF09248.9;PF01024.18;PF01535.19;PF17177.3;PF10516.8;PF14833.5;PF07720.11;PF10602.8;PF02458.14;PF02321.17;PF12895.6	Q96AY4	reviewed	Tetratricopeptide repeat protein 28 (TPR repeat protein 28) (TPR repeat-containing big gene cloned at Keio)	TTC28 KIAA1043 TPRBK	Homo sapiens (Human)	2481	9606	NA	GO:0000922; GO:0005737; GO:0005815; GO:0007049; GO:0007346; GO:0019900; GO:0030496; GO:0051301; GO:0072686	hsa:23331;	23331;	ENST00000397906;	KOG0548;KOG1130;COG0457;COG4995;ENOG410XP6N;	NA	733786at2759;	NA	NA	NA	GO:0005515
aten_0.1.m1.13745.m1	5.55e-25	PIF1_RAT	blastp	NA	NA	PF05970.13;PF13604.5;PF02689.13;PF13191.5;PF13086.5;PF13245.5;PF04156.13;PF13538.5;PF13476.5;PF13555.5;PF13401.5;PF03664.12;PF11842.7	Q1HG60	reviewed	ATP-dependent DNA helicase PIF1 (EC 3.6.4.12) (DNA repair and recombination helicase PIF1) (PIF1/RRM3 DNA helicase-like protein)	Pif1	Rattus norvegicus (Rat)	637	10116	3.6.4.12	GO:0000002; GO:0000287; GO:0000723; GO:0000784; GO:0005524; GO:0005657; GO:0005739; GO:0006260; GO:0006281; GO:0006310; GO:0010521; GO:0017116; GO:0032211; GO:0032508; GO:0033682; GO:0042162; GO:0043141; GO:0051880	rno:367645;	367645;	ENSRNOT00000021265;	KOG0987;COG0507;	K15255;	931726at2759;	NA	NA	NA	GO:0000723;GO:0003678;GO:0006281
aten_0.1.m1.28113.m1	0	FGGY_MOUSE	blastp	NA	NA	PF02782.15;PF00370.20	A2AJL3	reviewed	FGGY carbohydrate kinase domain-containing protein (EC 2.7.1.-)	Fggy	Mus musculus (Mouse)	552	10090	2.7.1.-	GO:0005623; GO:0019150; GO:0019321; GO:0046835; GO:0070050	mmu:75578;	75578;	ENSMUST00000043335 [A2AJL3-2];ENSMUST00000079223 [A2AJL3-1];	ENOG410IR1J;COG1069;	NA	1252682at2759;	NA	NA	NA	GO:0005975;GO:0016773
aten_0.1.m1.29877.m1	3.33e-13	MSHA_CORU7	blastp	NA	NA	PF00534.19;PF13692.5;PF13439.5;PF13524.5;PF13579.5	B1VEI4	reviewed	D-inositol 3-phosphate glycosyltransferase (EC 2.4.1.250) (N-acetylglucosamine-inositol-phosphate N-acetylglucosaminyltransferase) (GlcNAc-Ins-P N-acetylglucosaminyltransferase)	mshA cu0213	Corynebacterium urealyticum (strain ATCC 43042 / DSM 7109)	424	504474	2.4.1.250	GO:0000287; GO:0008375; GO:0010125; GO:0102710	cur:cu0213;	NA	NA	ENOG4107R5M;COG0438;	K15521;	694191at2;	NA	NA	NA	GO:0004197;GO:0006508
aten_0.1.m1.24412.m1	6.22e-13	DDIAS_MOUSE	blastp	NA	NA	PF08646.9;PF00643.23	Q6NZG4	reviewed	DNA damage-induced apoptosis suppressor protein (Nitric oxide-inducible gene protein)	Ddias Noxin	Mus musculus (Mouse)	898	10090	NA	GO:0005634; GO:0005737; GO:0006915; GO:0006974; GO:0007286; GO:0030097; GO:0034644; GO:0071345; GO:0071447; GO:0071480; GO:0071850; GO:0097752; GO:1902230; GO:2000270	NA	NA	NA	ENOG410IGF0;ENOG41122YI;	NA	NA	NA	NA	NA
aten_0.1.m1.7639.m1	7.09e-91	CROCC_MOUSE	blastp	NA	NA	PF04156.13;PF05911.10;PF16664.4;PF04582.11;PF08614.10;PF12789.6	Q8CJ40	reviewed	Rootletin (Ciliary rootlet coiled-coil protein)	Crocc Kiaa0445	Mus musculus (Mouse)	2009	10090	NA	GO:0001917; GO:0003779; GO:0005198; GO:0005813; GO:0005814; GO:0005829; GO:0005886; GO:0007098; GO:0008104; GO:0010457; GO:0010669; GO:0015629; GO:0019894; GO:0032053; GO:0033365; GO:0035253; GO:0045494; GO:0045724; GO:0051656; GO:1903566	mmu:230872;	230872;	ENSMUST00000040222 [Q8CJ40-2];ENSMUST00000097816 [Q8CJ40-2];ENSMUST00000102491 [Q8CJ40-1];ENSMUST00000168157 [Q8CJ40-2];	ENOG410IFAN;ENOG410XPG3;	K16469;	76868at2759;	NA	NA	NA	GO:0007098;GO:0035253
aten_0.1.m1.296.m1	7.73e-33	AR_BOMMO	blastp	K04210	NA	PF00001.20;PF10320.8;PF13853.5;PF12669.6	Q8WPA2	reviewed	Allatostatin-A receptor (BAR)	AR	Bombyx mori (Silk moth)	361	7091	NA	GO:0004930; GO:0005886; GO:0016021; GO:0042562; GO:0042923	bmor:692587;	692587;	NA	KOG3656;ENOG410XRW9;	K04233;	1294084at2759;	NA	NA	NA	GO:0016021;GO:0004930;GO:0007186
aten_0.1.m1.1841.m1	2.02e-39	TAXB1_PONAB	blastp	K21347	NA	PF07888.10;PF07989.10;PF07926.11;PF16562.4	Q5R4U3	reviewed	Tax1-binding protein 1 homolog	TAX1BP1	Pongo abelii (Sumatran orangutan) (Pongo pygmaeus abelii)	813	9601	NA	GO:0006915; GO:0046872	pon:100189828;	100173910;100189828;	NA	NA	K21347;	179838at2759;	NA	NA	NA
aten_0.1.m1.14058.m1	1.92e-27	RIPL1_MOUSE	blastp	K20173	NA	PF09744.8;PF11461.7;PF16559.4;PF12329.7;PF03962.14;PF00038.20;PF10136.8;PF14077.5;PF02183.17	Q9JJC6	reviewed	RILP-like protein 1 (Rab-interacting lysosomal-like protein 1)	Rilpl1 MNCb-2440	Mus musculus (Mouse)	406	10090	NA	GO:0003382; GO:0005654; GO:0005737; GO:0005813; GO:0005814; GO:0005829; GO:0005886; GO:0005929; GO:0031267; GO:0036064; GO:0046983; GO:0051959; GO:0060271; GO:1901214; GO:1903445	mmu:75695;	75695;	ENSMUST00000062153;	ENOG410IRRU;ENOG410ZCJ1;	K20173;	890179at2759;	NA	NA	NA	GO:0046983
aten_0.1.m1.30221.m1	3.3e-29	PP1RB_DANRE	blastp	NA	NA	PF07491.10;PF05793.11;PF04889.11;PF04592.13;PF15761.4	Q568K2	reviewed	E3 ubiquitin-protein ligase PPP1R11 (EC 2.3.2.27) (Protein phosphatase 1 regulatory subunit 11)	ppp1r11 zgc:110245	Danio rerio (Zebrafish) (Brachydanio rerio)	122	7955	2.3.2.27	GO:0004865; GO:0005634; GO:0006511; GO:0008157; GO:0032515; GO:0035308; GO:0050710; GO:0050830; GO:0061630	dre:550290;	550290;	ENSDART00000052352;	KOG4102;ENOG41126IN;	K17553;	1599272at2759;	NA	NA	NA	GO:0004865;GO:0032515
aten_0.1.m1.6277.m1	2.29e-35	CNTP2_HUMAN	blastp	NA	YES	PF01410.17;PF00008.26;PF00147.17;PF12662.6;PF12661.6	Q9UHC6	reviewed	Contactin-associated protein-like 2 (Cell recognition molecule Caspr2)	CNTNAP2 CASPR2 KIAA0868	Homo sapiens (Human)	1331	9606	NA	GO:0005769; GO:0005794; GO:0007155; GO:0007420; GO:0007612; GO:0008038; GO:0008076; GO:0009986; GO:0016020; GO:0016021; GO:0019226; GO:0019899; GO:0021756; GO:0021761; GO:0021794; GO:0021987; GO:0030424; GO:0030425; GO:0030534; GO:0030673; GO:0031175; GO:0033010; GO:0035176; GO:0042297; GO:0043025; GO:0043204; GO:0044224; GO:0045163; GO:0048812; GO:0071109; GO:0071205; GO:0071625	hsa:26047;	26047;	ENST00000361727 [Q9UHC6-1];ENST00000463592 [Q9UHC6-2];ENST00000613345 [Q9UHC6-2];ENST00000649351 [Q9UHC6-1];	KOG3516;ENOG410XPHG;	K07380;	338397at2759;	NA	NA	NA	GO:0071205;GO:0005201;GO:0005509
aten_0.1.m1.30478.m1	3.34e-07	TEF_RAT	blastp	NA	NA	PF07716.14;PF00170.20	P41224	reviewed	Thyrotroph embryonic factor	Tef	Rattus norvegicus (Rat)	301	10116	NA	GO:0000977; GO:0000978; GO:0001228; GO:0005634; GO:0042803; GO:0043565; GO:0045944; GO:0046982; GO:0048511	rno:29362;	29362;	ENSRNOT00000026258;	KOG3119;ENOG410YJ8G;	K09058;	1023460at2759;	NA	NA	NA	GO:0003700;GO:0006355
aten_0.1.m1.9350.m1	5.37e-110	DEND3_MOUSE	blastp	K20162	NA	PF02141.20;PF03456.17;PF08616.9	A2RT67	reviewed	DENN domain-containing protein 3	Dennd3 Kiaa0870	Mus musculus (Mouse)	1274	10090	NA	GO:0005737; GO:0008333; GO:0017112; GO:0044257	mmu:105841;	105841;	ENSMUST00000043414;	ENOG410IQM8;ENOG410XTT7;	K20162;	521943at2759;	NA	NA	R-MMU-8876198;	GO:0005515
aten_0.1.m1.530.m1	2.72e-22	SSBP_RAT	blastp	K03111	NA	PF00436.24;PF07614.10	P28042	reviewed	Single-stranded DNA-binding protein, mitochondrial (Mt-SSB) (MtSSB) (Single strand DNA-binding protein P16)	Ssbp1 Ssbp	Rattus norvegicus (Rat)	151	10116	NA	GO:0003697; GO:0005739; GO:0006264; GO:0009295; GO:0042645; GO:0051096	NA	NA	NA	KOG1653;COG0629;	NA	NA	NA	NA	NA	GO:0003697;GO:0006260
aten_0.1.m1.17589.m1	1.7e-21	DCBD2_RAT	blastp	NA	NA	PF00754.24;PF06679.11;PF17410.1;PF14610.5;PF05739.18;PF01102.17;PF09972.8;PF01437.24;PF17205.2;PF02009.15	Q91ZV2	reviewed	Discoidin, CUB and LCCL domain-containing protein 2 (Endothelial and smooth muscle cell-derived neuropilin-like protein)	Dcbld2 Esdn	Rattus norvegicus (Rat)	769	10116	NA	GO:0005887; GO:0009986; GO:0030308; GO:0042060	rno:155696;	155696;	NA	ENOG410II5Z;ENOG4110JCT;	NA	317808at2759;	NA	NA	NA
aten_0.1.m1.36698.m1	6.82e-140	IF5_HUMAN	blastp	K03262	NA	PF01873.16;PF02020.17;PF06844.10;PF09526.9	P55010	reviewed	Eukaryotic translation initiation factor 5 (eIF-5)	EIF5	Homo sapiens (Human)	431	9606	NA	GO:0001731; GO:0003723; GO:0003743; GO:0003924; GO:0005525; GO:0005737; GO:0005829; GO:0005886; GO:0006413; GO:0006446; GO:0008135; GO:0045296; GO:0071074; GO:0090630	hsa:1983;	1983;	ENST00000216554;ENST00000392715;ENST00000558506;	KOG2767;COG1601;	K03262;	979826at2759;	NA	NA	R-HSA-72702;R-HSA-72706;	GO:0003743;GO:0006413;GO:0005515
aten_0.1.m1.21258.m1	6.74e-48	GOT1A_MOUSE	blastp	NA	NA	PF04178.11;PF03729.12;PF07332.10	Q9DCQ3	reviewed	Vesicle transport protein GOT1A (Golgi transport 1 homolog A)	Golt1a	Mus musculus (Mouse)	133	10090	NA	GO:0000137; GO:0000139; GO:0005635; GO:0005783; GO:0005802; GO:0015031; GO:0016021; GO:0016192	mmu:68338;	68338;	ENSMUST00000094557;ENSMUST00000183489;	KOG1743;COG5120;	NA	1534843at2759;	NA	NA	NA	GO:0016192
aten_0.1.m1.35481.m1	4.52e-40	MGT4C_PIG	blastp	NA	NA	PF04666.12;PF12015.7	Q6ITT3	reviewed	Alpha-1,3-mannosyl-glycoprotein 4-beta-N-acetylglucosaminyltransferase C (EC 2.4.1.145) (N-glycosyl-oligosaccharide-glycoprotein N-acetylglucosaminyltransferase IVc) (GnT-IVc) (N-acetylglucosaminyltransferase IVc) (UDP-N-acetylglucosamine: alpha-1,3-D-mannoside beta-1,4-N-acetylglucosaminyltransferase IVc)	MGAT4C	Sus scrofa (Pig)	478	9823	2.4.1.145	GO:0000139; GO:0006486; GO:0008454; GO:0016021; GO:0046872	ssc:414851;	414851;	NA	ENOG410II76;ENOG410XPSP;	K13748;	593094at2759;	NA	NA	NA
aten_0.1.m1.17490.m1	3.41e-123	DIC_HUMAN	blastp	K13577	NA	PF00153.26	Q9UBX3	reviewed	Mitochondrial dicarboxylate carrier (Solute carrier family 25 member 10)	SLC25A10 DIC	Homo sapiens (Human)	287	9606	NA	GO:0005310; GO:0005634; GO:0005654; GO:0005739; GO:0005743; GO:0006094; GO:0006811; GO:0006835; GO:0006839; GO:0008272; GO:0015116; GO:0015117; GO:0015131; GO:0015140; GO:0015141; GO:0015297; GO:0015709; GO:0015729; GO:0016021; GO:0035435; GO:0070221; GO:0071422; GO:0071423	hsa:1468;	1468;	ENST00000331531 [Q9UBX3-2];ENST00000350690 [Q9UBX3-1];	KOG0759;ENOG410XQHU;	K13577;	1053600at2759;	NA	NA	R-HSA-1614517;R-HSA-428643;R-HSA-70263;	GO:0022857;GO:0055085
aten_0.1.m1.12308.m1	1.12e-56	RPC10_MOUSE	blastp	K03019	NA	PF01096.17;PF02150.15;PF12760.6;PF11792.7;PF14803.5;PF13717.5;PF14354.5;PF13192.5;PF00301.19;PF09723.9;PF04423.13;PF10058.8	Q9CQZ7	reviewed	DNA-directed RNA polymerase III subunit RPC10 (RNA polymerase III subunit C10) (DNA-directed RNA polymerase III subunit K) (RNA polymerase III subunit C11) (RPC11)	Polr3k	Mus musculus (Mouse)	108	10090	NA	GO:0003676; GO:0003899; GO:0005666; GO:0005730; GO:0006386; GO:0008270; GO:0042779; GO:0045087; GO:0051607	mmu:67005;	67005;	ENSMUST00000039551;	KOG2906;COG1594;	K03019;	1508693at2759;	NA	NA	R-MMU-76061;R-MMU-76066;R-MMU-76071;	GO:0003676;GO:0006351;GO:0008270;GO:0042779
aten_0.1.m1.26189.m1	3.46e-162	RRAGC_MOUSE	blastp	K16186	NA	PF04670.11;PF00025.20;PF08477.12;PF09439.9	Q99K70	reviewed	Ras-related GTP-binding protein C (Rag C) (RagC) (GTPase-interacting protein 2) (TIB929)	Rragc	Mus musculus (Mouse)	398	10090	NA	GO:0003924; GO:0005525; GO:0005634; GO:0005737; GO:0005764; GO:0009267; GO:0010506; GO:0019003; GO:0032006; GO:0032008; GO:0034198; GO:0034448; GO:0043200; GO:0043231; GO:0046982; GO:0051020; GO:0071230; GO:1903432; GO:1990131	mmu:54170;	54170;	ENSMUST00000030399 [Q99K70-1];ENSMUST00000155757 [Q99K70-2];	KOG3887;ENOG410XQS9;	K16186;	1216811at2759;	NA	NA	R-MMU-1632852;R-MMU-165159;R-MMU-166208;R-MMU-380972;R-MMU-5628897;R-MMU-8943724;	GO:0005525
aten_0.1.m1.1808.m1	1.74e-22	KI67_HUMAN	blastp	K17582	NA	PF00498.25;PF15276.5;PF16697.4	P46013	reviewed	Proliferation marker protein Ki-67 (Antigen identified by monoclonal antibody Ki-67) (Antigen KI-67) (Antigen Ki67)	MKI67	Homo sapiens (Human)	3256	9606	NA	GO:0003677; GO:0003723; GO:0005524; GO:0005634; GO:0005694; GO:0005730; GO:0007049; GO:0007088; GO:0008022; GO:0008283; GO:0016020; GO:0016604; GO:0051983; GO:1902275	hsa:4288;	4288;	ENST00000368653 [P46013-2];ENST00000368654 [P46013-1];	ENOG410JR7C;ENOG410ZXYW;	K17582;	290017at2759;	NA	NA	NA	GO:0005515
aten_0.1.m1.4392.m1	3.87e-60	CHAC1_HUMAN	blastp	K07232	NA	PF04752.11;PF06094.11	Q9BUX1	reviewed	Glutathione-specific gamma-glutamylcyclotransferase 1 (Gamma-GCG 1) (EC 4.3.2.7) (Blocks Notch protein) (Botch) (Cation transport regulator-like protein 1)	CHAC1 BOTCH	Homo sapiens (Human)	222	9606	4.3.2.7	GO:0003839; GO:0005112; GO:0005737; GO:0005802; GO:0005829; GO:0006750; GO:0006751; GO:0006986; GO:0007219; GO:0010955; GO:0022008; GO:0045746; GO:0061928; GO:0070059	hsa:79094;	79094;	ENST00000444189 [Q9BUX1-2];ENST00000446533 [Q9BUX1-1];	KOG3182;COG3703;	K07232;	NA	MetaCyc:ENSG00000128965-MONOMER;	NA	R-HSA-174403;	GO:0003839;GO:0006751
aten_0.1.m1.7140.m1	0	BECN1_PIG	blastp	K08334	NA	PF04111.11;PF15285.5;PF05130.11;PF16533.4;PF01496.18;PF05139.13;PF02181.22;PF00769.18;PF06156.12;PF14703.5;PF02601.14;PF13086.5;PF07851.12;PF10186.8;PF13600.5;PF03961.12;PF12037.7;PF09440.9	Q4A1L5	reviewed	Beclin-1 [Cleaved into: Beclin-1-C 35 kDa; Beclin-1-C 37 kDa]	BECN1 ATG6	Sus scrofa (Pig)	448	9823	NA	GO:0000045; GO:0000407; GO:0005634; GO:0005776; GO:0005789; GO:0005794; GO:0005829; GO:0006897; GO:0006914; GO:0006915; GO:0006995; GO:0007049; GO:0010008; GO:0016236; GO:0019898; GO:0031966; GO:0032258; GO:0032465; GO:0034271; GO:0034272; GO:0035032; GO:0042149; GO:0045022; GO:0045324; GO:0051301; GO:0051607	ssc:733576;	733576;	NA	KOG2751;ENOG410XQ85;	K08334;	1085752at2759;	NA	NA	NA	GO:0006914;GO:0006897;GO:0032465
aten_0.1.m1.36664.m1	0	KAT5_PONAB	blastp	K11304	NA	PF01853.17;PF11717.7;PF13508.6;PF00583.24	Q5RBG4	reviewed	Histone acetyltransferase KAT5 (EC 2.3.1.48) (60 kDa Tat-interactive protein) (Tip60) (Histone acetyltransferase HTATIP) (Lysine acetyltransferase 5)	KAT5 HTATIP TIP60	Pongo abelii (Sumatran orangutan) (Pongo pygmaeus abelii)	461	9601	2.3.1.48	GO:0000812; GO:0003713; GO:0004402; GO:0005730; GO:0006978; GO:0032777; GO:0035267; GO:0040008; GO:0045893; GO:0046872; GO:0048471	pon:100174410;	100174410;	NA	NA	K11304;	629545at2759;	NA	NA	NA	GO:0004402;GO:0006355;GO:0016573;GO:0035267
aten_0.1.m1.16020.m1	6.61e-171	CAD23_HUMAN	blastp	NA	NA	PF00028.16;PF08266.11;PF16184.4;PF12971.6;PF03413.18;PF16403.4	Q9H251	reviewed	Cadherin-23 (Otocadherin)	CDH23 KIAA1774 KIAA1812 UNQ1894/PRO4340	Homo sapiens (Human)	3354	9606	NA	GO:0005509; GO:0005886; GO:0006816; GO:0007156; GO:0007601; GO:0007605; GO:0007626; GO:0016020; GO:0016021; GO:0016339; GO:0032420; GO:0045494; GO:0050896; GO:0050953; GO:0050957; GO:0051480; GO:0060122	hsa:64072;	64072;	ENST00000224721 [Q9H251-1];ENST00000398788 [Q9H251-7];ENST00000461841 [Q9H251-5];ENST00000619887 [Q9H251-9];	KOG1219;ENOG410XPEI;	K06813;	559381at2759;	NA	NA	NA	GO:0005509;GO:0016020;GO:0005886;GO:0007155;GO:0007156
aten_0.1.m1.30317.m1	0	TTC28_HUMAN	blastp	NA	NA	PF13176.5;PF13424.5;PF00515.27;PF13181.5;PF13374.5;PF07719.16;PF12770.6;PF13428.5;PF10579.8;PF13174.5;PF13431.5;PF14938.5;PF13432.5;PF13429.5;PF10516.8;PF11192.7;PF14559.5;PF13414.5;PF07721.13;PF07720.11;PF00995.22;PF17177.3;PF12895.6;PF01535.19	Q96AY4	reviewed	Tetratricopeptide repeat protein 28 (TPR repeat protein 28) (TPR repeat-containing big gene cloned at Keio)	TTC28 KIAA1043 TPRBK	Homo sapiens (Human)	2481	9606	NA	GO:0000922; GO:0005737; GO:0005815; GO:0007049; GO:0007346; GO:0019900; GO:0030496; GO:0051301; GO:0072686	hsa:23331;	23331;	ENST00000397906;	KOG0548;KOG1130;COG0457;COG4995;ENOG410XP6N;	NA	733786at2759;	NA	NA	NA	GO:0005515
aten_0.1.m1.12744.m1	5.03e-92	SIL1_MOUSE	blastp	K14001	YES	PF08609.9;PF13513.5;PF13646.5;PF00514.22;PF02985.21;PF11698.7;PF08064.12	Q9EPK6	reviewed	Nucleotide exchange factor SIL1	Sil1	Mus musculus (Mouse)	465	10090	NA	GO:0000774; GO:0005737; GO:0005783; GO:0005788; GO:0015031	mmu:81500;	81500;	ENSMUST00000025215;	KOG2160;ENOG410Y90B;	K14001;	1501690at2759;	NA	NA	NA
aten_0.1.m1.9404.m1	1.27e-35	IR3IP_MOUSE	blastp	NA	YES	PF08571.9	Q9CR20	reviewed	Immediate early response 3-interacting protein 1	Ier3ip1	Mus musculus (Mouse)	82	10090	NA	GO:0005783; GO:0005789; GO:0005794; GO:0006888; GO:0030134; GO:0030173; GO:2000269	mmu:66191;	66191;	ENSMUST00000026487;	KOG4779;ENOG4111WBM;	K22939;	1624874at2759;	NA	NA	NA
aten_0.1.m1.22460.m1	1.1e-83	CP10_LYMST	blastp	K07438	NA	PF00067.21;PF04750.13	P48416	reviewed	Cytochrome P450 10 (EC 1.14.-.-) (CYPX)	CYP10	Lymnaea stagnalis (Great pond snail) (Helix stagnalis)	545	6523	1.14.-.-	GO:0004497; GO:0005506; GO:0016705; GO:0020037	NA	NA	NA	NA	NA	NA	NA	NA	NA	GO:0005506;GO:0016705;GO:0020037;GO:0055114
aten_0.1.m1.35057.m1	0	TERA_XENLA	blastp	K13525	NA	PF00004.28;PF02359.17;PF05496.11;PF13191.5;PF07724.13;PF13671.5;PF07728.13;PF02933.16;PF13401.5;PF06068.12;PF13238.5;PF01695.16;PF13173.5;PF00910.21;PF01078.20;PF00005.26;PF06745.12;PF09336.9;PF13521.5;PF01057.16;PF01443.17;PF01637.17;PF00158.25;PF13479.5;PF02367.16;PF00308.17;PF13481.5;PF13207.5;PF05673.12;PF07726.10;PF05729.11;PF14532.5;PF02562.15;PF04851.14;PF06414.11;PF00931.21;PF03266.14;PF1…	P23787	reviewed	Transitional endoplasmic reticulum ATPase (TER ATPase) (EC 3.6.4.6) (15S Mg(2+)-ATPase p97 subunit) (p97) (Valosin-containing protein) (VCP)	vcp	Xenopus laevis (African clawed frog)	805	8355	3.6.4.6	GO:0000785; GO:0005524; GO:0005634; GO:0005737; GO:0005783; GO:0005829; GO:0006302; GO:0006914; GO:0006974; GO:0008289; GO:0010494; GO:0010498; GO:0016236; GO:0016567; GO:0016887; GO:0018279; GO:0019985; GO:0030433; GO:0032510; GO:0034214; GO:0034605; GO:0035617; GO:0035861; GO:0036503; GO:0043161; GO:0044877; GO:0061857; GO:0097352; GO:1903843	xla:380491;	380491;	NA	NA	K13525;	194195at2759;	NA	NA	NA	GO:0005524
aten_0.1.m1.5206.m1	7.36e-167	GLSK_MOUSE	blastp	K01425	NA	PF04960.14;PF12796.6;PF13637.5;PF00023.29;PF13606.5;PF13857.5;PF14658.5	D3Z7P3	reviewed	Glutaminase kidney isoform, mitochondrial (GLS) (EC 3.5.1.2)	Gls Gls1 Kiaa0838	Mus musculus (Mouse)	674	10090	3.5.1.2	GO:0001967; GO:0002087; GO:0004359; GO:0005739; GO:0005829; GO:0006537; GO:0006543; GO:0007268; GO:0042802; GO:0051289	mmu:14660;	14660;	ENSMUST00000114510 [D3Z7P3-2];ENSMUST00000114513 [D3Z7P3-1];	KOG0506;COG2066;	K01425;	349094at2759;	NA	NA	R-MMU-210500;R-MMU-5628897;R-MMU-70614;	GO:0004359;GO:0006541;GO:0005515
aten_0.1.m1.386.m1	1.57e-44	Y7407_DICDI	blastp	NA	NA	PF13271.5;PF13401.5;PF13191.5;PF05729.11;PF06745.12;PF01637.17;PF00931.21;PF13604.5;PF09848.8;PF12644.6;PF04851.14;PF07693.13	Q54KD0	reviewed	TPR repeat-containing protein DDB_G0287407	DDB_G0287407	Dictyostelium discoideum (Slime mold)	1663	44689	NA	NA	ddi:DDB_G0287407;	8626125;	NA	KOG1840;KOG3602;ENOG4111HKV;	NA	NA	NA	NA	NA
aten_0.1.m1.24432.m1	3.54e-17	HMCN1_HUMAN	blastp	NA	NA	PF00530.17;PF07679.15;PF13927.5;PF13895.5;PF15494.5;PF00090.18;PF00047.24;PF07686.16;PF08036.10;PF16706.4;PF11465.7;PF16459.4;PF05498.10	Q96RW7	reviewed	Hemicentin-1 (Fibulin-6) (FIBL-6)	HMCN1 FIBL6	Homo sapiens (Human)	5635	9606	NA	GO:0005201; GO:0005509; GO:0005604; GO:0005913; GO:0005938; GO:0007049; GO:0007156; GO:0007157; GO:0007601; GO:0009617; GO:0032154; GO:0038023; GO:0042803; GO:0050839; GO:0051301; GO:0062023; GO:0070062	hsa:83872;	83872;	ENST00000271588 [Q96RW7-1];	KOG4475;ENOG410ZN3C;	K17341;	38313at2759;	NA	NA	NA	GO:0005044;GO:0016020
aten_0.1.m1.19502.m1	3.08e-121	SPEE_MOUSE	blastp	K00797	NA	PF01564.16;PF17284.1	Q64674	reviewed	Spermidine synthase (SPDSY) (EC 2.5.1.16) (Putrescine aminopropyltransferase)	Srm	Mus musculus (Mouse)	302	10090	2.5.1.16	GO:0004766; GO:0006596; GO:0008295; GO:0042802; GO:0042803; GO:1990830	mmu:20810;	20810;	ENSMUST00000006611;	KOG1562;COG0421;	K00797;	1059849at2759;	NA	NA	R-MMU-351202;	GO:0003824
aten_0.1.m1.2624.m1	3.51e-07	THAP2_HUMAN	blastp	NA	NA	PF05485.11	Q9H0W7	reviewed	THAP domain-containing protein 2	THAP2	Homo sapiens (Human)	228	9606	NA	GO:0000981; GO:0003677; GO:0005730; GO:0046872	hsa:83591;	83591;	ENST00000308086;	ENOG410IKCR;ENOG41122AW;	K23204;	1382095at2759;	NA	NA	NA	GO:0003676
aten_0.1.m1.29936.m1	1.19e-20	EDIL3_MOUSE	blastp	NA	NA	PF00754.24	O35474	reviewed	EGF-like repeat and discoidin I-like domain-containing protein 3 (Developmentally-regulated endothelial cell locus 1 protein) (Integrin-binding protein DEL1)	Edil3 Del1	Mus musculus (Mouse)	480	10090	NA	GO:0005178; GO:0005509; GO:0005576; GO:0007155; GO:0007275; GO:0010811	mmu:13612;	13612;	ENSMUST00000081769 [O35474-1];	ENOG410IFBC;ENOG41114BV;	NA	441415at2759;	NA	NA	NA
aten_0.1.m1.21473.m1	3.23e-07	PIDD1_HUMAN	blastp	NA	NA	PF00791.19;PF13439.5;PF06424.11	Q9HB75	reviewed	p53-induced death domain-containing protein 1 (EC 3.4.21.-) (Leucine-rich repeat and death domain-containing protein) [Cleaved into: PIDD-N; PIDD-C; PIDD-CC]	PIDD1 LRDD PIDD	Homo sapiens (Human)	910	9606	3.4.21.-	GO:0004175; GO:0005123; GO:0005225; GO:0005634; GO:0005654; GO:0005737; GO:0005794; GO:0005829; GO:0006915; GO:0006919; GO:0006974; GO:0006977; GO:0007165; GO:0016540; GO:0034702; GO:0042981; GO:0043065; GO:0043066; GO:0043122; GO:0051092; GO:0098656; GO:1902043	hsa:55367;	55367;	ENST00000347755 [Q9HB75-1];ENST00000411829 [Q9HB75-2];	KOG0619;KOG4177;COG0666;	K10130;	176487at2759;	NA	NA	R-HSA-6803207;
aten_0.1.m1.3864.m1	7.87e-17	NRL_HUMAN	blastp	NA	NA	PF03131.16;PF09789.8;PF06698.10;PF02183.17;PF00170.20	P54845	reviewed	Neural retina-specific leucine zipper protein (NRL)	NRL D14S46E	Homo sapiens (Human)	237	9606	NA	GO:0000978; GO:0000981; GO:0001228; GO:0003677; GO:0003700; GO:0003713; GO:0005634; GO:0005654; GO:0005737; GO:0005829; GO:0006366; GO:0007468; GO:0007601; GO:0043522; GO:0043565; GO:0045872; GO:0045944; GO:0046548; GO:0050896; GO:1990841	hsa:4901;	4901;	ENST00000396995 [P54845-2];ENST00000396997 [P54845-1];ENST00000397002 [P54845-1];ENST00000560550 [P54845-2];ENST00000561028 [P54845-1];ENST00000642485 [P54845-2];ENST00000643394 [P54845-1];ENST00000645740 [P54845-2];ENST00000646526 [P54845-1];ENST00000647376 [P54845-1];	KOG4196;ENOG41102C7;	K09038;	1395389at2759;	NA	NA	NA	GO:0003677;GO:0005634;GO:0006355;GO:0003700
aten_0.1.m1.24886.m1	3.7e-166	TTC28_HUMAN	blastp	NA	NA	PF13176.5;PF13424.5;PF00515.27;PF13181.5;PF13374.5;PF07719.16;PF12770.6;PF10579.8;PF13428.5;PF13174.5;PF13429.5;PF13431.5;PF11192.7;PF13432.5;PF14938.5;PF07721.13;PF10516.8;PF14559.5;PF01535.19;PF17177.3;PF00995.22;PF12895.6;PF13414.5;PF07720.11	Q96AY4	reviewed	Tetratricopeptide repeat protein 28 (TPR repeat protein 28) (TPR repeat-containing big gene cloned at Keio)	TTC28 KIAA1043 TPRBK	Homo sapiens (Human)	2481	9606	NA	GO:0000922; GO:0005737; GO:0005815; GO:0007049; GO:0007346; GO:0019900; GO:0030496; GO:0051301; GO:0072686	hsa:23331;	23331;	ENST00000397906;	KOG0548;KOG1130;COG0457;COG4995;ENOG410XP6N;	NA	733786at2759;	NA	NA	NA	GO:0005515
aten_0.1.m1.2714.m1	1.77e-36	LIP1_CAEEL	blastp	NA	NA	PF01764.24;PF12695.6;PF12146.7;PF09752.8;PF05057.13;PF11187.7;PF06259.11;PF12697.6;PF07819.12;PF00756.19;PF14657.5;PF00975.19;PF06514.10	Q9XTR8	reviewed	Lipase ZK262.3 (EC 3.1.1.-)	ZK262.3	Caenorhabditis elegans	353	6239	3.1.1.-	GO:0005576; GO:0016042; GO:0016787	cel:CELE_ZK262.3;	191267;	NA	ENOG410IQ38;ENOG410XSI0;	NA	612344at2759;	NA	NA	NA	GO:0006629
aten_0.1.m1.27231.m1	1.48e-13	CRT_CLOAB	blastp	NA	NA	PF00378.19;PF11693.7	P52046	reviewed	Short-chain-enoyl-CoA hydratase (EC 4.2.1.150) (3-hydroxybutyryl-CoA dehydratase) (Crotonase)	crt CA_C2712	Clostridium acetobutylicum (strain ATCC 824 / DSM 792 / JCM 1419 / LMG 5710 / VKM B-1787)	261	272562	4.2.1.150	GO:0016829; GO:0019605	cac:CA_C2712;	1118895;	NA	ENOG4105E39;COG1024;	K01715;	1498685at2;	MetaCyc:CRTCLOS-MONOMER;	NA	NA	GO:0003824
aten_0.1.m1.90.m1	2.67e-68	TL5B_TACTR	blastp	NA	NA	PF00147.17;PF05377.10;PF04201.14;PF06865.10;PF13907.5;PF16331.4;PF02996.16;PF10241.8	Q9U8W7	reviewed	Techylectin-5B	NA	Tachypleus tridentatus (Japanese horseshoe crab)	316	6853	NA	GO:0005576; GO:0030246; GO:0046872; GO:0098609	NA	NA	NA	NA	NA	NA	NA	NA	NA
aten_0.1.m1.16921.m1	1.37e-16	NAS39_CAEEL	blastp	NA	NA	PF00431.19	Q20176	reviewed	Zinc metalloproteinase nas-39 (EC 3.4.24.-) (Nematode astacin 39)	nas-39 F38E9.2	Caenorhabditis elegans	951	6239	3.4.24.-	GO:0004222; GO:0005509; GO:0005576; GO:0008270	cel:CELE_F38E9.2;	3565986;	NA	KOG3714;ENOG410ZPX7;	K08076;	170905at2759;	NA	NA	NA
aten_0.1.m1.19405.m1	2.63e-68	RDH11_MOUSE	blastp	NA	NA	PF00106.24;PF13561.5;PF08659.9;PF02882.18;PF01488.19	Q9QYF1	reviewed	Retinol dehydrogenase 11 (EC 1.1.1.300) (Androgen-regulated short-chain dehydrogenase/reductase 1) (Cell line MC/9.IL4-derived protein 1) (M42C60) (Prostate short-chain dehydrogenase/reductase 1) (Retinal reductase 1) (RalR1) (Short-chain aldehyde dehydrogenase) (SCALD)	Rdh11 Arsdr1 Mdt1 Psdr1	Mus musculus (Mouse)	316	10090	1.1.1.300	GO:0001523; GO:0001917; GO:0004745; GO:0005789; GO:0007601; GO:0016021; GO:0016062; GO:0033721; GO:0042572; GO:0042574; GO:0052650; GO:0110095	mmu:17252;	17252;	ENSMUST00000161204 [Q9QYF1-1];	KOG1208;COG1028;	K11152;	1032903at2759;	NA	1.1.1.300;	R-MMU-2453902;R-MMU-5365859;R-MMU-975634;
aten_0.1.m1.27266.m1	1.53e-20	NUD24_ARATH	blastp	NA	NA	PF15916.4;PF00078.26;PF16177.4	P0C026	reviewed	Nudix hydrolase 24, chloroplastic (AtNUDT24) (EC 3.6.1.-)	NUDT24 NUDX24 At5g19470 F7K24.220	Arabidopsis thaliana (Mouse-ear cress)	365	3702	3.6.1.-	GO:0009507; GO:0044715; GO:0046872	ath:AT5G19470;	832067;	NA	KOG4313;COG0494;	NA	1114442at2759;	NA	NA	NA
aten_0.1.m1.31260.m1	3.86e-125	FUZZY_XENTR	blastp	NA	NA	PF03164.13	Q2HZX7	reviewed	Protein fuzzy homolog (Xfy)	fuz fuzzy fy	Xenopus tropicalis (Western clawed frog) (Silurana tropicalis)	418	8364	NA	GO:0001736; GO:0001843; GO:0005737; GO:0005856; GO:0008589; GO:0010172; GO:0015031; GO:0042995; GO:0048704; GO:0060271	xtr:677733;	677733;	ENSXETT00000006312;	ENOG410II7D;ENOG410ZQFB;	K22861;	723214at2759;	NA	NA	R-XTR-5610787;
aten_0.1.m1.1328.m1	1.95e-13	MYOF_MOUSE	blastp	NA	NA	PF00168.29;PF02864.14;PF05132.13;PF11421.7;PF14038.5	Q69ZN7	reviewed	Myoferlin (Fer-1-like protein 3)	Myof Fer1l3 Kiaa1207	Mus musculus (Mouse)	2048	10090	NA	GO:0001778; GO:0005543; GO:0005886; GO:0005901; GO:0006071; GO:0007520; GO:0016021; GO:0030659; GO:0030947; GO:0031410; GO:0031965; GO:0033292; GO:0034605; GO:0043231; GO:0048747	mmu:226101;	226101;	ENSMUST00000041475 [Q69ZN7-1];	KOG1326;ENOG410XPT2;	K22125;	20162at2759;	NA	NA	NA	GO:0007520
aten_0.1.m1.24279.m1	2.97e-176	DHE4_HAEIN	blastp	K00262	NA	PF00208.20;PF02812.17;PF13241.5;PF02826.18	P43793	reviewed	NADP-specific glutamate dehydrogenase (NADP-GDH) (EC 1.4.1.4)	gdhA HI_0189	Haemophilus influenzae (strain ATCC 51907 / DSM 11121 / KW20 / Rd)	449	71421	1.4.1.4	GO:0004354; GO:0005737; GO:0005829; GO:0006537	hin:HI0189;	951095;	NA	ENOG4105D82;COG0334;	K00262;	NA	HINF71421:G1GJ1-200-MONOMER;	NA	NA	GO:0006520;GO:0016491;GO:0055114;GO:0016639
aten_0.1.m1.30229.m1	2.59e-69	TPPC1_RAT	blastp	K20300	NA	PF04099.11;PF04628.12;PF06844.10	Q2KMM2	reviewed	Trafficking protein particle complex subunit 1	Trappc1	Rattus norvegicus (Rat)	145	10116	NA	GO:0005783; GO:0005794; GO:0006888; GO:0017112; GO:0030008	rno:287427;	287427;	ENSRNOT00000057079;ENSRNOT00000087003;	KOG3368;ENOG4111X41;	K20300;	1431711at2759;	NA	NA	R-RNO-204005;R-RNO-6798695;R-RNO-8876198;	GO:0016192;GO:0030008
aten_0.1.m1.14323.m1	1.41e-149	POP1_HUMAN	blastp	K01164	NA	PF06978.10;PF08170.11;PF01571.20	Q99575	reviewed	Ribonucleases P/MRP protein subunit POP1 (hPOP1) (EC 3.1.26.5)	POP1 KIAA0061	Homo sapiens (Human)	1024	9606	3.1.26.5	GO:0000171; GO:0000172; GO:0001682; GO:0003723; GO:0004526; GO:0005615; GO:0005654; GO:0005655; GO:0005730; GO:0008033; GO:0016078; GO:0030681; GO:0033204	hsa:10940;	10940;	ENST00000349693;ENST00000401707;	KOG3322;ENOG410XT8N;	K01164;	543991at2759;	NA	NA	R-HSA-6784531;	GO:0000172;GO:0001682;GO:0005655
aten_0.1.m1.5059.m1	1.4e-55	AGRD1_HUMAN	blastp	NA	YES	PF00002.23;PF01825.20	Q6QNK2	reviewed	Adhesion G-protein coupled receptor D1 (G-protein coupled receptor 133) (G-protein coupled receptor PGR25)	ADGRD1 GPR133 PGR25	Homo sapiens (Human)	874	9606	NA	GO:0004930; GO:0005886; GO:0005887; GO:0007166; GO:0007186; GO:0007189; GO:0016021	hsa:283383;	283383;	ENST00000261654 [Q6QNK2-1];ENST00000535015 [Q6QNK2-4];ENST00000543617 [Q6QNK2-3];	KOG4193;ENOG410XSD2;	K08465;	388923at2759;	NA	NA	NA	GO:0004930;GO:0007186;GO:0016021;GO:0004888;GO:0007166
aten_0.1.m1.17519.m1	9.74e-91	CCD57_HUMAN	blastp	NA	NA	PF07558.10	Q2TAC2	reviewed	Coiled-coil domain-containing protein 57	CCDC57	Homo sapiens (Human)	915	9606	NA	NA	hsa:284001;	284001;	ENST00000392343 [Q2TAC2-2];	ENOG410IJ7V;ENOG410XPZ8;	NA	490834at2759;	NA	NA	NA
aten_0.1.m1.11019.m1	1.81e-49	MLP_ACRMI	blastp	NA	NA	PF00090.18;PF15087.5	B3EWY9	reviewed	Mucin-like protein (Fragment)	NA	Acropora millepora (Staghorn coral) (Heteropora millepora)	1594	45264	NA	GO:0005176; GO:0005509; GO:0007160; GO:0010469; GO:0010669; GO:0016021; GO:0030197	NA	NA	NA	NA	NA	NA	NA	NA	NA
aten_0.1.m1.6695.m1	9.79e-157	FBP1_STRPU	blastp	NA	YES	PF00008.26;PF12661.6;PF07645.14;PF12662.6	P10079	reviewed	Fibropellin-1 (Epidermal growth factor-related protein 1) (Fibropellin-I) (SpEGF I) (UEGF-1)	EGF1	Strongylocentrotus purpuratus (Purple sea urchin)	1064	7668	NA	GO:0005509; GO:0005615; GO:0031410; GO:0032579	spu:373313;	373313;	NA	NA	NA	561378at2759;	NA	NA	NA	GO:0005509
aten_0.1.m1.20921.m1	2.99e-59	FGFR_HYDVU	blastp	NA	NA	PF07714.16;PF00069.24;PF11497.7	Q86PM4	reviewed	Fibroblast growth factor receptor (EC 2.7.10.1) (Protein kringelchen)	FGFR	Hydra vulgaris (Hydra) (Hydra attenuata)	816	6087	2.7.10.1	GO:0005007; GO:0005524; GO:0008284; GO:0016021	hmg:100206525;	100206525;	NA	NA	K05094;	220433at2759;	NA	NA	NA	GO:0004672;GO:0005524;GO:0006468;GO:0004713
aten_0.1.m1.29596.m1	3.7e-14	TLL2_XENLA	blastp	NA	NA	PF00431.19	O57382	reviewed	Tolloid-like protein 2 (EC 3.4.24.-) (Metalloprotease xolloid) (Xenopus tolloid)	tll2 xld	Xenopus laevis (African clawed frog)	1019	8355	3.4.24.-	GO:0004222; GO:0005509; GO:0005576; GO:0007275; GO:0008270; GO:0030154	xla:399469;	399469;	NA	NA	K13047;	170905at2759;	NA	NA	NA
aten_0.1.m1.11905.m1	1.45e-121	CO1A2_RAT	blastp	NA	NA	PF01391.17;PF01410.17	P02466	reviewed	Collagen alpha-2(I) chain (Alpha-2 type I collagen)	Col1a2	Rattus norvegicus (Rat)	1372	10116	NA	GO:0005201; GO:0005576; GO:0005584; GO:0005615; GO:0030198; GO:0031012; GO:0046872; GO:0071300; GO:0071310; GO:0071873; GO:0097067	rno:84352;	84352;	NA	KOG3544;ENOG410ZZWR;	K06236;	1406711at2759;	NA	NA	R-RNO-114604;R-RNO-1442490;R-RNO-1474244;R-RNO-1650814;R-RNO-198933;R-RNO-2022090;R-RNO-202733;R-RNO-216083;R-RNO-2214320;R-RNO-2243919;R-RNO-3000171;R-RNO-3000178;R-RNO-430116;R-RNO-75892;R-RNO-76009;R-RNO-8874081;R-RNO-8948216;	GO:0005201
aten_0.1.m1.19992.m1	0	DOCK3_MOUSE	blastp	K05727	NA	PF16172.4;PF06920.12;PF14429.5;PF07653.16;PF00018.27;PF14604.5	Q8CIQ7	reviewed	Dedicator of cytokinesis protein 3 (Modifier of cell adhesion) (Presenilin-binding protein) (PBP)	Dock3 Moca	Mus musculus (Mouse)	2027	10090	NA	GO:0005085; GO:0005737; GO:0005829; GO:0007264; GO:0017124	NA	NA	NA	KOG1998;ENOG410XQH7;	NA	NA	NA	NA	R-MMU-9032759;R-MMU-983231;	GO:0005515;GO:0005085;GO:0007264
aten_0.1.m1.7959.m1	1.5e-15	ANK1_MOUSE	blastp	NA	NA	PF13857.5;PF12796.6;PF00023.29;PF13637.5;PF13606.5;PF16392.4	Q02357	reviewed	Ankyrin-1 (ANK-1) (Erythrocyte ankyrin)	Ank1 Ank-1	Mus musculus (Mouse)	1862	10090	NA	GO:0005634; GO:0005886; GO:0006779; GO:0006888; GO:0007165; GO:0008093; GO:0009898; GO:0010638; GO:0014731; GO:0015672; GO:0016020; GO:0016529; GO:0019899; GO:0019903; GO:0030018; GO:0030507; GO:0030673; GO:0030863; GO:0031430; GO:0031672; GO:0042383; GO:0043005; GO:0043194; GO:0044325; GO:0045211; GO:0048821; GO:0051117; GO:0055072; GO:0072659	mmu:11733;	11733;	ENSMUST00000033947 [Q02357-8];ENSMUST00000110688 [Q02357-5];ENSMUST00000121075 [Q02357-7];	KOG4177;COG0666;	K10380;	1011028at2759;	NA	NA	R-MMU-445095;R-MMU-447043;R-MMU-6807878;	GO:0005515
aten_0.1.m1.24661.m1	1.22e-64	DMBT1_HUMAN	blastp	NA	NA	PF00530.17;PF00431.19;PF15494.5;PF03054.15	Q9UGM3	reviewed	Deleted in malignant brain tumors 1 protein (Glycoprotein 340) (Gp-340) (Hensin) (Salivary agglutinin) (SAG) (Surfactant pulmonary-associated D-binding protein)	DMBT1 GP340	Homo sapiens (Human)	2413	9606	NA	GO:0001530; GO:0003677; GO:0005044; GO:0005576; GO:0005615; GO:0005737; GO:0006898; GO:0007275; GO:0008329; GO:0009897; GO:0015031; GO:0016032; GO:0019898; GO:0030670; GO:0030855; GO:0031012; GO:0035375; GO:0038187; GO:0042589; GO:0043152; GO:0044267; GO:0045087; GO:0048306; GO:0050829; GO:0050830; GO:0051607; GO:0061844; GO:0070062; GO:0070891; GO:1904399	hsa:1755;	1755;	ENST00000330163 [Q9UGM3-2];ENST00000338354 [Q9UGM3-6];ENST00000344338 [Q9UGM3-3];ENST00000368909 [Q9UGM3-1];ENST00000368955 [Q9UGM3-3];ENST00000368956 [Q9UGM3-2];ENST00000619379 [Q9UGM3-1];	ENOG410IHBC;ENOG410XQVR;	K13912;	1095487at2759;	NA	NA	R-HSA-5683826;	GO:0016020;GO:0005044
aten_0.1.m1.19458.m1	1.15e-23	FONG_HUMAN	blastp	NA	NA	PF07837.11	E5RQL4	reviewed	Formiminotransferase N-terminal subdomain-containing protein (Formiminotransferase-cyclodeaminase N-terminal-like protein)	FTCDNL1 FONG	Homo sapiens (Human)	147	9606	NA	GO:0005542; GO:0016740	NA	NA	ENST00000622774;	ENOG410KGIB;ENOG4110S8R;	NA	NA	NA	NA	NA	GO:0005542;GO:0016740
aten_0.1.m1.15680.m1	3.81e-34	GNTK_MOUSE	blastp	K00851	NA	PF01202.21;PF13671.5;PF00234.21	Q8R0J8	reviewed	Probable gluconokinase (EC 2.7.1.12) (Gluconate kinase)	Idnk	Mus musculus (Mouse)	184	10090	2.7.1.12	GO:0005524; GO:0046177; GO:0046316	mmu:75731;	75731;	ENSMUST00000051490;	KOG3354;COG3265;	K00851;	1275465at2759;	NA	NA	NA	GO:0005975;GO:0016301
aten_0.1.m1.26573.m1	3.8e-27	FA5V_OXYSU	blastp	NA	NA	PF00754.24;PF14295.5;PF08276.10	Q58L91	reviewed	Venom prothrombin activator oscutarin-C non-catalytic subunit (vPA) (Venom coagulation factor Va-like protein) [Cleaved into: Oscutarin-C non-catalytic subunit heavy chain; Oscutarin-C non-catalytic subunit light chain]	NA	Oxyuranus scutellatus (Coastal taipan)	1459	8668	NA	GO:0005507; GO:0005576; GO:0006508; GO:0016504; GO:0032991; GO:0035807; GO:0044469; GO:0090729	NA	NA	NA	NA	NA	NA	NA	NA	NA
aten_0.1.m1.16036.m1	6.86e-07	ZMYM2_HUMAN	blastp	NA	NA	PF12012.7	Q9UBW7	reviewed	Zinc finger MYM-type protein 2 (Fused in myeloproliferative disorders protein) (Rearranged in atypical myeloproliferative disorder protein) (Zinc finger protein 198)	ZMYM2 FIM RAMP ZNF198	Homo sapiens (Human)	1377	9606	NA	GO:0000981; GO:0005634; GO:0005829; GO:0006357; GO:0008270; GO:0016605; GO:0022604; GO:0031624	hsa:7750;	7750;	ENST00000382871 [Q9UBW7-1];ENST00000382874 [Q9UBW7-1];ENST00000610343 [Q9UBW7-1];	ENOG410IE8I;ENOG410XQR6;	NA	587724at2759;	NA	NA	R-HSA-1839117;R-HSA-5655302;
aten_0.1.m1.5861.m1	4.58e-122	S35A3_CANLF	blastp	NA	NA	PF04142.14;PF00892.19;PF08449.10;PF16913.4;PF13536.5;PF05052.11;PF02656.14;PF04971.11	O77592	reviewed	UDP-N-acetylglucosamine transporter (Golgi UDP-GlcNAc transporter) (Solute carrier family 35 member A3)	SLC35A3	Canis lupus familiaris (Dog) (Canis familiaris)	326	9615	NA	GO:0005794; GO:0008643; GO:0015165; GO:0030173; GO:1990569	cfa:442991;	442991;	ENSCAFT00000044030;	KOG2234;COG0697;	K15272;	703674at2759;	NA	NA	R-CFA-727802;	GO:0000139;GO:0015165;GO:0016021;GO:0090481
aten_0.1.m1.32965.m1	8.84e-31	B4GN4_HUMAN	blastp	NA	NA	PF07691.11;PF10528.8	Q76KP1	reviewed	N-acetyl-beta-glucosaminyl-glycoprotein 4-beta-N-acetylgalactosaminyltransferase 1 (NGalNAc-T1) (EC 2.4.1.244) (Beta-1,4-N-acetylgalactosaminyltransferase IV) (Beta4GalNAc-T4) (Beta4GalNAcT4)	B4GALNT4	Homo sapiens (Human)	1039	9606	2.4.1.244	GO:0008376; GO:0016021; GO:0032580; GO:0033842	hsa:338707;	338707;	ENST00000329962;	KOG3588;ENOG410XNYM;	K09657;	339331at2759;	NA	2.4.1.244;2.4.1.92;	NA
aten_0.1.m1.2149.m1	9.84e-31	NOD2_MOUSE	blastp	NA	NA	PF05729.11;PF13516.5;PF00004.28;PF13481.5;PF13191.5;PF13401.5;PF13479.5;PF12799.6;PF00560.32;PF13855.5	Q8K3Z0	reviewed	Nucleotide-binding oligomerization domain-containing protein 2 (Caspase recruitment domain-containing protein 15)	Nod2 Card15	Mus musculus (Mouse)	1020	10090	NA	GO:0002227; GO:0002253; GO:0002367; GO:0002374; GO:0002381; GO:0002606; GO:0002710; GO:0002732; GO:0002830; GO:0002862; GO:0002925; GO:0003779; GO:0005524; GO:0005737; GO:0005794; GO:0005829; GO:0005856; GO:0005886; GO:0006952; GO:0006954; GO:0006963; GO:0006965; GO:0007165; GO:0008284; GO:0009595; GO:0009986; GO:0016045; GO:0016323; GO:0016888; GO:0019899; GO:0019901; GO:0030277; GO:0030544; GO:…	NA	NA	ENSMUST00000054324 [Q8K3Z0-2];ENSMUST00000109634 [Q8K3Z0-1];	KOG4308;ENOG410ZBX3;	NA	NA	NA	NA	R-MMU-168638;R-MMU-445989;R-MMU-5689896;R-MMU-9020702;	GO:0005515
aten_0.1.m1.31467.m1	1.73e-35	CUTA_XENLA	blastp	K03926	YES	PF03091.14	Q66KY3	reviewed	Protein CutA homolog	cuta	Xenopus laevis (African clawed frog)	151	8355	NA	GO:0010038	xla:447112;	447112;	NA	NA	K03926;	1589955at2759;	NA	NA	NA	GO:0010038
aten_0.1.m1.22157.m1	0	MYO3A_HUMAN	blastp	K08834	NA	PF00063.20;PF00069.24;PF07714.16;PF00612.26;PF13191.5;PF13401.5	Q8NEV4	reviewed	Myosin-IIIa (EC 2.7.11.1)	MYO3A	Homo sapiens (Human)	1616	9606	2.7.11.1	GO:0000146; GO:0003779; GO:0004672; GO:0004674; GO:0005516; GO:0005524; GO:0005737; GO:0007601; GO:0007605; GO:0016459; GO:0030175; GO:0030898; GO:0031941; GO:0032426; GO:0032433; GO:0043531; GO:0046777; GO:0050896; GO:0060002; GO:0090103	hsa:53904;	53904;	ENST00000265944 [Q8NEV4-1];ENST00000376302 [Q8NEV4-2];ENST00000642920 [Q8NEV4-1];	KOG0587;KOG4229;COG5022;	K08834;	36742at2759;	NA	NA	NA	GO:0004672;GO:0006468;GO:0005515;GO:0003774;GO:0005524;GO:0016459
aten_0.1.m1.17328.m1	0	ILK_BOVIN	blastp	K06272	NA	PF07714.16;PF00069.24;PF12796.6;PF13857.5;PF13637.5;PF00023.29;PF13606.5	Q3SWY2	reviewed	Integrin-linked protein kinase (EC 2.7.11.1)	ILK	Bos taurus (Bovine)	452	9913	2.7.11.1	GO:0000165; GO:0001658; GO:0001934; GO:0003151; GO:0004674; GO:0005524; GO:0005654; GO:0005829; GO:0005886; GO:0005925; GO:0007160; GO:0007229; GO:0008284; GO:0010761; GO:0018105; GO:0019901; GO:0021675; GO:0022011; GO:0030017; GO:0030027; GO:0030030; GO:0030513; GO:0033209; GO:0034446; GO:0043491; GO:0045197; GO:0045669; GO:0045893; GO:0090263; GO:1901224; GO:2000178	bta:540207;	540207;	ENSBTAT00000000927;	KOG0195;COG0666;	K06272;	740146at2759;	NA	NA	NA	GO:0004672;GO:0005524;GO:0006468;GO:0005515
aten_0.1.m1.32317.m1	7.98e-23	ST1B1_BOVIN	blastp	NA	NA	PF00685.26	Q3T0Y3	reviewed	Sulfotransferase family cytosolic 1B member 1 (ST1B1) (Sulfotransferase 1B1) (EC 2.8.2.-)	SULT1B1	Bos taurus (Bovine)	296	9913	2.8.2.-	GO:0004062; GO:0005737; GO:0006068; GO:0006805; GO:0008202; GO:0009812; GO:0030855; GO:0042403; GO:0050427; GO:0051923	bta:521920;	521920;	ENSBTAT00000001650;	KOG1584;ENOG4111H56;	K01025;	780670at2759;	NA	NA	R-BTA-156584;	GO:0008146
aten_0.1.m1.14261.m1	3.37e-22	HEBP2_MOUSE	blastp	NA	NA	PF04832.11	Q9WU63	reviewed	Heme-binding protein 2 (Protein SOUL)	Hebp2 Soul	Mus musculus (Mouse)	205	10090	NA	GO:0005737; GO:0005739; GO:0010917; GO:0010940; GO:0020037; GO:0035794	mmu:56016;	56016;	ENSMUST00000020000;	ENOG410IZTQ;ENOG410ZWW6;	NA	1182055at2759;	NA	NA	R-MMU-6798695;
aten_0.1.m1.35232.m1	4.1e-11	FAT1_HUMAN	blastp	NA	NA	PF13385.5;PF07645.14;PF12947.6;PF00008.26;PF12661.6;PF00354.16;PF02973.15;PF12662.6;PF12946.6	Q14517	reviewed	Protocadherin Fat 1 (Cadherin family member 7) (Cadherin-related tumor suppressor homolog) (Protein fat homolog) [Cleaved into: Protocadherin Fat 1, nuclear form]	FAT1 CDHF7 FAT	Homo sapiens (Human)	4588	9606	NA	GO:0003382; GO:0005509; GO:0005634; GO:0005886; GO:0005887; GO:0005911; GO:0005925; GO:0007015; GO:0007155; GO:0007156; GO:0007163; GO:0007267; GO:0009653; GO:0016324; GO:0016477; GO:0030027; GO:0030175; GO:0045197; GO:0048471; GO:0048593; GO:0070062; GO:0098609	hsa:2195;	2195;	ENST00000441802;	KOG1219;ENOG410XPEI;	K16506;	12779at2759;	NA	NA	NA	GO:0005509
aten_0.1.m1.5701.m1	2.2e-93	CAPSL_MOUSE	blastp	NA	NA	PF13405.5;PF00036.31;PF13499.5;PF13833.5;PF13202.5;PF12763.6	Q6P8Y1	reviewed	Calcyphosin-like protein	Capsl	Mus musculus (Mouse)	208	10090	NA	GO:0005509; GO:0005737	mmu:75568;	75568;	ENSMUST00000042360;	KOG0032;ENOG410XRMJ;	NA	1377102at2759;	NA	NA	NA	GO:0005509
aten_0.1.m1.15847.m1	4.96e-23	PLPK1_ARATH	blastp	NA	NA	PF16274.4;PF01442.17;PF09333.10;PF06911.11	Q9LXB8	reviewed	Protein PELPK1 (Proline-rich protein 10) (Protein Pro-Glu-Leu|Ile|Val-Pro-Lys 1)	PELPK1 PRP10 At5g09530 F17I14.280 T5E8.2	Arabidopsis thaliana (Mouse-ear cress)	370	3702	NA	GO:0005576; GO:0009505; GO:0009791; GO:0010030; GO:2000028	ath:AT5G09530;	830812;	NA	ENOG410JR8S;ENOG410YXQQ;	NA	1550478at2759;	NA	NA	NA
aten_0.1.m1.36973.m1	1.91e-08	LRRK2_MOUSE	blastp	NA	NA	PF00069.24;PF07714.16;PF01636.22;PF06293.13	Q5S006	reviewed	Leucine-rich repeat serine/threonine-protein kinase 2 (EC 2.7.11.1)	Lrrk2	Mus musculus (Mouse)	2527	10090	2.7.11.1	GO:0000149; GO:0000165; GO:0000186; GO:0000187; GO:0000287; GO:0001933; GO:0001934; GO:0003779; GO:0003924; GO:0004672; GO:0004674; GO:0004708; GO:0005096; GO:0005524; GO:0005525; GO:0005634; GO:0005737; GO:0005739; GO:0005741; GO:0005743; GO:0005759; GO:0005764; GO:0005768; GO:0005783; GO:0005794; GO:0005798; GO:0005802; GO:0005829; GO:0005886; GO:0005902; GO:0006468; GO:0006606; GO:0006897; GO:…	mmu:66725;	66725;	ENSMUST00000060642;	KOG0192;KOG0619;COG1100;COG4886;	K08844;	14978at2759;	NA	NA	R-MMU-8857538;	GO:0005524;GO:0004672;GO:0006468
aten_0.1.m1.19014.m1	0	MYS_ARGIR	blastp	K10352	NA	PF00063.20;PF01576.18;PF02736.18;PF04582.11;PF00612.26;PF00038.20;PF11932.7;PF13166.5;PF07889.11;PF13401.5;PF13191.5;PF06160.11	P24733	reviewed	Myosin heavy chain, striated muscle	NA	Argopecten irradians (Bay scallop) (Aequipecten irradians)	1938	31199	NA	GO:0003774; GO:0005516; GO:0005524; GO:0030016; GO:0032982; GO:0051015	NA	NA	NA	NA	NA	NA	NA	NA	NA	GO:0003774;GO:0005524;GO:0016459;GO:0005515;GO:0051015
aten_0.1.m1.18498.m1	3.92e-10	HETE1_PODAS	blastp	NA	NA	PF12894.6;PF00400.31;PF07525.15;PF07676.11;PF16529.4;PF10313.8;PF08728.9;PF11768.7;PF10584.8	Q00808	reviewed	Vegetative incompatibility protein HET-E-1	HET-E1	Podospora anserina (Pleurage anserina)	1356	5145	NA	GO:0005525	NA	NA	NA	ENOG410KJJ4;ENOG410XP3K;	NA	NA	NA	NA	NA	GO:0005515;GO:0035556
aten_0.1.m1.6071.m1	2.97e-117	FAF2B_XENLA	blastp	K18726	NA	PF00789.19;PF14555.5;PF13899.5;PF02388.15;PF02724.13;PF09468.9;PF11744.7;PF03064.15;PF15862.4;PF01080.16	Q6GQ69	reviewed	FAS-associated factor 2-B (UBX domain-containing protein 8-B)	faf2-b ubxd8-b	Xenopus laevis (African clawed frog)	445	8355	NA	GO:0005783; GO:0005811	xla:443943;	443943;	NA	NA	K18726;	1251507at2759;	NA	NA	NA	GO:0005515
aten_0.1.m1.6591.m1	2.97e-39	SH319_MOUSE	blastp	NA	NA	PF00018.27;PF14604.5;PF07653.16	Q91X43	reviewed	SH3 domain-containing protein 19 (Kryn)	Sh3d19	Mus musculus (Mouse)	789	10090	NA	GO:0005654; GO:0005829; GO:0005886; GO:0007010; GO:0022604; GO:0051044; GO:0070064	mmu:27059;	27059;	ENSMUST00000107664 [Q91X43-1];ENSMUST00000182666 [Q91X43-1];	ENOG410IPNQ;ENOG4111GFH;	NA	288421at2759;	NA	NA	R-MMU-432722;	GO:0005515
aten_0.1.m1.14455.m1	2.94e-113	NCAH_DROME	blastp	K19695	NA	PF13499.5;PF00036.31;PF13405.5;PF13202.5;PF13833.5;PF14658.5;PF12763.6;PF10591.8;PF05042.12;PF14788.5	P42325	reviewed	Neurocalcin homolog (DrosNCa)	Nca CG7641	Drosophila melanogaster (Fruit fly)	190	7227	NA	GO:0005509	dme:Dmel_CG7641;	40186;	NA	KOG0044;COG5126;	NA	1369072at2759;	NA	NA	R-DME-2514859;R-DME-451308;	GO:0005509
aten_0.1.m1.20825.m1	7.06e-36	CA1AA_XENLA	blastp	K10750	NA	PF12253.7;PF11600.7;PF15539.5	Q98TA5	reviewed	Chromatin assembly factor 1 subunit A-A (CAF-1 subunit A) (Chromatin assembly factor I p150 subunit A) (CAF-I 150 kDa subunit A) (CAF-I p150-A) (xp150)	chaf1a-a caip150	Xenopus laevis (African clawed frog)	896	8355	NA	GO:0005634; GO:0006260; GO:0006281; GO:0006335; GO:0007049; GO:0031497; GO:0033186	xla:398222;	398222;	NA	NA	K10750;	1362011at2759;	NA	NA	NA
aten_0.1.m1.17796.m1	1.02e-57	PIM1_RAT	blastp	NA	NA	PF00069.24;PF07714.16;PF06293.13;PF01636.22;PF01695.16;PF14531.5;PF13095.5	P26794	reviewed	Serine/threonine-protein kinase pim-1 (EC 2.7.11.1)	Pim1 Pim-1	Rattus norvegicus (Rat)	313	10116	2.7.11.1	GO:0004674; GO:0005524; GO:0005730; GO:0005737; GO:0005829; GO:0005886; GO:0006468; GO:0006915; GO:0007049; GO:0008134; GO:0008283; GO:0030145; GO:0030212; GO:0043024; GO:0043066; GO:0043433; GO:0045893; GO:0046777; GO:0050821; GO:0060045; GO:0070561; GO:1902033; GO:1905062	rno:24649;	24649;	ENSRNOT00000000637;	KOG0583;COG0515;	K04702;	930292at2759;	NA	NA	NA	GO:0004674;GO:0006468;GO:0043066;GO:0004672;GO:0005524
aten_0.1.m1.22705.m1	3.52e-52	BORC8_NEMVE	blastp	K20822	NA	PF10167.8	A7SGF0	reviewed	BLOC-1-related complex subunit 8 homolog	v1g233178	Nematostella vectensis (Starlet sea anemone)	187	45351	NA	GO:0003676; GO:0005765	nve:NEMVE_v1g233178;	5508752;	NA	KOG4523;ENOG4111IE1;	K20822;	1473909at2759;	NA	NA	NA
aten_0.1.m1.16645.m1	3.32e-16	M3K3_ARATH	blastp	NA	YES	PF00069.24;PF07714.16;PF05445.10;PF06293.13	O22042	reviewed	Mitogen-activated protein kinase kinase kinase 3 (EC 2.7.11.25) (Arabidopsis NPK1-related protein kinase 3)	ANP3 At3g06030 F24F17.1 F2O10.1	Arabidopsis thaliana (Mouse-ear cress)	651	3702	2.7.11.25	GO:0004674; GO:0004709; GO:0005524; GO:0005737; GO:0005874; GO:0023014; GO:0031098; GO:0032147; GO:0043622; GO:0046777; GO:0048046	ath:AT3G06030;	819774;	NA	KOG0198;ENOG410XQGS;	NA	361120at2759;	NA	NA	NA	GO:0004672;GO:0006468;GO:0005524
aten_0.1.m1.31806.m1	2.28e-20	ST2B1_RAT	blastp	NA	NA	PF00685.26;PF13469.5	Q29YR5	reviewed	Sulfotransferase family cytosolic 2B member 1 (ST2B1) (Sulfotransferase 2B1) (EC 2.8.2.2) (Alcohol sulfotransferase) (Hydroxysteroid sulfotransferase 2)	Sult2b1	Rattus norvegicus (Rat)	340	10116	2.8.2.2	GO:0003676; GO:0004027; GO:0005783; GO:0005829; GO:0008203; GO:0008285; GO:0015485; GO:0045606; GO:0050294; GO:0050427; GO:1990239	rno:292915;	292915;	ENSRNOT00000028570 [Q29YR5-1];ENSRNOT00000067430 [Q29YR5-2];	KOG1584;ENOG4111H56;	K01015;	780670at2759;	NA	2.8.2.2;	R-RNO-156584;	GO:0008146
aten_0.1.m1.1210.m1	2.23e-92	NMNA1_HUMAN	blastp	K06210	NA	PF01467.25;PF08675.10	Q9HAN9	reviewed	Nicotinamide/nicotinic acid mononucleotide adenylyltransferase 1 (NMN/NaMN adenylyltransferase 1) (EC 2.7.7.1) (EC 2.7.7.18) (Nicotinamide-nucleotide adenylyltransferase 1) (NMN adenylyltransferase 1) (Nicotinate-nucleotide adenylyltransferase 1) (NaMN adenylyltransferase 1)	NMNAT1 NMNAT	Homo sapiens (Human)	279	9606	2.7.7.1; 2.7.7.18	GO:0000309; GO:0004515; GO:0005524; GO:0005634; GO:0005654; GO:0005737; GO:0009435; GO:0009611; GO:0016604; GO:0019674; GO:0034628; GO:0042802; GO:0043410; GO:0043524; GO:1902511; GO:1990966	hsa:64802;	64802;	ENST00000377205;ENST00000462686;	KOG3199;COG1057;	K06210;	1308027at2759;	MetaCyc:HS10701-MONOMER;	2.7.7.1;2.7.7.18;	R-HSA-196807;	GO:0003824;GO:0009058;GO:0009435;GO:0016779
aten_0.1.m1.30949.m1	1.27e-68	NLRC3_MOUSE	blastp	NA	NA	PF13516.5;PF12799.6;PF05729.11;PF13855.5;PF00560.32;PF09004.9;PF00931.21;PF13191.5;PF00004.28;PF03266.14	Q5DU56	reviewed	Protein NLRC3	Nlrc3	Mus musculus (Mouse)	1064	10090	NA	GO:0005524; GO:0005737; GO:0005815; GO:0005829; GO:0007249; GO:0014067; GO:0031396; GO:0032088; GO:0032496; GO:0032687; GO:0032688; GO:0032691; GO:0032695; GO:0032715; GO:0032720; GO:0035556; GO:0036312; GO:0042110; GO:0043124; GO:0045824; GO:0048147; GO:0048471; GO:0050680; GO:0050728; GO:1900016; GO:1900226; GO:1901223	mmu:268857;	268857;	ENSMUST00000180200 [Q5DU56-3];	KOG4308;ENOG410ZBX3;	NA	259987at2759;	NA	NA	NA	GO:0008168;GO:0016706;GO:0055114;GO:0005515
aten_0.1.m1.2797.m1	5.61e-42	NGBR_DANRE	blastp	K19177	NA	PF01255.18	Q6DHR8	reviewed	Dehydrodolichyl diphosphate synthase complex subunit nus1 (EC 2.5.1.87) (Di-trans,poly-cis-decaprenylcistransferase) (Nogo-B receptor) (NgBR) (Nuclear undecaprenyl pyrophosphate synthase 1 homolog)	nus1 ngbr si:ch211-102b16.1 zgc:92136	Danio rerio (Zebrafish) (Brachydanio rerio)	274	7955	2.5.1.87	GO:0002040; GO:0005789; GO:0006486; GO:0016021; GO:0016765; GO:0019408; GO:1904423	dre:436629;	436629;	ENSDART00000034054 [Q6DHR8-1];	KOG2818;COG0020;	K19177;	1448374at2759;	NA	NA	R-DRE-446199;	GO:0016765;GO:0001525;GO:0019408;GO:1904423
aten_0.1.m1.37322.m1	2.03e-84	NLRC3_HUMAN	blastp	NA	NA	PF13516.5;PF05729.11;PF12799.6;PF13692.5;PF00534.19;PF00560.32;PF13191.5;PF09968.8;PF07693.13;PF13401.5;PF00931.21;PF13855.5;PF13481.5;PF13579.5;PF00910.21	Q7RTR2	reviewed	NLR family CARD domain-containing protein 3 (CARD15-like protein) (Caterpiller protein 16.2) (CLR16.2) (NACHT, LRR and CARD domains-containing protein 3) (Nucleotide-binding oligomerization domain protein 3)	NLRC3 NOD3	Homo sapiens (Human)	1065	9606	NA	GO:0005524; GO:0005737; GO:0005815; GO:0005829; GO:0007249; GO:0014067; GO:0032088; GO:0032687; GO:0032688; GO:0032715; GO:0032720; GO:0035556; GO:0036312; GO:0042110; GO:0043124; GO:0045824; GO:0048147; GO:0048471; GO:0050680; GO:0050728; GO:1900016; GO:1900226; GO:1901223	hsa:197358;	197358;	ENST00000359128 [Q7RTR2-1];ENST00000615877 [Q7RTR2-3];	NA	K22614;	259987at2759;	NA	NA	R-HSA-3270619;	GO:0005515
aten_0.1.m1.10216.m1	3.18e-129	PSMD6_MOUSE	blastp	NA	NA	PF10602.8;PF07719.16	Q99JI4	reviewed	26S proteasome non-ATPase regulatory subunit 6 (26S proteasome regulatory subunit RPN7) (26S proteasome regulatory subunit S10) (p42A)	Psmd6	Mus musculus (Mouse)	389	10090	NA	GO:0000502; GO:0005838; GO:0022624; GO:0030234; GO:0043161	mmu:66413;	66413;	ENSMUST00000022256;	KOG0687;COG5187;	K03037;	1194691at2759;	NA	NA	R-MMU-174084;R-MMU-5689603;R-MMU-5689880;R-MMU-6798695;R-MMU-68827;R-MMU-8951664;	GO:0030234;GO:0005515
aten_0.1.m1.15668.m1	0	AL1A1_CHICK	blastp	K07249	NA	PF00171.21	P27463	reviewed	Retinal dehydrogenase 1 (RALDH 1) (RalDH1) (EC 1.2.1.-) (EC 1.2.1.36) (Aldehyde dehydrogenase, cytosolic)	ALDH1A1	Gallus gallus (Chicken)	509	9031	1.2.1.-; 1.2.1.36	GO:0001523; GO:0001758; GO:0004029; GO:0005829; GO:0018479; GO:0042572; GO:0055114	gga:395264;	395264;	NA	NA	K07249;	153834at2759;	NA	1.2.1.36;	NA	GO:0016491;GO:0055114;GO:0016620
aten_0.1.m1.25548.m1	6.35e-83	ACHA7_RAT	blastp	NA	YES	PF02931.22;PF02932.15	Q05941	reviewed	Neuronal acetylcholine receptor subunit alpha-7	Chrna7 Acra7	Rattus norvegicus (Rat)	502	10116	NA	GO:0004888; GO:0005216; GO:0005737; GO:0005886; GO:0005887; GO:0005892; GO:0006816; GO:0007165; GO:0007268; GO:0007271; GO:0007613; GO:0008144; GO:0008179; GO:0014069; GO:0019228; GO:0019901; GO:0022848; GO:0030054; GO:0030424; GO:0030425; GO:0030426; GO:0032279; GO:0034220; GO:0035094; GO:0042166; GO:0042391; GO:0042416; GO:0042734; GO:0043005; GO:0043025; GO:0043197; GO:0043198; GO:0044853; GO:…	rno:25302;	25302;	NA	KOG3645;ENOG410XQGR;	K04809;	845098at2759;	NA	NA	R-RNO-629594;	GO:0004888;GO:0005216;GO:0016021;GO:0034220;GO:0005230;GO:0006811;GO:0022848;GO:0045211
aten_0.1.m1.37545.m1	6.66e-19	NLRC3_MOUSE	blastp	NA	NA	PF13516.5;PF01048.19;PF12799.6;PF13855.5;PF00560.32	Q5DU56	reviewed	Protein NLRC3	Nlrc3	Mus musculus (Mouse)	1064	10090	NA	GO:0005524; GO:0005737; GO:0005815; GO:0005829; GO:0007249; GO:0014067; GO:0031396; GO:0032088; GO:0032496; GO:0032687; GO:0032688; GO:0032691; GO:0032695; GO:0032715; GO:0032720; GO:0035556; GO:0036312; GO:0042110; GO:0043124; GO:0045824; GO:0048147; GO:0048471; GO:0050680; GO:0050728; GO:1900016; GO:1900226; GO:1901223	mmu:268857;	268857;	ENSMUST00000180200 [Q5DU56-3];	KOG4308;ENOG410ZBX3;	NA	259987at2759;	NA	NA	NA	GO:0003824;GO:0009116;GO:0005515
aten_0.1.m1.1448.m1	0	DDX60_HUMAN	blastp	K20103	NA	PF00271.30;PF00270.28;PF04851.14;PF13813.5	Q8IY21	reviewed	Probable ATP-dependent RNA helicase DDX60 (EC 3.6.4.13) (DEAD box protein 60)	DDX60	Homo sapiens (Human)	1712	9606	3.6.4.13	GO:0003690; GO:0003725; GO:0003727; GO:0004386; GO:0005524; GO:0005737; GO:0005829; GO:0009615; GO:0045087; GO:0045111; GO:0051607; GO:1900245; GO:1900246	hsa:55601;	55601;	ENST00000393743;	KOG0949;KOG0950;COG4581;	K20103;	546283at2759;	NA	NA	NA	GO:0003676;GO:0005524
aten_0.1.m1.37997.m1	4.1e-09	THAP2_MOUSE	blastp	NA	NA	PF05485.11	Q9D305	reviewed	THAP domain-containing protein 2	Thap2	Mus musculus (Mouse)	217	10090	NA	GO:0003677; GO:0005730; GO:0046872	mmu:66816;	66816;	ENSMUST00000218842;	ENOG410IKCR;ENOG41122AW;	K23204;	1382095at2759;	NA	NA	NA	GO:0003676
aten_0.1.m1.3715.m1	1.34e-71	NRF6_CAEEL	blastp	NA	YES	PF01757.21;PF11255.7;PF04145.14	Q09225	reviewed	Nose resistant to fluoxetine protein 6 (Protein nrf-6)	nrf-6 C08B11.4	Caenorhabditis elegans	822	6239	NA	GO:0006869; GO:0007275; GO:0008289; GO:0016021; GO:0016747	cel:CELE_C08B11.4;	174287;	NA	KOG3700;ENOG410YD1T;	NA	1171418at2759;	NA	NA	NA	GO:0016747
aten_0.1.m1.28838.m1	1.62e-172	RFC3_BOVIN	blastp	K10756	NA	PF08542.10;PF03215.14;PF13191.5;PF06144.12;PF00005.26;PF13245.5;PF05191.13;PF04718.14;PF00308.17	Q2TBV1	reviewed	Replication factor C subunit 3 (Activator 1 38 kDa subunit) (A1 38 kDa subunit) (Activator 1 subunit 3) (Replication factor C 38 kDa subunit) (RF-C 38 kDa subunit) (RFC38)	RFC3	Bos taurus (Bovine)	356	9913	NA	GO:0003689; GO:0005634; GO:0005663; GO:0006261; GO:0031390; GO:0043142; GO:0046683; GO:1900264	bta:515602;	515602;	ENSBTAT00000014278;	KOG2035;COG0470;	K10756;	1071197at2759;	NA	NA	R-BTA-110312;R-BTA-110314;R-BTA-110320;R-BTA-174411;R-BTA-176187;R-BTA-5651801;R-BTA-5655862;R-BTA-5656121;R-BTA-5656169;R-BTA-5685938;R-BTA-5685942;R-BTA-5693607;R-BTA-5693616;R-BTA-5696397;R-BTA-5696400;R-BTA-6782135;R-BTA-6782210;R-BTA-69091;	GO:0003677;GO:0006260
aten_0.1.m1.7111.m1	1.66e-10	LEVS_LACSN	blastp	NA	NA	PF02948.14	Q70XJ9	reviewed	Levansucrase (EC 2.4.1.10)	levS ftfA	Lactobacillus sanfranciscensis (Lactobacillus sanfrancisco)	879	1625	2.4.1.10	GO:0005576; GO:0005618; GO:0005975; GO:0009758; GO:0046872; GO:0050053	NA	NA	NA	NA	NA	NA	NA	2.4.1.10;	NA	NA
aten_0.1.m1.37795.m1	5.16e-15	SIFAR_DROME	blastp	NA	NA	PF00001.20;PF13853.5;PF10320.8	Q8IN35	reviewed	Neuropeptide SIFamide receptor	SIFaR SIFR CG10823	Drosophila melanogaster (Fruit fly)	758	7227	NA	GO:0004930; GO:0004983; GO:0005887; GO:0007186; GO:0007218; GO:0008188; GO:0008340; GO:0008528; GO:0016021; GO:0032870; GO:0048047	dme:Dmel_CG10823;	42530;	NA	KOG3656;ENOG410XRW9;	K08375;	830221at2759;	NA	NA	R-DME-416476;	GO:0004930;GO:0007186;GO:0016021
aten_0.1.m1.15896.m1	2.09e-14	MSHR_CHABA	blastp	NA	NA	PF00001.20;PF13853.5;PF10320.8;PF10328.8	Q80SS9	reviewed	Melanocyte-stimulating hormone receptor (MSH-R) (Melanocortin receptor 1) (MC1-R)	MC1R	Chaetodipus baileyi (Bailey's pocket mouse) (Perognathus baileyi)	317	145407	NA	GO:0004980; GO:0005886; GO:0016021	NA	NA	NA	NA	NA	NA	NA	NA	NA	GO:0004930;GO:0007186;GO:0016021
aten_0.1.m1.9437.m1	5.11e-58	SHC2_RAT	blastp	K06279	NA	PF00640.22;PF02119.15;PF03087.13	O70142	reviewed	SHC-transforming protein 2 (Protein Sck) (SH2 domain protein C2) (Src homology 2 domain-containing-transforming protein C2)	Shc2 Sck	Rattus norvegicus (Rat)	573	10116	NA	GO:0000187; GO:0005886; GO:0030971; GO:0035556	rno:314612;	314612;	ENSRNOT00000010714;	KOG3697;ENOG410XTJN;	K17447;	1351843at2759;	NA	NA	R-RNO-167044;R-RNO-4420097;R-RNO-5673001;	GO:0005515;GO:0035556
aten_0.1.m1.7367.m1	9.94e-56	FCN1_HUMAN	blastp	K03905	YES	PF00147.17;PF00812.16	O00602	reviewed	Ficolin-1 (Collagen/fibrinogen domain-containing protein 1) (Ficolin-A) (Ficolin-alpha) (M-ficolin)	FCN1 FCNM	Homo sapiens (Human)	326	9606	NA	GO:0001664; GO:0001867; GO:0002752; GO:0005576; GO:0005581; GO:0006956; GO:0007186; GO:0008329; GO:0030246; GO:0031232; GO:0033691; GO:0034394; GO:0034774; GO:0043312; GO:0043654; GO:0046597; GO:0046872; GO:0062023; GO:1904813; GO:2000484	hsa:2219;	2219;	ENST00000371806;	KOG2579;ENOG410ZYS4;	K10104;	1035379at2759;	NA	NA	R-HSA-166662;R-HSA-166663;R-HSA-2855086;R-HSA-6798695;	GO:0016020
aten_0.1.m1.13753.m1	2.98e-08	P2RX7_HUMAN	blastp	NA	NA	NA	Q99572	reviewed	P2X purinoceptor 7 (P2X7) (ATP receptor) (P2Z receptor) (Purinergic receptor)	P2RX7	Homo sapiens (Human)	595	9606	NA	GO:0000187; GO:0000902; GO:0001530; GO:0001614; GO:0001845; GO:0001916; GO:0002028; GO:0002931; GO:0004931; GO:0005102; GO:0005524; GO:0005639; GO:0005737; GO:0005886; GO:0005887; GO:0005911; GO:0006468; GO:0006509; GO:0006649; GO:0006812; GO:0006900; GO:0006954; GO:0007005; GO:0007166; GO:0007596; GO:0009612; GO:0009897; GO:0010043; GO:0010524; GO:0010628; GO:0014049; GO:0014054; GO:0016020; GO:…	hsa:5027;	5027;	ENST00000328963 [Q99572-1];ENST00000535250 [Q99572-2];ENST00000535600 [Q99572-5];ENST00000541022 [Q99572-3];ENST00000541716 [Q99572-3];	ENOG410IK4U;ENOG4110DDY;	K05220;	1128763at2759;	NA	NA	R-HSA-139853;R-HSA-418346;R-HSA-844456;
aten_0.1.m1.17010.m1	1.99e-36	MFGM_RAT	blastp	NA	YES	PF00754.24;PF00024.25;PF10382.8;PF17554.1	P70490	reviewed	Lactadherin (MFGM) (Milk fat globule-EGF factor 8) (MFG-E8) (O-acetyl GD3 ganglioside synthase) (AGS) (SED1)	Mfge8 Ags	Rattus norvegicus (Rat)	427	10116	NA	GO:0001525; GO:0005576; GO:0007155; GO:0007338; GO:0008284; GO:0016020; GO:0043627	rno:25277;	25277;	ENSRNOT00000024253;	NA	K17253;	441415at2759;	NA	NA	R-RNO-381426;R-RNO-8957275;
aten_0.1.m1.32045.m1	1.8e-46	G2E3_HUMAN	blastp	NA	NA	PF00632.24	Q7L622	reviewed	G2/M phase-specific E3 ubiquitin-protein ligase (EC 2.3.2.26) (G2/M phase-specific HECT-type E3 ubiquitin transferase)	G2E3 KIAA1333	Homo sapiens (Human)	706	9606	2.3.2.26	GO:0004842; GO:0005730; GO:0005829; GO:0006915; GO:0007275; GO:0043231; GO:0046872	hsa:55632;	55632;	ENST00000206595;	ENOG410IPTH;ENOG410ZNVY;	K22371;	199998at2759;	NA	NA	NA	GO:0004842
aten_0.1.m1.24952.m1	8.63e-84	B3GA3_HUMAN	blastp	NA	YES	PF03360.15;PF14773.5;PF08826.9;PF00482.22	O94766	reviewed	Galactosylgalactosylxylosylprotein 3-beta-glucuronosyltransferase 3 (EC 2.4.1.135) (Beta-1,3-glucuronyltransferase 3) (Glucuronosyltransferase I) (GlcAT-I) (UDP-GlcUA:Gal beta-1,3-Gal-R glucuronyltransferase) (GlcUAT-I)	B3GAT3	Homo sapiens (Human)	335	9606	2.4.1.135	GO:0000139; GO:0005794; GO:0005801; GO:0006024; GO:0006486; GO:0015012; GO:0015018; GO:0015020; GO:0016020; GO:0016021; GO:0030203; GO:0043085; GO:0046872; GO:0050650; GO:0050651; GO:0070062; GO:0072542; GO:0090316	hsa:26229;	26229;	ENST00000265471 [O94766-1];ENST00000534026 [O94766-2];	KOG1476;ENOG410XP79;	K10158;	901158at2759;	MetaCyc:HS07624-MONOMER;	2.4.1.135;	R-HSA-1971475;R-HSA-3560801;	GO:0015018;GO:0016020
aten_0.1.m1.34480.m1	1.44e-34	NCOA5_HUMAN	blastp	NA	NA	PF00076.21;PF10090.8;PF16367.4	Q9HCD5	reviewed	Nuclear receptor coactivator 5 (NCoA-5) (Coactivator independent of AF-2) (CIA)	NCOA5 KIAA1637	Homo sapiens (Human)	579	9606	NA	GO:0003682; GO:0003723; GO:0005615; GO:0005634; GO:0015629; GO:0042593; GO:0046627	hsa:57727;	57727;	ENST00000290231;	KOG0845;ENOG410XPV4;	NA	994112at2759;	NA	NA	NA	GO:0003676
aten_0.1.m1.2679.m1	4.26e-17	TRI67_MOUSE	blastp	NA	NA	PF00643.23;PF13445.5;PF14634.5;PF00097.24	Q505D9	reviewed	Tripartite motif-containing protein 67	Trim67	Mus musculus (Mouse)	768	10090	NA	GO:0005737; GO:0005856; GO:0008270; GO:0010976; GO:0046580; GO:2000060	mmu:330863;	330863;	ENSMUST00000041106;ENSMUST00000167588;ENSMUST00000211867;	KOG4367;ENOG410XQMV;	K10649;	516512at2759;	NA	NA	NA	GO:0008270;GO:0005515
aten_0.1.m1.4912.m1	5.25e-54	ST3A1_RABIT	blastp	K16949	NA	PF00685.26;PF13469.5;PF05871.11;PF16739.4	O46640	reviewed	Amine sulfotransferase (EC 2.8.2.3) (AST-RB1) (Sulfotransferase 3A1) (ST3A1)	SULT3A1 ST3A1	Oryctolagus cuniculus (Rabbit)	301	9986	2.8.2.3	GO:0005737; GO:0047685	ocu:100009006;	100009006;	NA	KOG1584;ENOG4111H56;	K16949;	780670at2759;	NA	2.8.2.3;	NA	GO:0008146
aten_0.1.m1.20095.m1	1.17e-158	GNPI1_BOVIN	blastp	K02564	NA	PF01182.19	A4FV08	reviewed	Glucosamine-6-phosphate isomerase 1 (EC 3.5.99.6) (Glucosamine-6-phosphate deaminase 1) (GNPDA 1) (GlcN6P deaminase 1) (Oscillin)	GNPDA1	Bos taurus (Bovine)	289	9913	3.5.99.6	GO:0004342; GO:0005737; GO:0005975; GO:0006043; GO:0006046; GO:0006048; GO:0006091; GO:0019262; GO:0042802	bta:522919;	522919;	ENSBTAT00000010347;	KOG3148;COG0363;	K02564;	1425290at2759;	NA	NA	R-BTA-70171;	GO:0004342;GO:0006044;GO:0005975
aten_0.1.m1.7580.m1	2.54e-51	RBP_CHICK	blastp	K13649	YES	PF03024.13	P02752	reviewed	Riboflavin-binding protein (RBP) [Cleaved into: Riboflavin-binding protein, plasma form; Riboflavin-binding protein, yolk major form; Riboflavin-binding protein, yolk minor form]	NA	Gallus gallus (Chicken)	238	9031	NA	GO:0005623; GO:0031362; GO:0032217; GO:0032218; GO:0038023; GO:1902444; GO:1904657; GO:1904661	gga:396449;	396449;	NA	ENOG410IFFP;ENOG4111IU4;	K13649;	1534387at2759;	NA	NA	NA
aten_0.1.m1.22788.m1	6.39e-82	SCAM1_PIG	blastp	K19995	NA	PF04144.12;PF14991.5;PF03938.13;PF12072.7	O77735	reviewed	Secretory carrier-associated membrane protein 1 (Secretory carrier membrane protein 1)	SCAMP1	Sus scrofa (Pig)	338	9823	NA	GO:0000139; GO:0005794; GO:0005802; GO:0006887; GO:0015031; GO:0016021; GO:0030672; GO:0032588; GO:0042589; GO:0055038	ssc:397477;	397477;	ENSSSCT00000054996;	NA	K19995;	995882at2759;	NA	NA	NA	GO:0015031;GO:0016021
aten_0.1.m1.6592.m1	5.47e-30	MR1BB_DANRE	blastp	NA	NA	PF00001.20;PF10320.8;PF10328.8;PF13853.5;PF11710.7	P51049	reviewed	Melatonin receptor type 1B-B (Mel-1B-R-B) (Mel1b receptor B) (Melatonin receptor Mel1b Z2.6-4) (zMel1b-1)	mtnr1bb mel1br mtnr1br mtnr1br-2 si:ch211-214k5.4 si:ch211-224h1.2	Danio rerio (Zebrafish) (Brachydanio rerio)	347	7955	NA	GO:0004930; GO:0005886; GO:0008502; GO:0016021; GO:0048511; GO:0050796	dre:30668;	30668;	ENSDART00000078226;ENSDART00000181941;	ENOG410IHFY;ENOG4111ZZV;	K04286;	907115at2759;	NA	NA	NA	GO:0016021;GO:0004930;GO:0007186
aten_0.1.m1.19804.m1	7.4e-37	ZDH24_RAT	blastp	K18932	NA	PF01529.19;PF01940.15;PF09971.8;PF06522.10;PF15339.5;PF09972.8;PF14575.5;PF01957.17	Q2TGI5	reviewed	Probable palmitoyltransferase ZDHHC24 (EC 2.3.1.225) (Membrane-associated zinc finger protein DHHC25) (Zinc finger DHHC domain-containing protein 24) (DHHC-24)	Zdhhc24	Rattus norvegicus (Rat)	284	10116	2.3.1.225	GO:0005783; GO:0005794; GO:0006612; GO:0016021; GO:0018230; GO:0019706	rno:293665;	293665;	ENSRNOT00000026832;	KOG1311;COG5273;	K18932;	863846at2759;	NA	NA	NA	GO:0016409
aten_0.1.m1.15002.m1	6.13e-134	P2RX4_HUMAN	blastp	K05218	NA	PF00864.18;PF00299.17;PF00095.20	Q99571	reviewed	P2X purinoceptor 4 (P2X4) (ATP receptor) (Purinergic receptor)	P2RX4	Homo sapiens (Human)	388	9606	NA	GO:0001614; GO:0001894; GO:0002028; GO:0002931; GO:0004931; GO:0005102; GO:0005507; GO:0005524; GO:0005639; GO:0005765; GO:0005886; GO:0005887; GO:0006812; GO:0007165; GO:0007596; GO:0008217; GO:0008270; GO:0010524; GO:0010614; GO:0014069; GO:0016020; GO:0016021; GO:0019228; GO:0019233; GO:0019722; GO:0030054; GO:0032308; GO:0033198; GO:0034220; GO:0034405; GO:0035381; GO:0035590; GO:0042118; GO:…	hsa:5025;	5025;	ENST00000337233 [Q99571-1];ENST00000359949 [Q99571-2];ENST00000542067 [Q99571-3];	ENOG410IFJF;ENOG410XR0C;	K05218;	998086at2759;	NA	NA	R-HSA-139853;R-HSA-418346;	GO:0001614;GO:0004931;GO:0005887;GO:0033198;GO:0098655
aten_0.1.m1.6231.m1	1.13e-129	XRP2_DANRE	blastp	K18272	NA	PF07986.11;PF08603.10;PF06093.12	F1QC45	reviewed	Protein XRP2	rp2	Danio rerio (Zebrafish) (Brachydanio rerio)	376	7955	NA	GO:0000902; GO:0001947; GO:0005096; GO:0005525; GO:0005886; GO:0005929; GO:0010842; GO:0015031; GO:0035845; GO:0042461; GO:0045494; GO:0048793; GO:0060041; GO:0061371	dre:406755;	406755;	ENSDART00000136920;ENSDART00000182707;	KOG2512;ENOG410Y28B;	K18272;	1458550at2759;	NA	NA	R-DRE-5624138;	GO:0000902;GO:0005096
aten_0.1.m1.13302.m1	2.18e-59	RU17_XENTR	blastp	K11093	NA	PF12220.7;PF00076.21;PF10243.8	Q66II8	reviewed	U1 small nuclear ribonucleoprotein 70 kDa (U1 snRNP 70 kDa) (U1-70K) (snRNP70)	snrnp70 snrp70 TNeu055c14.1	Xenopus tropicalis (Western clawed frog) (Silurana tropicalis)	471	8364	NA	GO:0000398; GO:0003723; GO:0003729; GO:0005634; GO:0005681; GO:0005685; GO:0016607; GO:0030619; GO:0043484; GO:0060218	xtr:493488;	493488;	ENSXETT00000049555;	KOG0113;COG0724;	K11093;	1430110at2759;	NA	NA	R-XTR-72163;	GO:0030619;GO:0003676
aten_0.1.m1.28024.m1	5.26e-17	GBPC_DICDI	blastp	NA	NA	PF08477.12;PF00531.21;PF16095.4;PF00071.21;PF00025.20;PF04670.11;PF13238.5;PF05071.15	Q8MVR1	reviewed	Cyclic GMP-binding protein C (EC 2.7.11.1) (Ras guanine nucleotide exchange factor T) (RasGEF domain-containing protein T)	gbpC gefT rasGEFT DDB_G0291079	Dictyostelium discoideum (Slime mold)	2631	44689	2.7.11.1	GO:0004674; GO:0005088; GO:0005524; GO:0005525; GO:0005543; GO:0005737; GO:0007163; GO:0007264; GO:0019934; GO:0030553; GO:0031252; GO:0031589; GO:0045860; GO:0046579; GO:0050920; GO:0051272; GO:0051602	ddi:DDB_G0291079;	8627976;	NA	KOG0192;COG0515;COG1100;	NA	NA	NA	NA	NA	GO:0005515;GO:0007165;GO:0003824;GO:0009116
aten_0.1.m1.797.m1	7.23e-108	T11L1_HUMAN	blastp	NA	NA	PF05794.12	Q9NUJ3	reviewed	T-complex protein 11-like protein 1	TCP11L1	Homo sapiens (Human)	509	9606	NA	GO:0005874	hsa:55346;	55346;	ENST00000334274;ENST00000432887;ENST00000531632;	KOG1981;ENOG410ZDEH;	NA	1230328at2759;	NA	NA	NA
aten_0.1.m1.9905.m1	1.94e-10	CTSRE_MOUSE	blastp	NA	NA	PF15020.5	P0DP43	reviewed	Cation channel sperm-associated protein subunit epsilon (CatSper-epsilon) (CatSperepsilon) (C1orf101-like protein)	Catspere Gm7068	Mus musculus (Mouse)	985	10090	NA	GO:0036128; GO:0097228	mmu:631584;	631584;	NA	NA	NA	213907at2759;	NA	NA	NA	GO:0036128
aten_0.1.m1.28865.m1	0	NUP98_RAT	blastp	K14297	NA	PF12110.7;PF04096.13;PF13634.5	P49793	reviewed	Nuclear pore complex protein Nup98-Nup96 (EC 3.4.21.-) [Cleaved into: Nuclear pore complex protein Nup98 (98 kDa nucleoporin) (Nucleoporin Nup98) (Nup98); Nuclear pore complex protein Nup96 (96 kDa nucleoporin) (Nucleoporin Nup96) (Nup96)]	Nup98	Rattus norvegicus (Rat)	1816	10116	3.4.21.-	GO:0000776; GO:0000973; GO:0003713; GO:0003723; GO:0003729; GO:0005643; GO:0005654; GO:0006260; GO:0006405; GO:0006606; GO:0008139; GO:0008236; GO:0016604; GO:0017056; GO:0031080; GO:0031965; GO:0034398; GO:0034399; GO:0042277; GO:0042405; GO:0044614; GO:0044615; GO:0048026; GO:0051028; GO:0051292; GO:1990841; GO:1990904	rno:81738;	81738;	ENSRNOT00000027575 [P49793-1];	KOG0845;ENOG410XPV4;	K14297;	93359at2759;	NA	NA	R-RNO-141444;R-RNO-159227;R-RNO-159230;R-RNO-159231;R-RNO-159236;R-RNO-191859;R-RNO-2467813;R-RNO-2500257;R-RNO-3108214;R-RNO-3301854;R-RNO-3371453;R-RNO-4615885;R-RNO-5663220;R-RNO-68877;	GO:0005643;GO:0006913;GO:0017056
aten_0.1.m1.2663.m1	8.08e-27	LYRM2_PONAB	blastp	NA	NA	PF05347.14;PF13233.5;PF13232.5;PF08221.10	Q5RES3	reviewed	LYR motif-containing protein 2	LYRM2	Pongo abelii (Sumatran orangutan) (Pongo pygmaeus abelii)	88	9601	NA	NA	pon:100937292;	100937292;	NA	ENOG410J39U;ENOG411277T;	NA	1575118at2759;	NA	NA	NA
aten_0.1.m1.6641.m1	1.65e-83	GFPL_ANEMA	blastp	NA	NA	PF01353.21	Q9U6Y6	reviewed	GFP-like fluorescent chromoprotein amFP486	NA	Anemonia manjano (Sea anemone)	229	105399	NA	GO:0006091; GO:0008218; GO:0018298	NA	NA	NA	NA	NA	NA	NA	NA	NA	GO:0008218
aten_0.1.m1.15807.m1	6.88e-35	HRH2_PONPY	blastp	NA	NA	PF00001.20;PF10320.8;PF13853.5;PF10328.8;PF03383.14;PF10326.8	P61752	reviewed	Histamine H2 receptor (H2R) (HH2R) (Gastric receptor I)	HRH2	Pongo pygmaeus (Bornean orangutan)	359	9600	NA	GO:0001696; GO:0004969; GO:0005886; GO:0016021; GO:0045907	NA	NA	NA	NA	NA	NA	NA	NA	NA	GO:0004930;GO:0007186;GO:0016021
aten_0.1.m1.3312.m1	1.25e-51	FR1OP_BOVIN	blastp	K16546	NA	PF09398.9;PF16045.4	Q2YDD1	reviewed	FGFR1 oncogene partner	FGFR1OP	Bos taurus (Bovine)	399	9913	NA	GO:0005814; GO:0030030; GO:0034453; GO:0042995	bta:506246;	506246;	NA	ENOG410IH12;ENOG4111J6Y;	K16546;	1316797at2759;	NA	NA	NA	GO:0005815;GO:0034453
aten_0.1.m1.15457.m1	4.63e-10	TTC28_MOUSE	blastp	NA	NA	PF12770.6	Q80XJ3	reviewed	Tetratricopeptide repeat protein 28 (TPR repeat protein 28)	Ttc28 Kiaa1043 Tprbk	Mus musculus (Mouse)	2450	10090	NA	GO:0005737; GO:0005813; GO:0007049; GO:0007346; GO:0019900; GO:0030496; GO:0051301; GO:0072686; GO:0097431; GO:1990023	mmu:209683;	209683;	ENSMUST00000156290;	KOG0548;COG0457;COG4995;	NA	733786at2759;	NA	NA	NA
aten_0.1.m1.26300.m1	5.36e-40	CFDP1_MOUSE	blastp	NA	NA	PF07572.11;PF05680.11	O88271	reviewed	Craniofacial development protein 1 (27 kDa craniofacial protein) (Bucentaur) (Protein Cp27)	Cfdp1 Bcnt Cfdp Cp27	Mus musculus (Mouse)	295	10090	NA	GO:0000777; GO:0005604; GO:0007155; GO:0007275; GO:0008360; GO:0042127; GO:2000270	mmu:23837;	23837;	ENSMUST00000034432;	KOG4776;ENOG4111H9K;	NA	1372508at2759;	NA	NA	NA
aten_0.1.m1.10801.m1	1.18e-29	OCTB2_CHISP	blastp	NA	NA	PF00001.20;PF13853.5;PF10601.8;PF11710.7	G3M4F8	reviewed	Octopamine receptor beta-2R (CsOA2B2)	OA2B2	Chilo suppressalis (Asiatic rice borer moth)	395	168631	NA	GO:0004989; GO:0005886; GO:0007189; GO:0008226; GO:0016021; GO:0071418; GO:0071927; GO:0071928	NA	NA	NA	NA	NA	NA	NA	NA	NA	GO:0004930;GO:0007186;GO:0016021
aten_0.1.m1.6090.m1	3.14e-94	MOB1B_MOUSE	blastp	K06685	NA	PF03637.16	Q8BPB0	reviewed	MOB kinase activator 1B (Mob1 homolog 1A) (Mps one binder kinase activator-like 1A)	Mob1b Mobkl1a	Mus musculus (Mouse)	216	10090	NA	GO:0005634; GO:0005730; GO:0005737; GO:0005829; GO:0019209; GO:0019900; GO:0031952; GO:0035329; GO:0046872	mmu:68473;	68473;	ENSMUST00000006424;	KOG0440;ENOG410XSUJ;	K06685;	1127941at2759;	NA	NA	R-MMU-2028269;
aten_0.1.m1.26234.m1	3.08e-36	CASL_MOUSE	blastp	K05726	NA	PF12026.7;PF08824.9;PF00018.27;PF07653.16;PF14604.5	O35177	reviewed	Enhancer of filamentation 1 (mEF1) (CRK-associated substrate-related protein) (CAS-L) (Neural precursor cell expressed developmentally down-regulated protein 9) (NEDD-9) (p105)	Nedd9 Casl	Mus musculus (Mouse)	833	10090	NA	GO:0000922; GO:0005634; GO:0005654; GO:0005737; GO:0005829; GO:0005886; GO:0005938; GO:0007049; GO:0007155; GO:0016477; GO:0030335; GO:0040008; GO:0051301; GO:0061098; GO:0090527; GO:0090630; GO:1900026; GO:1990782	mmu:18003;	18003;	ENSMUST00000021794;	ENOG410IEDD;ENOG410ZSUM;	K16832;	1086228at2759;	NA	NA	NA	GO:0005515
aten_0.1.m1.15327.m1	2.01e-35	NIPA_MOUSE	blastp	NA	NA	PF07967.12;PF08600.9;PF00653.20	Q80YV2	reviewed	Nuclear-interacting partner of ALK (Nuclear-interacting partner of anaplastic lymphoma kinase) (mNIPA) (Zinc finger C3HC-type protein 1)	Zc3hc1 Nipa	Mus musculus (Mouse)	501	10090	NA	GO:0005634; GO:0007049; GO:0008270; GO:0016567; GO:0019901; GO:0031965; GO:0051301; GO:2001240	mmu:232679;	232679;	ENSMUST00000080812 [Q80YV2-1];ENSMUST00000102992 [Q80YV2-2];	KOG4765;ENOG410ZQX4;	NA	1626741at2759;	NA	NA	NA	GO:0005634;GO:0008270
aten_0.1.m1.27783.m1	1.05e-30	PNCA_ECOLI	blastp	NA	NA	PF00857.19;PF11638.7;PF02458.14	P21369	reviewed	Nicotinamidase (EC 3.5.1.19) (Nicotinamide deamidase) (NAMase) (Pyrazinamidase) (PZAase) (EC 3.5.1.-)	pncA nam ydjB b1768 JW1757	Escherichia coli (strain K12)	213	83333	3.5.1.19; 3.5.1.-	GO:0008936; GO:0019365; GO:0046872	ecj:JW1757;eco:b1768;	946276;	NA	ENOG4108RWI;COG1335;	K08281;	NA	EcoCyc:NICOTINAMID-MONOMER;ECOL316407:JW1757-MONOMER;MetaCyc:NICOTINAMID-MONOMER;	NA	NA	GO:0003824
aten_0.1.m1.17647.m1	1.11e-19	BTBD3_CALJA	blastp	NA	NA	PF08005.11;PF07707.14	F7ASZ0	reviewed	BTB/POZ domain-containing protein 3	BTBD3	Callithrix jacchus (White-tufted-ear marmoset)	522	9483	NA	GO:0005634; GO:0005829; GO:0021987; GO:0048813	cjc:100385566;	100385566;	NA	KOG2075;ENOG410XQ3X;	K10478;	660286at2759;	NA	NA	NA
aten_0.1.m1.4350.m1	8.61e-08	TRM6_BOVIN	blastp	NA	NA	PF04189.12;PF09739.8;PF09419.9	Q2T9V5	reviewed	tRNA (adenine(58)-N(1))-methyltransferase non-catalytic subunit TRM6 (mRNA methyladenosine-N(1)-methyltransferase non-catalytic subunit TRM6) (tRNA(m1A58)-methyltransferase subunit TRM6) (tRNA(m1A58)MTase subunit TRM6)	TRMT6 TRM6	Bos taurus (Bovine)	497	9913	NA	GO:0005634; GO:0030488; GO:0031515; GO:0080009	bta:505816;	505816;	ENSBTAT00000001734;	KOG1416;ENOG410XSXD;	K03256;	543764at2759;	NA	NA	NA	GO:0030488;GO:0031515
aten_0.1.m1.2551.m1	5.97e-18	RFA3_HUMAN	blastp	K10740	NA	PF08661.10	P35244	reviewed	Replication protein A 14 kDa subunit (RP-A p14) (Replication factor A protein 3) (RF-A protein 3)	RPA3 REPA3 RPA14	Homo sapiens (Human)	121	9606	NA	GO:0000082; GO:0000723; GO:0000724; GO:0003684; GO:0003697; GO:0005654; GO:0005662; GO:0006260; GO:0006283; GO:0006284; GO:0006289; GO:0006293; GO:0006294; GO:0006295; GO:0006296; GO:0006297; GO:0006298; GO:0007346; GO:0019985; GO:0032201; GO:0033683; GO:0035861; GO:0036297; GO:0042127; GO:0042276; GO:0042769; GO:0070987; GO:1900034; GO:1901796	hsa:6119;	6119;	ENST00000223129;ENST00000396682;	ENOG410IZRM;ENOG4111REI;	K10740;	1594928at2759;	NA	NA	R-HSA-110312;R-HSA-110314;R-HSA-110320;R-HSA-174437;R-HSA-176187;R-HSA-3371453;R-HSA-3371511;R-HSA-5358565;R-HSA-5358606;R-HSA-5651801;R-HSA-5655862;R-HSA-5656121;R-HSA-5656169;R-HSA-5685938;R-HSA-5685942;R-HSA-5693607;R-HSA-5693616;R-HSA-5696395;R-HSA-5696397;R-HSA-5696400;R-HSA-6782135;R-HSA-6782210;R-HSA-6783310;R-HSA-6804756;R-HSA-68962;R-HSA-69166;R-HSA-69473;R-HSA-912446;	GO:0003677;GO:0005634;GO:0006260;GO:0006281;GO:0006310
aten_0.1.m1.12877.m1	1.12e-40	SY63_DIPOM	blastp	NA	NA	PF00168.29	P24507	reviewed	Synaptotagmin-C (Synaptic vesicle protein O-p65-C)	P65-C	Diplobatis ommata (Ocellated electric ray) (Discopyge ommata)	537	1870830	NA	GO:0016021; GO:0017156; GO:0030054; GO:0030672; GO:0046872	NA	NA	NA	NA	NA	NA	NA	NA	NA
aten_0.1.m1.18916.m1	7.62e-27	CENPM_CHICK	blastp	K11505	NA	PF11111.7	Q1T7B9	reviewed	Centromere protein M (CENP-M)	CENPM	Gallus gallus (Chicken)	177	9031	NA	GO:0000775; GO:0005634; GO:0005829	gga:417982;	417982;	ENSGALT00000019440;	ENOG410IZ5U;ENOG4111PTI;	K11505;	1551430at2759;	NA	NA	R-GGA-141444;R-GGA-2467813;R-GGA-2500257;R-GGA-5663220;
aten_0.1.m1.32385.m1	9.96e-108	MKS1_HUMAN	blastp	K19332	NA	PF07162.10	Q9NXB0	reviewed	Meckel syndrome type 1 protein	MKS1	Homo sapiens (Human)	559	9606	NA	GO:0001843; GO:0003271; GO:0005737; GO:0005813; GO:0005814; GO:0005829; GO:0007368; GO:0010669; GO:0016020; GO:0036038; GO:0036064; GO:0042733; GO:0044458; GO:0048706; GO:0048754; GO:0060122; GO:0060271; GO:0060322; GO:0060411; GO:0060828; GO:0061009; GO:0097711; GO:1901620; GO:1905515; GO:1990403; GO:2000095	hsa:54903;	54903;	ENST00000393119 [Q9NXB0-1];ENST00000537529 [Q9NXB0-3];	KOG4446;ENOG410XP3Z;	K19332;	1564517at2759;	NA	NA	R-HSA-5610787;R-HSA-5620912;
aten_0.1.m1.16974.m1	3.53e-18	NAS39_CAEEL	blastp	NA	NA	PF00431.19;PF11857.7;PF00746.20	Q20176	reviewed	Zinc metalloproteinase nas-39 (EC 3.4.24.-) (Nematode astacin 39)	nas-39 F38E9.2	Caenorhabditis elegans	951	6239	3.4.24.-	GO:0004222; GO:0005509; GO:0005576; GO:0008270	cel:CELE_F38E9.2;	3565986;	NA	KOG3714;ENOG410ZPX7;	K08076;	170905at2759;	NA	NA	NA
aten_0.1.m1.1374.m1	9.03e-50	TOPB1_HUMAN	blastp	NA	NA	PF00533.25;PF16770.4;PF16589.4;PF12738.6	Q92547	reviewed	DNA topoisomerase 2-binding protein 1 (DNA topoisomerase II-beta-binding protein 1) (TopBP1) (DNA topoisomerase II-binding protein 1)	TOPBP1 KIAA0259	Homo sapiens (Human)	1522	9606	NA	GO:0000794; GO:0000922; GO:0001673; GO:0003677; GO:0005634; GO:0005654; GO:0005694; GO:0005737; GO:0005815; GO:0006259; GO:0006260; GO:0006281; GO:0006974; GO:0008022; GO:0010212; GO:0015629; GO:0016604; GO:0016605; GO:0033314; GO:0042802; GO:1901796	hsa:11073;	11073;	ENST00000260810;	KOG1929;ENOG410XPFH;	K10728;	557169at2759;	NA	NA	R-HSA-5685938;R-HSA-5693607;R-HSA-5693616;R-HSA-6804756;R-HSA-69473;
aten_0.1.m1.6334.m1	1.45e-105	FPPS_CHICK	blastp	K00787	NA	PF00348.16;PF08223.10	P08836	reviewed	Farnesyl pyrophosphate synthase (FPP synthase) (FPS) (EC 2.5.1.10) ((2E,6E)-farnesyl diphosphate synthase) (Dimethylallyltranstransferase) (EC 2.5.1.1) (Farnesyl diphosphate synthase) (Geranyltranstransferase)	FDPS	Gallus gallus (Chicken)	367	9031	2.5.1.10; 2.5.1.1	GO:0004161; GO:0004337; GO:0005737; GO:0006695; GO:0033384; GO:0045337; GO:0046872	NA	NA	NA	NA	NA	NA	NA	NA	NA	GO:0004161;GO:0004337;GO:0033384;GO:0045337;GO:0008299
aten_0.1.m1.5115.m1	1.16e-19	ROBO1_HUMAN	blastp	NA	NA	PF07679.15;PF13927.5;PF00047.24;PF13895.5;PF01391.17;PF08005.11;PF08205.11;PF07686.16	Q9Y6N7	reviewed	Roundabout homolog 1 (Deleted in U twenty twenty) (H-Robo-1)	ROBO1 DUTT1	Homo sapiens (Human)	1651	9606	NA	GO:0002042; GO:0003148; GO:0003180; GO:0003184; GO:0003272; GO:0005737; GO:0005886; GO:0005887; GO:0006919; GO:0007155; GO:0007156; GO:0007399; GO:0007411; GO:0008046; GO:0009986; GO:0010628; GO:0010629; GO:0016199; GO:0021836; GO:0030275; GO:0030336; GO:0030424; GO:0033116; GO:0033600; GO:0035025; GO:0035385; GO:0035481; GO:0035904; GO:0042802; GO:0043406; GO:0050772; GO:0050925; GO:0060412; GO:…	hsa:6091;	6091;	ENST00000464233 [Q9Y6N7-1];ENST00000467549 [Q9Y6N7-6];ENST00000495273 [Q9Y6N7-5];	KOG4222;ENOG410XPQS;	K06753;	45439at2759;	NA	NA	R-HSA-373752;R-HSA-376176;R-HSA-428540;R-HSA-428542;R-HSA-428543;R-HSA-428890;R-HSA-8985586;R-HSA-8985801;R-HSA-9010553;
aten_0.1.m1.8101.m1	3.45e-08	ELEL_ECHLU	blastp	NA	NA	PF02140.17;PF00754.24	C0HK24	reviewed	L-rhamnose-binding lectin ELEL-1	NA	Echinometra lucunter (Rock-boring urchin)	103	105361	NA	GO:0030246	NA	NA	NA	NA	NA	NA	NA	NA	NA	GO:0030246
aten_0.1.m1.34697.m1	1.39e-20	SSPA_DICDI	blastp	K04717	NA	PF01569.20;PF14378.5	Q55A00	reviewed	Probable sphingosine-1-phosphate phosphatase (SPPase) (EC 3.1.3.-)	sppA DDB_G0272260	Dictyostelium discoideum (Slime mold)	406	44689	3.1.3.-	GO:0005783; GO:0005789; GO:0016021; GO:0042392	ddi:DDB_G0272260;	8618356;	NA	KOG2822;COG0671;	NA	NA	NA	NA	R-DDI-1660661;
aten_0.1.m1.28084.m1	6.2e-24	NANO1_DANRE	blastp	K18760	NA	PF05741.12;PF00684.18	E7FDB3	reviewed	Nanos homolog 1	nanos1 wu:fb76c12	Danio rerio (Zebrafish) (Brachydanio rerio)	228	7955	NA	GO:0003723; GO:0005737; GO:0007281; GO:0008270; GO:0008354; GO:0030371; GO:0048471; GO:0060293	dre:322903;	322903;	ENSDART00000189628;	KOG4602;ENOG41121KZ;	K18741;	1633105at2759;	NA	NA	NA	GO:0003723;GO:0008270
aten_0.1.m1.30111.m1	1.31e-10	HYUA_PSESN	blastp	NA	NA	PF05378.12;PF01968.17;PF06406.10;PF13941.5;PF14450.5;PF01078.20	Q01262	reviewed	Putative D-/L-hydantoinase subunit A (EC 3.5.2.-) (Hydantoin utilization protein A)	hyuA	Pseudomonas sp. (strain NS671)	690	29441	3.5.2.-	GO:0008652; GO:0016810	NA	NA	NA	NA	NA	NA	NA	NA	NA	GO:0016787
aten_0.1.m1.12247.m1	7.33e-18	RM53_HUMAN	blastp	K17434	NA	PF10780.8;PF17559.1;PF13227.5	Q96EL3	reviewed	39S ribosomal protein L53, mitochondrial (L53mt) (MRP-L53) (Mitochondrial large ribosomal subunit protein mL53)	MRPL53	Homo sapiens (Human)	112	9606	NA	GO:0005739; GO:0005743; GO:0005762; GO:0070125; GO:0070126	hsa:116540;	116540;	ENST00000258105;	ENOG410J0VJ;ENOG4111ZNN;	K17434;	1502821at2759;	NA	NA	R-HSA-5368286;R-HSA-5389840;R-HSA-5419276;
aten_0.1.m1.12536.m1	1.09e-30	SNX21_HUMAN	blastp	K17932	NA	PF00787.23	Q969T3	reviewed	Sorting nexin-21 (Sorting nexin L) (SNX-L)	SNX21 C20orf161 SNXL	Homo sapiens (Human)	373	9606	NA	GO:0005546; GO:0015031; GO:0030659; GO:0031901; GO:0032266	hsa:90203;	90203;	ENST00000342644 [Q969T3-2];ENST00000462307 [Q969T3-3];ENST00000491381 [Q969T3-1];	ENOG410IMHU;ENOG41114JN;	K17932;	1322681at2759;	NA	NA	NA	GO:0035091;GO:0015031
aten_0.1.m1.36872.m1	0	ECT_ACRMI	blastp	NA	YES	PF00090.18;PF00188.25	B3EWZ8	reviewed	Ectin (Fragment)	NA	Acropora millepora (Staghorn coral) (Heteropora millepora)	400	45264	NA	GO:0005576	NA	NA	NA	NA	NA	NA	NA	NA	NA
aten_0.1.m1.12748.m1	7.94e-17	CENPF_HUMAN	blastp	K11499	NA	PF06818.14;PF05752.10;PF08279.11	P49454	reviewed	Centromere protein F (CENP-F) (AH antigen) (Kinetochore protein CENPF) (Mitosin)	CENPF	Homo sapiens (Human)	3114	9606	NA	GO:0000278; GO:0000775; GO:0000776; GO:0000922; GO:0000940; GO:0001822; GO:0003682; GO:0005634; GO:0005635; GO:0005654; GO:0005737; GO:0005813; GO:0005819; GO:0005829; GO:0005930; GO:0007059; GO:0007094; GO:0007517; GO:0008022; GO:0008134; GO:0008283; GO:0010389; GO:0015031; GO:0016202; GO:0016363; GO:0021591; GO:0030154; GO:0030496; GO:0036064; GO:0042493; GO:0042803; GO:0045120; GO:0045892; GO:…	hsa:1063;	1063;	ENST00000366955;	ENOG410IGJF;ENOG410XS5F;	K11499;	NA	NA	NA	R-HSA-141444;R-HSA-156711;R-HSA-2467813;R-HSA-2500257;R-HSA-5663220;R-HSA-68877;
aten_0.1.m1.6222.m1	7.53e-44	SVEP1_HUMAN	blastp	NA	NA	PF00354.16;PF13385.5;PF02210.23	Q4LDE5	reviewed	Sushi, von Willebrand factor type A, EGF and pentraxin domain-containing protein 1 (CCP module-containing protein 22) (Polydom) (Selectin-like osteoblast-derived protein) (SEL-OB) (Serologically defined breast cancer antigen NY-BR-38)	SVEP1 C9orf13 CCP22 SELOB	Homo sapiens (Human)	3571	9606	NA	GO:0003682; GO:0005509; GO:0005576; GO:0005737; GO:0007155; GO:0016020	hsa:79987;	79987;	ENST00000374461 [Q4LDE5-2];ENST00000374469 [Q4LDE5-1];	KOG1217;KOG4297;ENOG410XPJ1;	K17495;	46968at2759;	NA	NA	NA
aten_0.1.m1.29394.m1	0	GCP4_HUMAN	blastp	K16571	NA	PF04130.12	Q9UGJ1	reviewed	Gamma-tubulin complex component 4 (GCP-4) (hGCP4) (Gamma-ring complex protein 76 kDa) (h76p) (hGrip76)	TUBGCP4 76P GCP4	Homo sapiens (Human)	667	9606	NA	GO:0000278; GO:0000922; GO:0000923; GO:0000930; GO:0005200; GO:0005813; GO:0005829; GO:0005874; GO:0007020; GO:0008274; GO:0015630; GO:0016020; GO:0031122; GO:0043015; GO:0051225; GO:0051321; GO:0051415; GO:0055037; GO:0065003	hsa:27229;	27229;	ENST00000260383 [Q9UGJ1-1];ENST00000564079 [Q9UGJ1-2];	KOG2065;ENOG410XPES;	K16571;	1137416at2759;	NA	NA	R-HSA-380270;R-HSA-380320;	GO:0043015;GO:0000226;GO:0000922;GO:0005815;GO:0007020
aten_0.1.m1.30815.m1	1.66e-09	NPR22_CAEEL	blastp	NA	NA	PF00001.20;PF10328.8	Q59E83	reviewed	Neuropeptide receptor 22	npr-22 Y59H11AL.1	Caenorhabditis elegans	434	6239	NA	GO:0005886; GO:0007218; GO:0008188; GO:0008340; GO:0016021; GO:0040013; GO:1901046; GO:2000252	cel:CELE_Y59H11AL.1;	190424;	NA	KOG3656;ENOG410XRW9;	K14072;	715197at2759;	NA	NA	R-CEL-418555;	GO:0016021;GO:0004930;GO:0007186
aten_0.1.m1.23413.m1	1.49e-07	RHF2B_HUMAN	blastp	NA	NA	PF00046.28;PF05920.10;PF01294.17	P0C7M4	reviewed	Rhox homeobox family member 2B	RHOXF2B	Homo sapiens (Human)	288	9606	NA	GO:0000981; GO:0005634; GO:0010628; GO:0043565	hsa:727940;	727940;	ENST00000371402;	KOG0490;ENOG410YIJ3;	NA	1514681at2759;	NA	NA	NA	GO:0003677
aten_0.1.m1.25723.m1	0	CL16A_MOUSE	blastp	K19513	NA	PF09758.8;PF00997.17	Q80U30	reviewed	Protein CLEC16A	Clec16a Kiaa0350	Mus musculus (Mouse)	1036	10090	NA	GO:0005794; GO:0005829; GO:0006914; GO:0008333; GO:0009267; GO:0016021; GO:0016197; GO:0017137; GO:0031982; GO:0032435; GO:0036020; GO:1901097; GO:1901098; GO:1901525; GO:1904263; GO:1904766	mmu:74374;	74374;	ENSMUST00000038145 [Q80U30-3];ENSMUST00000066345 [Q80U30-1];ENSMUST00000115823 [Q80U30-5];ENSMUST00000115827 [Q80U30-4];ENSMUST00000155633 [Q80U30-2];	KOG2219;ENOG410Y0P3;	K19513;	1319544at2759;	NA	NA	NA
aten_0.1.m1.16423.m1	1.88e-10	HRH2_CANLF	blastp	NA	NA	PF00001.20	P17124	reviewed	Histamine H2 receptor (H2R) (HH2R) (Gastric receptor I)	HRH2	Canis lupus familiaris (Dog) (Canis familiaris)	359	9615	NA	GO:0001696; GO:0004930; GO:0004969; GO:0004993; GO:0005887; GO:0007187; GO:0007268; GO:0030425; GO:0030594; GO:0045907	cfa:403812;	403812;	NA	KOG3656;ENOG410XRW9;	K04150;	929700at2759;	NA	NA	NA	GO:0004930;GO:0007186;GO:0016021
aten_0.1.m1.26520.m1	1.88e-19	DRD1_XENLA	blastp	NA	NA	PF00001.20;PF10320.8;PF10328.8;PF13853.5	P42289	reviewed	D(1A) dopamine receptor (Dopamine D1 receptor)	drd1	Xenopus laevis (African clawed frog)	451	8355	NA	GO:0004952; GO:0005887; GO:0007189; GO:0042311	xla:108710578;	108710578;	NA	NA	K04144;	1045889at2759;	NA	NA	NA	GO:0004930;GO:0007186;GO:0016021
aten_0.1.m1.7631.m1	0	MFN2_HUMAN	blastp	K06030	NA	PF04799.12;PF00350.22;PF01926.22;PF06421.11;PF04548.15;PF01158.17;PF12140.7	O95140	reviewed	Mitofusin-2 (EC 3.6.5.-) (Transmembrane GTPase MFN2)	MFN2 CPRP1 KIAA0214	Homo sapiens (Human)	757	9606	3.6.5.-	GO:0001825; GO:0003924; GO:0005525; GO:0005739; GO:0005741; GO:0005829; GO:0006626; GO:0006915; GO:0006986; GO:0007006; GO:0007596; GO:0008053; GO:0015630; GO:0016021; GO:0016236; GO:0031306; GO:0031625; GO:0034497; GO:0046580; GO:0048593; GO:0048662; GO:0051646; GO:0061734; GO:0120162; GO:1904707; GO:1905461	hsa:9927;	9927;	ENST00000235329 [O95140-1];ENST00000444836 [O95140-1];	KOG0448;COG0699;	K06030;	1076876at2759;	NA	NA	R-HSA-5205685;R-HSA-983231;	GO:0003924;GO:0005741;GO:0008053;GO:0016021;GO:0005525
aten_0.1.m1.5329.m1	3.53e-75	FCN2_HUMAN	blastp	NA	YES	PF00147.17;PF04059.11;PF06247.10;PF12662.6;PF12947.6;PF11327.7;PF07974.12;PF00008.26;PF17164.3;PF12661.6	Q15485	reviewed	Ficolin-2 (37 kDa elastin-binding protein) (Collagen/fibrinogen domain-containing protein 2) (EBP-37) (Ficolin-B) (Ficolin-beta) (Hucolin) (L-ficolin) (Serum lectin p35)	FCN2 FCNL	Homo sapiens (Human)	313	9606	NA	GO:0001867; GO:0003823; GO:0005576; GO:0005581; GO:0006956; GO:0008228; GO:0043394; GO:0043654; GO:0046872; GO:0048306; GO:0050829; GO:0050830; GO:0070062; GO:0072562; GO:2001065	hsa:2220;	2220;	ENST00000291744 [Q15485-1];ENST00000350339 [Q15485-2];	KOG2579;ENOG410ZYS4;	K10104;	1035379at2759;	NA	NA	R-HSA-166662;R-HSA-166663;R-HSA-2855086;
aten_0.1.m1.19850.m1	3.47e-17	MYOME_RAT	blastp	K16542	NA	PF13851.5;PF14389.5;PF15874.4	Q9WUJ3	reviewed	Myomegalin (Phosphodiesterase 4D-interacting protein) (Phosphodiesterase-binding protein clone 46)	Pde4dip Pbp46	Rattus norvegicus (Rat)	2324	10116	NA	GO:0005634; GO:0005794; GO:0005813; GO:0019899; GO:0030016; GO:0032947; GO:0034622; GO:1903358	rno:64183;	64183;	NA	ENOG410J2NR;ENOG411281S;	K16549;	15127at2759;	NA	NA	NA
aten_0.1.m1.25595.m1	0	LRP6_HUMAN	blastp	NA	NA	PF00058.16;PF00084.19;PF14670.5;PF02494.15;PF08450.11;PF00008.26;PF12662.6;PF16403.4;PF09064.9	O75581	reviewed	Low-density lipoprotein receptor-related protein 6 (LRP-6)	LRP6	Homo sapiens (Human)	1613	9606	NA	GO:0001702; GO:0001843; GO:0001933; GO:0003344; GO:0005041; GO:0005102; GO:0005109; GO:0005576; GO:0005783; GO:0005886; GO:0005901; GO:0006469; GO:0007204; GO:0007268; GO:0009880; GO:0009952; GO:0009986; GO:0014029; GO:0014033; GO:0016021; GO:0016055; GO:0017147; GO:0019210; GO:0019534; GO:0021587; GO:0021794; GO:0021987; GO:0030326; GO:0030901; GO:0030917; GO:0031410; GO:0031901; GO:0034185; GO:…	hsa:4040;	4040;	ENST00000261349;ENST00000628182;	ENOG410IPT4;ENOG410XSY5;	K03068;	121310at2759;	NA	NA	R-HSA-201681;R-HSA-3772470;R-HSA-4641262;R-HSA-4641263;R-HSA-5340588;
aten_0.1.m1.19181.m1	1.52e-16	RTJK_DROME	blastp	NA	NA	PF14529.5;PF03372.22;PF00078.26;PF13359.5;PF15590.5;PF04827.13	P21328	reviewed	RNA-directed DNA polymerase from mobile element jockey (EC 2.7.7.49) (Reverse transcriptase)	pol	Drosophila melanogaster (Fruit fly)	916	7227	2.7.7.49	GO:0003964	NA	NA	NA	NA	NA	NA	NA	NA	NA
aten_0.1.m1.28842.m1	1.46e-17	SPY2_CHICK	blastp	K17383	NA	PF05210.12	Q9PTL2	reviewed	Protein sprouty homolog 2 (Spry-2)	SPRY2	Gallus gallus (Chicken)	313	9031	NA	GO:0005829; GO:0007275; GO:0016020; GO:0040037; GO:0042127; GO:0043407; GO:0045595; GO:0046580; GO:0070373	gga:395584;	395584;	NA	ENOG410IHQY;ENOG4111S05;	K17383;	1157681at2759;	NA	NA	NA	GO:0007275;GO:0009966;GO:0016020
aten_0.1.m1.12335.m1	0	ZPP_ACRMI	blastp	NA	YES	PF00100.22;PF15102.5	G8HTB6	reviewed	ZP domain-containing protein	NA	Acropora millepora (Staghorn coral) (Heteropora millepora)	414	45264	NA	GO:0016021	NA	NA	NA	NA	NA	NA	NA	NA	NA
aten_0.1.m1.29051.m1	4.13e-89	ABHD4_HUMAN	blastp	K13699	NA	PF00561.19;PF12697.6;PF12146.7;PF00756.19;PF10230.8;PF03096.13;PF00975.19;PF03403.12;PF00326.20;PF07819.12;PF08538.9	Q8TB40	reviewed	Protein ABHD4 (EC 3.-.-.-) (Alpha/beta hydrolase domain-containing protein 4) (Abhydrolase domain-containing protein 4) (Alpha/beta-hydrolase 4) (Lyso-N-acylphosphatidylethanolamine lipase)	ABHD4	Homo sapiens (Human)	342	9606	3.-.-.-	GO:0005789; GO:0005811; GO:0016042; GO:0016787; GO:0036152; GO:0052689; GO:0055088	hsa:63874;	63874;	ENST00000418446 [Q8TB40-2];ENST00000428304 [Q8TB40-1];	KOG4409;COG0596;	K13698;	1555935at2759;	NA	NA	R-HSA-1482839;
aten_0.1.m1.22123.m1	2.2e-157	INVS_HUMAN	blastp	K19626	NA	PF12796.6;PF13637.5;PF13606.5;PF00023.29;PF13857.5;PF00612.26;PF13893.5	Q9Y283	reviewed	Inversin (Inversion of embryo turning homolog) (Nephrocystin-2)	INVS INV NPHP2	Homo sapiens (Human)	1065	9606	NA	GO:0005516; GO:0005634; GO:0005737; GO:0005819; GO:0005874; GO:0005929; GO:0007275; GO:0016020; GO:0016055; GO:0090090	hsa:27130;	27130;	ENST00000262456 [Q9Y283-2];ENST00000262457 [Q9Y283-1];ENST00000374921 [Q9Y283-3];	KOG0504;COG0666;	K19626;	907394at2759;	NA	NA	NA	GO:0005515
aten_0.1.m1.5520.m1	1.39e-16	CPP1_ACRMI	blastp	NA	NA	PF00431.19	B8V7S0	reviewed	CUB and peptidase domain-containing protein 1 (Fragment)	NA	Acropora millepora (Staghorn coral) (Heteropora millepora)	435	45264	NA	GO:0004252; GO:0005576	NA	NA	NA	NA	NA	NA	NA	NA	NA
aten_0.1.m1.25131.m1	2.95e-137	WDR60_HUMAN	blastp	NA	NA	NA	Q8WVS4	reviewed	WD repeat-containing protein 60	WDR60	Homo sapiens (Human)	1066	9606	NA	GO:0000242; GO:0005615; GO:0005868; GO:0005929; GO:0007018; GO:0030286; GO:0035735; GO:0045503; GO:0045504; GO:0048704; GO:0060271; GO:0097542; GO:0097546	hsa:55112;	55112;	ENST00000407559;	KOG1587;ENOG410XQ99;	K22869;	1158787at2759;	NA	NA	R-HSA-5620924;	GO:0005515
aten_0.1.m1.13061.m1	8.7e-104	PEX3_CRILO	blastp	K13336	NA	PF04882.11;PF08340.10	Q9JJK3	reviewed	Peroxisomal biogenesis factor 3 (Peroxin-3) (Peroxisomal assembly protein PEX3)	PEX3	Cricetulus longicaudatus (Long-tailed dwarf hamster) (Chinese hamster)	373	10030	NA	GO:0005777; GO:0005779; GO:0007031; GO:0045046	NA	NA	NA	NA	NA	NA	NA	NA	NA	GO:0005779;GO:0007031
aten_0.1.m1.7182.m1	2.43e-27	RM10_MOUSE	blastp	K02864	NA	PF00466.19;PF08712.10	Q3TBW2	reviewed	39S ribosomal protein L10, mitochondrial (L10mt) (MRP-L10)	Mrpl10	Mus musculus (Mouse)	262	10090	NA	GO:0003735; GO:0005654; GO:0005739; GO:0005762; GO:0006412; GO:0015934; GO:0042254; GO:1990904	mmu:107732;	107732;	ENSMUST00000001485;	KOG4241;ENOG4111GA4;	K02864;	1484426at2759;	NA	NA	R-MMU-5389840;R-MMU-5419276;	GO:0042254
aten_0.1.m1.14394.m1	0	MYO19_MOUSE	blastp	NA	NA	PF00063.20;PF00612.26;PF13401.5;PF13191.5;PF01656.22;PF00005.26;PF13671.5	Q5SV80	reviewed	Unconventional myosin-XIX (Myosin head domain-containing protein 1)	Myo19 Myohd1	Mus musculus (Mouse)	963	10090	NA	GO:0003779; GO:0005524; GO:0005739; GO:0005741; GO:0005829; GO:0016459; GO:0016887; GO:0032027; GO:0032465; GO:0034642; GO:0060002; GO:0090140	mmu:66196;	66196;	ENSMUST00000020837 [Q5SV80-2];ENSMUST00000093969 [Q5SV80-1];	KOG0160;COG5022;	NA	311886at2759;	NA	NA	NA	GO:0003774;GO:0005524;GO:0016459;GO:0005515
aten_0.1.m1.32231.m1	1.04e-110	ALMA7_EMIHU	blastp	NA	NA	PF14085.5;PF02775.20	R1CW23	reviewed	Dimethlysulfonioproprionate lyase 7 (DMSP lyase 7) (EC 4.4.1.3) (Dimethylpropiothetin dethiomethylase 7)	ALMA7 EMIHUDRAFT_114859	Emiliania huxleyi (Pontosphaera huxleyi)	341	2903	4.4.1.3	GO:0047869	ehx:EMIHUDRAFT_114859;	17272432;	NA	NA	NA	NA	NA	NA	NA	NA
aten_0.1.m1.24196.m1	1.01e-52	TXND9_BOVIN	blastp	NA	NA	PF00085.19;PF02114.15	O18883	reviewed	Thioredoxin domain-containing protein 9 (Protein 1-4)	TXNDC9 APACD	Bos taurus (Bovine)	226	9913	NA	GO:0005634; GO:0005737; GO:0005815; GO:0030496; GO:0045454	bta:539143;	539143;	NA	KOG1672;COG0526;	NA	1444223at2759;	NA	NA	NA	GO:0045454
aten_0.1.m1.20072.m1	2.27e-60	ACHA3_HUMAN	blastp	NA	NA	PF02931.22;PF02932.15;PF07726.10	P32297	reviewed	Neuronal acetylcholine receptor subunit alpha-3	CHRNA3 NACHRA3	Homo sapiens (Human)	505	9606	NA	GO:0005886; GO:0005887; GO:0005892; GO:0006811; GO:0006940; GO:0007165; GO:0007171; GO:0007268; GO:0007271; GO:0007274; GO:0007399; GO:0007626; GO:0014056; GO:0014069; GO:0015276; GO:0015464; GO:0016021; GO:0022848; GO:0030054; GO:0030425; GO:0034220; GO:0035094; GO:0035095; GO:0042166; GO:0042391; GO:0043005; GO:0043025; GO:0044853; GO:0045202; GO:0045211; GO:0048814; GO:0050877; GO:0060079; GO:…	hsa:1136;	1136;	ENST00000326828 [P32297-2];ENST00000348639 [P32297-3];ENST00000559658 [P32297-2];	KOG3645;ENOG410XQGR;	K04805;	381858at2759;	NA	NA	R-HSA-629587;R-HSA-629594;R-HSA-629597;	GO:0005230;GO:0006811;GO:0016021;GO:0004888;GO:0005216;GO:0034220
aten_0.1.m1.23573.m1	1e-89	GR101_LYMST	blastp	NA	NA	PF00001.20;PF10323.8;PF10320.8;PF10327.8;PF07714.16;PF10328.8;PF13359.5;PF05270.12;PF00487.23	P46023	reviewed	G-protein coupled receptor GRL101	NA	Lymnaea stagnalis (Great pond snail) (Helix stagnalis)	1115	6523	NA	GO:0004930; GO:0005886; GO:0016021	NA	NA	NA	NA	NA	NA	NA	NA	NA	GO:0004672;GO:0005524;GO:0006468;GO:0004930;GO:0007186;GO:0016021
aten_0.1.m1.4998.m1	3.28e-45	FBP3_STRPU	blastp	NA	YES	PF00008.26;PF12661.6;PF07974.12;PF00053.23;PF12947.6;PF07645.14	P49013	reviewed	Fibropellin-3 (Epidermal growth factor-related protein 3) (Fibropellin III) (Fibropellin-c) (SpEGF III)	EGF3	Strongylocentrotus purpuratus (Purple sea urchin)	570	7668	NA	GO:0005509; GO:0005615	spu:373315;	373315;	NA	NA	NA	606546at33208;	NA	NA	NA	GO:0005509
aten_0.1.m1.19346.m1	6.84e-07	NPHP3_DANRE	blastp	NA	NA	PF13424.5;PF13374.5;PF07719.16;PF00515.27;PF13181.5;PF13191.5;PF00004.28;PF09986.8;PF13176.5;PF13428.5;PF06664.11;PF13238.5;PF06309.10;PF01637.17;PF13431.5;PF13371.5;PF13174.5;PF13401.5	P0CI65	reviewed	Nephrocystin-3	nphp3 si:dkey-56l10.1	Danio rerio (Zebrafish) (Brachydanio rerio)	1303	7955	NA	GO:0003146; GO:0005929; GO:0007601; GO:0016055; GO:0048793; GO:0060026; GO:0060271; GO:0060972; GO:0070121	dre:562601;	562601;	ENSDART00000110629;	KOG1840;COG0457;	K19360;	377554at2759;	NA	NA	R-DRE-5624138;	GO:0005515
aten_0.1.m1.8933.m1	4.31e-30	THEM4_XENLA	blastp	K16339	NA	PF03061.21	Q6GLK2	reviewed	Acyl-coenzyme A thioesterase THEM4 (Acyl-CoA thioesterase THEM4) (EC 3.1.2.2) (Thioesterase superfamily member 4)	them4	Xenopus laevis (African clawed frog)	222	8355	3.1.2.2	GO:0005743; GO:0005758; GO:0006631; GO:0006915; GO:0016290; GO:0032587; GO:0102991	NA	NA	NA	NA	NA	NA	NA	NA	NA
aten_0.1.m1.23483.m1	8.81e-51	AGRL3_HUMAN	blastp	NA	NA	PF00002.23;PF16489.4;PF01825.20;PF13927.5;PF00047.24;PF13895.5;PF07679.15;PF03153.12;PF07686.16;PF09731.8	Q9HAR2	reviewed	Adhesion G protein-coupled receptor L3 (Calcium-independent alpha-latrotoxin receptor 3) (CIRL-3) (Latrophilin-3) (Lectomedin-3)	ADGRL3 KIAA0768 LEC3 LPHN3	Homo sapiens (Human)	1447	9606	NA	GO:0001764; GO:0004930; GO:0005509; GO:0005887; GO:0005911; GO:0007166; GO:0007186; GO:0007189; GO:0007416; GO:0007420; GO:0016021; GO:0030246; GO:0030424; GO:0031987; GO:0042220; GO:0051965; GO:0098742; GO:0098978	hsa:23284;	23284;	ENST00000512091 [Q9HAR2-2];ENST00000514591 [Q9HAR2-4];	KOG3545;KOG4193;KOG4729;ENOG410XSD2;	K04594;	NA	NA	NA	NA	GO:0004930;GO:0007186;GO:0016021;GO:0004888;GO:0007166
aten_0.1.m1.31036.m1	8.53e-52	HARB1_HUMAN	blastp	NA	NA	PF13359.5;PF04827.13;PF01609.20	Q96MB7	reviewed	Putative nuclease HARBI1 (EC 3.1.-.-) (Harbinger transposase-derived nuclease)	HARBI1 C11orf77	Homo sapiens (Human)	349	9606	3.1.-.-	GO:0004518; GO:0005634; GO:0005815; GO:0005829; GO:0005886; GO:0046872	hsa:283254;	283254;	ENST00000326737;	KOG4585;ENOG411206Y;	K23222;	698280at2759;	NA	NA	NA
aten_0.1.m1.34865.m1	4.26e-49	GDIR1_MACFA	blastp	K12462	YES	PF02115.16	Q4R4J0	reviewed	Rho GDP-dissociation inhibitor 1 (Rho GDI 1) (Rho-GDI alpha)	ARHGDIA QtrA-11619	Macaca fascicularis (Crab-eating macaque) (Cynomolgus monkey)	204	9541	NA	GO:0005094; GO:0005096; GO:0005737; GO:0071526	mcf:101866857;	101866857;	ENSMFAT00000015707;	NA	K12462;	1265661at2759;	NA	NA	NA	GO:0005094;GO:0005737
aten_0.1.m1.238.m1	1.05e-30	QRFPR_HUMAN	blastp	NA	NA	PF00001.20;PF10320.8;PF10328.8;PF10324.8;PF06072.10	Q96P65	reviewed	Pyroglutamylated RF-amide peptide receptor (AQ27) (G-protein coupled receptor 103) (Orexigenic neuropeptide QRFP receptor) (SP9155)	QRFPR GPR103	Homo sapiens (Human)	431	9606	NA	GO:0004930; GO:0004983; GO:0005886; GO:0007186; GO:0016021	hsa:84109;	84109;	ENST00000394427;	KOG3656;ENOG410XRW9;	K08378;	953529at2759;	NA	NA	R-HSA-389397;R-HSA-416476;	GO:0016021;GO:0004930;GO:0007186
aten_0.1.m1.21648.m1	0	CNGA3_HUMAN	blastp	K04950	NA	PF00520.30;PF00027.28;PF07885.15;PF08663.9	Q16281	reviewed	Cyclic nucleotide-gated cation channel alpha-3 (Cone photoreceptor cGMP-gated channel subunit alpha) (Cyclic nucleotide-gated channel alpha-3) (CNG channel alpha-3) (CNG-3) (CNG3)	CNGA3 CNCG3	Homo sapiens (Human)	694	9606	NA	GO:0005222; GO:0005223; GO:0005737; GO:0005886; GO:0006812; GO:0007165; GO:0007601; GO:0008022; GO:0015276; GO:0030425; GO:0030553; GO:0031960; GO:0032026; GO:0043194; GO:0043204; GO:0051591; GO:0097386; GO:0098659; GO:1902495	hsa:1261;	1261;	ENST00000272602 [Q16281-1];ENST00000393504 [Q16281-1];ENST00000409937 [Q16281-3];ENST00000436404 [Q16281-2];	KOG0500;ENOG410YWWI;	K04950;	1073751at2759;	NA	NA	NA	GO:0005249;GO:0006813;GO:0016020;GO:0005216;GO:0006811;GO:0055085
aten_0.1.m1.15258.m1	5.17e-09	ENDD1_HUMAN	blastp	NA	YES	PF01223.22;PF13930.5	O94919	reviewed	Endonuclease domain-containing 1 protein (EC 3.1.30.-)	ENDOD1 KIAA0830	Homo sapiens (Human)	500	9606	3.1.30.-	GO:0002576; GO:0003676; GO:0004519; GO:0005576; GO:0005829; GO:0016020; GO:0046872; GO:0070062	hsa:23052;	23052;	ENST00000278505;	ENOG410J1DZ;ENOG4111RBI;	K15049;	858590at2759;	NA	NA	R-HSA-114608;	GO:0003676;GO:0016787;GO:0046872
aten_0.1.m1.15669.m1	1.77e-67	ACP7_DANRE	blastp	NA	YES	PF16656.4;PF00149.27;PF14008.5;PF16655.4;PF12850.6	A5D6U8	reviewed	Acid phosphatase type 7 (EC 3.1.3.2) (Purple acid phosphatase long form)	acp7 papl zgc:162913	Danio rerio (Zebrafish) (Brachydanio rerio)	443	7955	3.1.3.2	GO:0003993; GO:0005576; GO:0046872	dre:571830;	571830;	NA	KOG1378;COG1409;	K22390;	426430at2759;	NA	NA	NA	GO:0003993;GO:0046872;GO:0016787
aten_0.1.m1.15714.m1	3.66e-84	ACASE_DROME	blastp	K01441	NA	PF05875.11	Q9VIP7	reviewed	Alkaline ceramidase (AlkCDase) (EC 3.5.1.23) (Alkaline N-acylsphingosine amidohydrolase) (Alkaline acylsphingosine deacylase) (Protein brainwashing)	bwa CG13969	Drosophila melanogaster (Fruit fly)	283	7227	3.5.1.23	GO:0005783; GO:0006665; GO:0007420; GO:0016021; GO:0017040; GO:0019216; GO:0046514; GO:0046872; GO:0102121	dme:Dmel_CG13969;	250736;	NA	KOG2329;ENOG4111RPN;	K01441;	969354at2759;	NA	3.5.1.23;	R-DME-1660661;	GO:0006672;GO:0016021;GO:0016811
aten_0.1.m1.23479.m1	7.9e-41	EFCB6_HUMAN	blastp	NA	NA	PF13499.5;PF08976.10;PF13833.5;PF00036.31;PF13405.5;PF14658.5;PF13202.5;PF14566.5;PF16905.4;PF08479.10;PF04947.13;PF14788.5	Q5THR3	reviewed	EF-hand calcium-binding domain-containing protein 6 (CAP-binding protein complex-interacting protein 1) (DJ-1-binding protein) (DJBP)	EFCAB6 DJBP KIAA1672	Homo sapiens (Human)	1501	9606	NA	GO:0005509; GO:0005654	hsa:64800;	64800;	ENST00000262726 [Q5THR3-1];ENST00000396231 [Q5THR3-2];	KOG0027;COG5126;	NA	193070at2759;	NA	NA	NA	GO:0005509
aten_0.1.m1.24081.m1	1.1e-119	APC_MOUSE	blastp	K02085	NA	PF00514.22	Q61315	reviewed	Adenomatous polyposis coli protein (Protein APC) (mAPC)	Apc	Mus musculus (Mouse)	2845	10090	NA	GO:0000122; GO:0000281; GO:0000776; GO:0001708; GO:0001822; GO:0001942; GO:0002020; GO:0005634; GO:0005737; GO:0005813; GO:0005874; GO:0005886; GO:0005912; GO:0005923; GO:0005938; GO:0006974; GO:0007026; GO:0007050; GO:0007091; GO:0007094; GO:0007163; GO:0007389; GO:0007409; GO:0008013; GO:0008017; GO:0008285; GO:0008286; GO:0009798; GO:0009952; GO:0009953; GO:0009954; GO:0010942; GO:0016055; GO:…	NA	NA	NA	KOG2122;ENOG410XR2V;	NA	NA	NA	NA	R-MMU-111465;R-MMU-195253;R-MMU-196299;R-MMU-3769402;R-MMU-4641262;R-MMU-5689896;	GO:0005515;GO:0008013;GO:0030178
aten_0.1.m1.30948.m1	1.99e-62	NLRC3_HUMAN	blastp	NA	NA	PF13516.5;PF13855.5;PF12799.6;PF00560.32	Q7RTR2	reviewed	NLR family CARD domain-containing protein 3 (CARD15-like protein) (Caterpiller protein 16.2) (CLR16.2) (NACHT, LRR and CARD domains-containing protein 3) (Nucleotide-binding oligomerization domain protein 3)	NLRC3 NOD3	Homo sapiens (Human)	1065	9606	NA	GO:0005524; GO:0005737; GO:0005815; GO:0005829; GO:0007249; GO:0014067; GO:0032088; GO:0032687; GO:0032688; GO:0032715; GO:0032720; GO:0035556; GO:0036312; GO:0042110; GO:0043124; GO:0045824; GO:0048147; GO:0048471; GO:0050680; GO:0050728; GO:1900016; GO:1900226; GO:1901223	hsa:197358;	197358;	ENST00000359128 [Q7RTR2-1];ENST00000615877 [Q7RTR2-3];	NA	K22614;	259987at2759;	NA	NA	R-HSA-3270619;	GO:0005515
aten_0.1.m1.10483.m1	3.99e-73	SGPP2_HUMAN	blastp	K04716	NA	PF01569.20;PF14378.5;PF14800.5;PF10643.8	Q8IWX5	reviewed	Sphingosine-1-phosphate phosphatase 2 (SPPase2) (Spp2) (hSPP2) (EC 3.1.3.-) (Sphingosine-1-phosphatase 2)	SGPP2	Homo sapiens (Human)	399	9606	3.1.3.-	GO:0005783; GO:0005789; GO:0006670; GO:0016021; GO:0030148; GO:0042392	hsa:130367;	130367;	ENST00000321276 [Q8IWX5-1];	KOG2822;COG0671;	K04717;	721150at2759;	NA	NA	R-HSA-1660661;
aten_0.1.m1.10413.m1	3.55e-07	LRC8A_MOUSE	blastp	NA	NA	PF12534.7;PF06144.12	Q80WG5	reviewed	Volume-regulated anion channel subunit LRRC8A (Leucine-rich repeat-containing protein 8A)	Lrrc8a Lrrc8	Mus musculus (Mouse)	810	10090	NA	GO:0002329; GO:0005225; GO:0005737; GO:0005886; GO:0005887; GO:0006820; GO:0006884; GO:0006970; GO:0009986; GO:0015734; GO:0015810; GO:0034214; GO:0034702; GO:0042802; GO:0098656	mmu:241296;	241296;	ENSMUST00000095078;ENSMUST00000113654;ENSMUST00000139454;	KOG0619;COG4886;	K22038;	158390at2759;	NA	NA	R-MMU-5223345;
aten_0.1.m1.8895.m1	6.78e-37	KLH26_HUMAN	blastp	NA	NA	PF00651.30;PF07707.14;PF01344.24;PF13964.5;PF13418.5;PF11822.7;PF07646.14;PF14441.5;PF08309.10;PF13415.5	Q53HC5	reviewed	Kelch-like protein 26	KLHL26	Homo sapiens (Human)	615	9606	NA	NA	hsa:55295;	55295;	ENST00000300976;	KOG4441;ENOG410XNX8;	K10463;	250404at2759;	NA	NA	NA	GO:0005515
aten_0.1.m1.23871.m1	4.09e-32	YTX2_XENLA	blastp	NA	NA	PF03372.22;PF14529.5;PF16652.4	P14381	reviewed	Transposon TX1 uncharacterized 149 kDa protein (ORF 2)	NA	Xenopus laevis (African clawed frog)	1308	8355	NA	NA	NA	NA	NA	NA	NA	NA	NA	NA	NA
aten_0.1.m1.1547.m1	2.4e-26	NOT2_XENLA	blastp	K09318	NA	PF00046.28;PF05920.10	Q91770	reviewed	Homeobox protein not2 (Xnot-2) (Xnot2)	not2	Xenopus laevis (African clawed frog)	233	8355	NA	GO:0005634; GO:0014028; GO:0043565; GO:0045892	xla:397703;	397703;	NA	NA	NA	1444296at2759;	NA	NA	NA	GO:0006355;GO:0043565;GO:0003677
[truncated: 16,875 more rows]

## Sheet: Compare to D Stick, et al. 2024
*GO terms for DEGs between control and +6ºC heated treatments 6 hours into heat stress															*Timepoint 2: Significant GO terms between Naïve treatment and control
Category	Term	Count	%	PValue	Genes	List Total	Pop Hits	Pop Total	Fold Enrichment	Bonferroni	Benjamini	FDR			Category	Term	Count	%	PValue	Genes	List Total	Pop Hits	Pop Total	Fold Enrichment	Bonferroni	Benjamini	FDR
[truncated: 162 more rows]

## Sheet: T2_Control_vs_Naive
*Timepoint 2: Significant GO terms between Naïve treatment and control
Category	Term	Count	%	PValue	Genes	List Total	Pop Hits	Pop Total	Fold Enrichment	Bonferroni	Benjamini	FDR
[truncated: 235 more rows]

## Sheet: Upreg_Naive_T2
*Timepoint 2: Significantly upregulated GO terms between Naïve treatment and control.
[truncated: 40 more rows]

[truncated: 10 more sheets: Downreg_Naive_T2, T2_Control_vs_Primed, Upreg_Primed_T2, Downreg_Primed_T2, Unique_Naive_T2, Unique_primed_T2, T3_Control_vs_Naive, T3_Control_vs_Primed, T2_GO_all, T3_GO_all]
