# Supplementary material for: Acute Heat Priming Dampens Gene Expression Response to Thermal Stress in a Widespread Acropora Coral
Source: Ecol Evol. 2026 Jan 14;16(1):e72938. doi: 10.1002/ece3.72938 (PMC12800923; doi:10.1002/ece3.72938)
Supplement: Supplementary file 5 — File S5: ece372938‐sup‐0005‐SupplementaryFile5.xlsx. [file ECE3-16-e72938-s001.xlsx]

## Sheet: Overall Genes Modules Uniprot
aten_id2	Module	Match
aten_0.1.m1.13900.m1	0	Q8CG08
aten_0.1.m1.11911.m1	0	P10181
aten_0.1.m1.21869.m1	0	Q5F4A1
aten_0.1.m1.1348.m1	0	Q9H4G4
aten_0.1.m1.1867.m1	0	O17185
aten_0.1.m1.6803.m1	0	Q5ZKY0
aten_0.1.m1.23140.m1	0	P15043
aten_0.1.m1.4862.m1	0	Q2PZL6
aten_0.1.m1.21163.m1	0	Q9US25
aten_0.1.m1.13450.m1	0	B3EWZ5
aten_0.1.m1.36473.m1	0	Q96AY4
aten_0.1.m1.37497.m1	0	Q283Q6
aten_0.1.m1.31851.m1	0	P61752
aten_0.1.m1.14049.m1	0	A1ZAY1
aten_0.1.m1.14968.m1	0	Q5SPL2
aten_0.1.m1.9985.m1	0	O42574
aten_0.1.m1.11800.m1	0	Q8BI55
aten_0.1.m1.27922.m1	0	Q6ZMV9
aten_0.1.m1.3109.m1	0	O95935
aten_0.1.m1.3738.m1	0	Q2H8T2
aten_0.1.m1.17226.m1	0	Q6NU40
aten_0.1.m1.29283.m1	0	F7J220
aten_0.1.m1.7829.m1	0	Q08DT6
aten_0.1.m1.13553.m1	0	P0C152
aten_0.1.m1.12331.m1	0	A6QQM4
aten_0.1.m1.21151.m1	0	Q96AY4
aten_0.1.m1.17209.m1	0	P55789
aten_0.1.m1.23055.m1	0	A0ZSK3
aten_0.1.m1.13143.m1	0	A2VD00
aten_0.1.m1.32651.m1	0	Q96AY4
aten_0.1.m1.37164.m1	0	O95271
aten_0.1.m1.24029.m1	0	B8VIU6
aten_0.1.m1.1326.m1	0	O75923
aten_0.1.m1.21094.m1	0	Q5RCI5
aten_0.1.m1.6649.m1	0	Q9U6Y6
aten_0.1.m1.30525.m1	0	Q9EQ15
aten_0.1.m1.28737.m1	0	Q9WVK8
aten_0.1.m1.11985.m1	0	Q8CCB5
aten_0.1.m1.19265.m1	0	Q9LMK2
aten_0.1.m1.10774.m1	0	Q55EC7
aten_0.1.m1.12172.m1	0	Q96IG2
aten_0.1.m1.21494.m1	0	Q8IZ69
aten_0.1.m1.25680.m1	0	Q94K49
aten_0.1.m1.5668.m1	0	Q922C1
aten_0.1.m1.38149.m1	0	Q5F371
aten_0.1.m1.2492.m1	0	Q0VFE3
aten_0.1.m1.7106.m1	0	P51861
aten_0.1.m1.38130.m1	0	Q95218
aten_0.1.m1.12775.m1	0	A6H7I8
aten_0.1.m1.31839.m1	0	Q80XJ3
aten_0.1.m1.32650.m1	0	Q96AY4
aten_0.1.m1.35295.m1	0	P35067
aten_0.1.m1.12729.m1	0	Q5FWK3
aten_0.1.m1.24579.m1	0	Q6AZB8
aten_0.1.m1.15023.m1	0	O96017
aten_0.1.m1.10261.m1	0	P28476
aten_0.1.m1.24876.m1	0	P0C6B8
aten_0.1.m1.12615.m1	0	P43140
aten_0.1.m1.1696.m1	0	B8VIU6
aten_0.1.m1.19204.m1	0	Q9P215
aten_0.1.m1.9676.m1	0	Q9P2P6
aten_0.1.m1.27954.m1	0	P35187
aten_0.1.m1.5632.m1	0	B4E2M5
aten_0.1.m1.27806.m1	0	Q8NEE6
aten_0.1.m1.17910.m1	0	A7RG82
aten_0.1.m1.30748.m1	0	P49287
aten_0.1.m1.4320.m1	0	A1L1W9
aten_0.1.m1.23650.m1	0	Q0P5L5
aten_0.1.m1.29581.m1	0	B3EWZ5
aten_0.1.m1.19308.m1	0	Q803V5
aten_0.1.m1.15299.m1	0	Q08731
aten_0.1.m1.14523.m1	0	P25291
aten_0.1.m1.10352.m1	0	Q99572
aten_0.1.m1.12915.m1	0	Q12950
aten_0.1.m1.36215.m1	0	Q9UBU7
aten_0.1.m1.6632.m1	0	Q9U6Y6
aten_0.1.m1.30182.m1	0	Q8RWL6
aten_0.1.m1.1704.m1	0	Q8NDA2
aten_0.1.m1.17342.m1	0	B0JZP3
aten_0.1.m1.1367.m1	0	Q9H3H1
aten_0.1.m1.87.m1	0	Q05941
aten_0.1.m1.20718.m1	0	Q10751
aten_0.1.m1.27859.m1	0	Q02505
aten_0.1.m1.11450.m1	0	Q9M2U3
aten_0.1.m1.22524.m1	0	Q54H46
aten_0.1.m1.23202.m1	0	O02751
aten_0.1.m1.32460.m1	0	A7S1L6
aten_0.1.m1.22843.m1	0	A0A0R4IBK5
aten_0.1.m1.18961.m1	0	Q4R8G6
aten_0.1.m1.29831.m1	0	Q9UGM3
aten_0.1.m1.7326.m1	0	Q61618
aten_0.1.m1.31848.m1	0	P61752
aten_0.1.m1.11060.m1	0	O45599
aten_0.1.m1.23967.m1	0	Q9BX84
aten_0.1.m1.7411.m1	0	Q7T3S5
aten_0.1.m1.36573.m1	0	Q9Y2I1
aten_0.1.m1.8832.m1	0	Q99572
aten_0.1.m1.18674.m1	0	Q6MHJ5
aten_0.1.m1.10709.m1	0	A5D6U8
aten_0.1.m1.8857.m1	0	P42688
aten_0.1.m1.16844.m1	0	P11182
aten_0.1.m1.8688.m1	0	Q9ZVA0
aten_0.1.m1.27059.m1	0	Q29041
aten_0.1.m1.22651.m1	0	Q7RTR2
aten_0.1.m1.28741.m1	0	Q3UFF7
aten_0.1.m1.7062.m1	0	O89026
aten_0.1.m1.546.m1	0	Q9PU85
aten_0.1.m1.11534.m1	0	B4P624
aten_0.1.m1.5124.m1	0	Q86YA3
aten_0.1.m1.34315.m1	0	P58912
aten_0.1.m1.29602.m1	0	B3EWZ5
aten_0.1.m1.17769.m1	0	P78357
aten_0.1.m1.31368.m1	0	Q6ZQK0
aten_0.1.m1.14543.m1	0	Q3UQ28
aten_0.1.m1.32461.m1	0	P49454
aten_0.1.m1.5588.m1	0	Q4R5E4
aten_0.1.m1.2741.m1	0	Q6DRM0
aten_0.1.m1.25945.m1	0	B8VIV4
aten_0.1.m1.8874.m1	0	Q86V86
aten_0.1.m1.634.m1	0	P49641
aten_0.1.m1.27352.m1	0	Q64323
aten_0.1.m1.3045.m1	0	P18956
aten_0.1.m1.18463.m1	0	A4IF63
aten_0.1.m1.18466.m1	0	Q96MB7
aten_0.1.m1.22854.m1	0	A0A0R4I9Y1
aten_0.1.m1.4590.m1	0	Q03278
aten_0.1.m1.30261.m1	0	P23074
aten_0.1.m1.31949.m1	0	Q96DM1
aten_0.1.m1.14116.m1	0	Q5EBP3
aten_0.1.m1.3211.m1	0	Q5ZMJ9
aten_0.1.m1.402.m1	0	P9WKC1
aten_0.1.m1.6063.m1	0	O75899
aten_0.1.m1.7265.m1	0	Q6L8S8
aten_0.1.m1.13291.m1	0	Q9NTG7
aten_0.1.m1.14393.m1	0	Q8HZ57
aten_0.1.m1.35292.m1	0	P35067
aten_0.1.m1.731.m1	0	P0C6B8
aten_0.1.m1.27582.m1	0	O14804
aten_0.1.m1.34530.m1	0	P41968
aten_0.1.m1.3890.m1	0	Q8NCC3
aten_0.1.m1.22478.m1	0	Q9R049
aten_0.1.m1.9143.m1	0	Q8BZ20
aten_0.1.m1.15462.m1	0	Q6PCN7
aten_0.1.m1.3776.m1	0	Q09225
aten_0.1.m1.2369.m1	0	P16157
aten_0.1.m1.19303.m1	0	Q96AY4
aten_0.1.m1.12533.m1	0	Q03278
aten_0.1.m1.33319.m1	0	Q9VBW3
aten_0.1.m1.13355.m1	0	E7FAM5
aten_0.1.m1.16881.m1	0	Q8IYB1
aten_0.1.m1.22257.m1	0	Q1L8I0
aten_0.1.m1.28815.m1	0	Q9HAR2
aten_0.1.m1.38291.m1	0	B8VIU6
aten_0.1.m1.32099.m1	0	Q95218
aten_0.1.m1.11146.m1	0	P07087
aten_0.1.m1.7672.m1	0	Q61555
aten_0.1.m1.5523.m1	0	Q6NYG8
aten_0.1.m1.17819.m1	0	Q14849
aten_0.1.m1.10206.m1	0	B8VIU6
aten_0.1.m1.12092.m1	0	Q0VFZ6
aten_0.1.m1.34471.m1	0	O42231
aten_0.1.m1.33609.m1	0	Q9NPP4
aten_0.1.m1.27579.m1	0	Q91ZY1
aten_0.1.m1.29919.m1	0	O43854
aten_0.1.m1.9326.m1	0	O43854
aten_0.1.m1.5246.m1	0	Q8AVH7
aten_0.1.m1.21526.m1	0	P33727
aten_0.1.m1.4660.m1	0	Q9JLM4
aten_0.1.m1.21626.m1	0	Q5SV42
aten_0.1.m1.6788.m1	0	P32114
aten_0.1.m1.28724.m1	0	A5PJX7
aten_0.1.m1.5711.m1	0	P56941
aten_0.1.m1.30479.m1	0	Q9MYW9
aten_0.1.m1.4382.m1	0	Q9UI43
aten_0.1.m1.27847.m1	0	Q9EQD2
aten_0.1.m1.21805.m1	0	Q9ZVA0
aten_0.1.m1.32551.m1	0	P30974
aten_0.1.m1.34553.m1	0	Q9NP78
aten_0.1.m1.35951.m1	0	Q921Y2
aten_0.1.m1.35078.m1	0	P52703
aten_0.1.m1.5193.m1	0	Q6P4T1
aten_0.1.m1.12638.m1	0	Q5ZKJ0
aten_0.1.m1.6699.m1	0	Q29RU2
aten_0.1.m1.13071.m1	0	Q3UQ28
aten_0.1.m1.23674.m1	0	P13497
aten_0.1.m1.7728.m1	0	Q8BH16
aten_0.1.m1.21822.m1	0	Q9P2Z0
aten_0.1.m1.36583.m1	0	Q99816
aten_0.1.m1.2620.m1	0	P18503
aten_0.1.m1.12006.m1	0	Q6ZWJ8
aten_0.1.m1.17850.m1	0	Q6DJM2
aten_0.1.m1.22385.m1	0	Q87TH4
aten_0.1.m1.22392.m1	0	A8G8B8
aten_0.1.m1.3544.m1	0	Q9ULJ7
aten_0.1.m1.22469.m1	0	Q96HU8
aten_0.1.m1.35501.m1	0	Q9FT72
aten_0.1.m1.22937.m1	0	P57772
aten_0.1.m1.7537.m1	0	Q60629
aten_0.1.m1.26385.m1	0	Q9D7V9
aten_0.1.m1.4468.m1	0	Q9MA55
aten_0.1.m1.12381.m1	0	Q3KR59
aten_0.1.m1.19003.m1	0	P98161
aten_0.1.m1.11895.m1	0	O00499
aten_0.1.m1.17497.m1	0	O09118
aten_0.1.m1.9183.m1	0	Q9UL62
aten_0.1.m1.24540.m1	0	P07271
aten_0.1.m1.1991.m1	0	Q8NEG5
aten_0.1.m1.1029.m1	0	Q5S007
aten_0.1.m1.1670.m1	0	Q7TSF2
aten_0.1.m1.20724.m1	0	Q10714
aten_0.1.m1.17656.m1	0	Q8K2J9
aten_0.1.m1.4827.m1	0	Q0QF01
aten_0.1.m1.34662.m1	0	Q96DM1
aten_0.1.m1.14726.m1	0	Q0VD26
aten_0.1.m1.18891.m1	0	Q6DFV5
aten_0.1.m1.32305.m1	0	F7J220
aten_0.1.m1.19738.m1	0	B3EWY8
aten_0.1.m1.11749.m1	0	P81274
aten_0.1.m1.37398.m1	0	Q7RTR2
aten_0.1.m1.25692.m1	0	Q8HW98
aten_0.1.m1.17262.m1	0	Q02357
aten_0.1.m1.9186.m1	0	P25291
aten_0.1.m1.15315.m1	0	Q9NZJ4
aten_0.1.m1.9588.m1	0	Q08C99
aten_0.1.m1.2157.m1	0	Q3ZC50
aten_0.1.m1.24353.m1	0	A6H603
aten_0.1.m1.1695.m1	0	B8VIU6
aten_0.1.m1.23366.m1	0	Q94K49
aten_0.1.m1.29654.m1	0	Q0SF06
aten_0.1.m1.18940.m1	0	O75762
aten_0.1.m1.21831.m1	0	Q9P215
aten_0.1.m1.7754.m1	0	Q5RAL7
aten_0.1.m1.16654.m1	0	P22897
aten_0.1.m1.28677.m1	0	P34456
aten_0.1.m1.26766.m1	0	P14381
aten_0.1.m1.29456.m1	0	O70165
aten_0.1.m1.2978.m1	0	Q96C24
aten_0.1.m1.695.m1	0	Q9GLK0
aten_0.1.m1.22025.m1	0	Q96AY4
aten_0.1.m1.7600.m1	0	Q04637
aten_0.1.m1.27438.m1	0	Q08AY6
aten_0.1.m1.36086.m1	0	Q94K49
aten_0.1.m1.17547.m1	0	Q5XI69
aten_0.1.m1.31477.m1	0	Q5F478
aten_0.1.m1.15478.m1	0	O35857
aten_0.1.m1.2682.m1	0	Q9JK66
aten_0.1.m1.10840.m1	0	Q6IVV8
aten_0.1.m1.16520.m1	0	Q6ZSS7
aten_0.1.m1.22122.m1	0	P50867
aten_0.1.m1.3389.m1	0	Q1JPG1
aten_0.1.m1.32824.m1	0	A0LQY9
aten_0.1.m1.6077.m1	0	P53461
aten_0.1.m1.16216.m1	0	A0LQY9
aten_0.1.m1.1764.m1	0	C0JAR2
aten_0.1.m1.26490.m1	0	Q96AY4
aten_0.1.m1.10372.m1	0	Q96AY4
aten_0.1.m1.13745.m1	0	Q1HG60
aten_0.1.m1.29877.m1	0	B1VEI4
aten_0.1.m1.24412.m1	0	Q6NZG4
aten_0.1.m1.14058.m1	0	Q9JJC6
aten_0.1.m1.17589.m1	0	Q91ZV2
aten_0.1.m1.22638.m1	0	P15043
aten_0.1.m1.6764.m1	0	P51986
aten_0.1.m1.19078.m1	0	Q6UUV9
aten_0.1.m1.16020.m1	0	Q9H251
aten_0.1.m1.30317.m1	0	Q96AY4
aten_0.1.m1.386.m1	0	Q54KD0
aten_0.1.m1.24432.m1	0	Q96RW7
aten_0.1.m1.2624.m1	0	Q9H0W7
aten_0.1.m1.24886.m1	0	Q96AY4
aten_0.1.m1.2714.m1	0	Q9XTR8
aten_0.1.m1.90.m1	0	Q9U8W7
aten_0.1.m1.16921.m1	0	Q20176
aten_0.1.m1.1328.m1	0	Q69ZN7
aten_0.1.m1.5059.m1	0	Q6QNK2
aten_0.1.m1.6695.m1	0	P10079
aten_0.1.m1.29596.m1	0	O57382
aten_0.1.m1.19992.m1	0	Q8CIQ7
aten_0.1.m1.22157.m1	0	Q8NEV4
aten_0.1.m1.32317.m1	0	Q3T0Y3
aten_0.1.m1.14261.m1	0	Q9WU63
aten_0.1.m1.35232.m1	0	Q14517
aten_0.1.m1.15847.m1	0	Q9LXB8
aten_0.1.m1.36973.m1	0	Q5S006
aten_0.1.m1.18498.m1	0	Q00808
aten_0.1.m1.20825.m1	0	Q98TA5
aten_0.1.m1.17796.m1	0	P26794
aten_0.1.m1.16645.m1	0	O22042
aten_0.1.m1.30949.m1	0	Q5DU56
aten_0.1.m1.37322.m1	0	Q7RTR2
aten_0.1.m1.10216.m1	0	Q99JI4
aten_0.1.m1.15668.m1	0	P27463
aten_0.1.m1.37545.m1	0	Q5DU56
aten_0.1.m1.2785.m1	0	Q80X19
aten_0.1.m1.1448.m1	0	Q8IY21
aten_0.1.m1.3715.m1	0	Q09225
aten_0.1.m1.7111.m1	0	Q70XJ9
aten_0.1.m1.37795.m1	0	Q8IN35
aten_0.1.m1.17121.m1	0	P11369
aten_0.1.m1.13753.m1	0	Q99572
aten_0.1.m1.17010.m1	0	P70490
aten_0.1.m1.2679.m1	0	Q505D9
aten_0.1.m1.6592.m1	0	P51049
aten_0.1.m1.28024.m1	0	Q8MVR1
aten_0.1.m1.797.m1	0	Q9NUJ3
aten_0.1.m1.9905.m1	0	P0DP43
aten_0.1.m1.6641.m1	0	Q9U6Y6
aten_0.1.m1.35422.m1	0	G3V9H8
aten_0.1.m1.15807.m1	0	P61752
aten_0.1.m1.15457.m1	0	Q80XJ3
aten_0.1.m1.10801.m1	0	G3M4F8
aten_0.1.m1.17647.m1	0	F7ASZ0
aten_0.1.m1.4350.m1	0	Q2T9V5
aten_0.1.m1.32385.m1	0	Q9NXB0
aten_0.1.m1.16974.m1	0	Q20176
aten_0.1.m1.1374.m1	0	Q92547
aten_0.1.m1.6334.m1	0	P08836
aten_0.1.m1.25579.m1	0	Q6WV74
aten_0.1.m1.8101.m1	0	C0HK24
aten_0.1.m1.22381.m1	0	Q87TH4
aten_0.1.m1.12748.m1	0	P49454
aten_0.1.m1.6222.m1	0	Q4LDE5
aten_0.1.m1.30815.m1	0	Q59E83
aten_0.1.m1.23413.m1	0	P0C7M4
aten_0.1.m1.16423.m1	0	P17124
aten_0.1.m1.36444.m1	0	B4E2M5
aten_0.1.m1.26520.m1	0	P42289
aten_0.1.m1.7631.m1	0	O95140
aten_0.1.m1.5329.m1	0	Q15485
aten_0.1.m1.19850.m1	0	Q9WUJ3
aten_0.1.m1.2245.m1	0	Q9SE95
aten_0.1.m1.25595.m1	0	O75581
aten_0.1.m1.19181.m1	0	P21328
aten_0.1.m1.5520.m1	0	B8V7S0
aten_0.1.m1.13061.m1	0	Q9JJK3
aten_0.1.m1.22727.m1	0	Q8TBF8
aten_0.1.m1.32231.m1	0	R1CW23
aten_0.1.m1.23573.m1	0	P46023
aten_0.1.m1.4998.m1	0	P49013
aten_0.1.m1.19346.m1	0	P0CI65
aten_0.1.m1.19083.m1	0	P19483
aten_0.1.m1.34865.m1	0	Q4R4J0
aten_0.1.m1.23479.m1	0	Q5THR3
aten_0.1.m1.30948.m1	0	Q7RTR2
aten_0.1.m1.10413.m1	0	Q80WG5
aten_0.1.m1.8895.m1	0	Q53HC5
aten_0.1.m1.23871.m1	0	P14381
aten_0.1.m1.2576.m1	0	Q05609
aten_0.1.m1.1547.m1	0	Q91770
aten_0.1.m1.33046.m1	0	Q54LV0
aten_0.1.m1.15933.m1	0	Q9H3N8
aten_0.1.m1.35254.m1	0	Q8NDA2
aten_0.1.m1.36611.m1	0	Q9JLB4
aten_0.1.m1.18238.m1	0	Q2KID6
aten_0.1.m1.36829.m1	0	F4KD68
aten_0.1.m1.9336.m1	0	P10079
aten_0.1.m1.7240.m1	0	P07522
aten_0.1.m1.36491.m1	0	Q9R1R2
aten_0.1.m1.35593.m1	0	Q5F371
aten_0.1.m1.9030.m1	0	A0A0R4IBK5
aten_0.1.m1.37156.m1	0	P16157
aten_0.1.m1.27578.m1	0	Q924H0
aten_0.1.m1.20173.m1	0	P56376
aten_0.1.m1.1377.m1	0	Q80UN9
aten_0.1.m1.28546.m1	0	D3YXG0
aten_0.1.m1.24852.m1	0	Q27433
aten_0.1.m1.14321.m1	0	O75382
aten_0.1.m1.25440.m1	0	B3H615
aten_0.1.m1.22627.m1	0	Q59HJ6
aten_0.1.m1.36620.m1	0	B3EWY9
aten_0.1.m1.29589.m1	0	B3EWZ6
aten_0.1.m1.3293.m1	0	Q14833
aten_0.1.m1.21065.m1	0	Q96AY4
aten_0.1.m1.6261.m1	0	Q9UHC6
aten_0.1.m1.3944.m1	0	Q96AN5
aten_0.1.m1.37907.m1	0	Q8BLK3
aten_0.1.m1.430.m1	0	Q7RTR2
aten_0.1.m1.14014.m1	0	P04634
aten_0.1.m1.18207.m1	0	Q8K2Y0
aten_0.1.m1.12304.m1	0	Q09081
aten_0.1.m1.22782.m1	0	O02813
aten_0.1.m1.22104.m1	0	Q28G87
aten_0.1.m1.1985.m1	0	Q5ZM41
aten_0.1.m1.10827.m1	0	Q8BZ00
aten_0.1.m1.6263.m1	0	Q94887
aten_0.1.m1.19155.m1	0	Q5DU56
aten_0.1.m1.38239.m1	0	O00602
aten_0.1.m1.2429.m1	0	O08726
aten_0.1.m1.18778.m1	0	Q80ZA0
aten_0.1.m1.33007.m1	0	Q6P4T1
aten_0.1.m1.36739.m1	0	Q9Y6Y0
aten_0.1.m1.34915.m1	0	P24821
aten_0.1.m1.22388.m1	0	Q87TH4
aten_0.1.m1.16449.m1	0	Q9M2U3
aten_0.1.m1.35604.m1	0	Q96PZ7
aten_0.1.m1.23859.m1	0	D3YXG0
aten_0.1.m1.5109.m1	0	P27590
aten_0.1.m1.18530.m1	0	Q13309
aten_0.1.m1.10286.m1	0	P20237
aten_0.1.m1.29900.m1	0	B1VEI4
aten_0.1.m1.19387.m1	0	A6NI56
aten_0.1.m1.31945.m1	0	Q96DM1
aten_0.1.m1.31352.m1	0	P42695
aten_0.1.m1.26349.m1	0	Q6DFJ9
aten_0.1.m1.5228.m1	0	O43909
aten_0.1.m1.16300.m1	0	Q9TST5
aten_0.1.m1.8147.m1	0	P34456
aten_0.1.m1.24954.m1	0	Q96AY4
aten_0.1.m1.3747.m1	0	Q80TR1
aten_0.1.m1.36510.m1	0	O95822
aten_0.1.m1.21340.m1	0	A7SFB5
aten_0.1.m1.27042.m1	0	O50655
aten_0.1.m1.36348.m1	0	Q5RKH6
aten_0.1.m1.532.m1	0	O43581
aten_0.1.m1.8005.m1	0	Q5N8Z0
aten_0.1.m1.30083.m1	0	A7SD85
aten_0.1.m1.37236.m1	0	Q6AXK4
aten_0.1.m1.6241.m1	0	Q09328
aten_0.1.m1.28765.m1	0	B4KPU0
aten_0.1.m1.13243.m1	0	Q6DDY9
aten_0.1.m1.6569.m1	0	G5EBZ8
aten_0.1.m1.7456.m1	0	P38166
aten_0.1.m1.22822.m1	0	Q9WTY1
aten_0.1.m1.34935.m1	0	Q80T62
aten_0.1.m1.4818.m1	0	Q63ZI0
aten_0.1.m1.18406.m1	0	E7FAM5
aten_0.1.m1.32618.m1	0	Q96DM1
aten_0.1.m1.10933.m1	0	B9EJR8
aten_0.1.m1.6780.m1	0	Q99697
aten_0.1.m1.11533.m1	0	Q9JIF3
aten_0.1.m1.10315.m1	0	P24731
aten_0.1.m1.6438.m1	0	B8VIU6
aten_0.1.m1.7055.m1	0	Q55E58
aten_0.1.m1.32191.m1	0	P07949
aten_0.1.m1.2373.m1	0	P16157
aten_0.1.m1.21615.m1	0	Q9UPV0
aten_0.1.m1.9055.m1	0	Q96AY4
aten_0.1.m1.11161.m1	0	Q9UL62
aten_0.1.m1.4531.m1	0	P16599
aten_0.1.m1.35827.m1	0	Q96AY4
aten_0.1.m1.31687.m1	0	Q29041
aten_0.1.m1.37685.m1	0	P0C6B8
aten_0.1.m1.7436.m1	0	Q99759
aten_0.1.m1.13527.m1	0	Q8N8K9
aten_0.1.m1.1318.m1	0	P55006
aten_0.1.m1.12666.m1	0	P30974
aten_0.1.m1.6989.m1	0	B4J6M4
aten_0.1.m1.11908.m1	0	Q80ZF8
aten_0.1.m1.1400.m1	0	G3M4F8
aten_0.1.m1.29715.m1	0	P16423
aten_0.1.m1.11675.m1	0	Q9P2Z0
aten_0.1.m1.32315.m1	0	Q3UZV7
aten_0.1.m1.29930.m1	0	Q7RTR2
aten_0.1.m1.33184.m1	0	A7RL75
aten_0.1.m1.4528.m1	0	P81018
aten_0.1.m1.27678.m1	0	Q80TC5
aten_0.1.m1.33777.m1	0	Q9U6Y5
aten_0.1.m1.26155.m1	0	Q9QZ15
aten_0.1.m1.29059.m1	0	Q5VVJ2
aten_0.1.m1.14468.m1	0	Q06831
aten_0.1.m1.24232.m1	0	P20595
aten_0.1.m1.24465.m1	0	Q9NUD5
aten_0.1.m1.16333.m1	0	O75874
aten_0.1.m1.25645.m1	0	P50729
aten_0.1.m1.1581.m1	0	Q91WQ5
aten_0.1.m1.13566.m1	0	Q96AY4
aten_0.1.m1.19568.m1	0	Q5ZLC8
aten_0.1.m1.32510.m1	0	O00370
aten_0.1.m1.3187.m1	0	P30549
aten_0.1.m1.23897.m1	0	P35546
aten_0.1.m1.13954.m1	0	E7FAM5
aten_0.1.m1.14956.m1	0	Q9H3F6
aten_0.1.m1.32838.m1	0	A1T3B5
aten_0.1.m1.17437.m1	0	A7E3W2
aten_0.1.m1.13253.m1	0	A0JC51
aten_0.1.m1.24386.m1	0	Q94K49
aten_0.1.m1.22759.m1	0	Q86Y13
aten_0.1.m1.19566.m1	0	Q09701
aten_0.1.m1.26915.m1	0	Q9FGH2
aten_0.1.m1.7604.m1	0	Q9DAM1
aten_0.1.m1.35751.m1	0	Q6DGA6
aten_0.1.m1.24586.m1	0	Q9DBY5
aten_0.1.m1.5738.m1	0	Q9U3W6
aten_0.1.m1.22453.m1	0	P27951
aten_0.1.m1.22970.m1	0	A8WFU8
aten_0.1.m1.30518.m1	0	Q2VPU4
aten_0.1.m1.25163.m1	0	Q75T13
aten_0.1.m1.34472.m1	0	Q9BYG0
aten_0.1.m1.1893.m1	0	Q8IZM9
aten_0.1.m1.8210.m1	0	Q07496
aten_0.1.m1.1486.m1	0	Q9Y394
aten_0.1.m1.19103.m1	0	Q9D2E1
aten_0.1.m1.7164.m1	0	Q7TNH6
aten_0.1.m1.30073.m1	0	Q6ZSS7
aten_0.1.m1.22816.m1	0	Q7Z6K3
aten_0.1.m1.31357.m1	0	Q6B4J5
aten_0.1.m1.13160.m1	0	Q09081
aten_0.1.m1.11550.m1	0	Q27969
aten_0.1.m1.22835.m1	0	F1RQM2
aten_0.1.m1.17682.m1	0	P27636
aten_0.1.m1.10797.m1	0	Q8K2J9
aten_0.1.m1.26031.m1	0	Q5F371
aten_0.1.m1.21995.m1	0	P42263
aten_0.1.m1.20688.m1	0	P62292
aten_0.1.m1.15244.m1	0	Q80TR8
aten_0.1.m1.7339.m1	0	Q5T2S8
aten_0.1.m1.20067.m1	0	P35555
aten_0.1.m1.27916.m1	0	Q6ZMV9
aten_0.1.m1.10.m1	0	Q96DP5
aten_0.1.m1.14913.m1	0	Q8WV93
aten_0.1.m1.9034.m1	0	Q63HN8
aten_0.1.m1.11004.m1	0	F1QF89
aten_0.1.m1.36627.m1	0	B3EX02
aten_0.1.m1.6284.m1	0	Q91X20
aten_0.1.m1.20279.m1	0	Q7RTR2
aten_0.1.m1.23300.m1	0	Q96DM1
aten_0.1.m1.37089.m1	0	Q8VDS3
aten_0.1.m1.15890.m1	0	P03697
aten_0.1.m1.2297.m1	0	Q96RW7
aten_0.1.m1.1065.m1	0	Q502K3
aten_0.1.m1.4885.m1	0	A2AJ76
aten_0.1.m1.13212.m1	0	Q8CDK2
aten_0.1.m1.16661.m1	0	Q61361
aten_0.1.m1.22980.m1	0	Q5AW75
aten_0.1.m1.7948.m1	0	A1R8N8
aten_0.1.m1.1060.m1	0	Q7JR71
aten_0.1.m1.4495.m1	0	Q5RCC4
aten_0.1.m1.31641.m1	0	Q96DM1
aten_0.1.m1.7439.m1	0	Q5SS90
aten_0.1.m1.12717.m1	0	P25931
aten_0.1.m1.10806.m1	0	P22843
aten_0.1.m1.15939.m1	0	P30728
aten_0.1.m1.12752.m1	0	Q9VCZ3
aten_0.1.m1.20196.m1	0	Q498E6
aten_0.1.m1.23563.m1	0	P46023
aten_0.1.m1.10860.m1	0	Q9NZJ4
aten_0.1.m1.28728.m1	0	Q3UZV7
aten_0.1.m1.34721.m1	0	Q8BQH6
aten_0.1.m1.34953.m1	0	Q8CHW1
aten_0.1.m1.10861.m1	0	Q90632
aten_0.1.m1.18976.m1	0	P83553
aten_0.1.m1.22409.m1	0	P12394
aten_0.1.m1.20071.m1	0	Q05941
aten_0.1.m1.3556.m1	0	Q75ZP8
aten_0.1.m1.23239.m1	0	Q8BFP9
aten_0.1.m1.10456.m1	0	P9WKC1
aten_0.1.m1.22078.m1	0	Q96AY4
aten_0.1.m1.27600.m1	0	Q0WVW7
aten_0.1.m1.36264.m1	0	P55011
aten_0.1.m1.24874.m1	0	Q803A6
aten_0.1.m1.29354.m1	0	A2AJ76
aten_0.1.m1.19448.m1	0	Q09003
aten_0.1.m1.18897.m1	0	P49288
aten_0.1.m1.18786.m1	0	Q9D4C5
aten_0.1.m1.16134.m1	0	P10079
aten_0.1.m1.1054.m1	0	Q96DM1
aten_0.1.m1.24523.m1	0	P14381
aten_0.1.m1.14708.m1	0	Q6XL69
aten_0.1.m1.31850.m1	0	P61752
aten_0.1.m1.294.m1	0	Q9QUN9
aten_0.1.m1.37105.m1	0	Q9UII4
aten_0.1.m1.4891.m1	0	Q96RW7
aten_0.1.m1.2719.m1	0	Q08CH7
aten_0.1.m1.31616.m1	0	P35061
aten_0.1.m1.31285.m1	0	B3EWY8
aten_0.1.m1.17866.m1	0	O77760
aten_0.1.m1.33369.m1	0	Q7Z553
aten_0.1.m1.19908.m1	0	A5A4L1
aten_0.1.m1.14740.m1	0	P17919
aten_0.1.m1.22374.m1	0	O00303
aten_0.1.m1.15779.m1	0	Q9NBX4
aten_0.1.m1.35255.m1	0	Q80XJ3
aten_0.1.m1.11101.m1	0	Q17GZ9
aten_0.1.m1.3445.m1	0	Q7ZXX9
aten_0.1.m1.20406.m1	0	Q9P2Z0
aten_0.1.m1.4361.m1	0	Q9UJA5
aten_0.1.m1.1269.m1	0	Q3TRR0
aten_0.1.m1.17280.m1	0	Q8MVR1
aten_0.1.m1.6722.m1	0	P59511
aten_0.1.m1.1887.m1	0	Q3ZCF0
aten_0.1.m1.30235.m1	0	Q8N137
aten_0.1.m1.34453.m1	0	Q8VHI4
aten_0.1.m1.25976.m1	0	Q9M2U3
aten_0.1.m1.6216.m1	0	Q5XXP2
aten_0.1.m1.31508.m1	0	Q96AY4
aten_0.1.m1.35002.m1	0	Q766D5
aten_0.1.m1.4215.m1	0	Q8K3Z0
aten_0.1.m1.16116.m1	0	Q58L91
aten_0.1.m1.32743.m1	0	O75897
aten_0.1.m1.36799.m1	0	Q80XJ3
aten_0.1.m1.30850.m1	0	Q96AY4
aten_0.1.m1.25317.m1	0	Q9Z129
aten_0.1.m1.3041.m1	0	A2AJ76
aten_0.1.m1.30726.m1	0	P16423
aten_0.1.m1.16482.m1	0	O60290
aten_0.1.m1.19833.m1	0	Q66JD7
aten_0.1.m1.19328.m1	0	B3NDN0
aten_0.1.m1.32532.m1	0	P30974
aten_0.1.m1.23797.m1	0	Q55GU0
aten_0.1.m1.20487.m1	0	Q9BX84
aten_0.1.m1.32269.m1	0	P34663
aten_0.1.m1.38156.m1	0	P07898
aten_0.1.m1.24628.m1	0	Q95J75
aten_0.1.m1.11636.m1	0	Q1ZXD6
aten_0.1.m1.21165.m1	0	P16092
aten_0.1.m1.35197.m1	0	P54735
aten_0.1.m1.33787.m1	0	F7J220
aten_0.1.m1.32698.m1	0	Q96AY4
aten_0.1.m1.36614.m1	0	P06914
aten_0.1.m1.33.m1	0	P08116
aten_0.1.m1.25565.m1	0	P35067
aten_0.1.m1.12114.m1	0	Q3KQP7
aten_0.1.m1.21085.m1	0	P08953
aten_0.1.m1.29550.m1	0	Q5F4A1
aten_0.1.m1.24702.m1	0	Q9NR20
aten_0.1.m1.5250.m1	0	Q704V6
aten_0.1.m1.24490.m1	0	Q8BR93
aten_0.1.m1.20266.m1	0	Q7T2Z5
aten_0.1.m1.13994.m1	0	O42356
aten_0.1.m1.9629.m1	0	Q03278
aten_0.1.m1.25803.m1	0	A4F4L4
aten_0.1.m1.1131.m1	0	Q04857
aten_0.1.m1.2650.m1	0	Q8BGC0
aten_0.1.m1.697.m1	0	Q96AV8
aten_0.1.m1.26726.m1	0	Q9QXV1
aten_0.1.m1.13995.m1	0	O97670
aten_0.1.m1.9069.m1	0	Q96AY4
aten_0.1.m1.18219.m1	0	P55115
aten_0.1.m1.22386.m1	0	Q87TH4
aten_0.1.m1.33869.m1	0	Q9M2U3
aten_0.1.m1.14846.m1	0	Q7Z569
aten_0.1.m1.6990.m1	0	Q0SF06
aten_0.1.m1.5933.m1	0	Q08CX1
aten_0.1.m1.1645.m1	0	Q32N22
aten_0.1.m1.9337.m1	0	Q6V0I7
aten_0.1.m1.33674.m1	0	Q96AY4
aten_0.1.m1.18543.m1	0	Q60902
aten_0.1.m1.21308.m1	0	Q95P04
aten_0.1.m1.36506.m1	0	Q9UBN7
aten_0.1.m1.33516.m1	0	O75564
aten_0.1.m1.10297.m1	0	O44252
aten_0.1.m1.4784.m1	0	P01132
aten_0.1.m1.21955.m1	0	Q9GZQ4
aten_0.1.m1.2825.m1	0	Q39575
aten_0.1.m1.3808.m1	0	A2BGU9
aten_0.1.m1.369.m1	0	P97292
aten_0.1.m1.28277.m1	0	Q7Z5M5
aten_0.1.m1.465.m1	0	Q9VUL9
aten_0.1.m1.7217.m1	0	P42124
aten_0.1.m1.23704.m1	0	Q9VCZ3
aten_0.1.m1.37532.m1	0	Q5DU56
aten_0.1.m1.15862.m1	0	P32244
aten_0.1.m1.829.m1	0	Q8N4P6
aten_0.1.m1.32560.m1	0	Q9VBW3
aten_0.1.m1.24932.m1	0	P46023
aten_0.1.m1.10002.m1	0	Q1T7C0
aten_0.1.m1.4737.m1	0	Q61184
aten_0.1.m1.27569.m1	0	Q91ZY1
aten_0.1.m1.2436.m1	0	Q9UQQ1
aten_0.1.m1.33495.m1	0	Q5DU56
aten_0.1.m1.20856.m1	0	P27088
aten_0.1.m1.30439.m1	0	Q6P4F7
aten_0.1.m1.9521.m1	0	Q9PUE4
aten_0.1.m1.29015.m1	0	Q4GZT3
aten_0.1.m1.6582.m1	0	Q08DH3
aten_0.1.m1.1351.m1	0	Q9H4G4
aten_0.1.m1.37128.m1	0	P16157
aten_0.1.m1.3285.m1	0	O60287
aten_0.1.m1.2269.m1	0	Q5FWN8
aten_0.1.m1.10207.m1	0	B8VIU6
aten_0.1.m1.27171.m1	0	Q80TC5
aten_0.1.m1.22045.m1	0	Q96AY4
aten_0.1.m1.14906.m1	0	P00919
aten_0.1.m1.36265.m1	0	P55011
aten_0.1.m1.5030.m1	0	G5E8K5
aten_0.1.m1.24828.m1	0	Q9I8I2
aten_0.1.m1.20313.m1	0	Q96AY4
aten_0.1.m1.24802.m1	0	O35900
aten_0.1.m1.21396.m1	0	Q64449
aten_0.1.m1.15589.m1	0	Q9MZS1
aten_0.1.m1.13701.m1	0	Q9LMK2
aten_0.1.m1.24605.m1	0	Q8IX30
aten_0.1.m1.30066.m1	0	Q9EQD2
aten_0.1.m1.3758.m1	0	Q7ZW34
aten_0.1.m1.4754.m1	0	O15439
aten_0.1.m1.37708.m1	0	P34456
aten_0.1.m1.37046.m1	0	J3S9D9
aten_0.1.m1.6570.m1	0	Q8BUZ3
aten_0.1.m1.34035.m1	0	Q8QZR3
aten_0.1.m1.1461.m1	0	Q6IND7
aten_0.1.m1.22993.m1	0	Q5RB83
aten_0.1.m1.18520.m1	0	O43854
aten_0.1.m1.2490.m1	0	B0JZG0
aten_0.1.m1.15906.m1	0	Q8IS44
aten_0.1.m1.38078.m1	0	F6R2G2
aten_0.1.m1.22121.m1	0	Q9Z1T6
aten_0.1.m1.13080.m1	0	Q8BJ56
aten_0.1.m1.11007.m1	0	F1NVK6
aten_0.1.m1.26614.m1	0	Q96QT4
aten_0.1.m1.8877.m1	0	P28575
aten_0.1.m1.24713.m1	0	Q96AY4
aten_0.1.m1.14733.m1	0	Q0V9T8
aten_0.1.m1.21292.m1	0	P15305
aten_0.1.m1.34579.m1	0	Q9ES21
aten_0.1.m1.14068.m1	0	Q9Y5X5
aten_0.1.m1.2547.m1	0	Q9H3L0
aten_0.1.m1.22769.m1	0	P97390
aten_0.1.m1.7779.m1	0	Q0IHQ9
aten_0.1.m1.37687.m1	0	Q96RW7
aten_0.1.m1.191.m1	0	Q96AY4
aten_0.1.m1.3117.m1	0	P79393
aten_0.1.m1.252.m1	0	Q8N8K9
aten_0.1.m1.6679.m1	0	Q9NX08
aten_0.1.m1.4955.m1	0	Q5M7N9
aten_0.1.m1.15286.m1	0	A7RKF6
aten_0.1.m1.28661.m1	0	P30975
aten_0.1.m1.34800.m1	0	O94539
aten_0.1.m1.23868.m1	0	O50655
aten_0.1.m1.6507.m1	0	Q95LG1
aten_0.1.m1.13988.m1	0	Q5R579
aten_0.1.m1.22678.m1	0	Q6L9W6
aten_0.1.m1.8931.m1	0	Q90744
aten_0.1.m1.13350.m1	0	Q5RBA4
aten_0.1.m1.32542.m1	0	Q2TB18
aten_0.1.m1.26019.m1	0	Q94K49
aten_0.1.m1.24471.m1	0	Q96DM1
aten_0.1.m1.32499.m1	0	P14381
aten_0.1.m1.4243.m1	0	O14772
aten_0.1.m1.8332.m1	0	B1AS29
aten_0.1.m1.29891.m1	0	Q7RTR2
aten_0.1.m1.5218.m1	0	Q9MYM7
aten_0.1.m1.1261.m1	0	O42202
aten_0.1.m1.16373.m1	0	Q68F72
aten_0.1.m1.6556.m1	0	Q5BKQ4
aten_0.1.m1.22623.m1	0	Q8VE97
aten_0.1.m1.14254.m1	0	Q9P215
aten_0.1.m1.20260.m1	0	Q03278
aten_0.1.m1.10671.m1	0	Q4R979
aten_0.1.m1.18513.m1	0	O88199
aten_0.1.m1.14223.m1	0	Q91ZM2
aten_0.1.m1.29897.m1	0	Q8VD65
aten_0.1.m1.6262.m1	0	Q9UHC6
aten_0.1.m1.4707.m1	0	A6QLU6
aten_0.1.m1.20712.m1	0	Q5XGI1
aten_0.1.m1.20229.m1	0	Q9W6K2
aten_0.1.m1.35054.m1	0	Q6AXK4
aten_0.1.m1.35283.m1	0	P35067
aten_0.1.m1.35404.m1	0	Q9VBW3
aten_0.1.m1.16552.m1	0	Q96AY4
aten_0.1.m1.28145.m1	0	Q3UQ28
aten_0.1.m1.37730.m1	0	P16423
aten_0.1.m1.1733.m1	0	Q8CDT7
aten_0.1.m1.13776.m1	0	Q9XTA2
aten_0.1.m1.8879.m1	0	Q5R7B8
aten_0.1.m1.28623.m1	0	P25100
aten_0.1.m1.10539.m1	0	B8VIU6
aten_0.1.m1.18303.m1	0	Q5F4A1
aten_0.1.m1.31988.m1	0	B8VIU6
aten_0.1.m1.4478.m1	0	Q9NW15
aten_0.1.m1.18065.m1	0	Q9JLM4
aten_0.1.m1.1680.m1	0	Q96AY4
aten_0.1.m1.8365.m1	0	Q9H089
aten_0.1.m1.1624.m1	0	D3YXG0
aten_0.1.m1.29271.m1	0	Q6ZNG9
aten_0.1.m1.20954.m1	0	Q5EBF1
aten_0.1.m1.10503.m1	0	Q80WQ8
aten_0.1.m1.4507.m1	0	O95841
aten_0.1.m1.6558.m1	0	Q5BKQ4
aten_0.1.m1.31918.m1	0	O94887
aten_0.1.m1.26033.m1	0	P16423
aten_0.1.m1.26158.m1	0	P55067
aten_0.1.m1.23512.m1	0	O75899
aten_0.1.m1.29093.m1	0	Q5ZHX5
aten_0.1.m1.6107.m1	0	O35181
aten_0.1.m1.4624.m1	0	Q5IS41
aten_0.1.m1.8073.m1	0	C6KFA3
aten_0.1.m1.36636.m1	0	Q8MHZ9
aten_0.1.m1.35278.m1	0	Q29041
aten_0.1.m1.13303.m1	0	A4II98
aten_0.1.m1.17268.m1	0	Q7RTR2
aten_0.1.m1.36276.m1	0	R1CW23
aten_0.1.m1.8535.m1	0	Q4QR29
aten_0.1.m1.23435.m1	0	Q9P215
aten_0.1.m1.5094.m1	0	Q6DIV6
aten_0.1.m1.1691.m1	0	P35406
aten_0.1.m1.29070.m1	0	Q9BX84
aten_0.1.m1.18234.m1	0	Q16720
aten_0.1.m1.13664.m1	0	A1L3G4
aten_0.1.m1.10032.m1	0	Q7Z9I2
aten_0.1.m1.31354.m1	0	Q6B4J5
aten_0.1.m1.868.m1	0	Q9UGM3
aten_0.1.m1.35288.m1	0	Q6LAF1
aten_0.1.m1.30248.m1	0	B8VIU6
aten_0.1.m1.20819.m1	0	Q68FA7
aten_0.1.m1.13087.m1	0	P17972
aten_0.1.m1.11917.m1	0	Q921X9
aten_0.1.m1.37114.m1	0	P58912
aten_0.1.m1.19626.m1	0	Q9UM54
aten_0.1.m1.33627.m1	0	Q86US8
aten_0.1.m1.5805.m1	0	Q8BRK8
aten_0.1.m1.14526.m1	0	O75581
aten_0.1.m1.5675.m1	0	Q9D5I4
aten_0.1.m1.5488.m1	0	P83852
aten_0.1.m1.34688.m1	0	A7S6A5
aten_0.1.m1.15861.m1	0	Q9LMK2
aten_0.1.m1.2041.m1	0	Q7TN88
aten_0.1.m1.17803.m1	0	P51861
aten_0.1.m1.14406.m1	0	Q1T7B8
aten_0.1.m1.23415.m1	0	Q80TR8
aten_0.1.m1.27694.m1	0	O93308
aten_0.1.m1.21362.m1	0	Q9ULY5
aten_0.1.m1.6777.m1	0	Q64077
aten_0.1.m1.16708.m1	0	O95185
aten_0.1.m1.24581.m1	0	Q96NA8
aten_0.1.m1.34064.m1	0	Q5U208
aten_0.1.m1.10534.m1	0	Q99N87
aten_0.1.m1.23839.m1	0	G3V9H8
aten_0.1.m1.27115.m1	0	Q96DM1
aten_0.1.m1.7474.m1	0	O89103
aten_0.1.m1.29868.m1	0	Q61555
aten_0.1.m1.7030.m1	0	Q28811
aten_0.1.m1.33216.m1	0	Q5XI79
aten_0.1.m1.8977.m1	0	P24081
aten_0.1.m1.35942.m1	0	P35573
aten_0.1.m1.10390.m1	0	Q96AY4
aten_0.1.m1.20135.m1	0	R1CW23
aten_0.1.m1.36091.m1	0	P16112
aten_0.1.m1.4837.m1	0	Q8N4S7
aten_0.1.m1.12083.m1	0	Q9C0G6
aten_0.1.m1.11764.m1	0	Q80XJ3
aten_0.1.m1.36124.m1	0	Q9VBW3
aten_0.1.m1.22189.m1	0	Q28DS0
aten_0.1.m1.29350.m1	0	A2AJ76
aten_0.1.m1.32183.m1	0	Q49LS8
aten_0.1.m1.2983.m1	0	Q5M9P8
aten_0.1.m1.21159.m1	0	Q61330
aten_0.1.m1.3333.m1	0	Q6AZB8
aten_0.1.m1.21166.m1	0	Q8NDA2
aten_0.1.m1.19001.m1	0	Q26627
aten_0.1.m1.19126.m1	0	Q7RTR2
aten_0.1.m1.2875.m1	0	Q795M8
aten_0.1.m1.38174.m1	0	F6QEU4
aten_0.1.m1.6283.m1	0	Q9EP82
aten_0.1.m1.16842.m1	0	Q9BRZ2
aten_0.1.m1.1080.m1	0	Q1WNP0
aten_0.1.m1.23506.m1	0	Q6DEW6
aten_0.1.m1.7896.m1	0	Q55E58
aten_0.1.m1.5110.m1	0	P27590
aten_0.1.m1.6469.m1	0	Q9DER7
aten_0.1.m1.23834.m1	0	P35546
aten_0.1.m1.32895.m1	0	P11009
aten_0.1.m1.17006.m1	0	P70490
aten_0.1.m1.13940.m1	0	Q03629
aten_0.1.m1.16140.m1	0	Q6P6B7
aten_0.1.m1.2368.m1	0	O93530
aten_0.1.m1.37543.m1	0	Q7RTR2
aten_0.1.m1.10328.m1	0	P19878
aten_0.1.m1.37022.m1	0	Q7YRC1
aten_0.1.m1.36578.m1	0	O43581
aten_0.1.m1.569.m1	0	Q26613
aten_0.1.m1.32588.m1	0	Q54P70
aten_0.1.m1.10108.m1	0	Q6GNL7
aten_0.1.m1.38144.m1	0	Q96AY4
aten_0.1.m1.11112.m1	0	Q9UL62
aten_0.1.m1.28140.m1	0	Q6NJL3
aten_0.1.m1.21956.m1	0	Q9EQD2
aten_0.1.m1.26065.m1	0	Q5F371
aten_0.1.m1.1905.m1	0	Q8VHC8
aten_0.1.m1.20632.m1	0	Q708S4
aten_0.1.m1.2652.m1	0	Q8NBP5
aten_0.1.m1.25325.m1	0	Q8IY51
aten_0.1.m1.14218.m1	0	Q8BZQ2
aten_0.1.m1.7045.m1	0	Q9LXB8
aten_0.1.m1.6733.m1	0	P26152
aten_0.1.m1.5600.m1	0	Q6DCG4
aten_0.1.m1.12645.m1	0	Q9CYL5
aten_0.1.m1.11738.m1	0	Q4R856
aten_0.1.m1.32075.m1	0	P53452
aten_0.1.m1.1854.m1	0	P51400
aten_0.1.m1.26145.m1	0	Q90WJ8
aten_0.1.m1.34401.m1	0	Q9H0W7
aten_0.1.m1.21550.m1	0	G5ECQ2
aten_0.1.m1.9282.m1	0	Q6V0K7
aten_0.1.m1.35698.m1	0	P15043
aten_0.1.m1.3147.m1	0	Q23915
aten_0.1.m1.7076.m1	0	B1VEI4
aten_0.1.m1.22515.m1	0	Q8CHW1
aten_0.1.m1.742.m1	0	Q9D305
aten_0.1.m1.4994.m1	0	Q8K4L0
aten_0.1.m1.4113.m1	0	Q5JTD7
aten_0.1.m1.34980.m1	0	Q75NR7
aten_0.1.m1.30688.m1	0	Q9VBW3
aten_0.1.m1.24689.m1	0	Q9NR20
aten_0.1.m1.36760.m1	0	Q6ZNE5
aten_0.1.m1.12825.m1	0	P08645
aten_0.1.m1.19107.m1	0	C6FG12
aten_0.1.m1.27162.m1	0	P22843
aten_0.1.m1.26567.m1	0	Q7RTR2
aten_0.1.m1.3840.m1	0	P15043
aten_0.1.m1.32073.m1	0	Q9WVK8
aten_0.1.m1.16409.m1	0	O75899
aten_0.1.m1.22454.m1	0	Q9CYL5
aten_0.1.m1.6827.m1	0	P05363
aten_0.1.m1.29826.m1	0	P0C6B8
aten_0.1.m1.1716.m1	0	B8VIU6
aten_0.1.m1.26525.m1	0	H3BPM6
aten_0.1.m1.1446.m1	0	Q9H4G4
aten_0.1.m1.27940.m1	0	P07087
aten_0.1.m1.15744.m1	0	R1CW23
aten_0.1.m1.6882.m1	0	C3VPR6
aten_0.1.m1.820.m1	0	Q8BM14
aten_0.1.m1.3702.m1	0	Q8VHE6
aten_0.1.m1.23462.m1	0	Q09472
aten_0.1.m1.25523.m1	0	C3ZQF9
aten_0.1.m1.20584.m1	0	Q9UKP5
aten_0.1.m1.7231.m1	0	Q20681
aten_0.1.m1.4521.m1	0	Q8BKG3
aten_0.1.m1.36931.m1	0	Q3UZV7
aten_0.1.m1.33987.m1	0	Q9Z100
aten_0.1.m1.9264.m1	0	Q6PFL0
aten_0.1.m1.14021.m1	0	P07098
aten_0.1.m1.35498.m1	0	P0DP43
aten_0.1.m1.10969.m1	0	Q6IPR3
aten_0.1.m1.644.m1	0	Q96K76
aten_0.1.m1.23612.m1	0	Q8WXW3
aten_0.1.m1.5550.m1	0	Q8WYR4
aten_0.1.m1.16.m1	0	Q2KHY7
aten_0.1.m1.36621.m1	0	B3EX02
aten_0.1.m1.19815.m1	0	P42700
aten_0.1.m1.16864.m1	0	Q9ZVA0
aten_0.1.m1.37961.m1	0	P35546
aten_0.1.m1.11264.m1	0	Q9NYQ6
aten_0.1.m1.6696.m1	0	P07207
aten_0.1.m1.11559.m1	0	Q96AY4
aten_0.1.m1.1430.m1	0	Q8R0X2
aten_0.1.m1.32167.m1	0	A8WQH2
aten_0.1.m1.28389.m1	0	Q03278
aten_0.1.m1.28310.m1	0	P17124
aten_0.1.m1.3341.m1	0	P59035
aten_0.1.m1.7847.m1	0	Q9UHC6
aten_0.1.m1.10521.m1	0	Q5HZQ9
aten_0.1.m1.34007.m1	0	P10978
aten_0.1.m1.36912.m1	0	B3EWZ5
aten_0.1.m1.6669.m1	0	O88871
aten_0.1.m1.9954.m1	0	Q8QZZ7
aten_0.1.m1.25058.m1	0	Q8N328
aten_0.1.m1.1410.m1	0	Q8WQ85
aten_0.1.m1.22762.m1	0	P21670
aten_0.1.m1.6290.m1	0	Q3KQ71
aten_0.1.m1.22203.m1	0	Q9NRC6
aten_0.1.m1.16124.m1	0	P28647
aten_0.1.m1.3275.m1	0	Q8VDS3
aten_0.1.m1.11136.m1	0	Q96DM1
aten_0.1.m1.18591.m1	0	O86236
aten_0.1.m1.1097.m1	0	Q2QLA2
aten_0.1.m1.19817.m1	0	Q9I8I2
aten_0.1.m1.35009.m1	0	Q76KP1
aten_0.1.m1.27978.m1	0	P27951
aten_0.1.m1.33085.m1	0	Q4R9C4
aten_0.1.m1.25851.m1	0	Q26627
aten_0.1.m1.37439.m1	0	P79385
aten_0.1.m1.15808.m1	0	P61752
aten_0.1.m1.17638.m1	0	Q9BX70
aten_0.1.m1.32790.m1	0	P16423
aten_0.1.m1.23061.m1	0	A4IGL7
aten_0.1.m1.5255.m1	0	Q4HX89
aten_0.1.m1.29205.m1	0	P48612
aten_0.1.m1.15591.m1	0	A2AJ76
aten_0.1.m1.16220.m1	0	A0LQY9
aten_0.1.m1.3993.m1	0	Q9EQG6
aten_0.1.m1.11807.m1	0	Q9NR20
aten_0.1.m1.672.m1	0	Q7Z5V6
aten_0.1.m1.31112.m1	0	Q5VTY9
aten_0.1.m1.37184.m1	0	O00418
aten_0.1.m1.22778.m1	0	P19474
aten_0.1.m1.31105.m1	0	Q5TYW6
aten_0.1.m1.19818.m1	0	Q27084
aten_0.1.m1.25854.m1	0	P24081
aten_0.1.m1.12260.m1	0	P9WLL5
aten_0.1.m1.30313.m1	0	Q8CFB4
aten_0.1.m1.37288.m1	0	P16423
aten_0.1.m1.7044.m1	0	Q5YP47
aten_0.1.m1.27839.m1	0	P51611
aten_0.1.m1.30175.m1	0	Q6XUX2
aten_0.1.m1.5735.m1	0	A2VE55
aten_0.1.m1.5882.m1	0	O55040
aten_0.1.m1.13748.m1	0	Q3T0G1
aten_0.1.m1.19197.m1	0	Q9DBH0
aten_0.1.m1.34474.m1	0	Q9QZ85
aten_0.1.m1.4711.m1	0	Q80T32
aten_0.1.m1.33687.m1	0	Q54P70
aten_0.1.m1.37567.m1	0	Q8K3Z0
aten_0.1.m1.37325.m1	0	B1VEI4
aten_0.1.m1.24996.m1	0	O70340
aten_0.1.m1.84.m1	0	B0BN95
aten_0.1.m1.33563.m1	0	P50129
aten_0.1.m1.16803.m1	0	Q96AY4
aten_0.1.m1.23082.m1	0	Q04721
aten_0.1.m1.9420.m1	0	Q8TEQ8
aten_0.1.m1.30218.m1	0	P18130
aten_0.1.m1.33696.m1	0	Q5F371
aten_0.1.m1.4634.m1	0	P34284
aten_0.1.m1.31265.m1	0	Q6GP15
aten_0.1.m1.33886.m1	0	O75581
aten_0.1.m1.1293.m1	0	Q7TMF2
aten_0.1.m1.26093.m1	0	O18806
aten_0.1.m1.25624.m1	0	G5EBF1
aten_0.1.m1.11601.m1	0	Q9JID6
aten_0.1.m1.26785.m1	0	Q6MHJ5
aten_0.1.m1.7826.m1	0	Q6ZVH7
aten_0.1.m1.6303.m1	0	Q9UJT9
aten_0.1.m1.24041.m1	0	Q6MG82
aten_0.1.m1.2505.m1	0	Q8WZ42
aten_0.1.m1.9133.m1	0	Q9H0J9
aten_0.1.m1.13985.m1	0	Q9UHC6
aten_0.1.m1.19148.m1	0	Q9H0J4
aten_0.1.m1.16501.m1	0	Q94K49
aten_0.1.m1.9348.m1	0	P10079
aten_0.1.m1.27152.m1	0	Q6LAF1
aten_0.1.m1.17029.m1	0	P18503
aten_0.1.m1.14672.m1	0	Q5QD24
aten_0.1.m1.18429.m1	0	Q0WVW7
aten_0.1.m1.33331.m1	0	Q6UXG2
aten_0.1.m1.2644.m1	0	Q4V8S3
aten_0.1.m1.3057.m1	0	A2AV25
aten_0.1.m1.21411.m1	0	Q64449
aten_0.1.m1.7220.m1	0	O43264
aten_0.1.m1.33253.m1	0	Q96AY4
aten_0.1.m1.27041.m1	0	Q96AY4
aten_0.1.m1.1814.m1	0	Q9C5D2
aten_0.1.m1.22088.m1	0	Q96AY4
aten_0.1.m1.9815.m1	0	D3ZVU1
aten_0.1.m1.7117.m1	0	F1MHT9
aten_0.1.m1.18493.m1	0	Q8BQS5
aten_0.1.m1.30528.m1	0	Q05B89
aten_0.1.m1.19486.m1	0	A1KZ92
aten_0.1.m1.6602.m1	0	O42449
aten_0.1.m1.17537.m1	0	P49005
aten_0.1.m1.37.m1	0	Q6NZK5
aten_0.1.m1.23431.m1	0	Q9Y4B6
aten_0.1.m1.8317.m1	0	Q9LMK2
aten_0.1.m1.17494.m1	0	P16065
aten_0.1.m1.16522.m1	0	Q8CBH5
aten_0.1.m1.5342.m1	0	Q9NV31
aten_0.1.m1.20672.m1	0	A8I1Q0
aten_0.1.m1.26152.m1	0	P55067
aten_0.1.m1.32046.m1	0	Q91VS8
aten_0.1.m1.5365.m1	0	E1C8P7
aten_0.1.m1.2722.m1	0	Q8VCK5
aten_0.1.m1.38035.m1	0	Q8N8K9
aten_0.1.m1.35476.m1	0	P0DP43
aten_0.1.m1.17763.m1	0	P78357
aten_0.1.m1.28799.m1	0	Q9VBW3
aten_0.1.m1.6456.m1	0	Q9YH16
aten_0.1.m1.28093.m1	0	A2VDD2
aten_0.1.m1.10618.m1	0	P49285
aten_0.1.m1.491.m1	0	P81018
aten_0.1.m1.11863.m1	0	P02552
aten_0.1.m1.22400.m1	0	O73853
aten_0.1.m1.17013.m1	0	P79385
aten_0.1.m1.35744.m1	0	Q9H3N8
aten_0.1.m1.15060.m1	0	B3EWY9
aten_0.1.m1.36002.m1	0	Q8IN35
aten_0.1.m1.4714.m1	0	P48040
aten_0.1.m1.13089.m1	0	P52431
aten_0.1.m1.29642.m1	0	C6FG12
aten_0.1.m1.31625.m1	0	Q6LAF1
aten_0.1.m1.21174.m1	0	B3EX00
aten_0.1.m1.34671.m1	0	Q8IN35
aten_0.1.m1.13286.m1	0	Q8BML2
aten_0.1.m1.36332.m1	0	O93403
aten_0.1.m1.19270.m1	0	P05363
aten_0.1.m1.21721.m1	0	Q25190
aten_0.1.m1.551.m1	0	O18806
aten_0.1.m1.4884.m1	0	P41950
aten_0.1.m1.21947.m1	0	P28683
aten_0.1.m1.1313.m1	0	Q9HD40
aten_0.1.m1.2382.m1	0	Q28824
aten_0.1.m1.544.m1	0	Q14191
aten_0.1.m1.8828.m1	0	Q9WVM6
aten_0.1.m1.8110.m1	0	Q14112
aten_0.1.m1.22601.m1	0	Q8VE42
aten_0.1.m1.34284.m1	0	Q6DRI7
aten_0.1.m1.34493.m1	0	P78357
aten_0.1.m1.1194.m1	0	O55123
aten_0.1.m1.6111.m1	0	A4IGP0
aten_0.1.m1.20639.m1	0	P36425
aten_0.1.m1.20741.m1	0	O08688
aten_0.1.m1.16192.m1	0	Q9NPP4
aten_0.1.m1.15458.m1	0	P81274
aten_0.1.m1.10641.m1	0	O94762
aten_0.1.m1.30473.m1	0	Q99MS8
aten_0.1.m1.436.m1	0	A4D1P6
aten_0.1.m1.33201.m1	0	B3EWZ6
aten_0.1.m1.2904.m1	0	P20002
aten_0.1.m1.29295.m1	0	P17713
aten_0.1.m1.5950.m1	0	F1M5M3
aten_0.1.m1.26286.m1	0	Q99572
aten_0.1.m1.3177.m1	0	Q8NET6
aten_0.1.m1.36728.m1	0	P13466
aten_0.1.m1.4459.m1	0	P82147
aten_0.1.m1.35440.m1	0	Q5U538
aten_0.1.m1.17047.m1	0	Q9UBW7
aten_0.1.m1.38168.m1	0	Q96AY4
aten_0.1.m1.12840.m1	0	P34565
aten_0.1.m1.32728.m1	0	Q9LMK2
aten_0.1.m1.18408.m1	0	B7Z0W9
aten_0.1.m1.7783.m1	0	Q9JHX4
aten_0.1.m1.24953.m1	0	P07207
aten_0.1.m1.707.m1	0	P79218
aten_0.1.m1.4826.m1	0	Q96MS0
aten_0.1.m1.23071.m1	0	Q6ZNG9
aten_0.1.m1.35379.m1	0	Q6AXK4
aten_0.1.m1.11107.m1	0	Q6DD44
aten_0.1.m1.20244.m1	0	Q5T0N1
aten_0.1.m1.24034.m1	0	P27951
aten_0.1.m1.22998.m1	0	O00418
aten_0.1.m1.37199.m1	0	Q9ULI3
aten_0.1.m1.15966.m1	0	Q8MVR1
aten_0.1.m1.16710.m1	0	Q61712
aten_0.1.m1.22135.m1	0	Q8VHQ3
aten_0.1.m1.5659.m1	0	Q7Z020
aten_0.1.m1.5242.m1	0	P51029
aten_0.1.m1.30001.m1	0	Q91VS8
aten_0.1.m1.20592.m1	0	Q8R123
aten_0.1.m1.37777.m1	0	Q8K3Z0
aten_0.1.m1.31843.m1	0	Q9Y2M2
aten_0.1.m1.19584.m1	0	P30825
aten_0.1.m1.20103.m1	0	Q4KLG9
aten_0.1.m1.28204.m1	0	P07898
aten_0.1.m1.35221.m1	0	Q91V88
aten_0.1.m1.17581.m1	0	Q08431
aten_0.1.m1.27256.m1	0	Q9U6Y5
aten_0.1.m1.2033.m1	0	B8UU59
aten_0.1.m1.3651.m1	0	Q68F38
aten_0.1.m1.32632.m1	0	Q9WTS8
aten_0.1.m1.18821.m1	0	O08875
aten_0.1.m1.6609.m1	0	Q8VDS3
aten_0.1.m1.25626.m1	0	P10079
aten_0.1.m1.30099.m1	0	Q9VNJ5
aten_0.1.m1.15256.m1	0	Q05209
aten_0.1.m1.28541.m1	0	P16049
aten_0.1.m1.15057.m1	0	Q9LXB8
aten_0.1.m1.12054.m1	0	P21802
aten_0.1.m1.14198.m1	0	Q5REG1
aten_0.1.m1.24975.m1	0	Q04721
aten_0.1.m1.36688.m1	0	Q9LYT1
aten_0.1.m1.2782.m1	0	E1C7T6
aten_0.1.m1.13407.m1	0	Q8INF0
aten_0.1.m1.34803.m1	0	O57460
aten_0.1.m1.34143.m1	0	O95236
aten_0.1.m1.3308.m1	0	O75486
aten_0.1.m1.18467.m1	0	Q9BRZ2
aten_0.1.m1.32381.m1	0	Q8BFW9
aten_0.1.m1.31455.m1	0	Q5NDL3
aten_0.1.m1.37750.m1	0	Q86YR5
aten_0.1.m1.25445.m1	0	O60290
aten_0.1.m1.14927.m1	0	Q8C3I8
aten_0.1.m1.9626.m1	0	Q7L8A9
aten_0.1.m1.26640.m1	0	Q9Y4F1
aten_0.1.m1.16401.m1	0	Q80X72
aten_0.1.m1.7928.m1	0	Q6AYJ1
aten_0.1.m1.14175.m1	0	Q5WA50
aten_0.1.m1.4922.m1	0	Q29DV9
aten_0.1.m1.36934.m1	0	Q3UFF7
aten_0.1.m1.4889.m1	0	Q75N90
aten_0.1.m1.8568.m1	0	Q6PF45
aten_0.1.m1.18490.m1	0	Q61072
aten_0.1.m1.20581.m1	0	Q9NBX4
aten_0.1.m1.21206.m1	0	Q15256
aten_0.1.m1.23854.m1	0	Q10656
aten_0.1.m1.27259.m1	0	B0BN95
aten_0.1.m1.824.m1	0	Q5RD67
aten_0.1.m1.9848.m1	0	Q9LSL5
aten_0.1.m1.29917.m1	0	Q7RTR2
aten_0.1.m1.6647.m1	0	Q9U6Y6
aten_0.1.m1.1111.m1	0	Q7Z6M1
aten_0.1.m1.23520.m1	0	B5XCB8
aten_0.1.m1.3181.m1	0	Q8AVQ6
aten_0.1.m1.12395.m1	0	Q9FE17
aten_0.1.m1.11995.m1	0	Q6AXX1
aten_0.1.m1.12210.m1	0	F6XBL2
aten_0.1.m1.23039.m1	0	Q96AY4
aten_0.1.m1.30140.m1	0	O15344
aten_0.1.m1.6468.m1	0	P98063
aten_0.1.m1.16274.m1	0	Q18163
aten_0.1.m1.13090.m1	0	Q8N0Z6
aten_0.1.m1.32394.m1	0	Q9H4G4
aten_0.1.m1.19950.m1	0	Q8IN35
aten_0.1.m1.4510.m1	0	O60566
aten_0.1.m1.14422.m1	0	Q1L8P7
aten_0.1.m1.7082.m1	0	C8XA09
aten_0.1.m1.27487.m1	0	P55918
aten_0.1.m1.17642.m1	0	Q2LE78
aten_0.1.m1.20966.m1	0	Q5FVF1
aten_0.1.m1.22767.m1	0	P35234
aten_0.1.m1.36492.m1	0	E7FAM5
aten_0.1.m1.21025.m1	0	Q0V8T5
aten_0.1.m1.35927.m1	0	D5UJ42
aten_0.1.m1.4736.m1	0	P49219
aten_0.1.m1.4872.m1	0	P41950
aten_0.1.m1.7776.m1	0	O73753
aten_0.1.m1.11767.m1	0	Q80XJ3
aten_0.1.m1.10280.m1	0	P97292
aten_0.1.m1.26961.m1	0	C6FG12
aten_0.1.m1.12276.m1	0	Q8BKN5
aten_0.1.m1.36253.m1	0	Q7RTR2
aten_0.1.m1.36336.m1	0	A0LQY9
aten_0.1.m1.4578.m1	0	Q6DBY9
aten_0.1.m1.1160.m1	0	P26044
aten_0.1.m1.19146.m1	0	Q5DU56
aten_0.1.m1.33956.m1	0	Q8VDS3
aten_0.1.m1.34065.m1	0	Q15485
aten_0.1.m1.27254.m1	0	Q9LIQ6
aten_0.1.m1.31701.m1	0	Q923Y3
aten_0.1.m1.16199.m1	0	A0LQY9
aten_0.1.m1.11816.m1	0	Q9NR20
aten_0.1.m1.2867.m1	0	Q9JJ80
aten_0.1.m1.1296.m1	0	Q86WZ0
aten_0.1.m1.31098.m1	0	Q2TBI8
aten_0.1.m1.27286.m1	0	G8HTB6
aten_0.1.m1.14616.m1	0	G3M4F8
aten_0.1.m1.33585.m1	0	P34456
aten_0.1.m1.27695.m1	0	P42893
aten_0.1.m1.11965.m1	0	Q5F479
aten_0.1.m1.26289.m1	0	Q96MB7
aten_0.1.m1.13205.m1	0	Q4R8N2
aten_0.1.m1.20680.m1	0	Q26630
aten_0.1.m1.15518.m1	0	A5D7U4
aten_0.1.m1.29889.m1	0	Q28107
aten_0.1.m1.17754.m1	0	V6CLA2
aten_0.1.m1.30448.m1	0	Q498S8
aten_0.1.m1.18600.m1	0	P21328
aten_0.1.m1.29165.m1	0	Q8VDS3
aten_0.1.m1.23357.m1	0	Q9J569
aten_0.1.m1.7359.m1	0	P09875
aten_0.1.m1.25751.m1	0	Q4WU07
aten_0.1.m1.13331.m1	0	O75581
aten_0.1.m1.13191.m1	0	Q9Z2E3
aten_0.1.m1.6810.m1	0	C0H692
aten_0.1.m1.15061.m1	0	P20693
aten_0.1.m1.4173.m1	0	Q9TV36
aten_0.1.m1.37160.m1	0	Q8Q0U0
aten_0.1.m1.1104.m1	0	Q5RD78
aten_0.1.m1.21050.m1	0	Q15678
aten_0.1.m1.36742.m1	0	Q5U374
aten_0.1.m1.32415.m1	0	Q12719
aten_0.1.m1.11926.m1	0	Q6VVW5
aten_0.1.m1.31760.m1	0	A0A1B0GUU1
aten_0.1.m1.27491.m1	0	P41969
aten_0.1.m1.22151.m1	0	Q90481
aten_0.1.m1.7817.m1	0	Q92685
aten_0.1.m1.16147.m1	0	P55023
aten_0.1.m1.20754.m1	0	Q708S6
aten_0.1.m1.11770.m1	0	Q9NR20
aten_0.1.m1.7563.m1	0	O60683
aten_0.1.m1.21983.m1	0	P25931
aten_0.1.m1.2603.m1	0	P23298
aten_0.1.m1.26336.m1	0	Q9CYL5
aten_0.1.m1.34653.m1	0	Q6GNG3
aten_0.1.m1.32558.m1	0	Q9Y4D1
aten_0.1.m1.2818.m1	0	P9WKB8
aten_0.1.m1.11649.m1	0	O73823
aten_0.1.m1.12854.m1	0	Q9NPI0
aten_0.1.m1.22215.m1	0	P69735
aten_0.1.m1.24944.m1	0	P46023
aten_0.1.m1.35602.m1	0	A4IGM9
aten_0.1.m1.22140.m1	0	P13297
aten_0.1.m1.35967.m1	0	B8VIU6
aten_0.1.m1.4383.m1	0	Q9H6P5
aten_0.1.m1.22373.m1	0	B8VIW9
aten_0.1.m1.26205.m1	0	Q5UQ50
aten_0.1.m1.17199.m1	0	Q9FIU5
aten_0.1.m1.10800.m1	0	Q8RWL6
aten_0.1.m1.7343.m1	0	P77234
aten_0.1.m1.34602.m1	0	Q6AY61
aten_0.1.m1.10056.m1	0	P48039
aten_0.1.m1.21109.m1	0	P90648
aten_0.1.m1.13111.m1	0	Q7ZWN0
aten_0.1.m1.1113.m1	0	O43156
aten_0.1.m1.29386.m1	0	Q27HK4
aten_0.1.m1.22315.m1	0	Q8AYC9
aten_0.1.m1.3413.m1	0	O35218
aten_0.1.m1.7646.m1	0	P35368
aten_0.1.m1.8034.m1	0	Q9CPW0
aten_0.1.m1.4865.m1	0	P07911
aten_0.1.m1.7158.m1	0	Q7TNH6
aten_0.1.m1.3331.m1	0	Q8IWY8
aten_0.1.m1.7233.m1	0	Q9XWB9
aten_0.1.m1.27875.m1	0	Q9Z129
aten_0.1.m1.27064.m1	0	Q9WTS8
aten_0.1.m1.24950.m1	0	Q96QG7
aten_0.1.m1.372.m1	0	Q149M9
aten_0.1.m1.34243.m1	0	Q0P5N6
aten_0.1.m1.33534.m1	0	Q9VBW3
aten_0.1.m1.38052.m1	0	Q91VS8
aten_0.1.m1.6218.m1	0	Q5XXP2
aten_0.1.m1.28581.m1	0	P08861
aten_0.1.m1.1877.m1	0	O34886
aten_0.1.m1.1772.m1	0	Q5SSH8
aten_0.1.m1.8975.m1	0	Q18775
aten_0.1.m1.9182.m1	0	Q95P04
aten_0.1.m1.37409.m1	0	Q86WI3
aten_0.1.m1.25732.m1	0	Q9WTS8
aten_0.1.m1.30459.m1	0	A7YY35
aten_0.1.m1.34767.m1	0	P61222
aten_0.1.m1.6779.m1	0	C0H693
aten_0.1.m1.17291.m1	0	Q8K3Z0
aten_0.1.m1.35750.m1	0	Q02JZ8
aten_0.1.m1.12616.m1	0	O35474
aten_0.1.m1.28038.m1	0	A1KZ92
aten_0.1.m1.13665.m1	0	Q26614
aten_0.1.m1.35131.m1	0	Q86Y13
aten_0.1.m1.23102.m1	0	Q8VDS3
aten_0.1.m1.22659.m1	0	Q96RJ0
aten_0.1.m1.8070.m1	0	Q5SUC9
aten_0.1.m1.9101.m1	0	Q9ULJ7
aten_0.1.m1.19456.m1	0	Q9CS74
aten_0.1.m1.31347.m1	0	O05485
aten_0.1.m1.7950.m1	0	Q54F46
aten_0.1.m1.26129.m1	0	Q09811
aten_0.1.m1.30564.m1	0	Q0E908
aten_0.1.m1.940.m1	0	Q8C9W3
aten_0.1.m1.10267.m1	0	Q01727
aten_0.1.m1.23003.m1	0	Q9D5U8
aten_0.1.m1.21064.m1	0	Q96AY4
aten_0.1.m1.37916.m1	0	Q9ZQ47
aten_0.1.m1.4734.m1	0	Q8CIQ6
aten_0.1.m1.12642.m1	0	Q9VCA2
aten_0.1.m1.33619.m1	0	Q0SF06
aten_0.1.m1.16739.m1	0	Q5W8W0
aten_0.1.m1.4750.m1	0	Q9NVD3
aten_0.1.m1.27591.m1	0	Q9Y5X5
aten_0.1.m1.3625.m1	0	Q568Z7
aten_0.1.m1.12037.m1	0	P62832
aten_0.1.m1.4964.m1	0	Q96AY4
aten_0.1.m1.19121.m1	0	Q5DU56
aten_0.1.m1.19408.m1	0	Q86YC2
aten_0.1.m1.3949.m1	0	Q5R481
aten_0.1.m1.10034.m1	0	Q91035
aten_0.1.m1.5528.m1	0	B8VIV4
aten_0.1.m1.26198.m1	0	Q66IL0
aten_0.1.m1.7089.m1	0	Q3UQ28
aten_0.1.m1.5385.m1	0	P51687
aten_0.1.m1.13294.m1	0	Q96Q27
aten_0.1.m1.34926.m1	0	Q7TN88
aten_0.1.m1.23381.m1	0	Q5UPX0
aten_0.1.m1.9827.m1	0	P19246
aten_0.1.m1.11702.m1	0	Q52KK4
aten_0.1.m1.11785.m1	0	Q96AY4
aten_0.1.m1.6029.m1	0	Q6NU25
aten_0.1.m1.18391.m1	0	E7FAM5
aten_0.1.m1.11614.m1	0	Q96AY4
aten_0.1.m1.19309.m1	0	Q96AY4
aten_0.1.m1.8350.m1	0	P42264
aten_0.1.m1.11476.m1	0	Q90ZC7
aten_0.1.m1.12654.m1	0	Q9H4G4
aten_0.1.m1.5419.m1	0	Q9I929
aten_0.1.m1.16672.m1	0	P16423
aten_0.1.m1.11114.m1	0	Q6GNV7
aten_0.1.m1.7942.m1	0	C4LLD6
aten_0.1.m1.6643.m1	0	Q9U6Y6
aten_0.1.m1.3887.m1	0	Q4J9D2
aten_0.1.m1.19844.m1	0	O75445
aten_0.1.m1.20028.m1	0	Q9NRM2
aten_0.1.m1.3459.m1	0	Q9PVZ4
aten_0.1.m1.20798.m1	0	Q8WTV1
aten_0.1.m1.4733.m1	0	P56719
aten_0.1.m1.17697.m1	0	Q27972
aten_0.1.m1.10919.m1	0	Q63474
aten_0.1.m1.23827.m1	0	Q9VCZ3
aten_0.1.m1.15734.m1	0	O75899
aten_0.1.m1.13190.m1	0	Q0VCN3
aten_0.1.m1.30960.m1	0	Q7TPV2
aten_0.1.m1.26797.m1	0	Q5RJY2
aten_0.1.m1.10516.m1	0	Q9Z2L6
aten_0.1.m1.37662.m1	0	Q96DM1
aten_0.1.m1.26538.m1	0	Q5XI57
aten_0.1.m1.6249.m1	0	P97259
aten_0.1.m1.33439.m1	0	Q6TGZ4
aten_0.1.m1.9992.m1	0	Q9SR22
aten_0.1.m1.12472.m1	0	Q8QZR1
aten_0.1.m1.7962.m1	0	Q9SM23
aten_0.1.m1.30106.m1	0	P98072
aten_0.1.m1.15882.m1	0	P14381
aten_0.1.m1.18765.m1	0	O88310
aten_0.1.m1.15998.m1	0	A1RSI5
aten_0.1.m1.956.m1	0	Q2HJ56
aten_0.1.m1.8068.m1	0	Q96DM1
aten_0.1.m1.1846.m1	0	Q66J74
aten_0.1.m1.4621.m1	0	Q96L50
aten_0.1.m1.34190.m1	0	P34992
aten_0.1.m1.27842.m1	0	P30549
aten_0.1.m1.10095.m1	0	Q99607
aten_0.1.m1.28100.m1	0	A2VDD2
aten_0.1.m1.4386.m1	0	Q8BUZ3
aten_0.1.m1.30951.m1	0	Q7RTR2
aten_0.1.m1.10181.m1	0	Q05B18
aten_0.1.m1.28553.m1	0	Q6GNJ8
aten_0.1.m1.9243.m1	0	Q7ZYC4
aten_0.1.m1.26308.m1	0	Q9H0W7
aten_0.1.m1.146.m1	0	P25291
aten_0.1.m1.15291.m1	0	P60889
aten_0.1.m1.26966.m1	0	Q9FT70
aten_0.1.m1.29693.m1	0	D3YXG0
aten_0.1.m1.6265.m1	0	Q9UHC6
aten_0.1.m1.25270.m1	0	Q8R331
aten_0.1.m1.24297.m1	0	Q5U208
aten_0.1.m1.37419.m1	0	Q9N0E3
aten_0.1.m1.35707.m1	0	A8MWY0
aten_0.1.m1.27066.m1	0	Q5XIY8
aten_0.1.m1.27226.m1	0	A8WIP6
aten_0.1.m1.10603.m1	0	P38942
aten_0.1.m1.22707.m1	0	Q9UTA9
aten_0.1.m1.8071.m1	0	O00423
aten_0.1.m1.29895.m1	0	Q91ZV2
aten_0.1.m1.10694.m1	0	P9WKB8
aten_0.1.m1.7869.m1	0	Q2LUJ5
aten_0.1.m1.18985.m1	0	Q26627
aten_0.1.m1.29522.m1	0	A4K2T0
aten_0.1.m1.38311.m1	0	Q29499
aten_0.1.m1.11714.m1	0	Q6PEC4
aten_0.1.m1.35772.m1	0	P54886
aten_0.1.m1.2776.m1	0	Q5ZI57
aten_0.1.m1.768.m1	0	Q8WML3
aten_0.1.m1.14200.m1	0	Q8K2J9
aten_0.1.m1.12068.m1	0	Q8VY74
aten_0.1.m1.16846.m1	0	P31792
aten_0.1.m1.1564.m1	0	Q6P0U3
aten_0.1.m1.12181.m1	0	P55066
aten_0.1.m1.13118.m1	0	P07607
aten_0.1.m1.27911.m1	0	Q6ZMV9
aten_0.1.m1.19605.m1	0	O35125
aten_0.1.m1.28951.m1	0	A0LQY9
aten_0.1.m1.19527.m1	0	Q5BKR2
aten_0.1.m1.34241.m1	0	Q5RD88
aten_0.1.m1.33649.m1	0	Q96AY4
aten_0.1.m1.6384.m1	0	Q4FZT9
aten_0.1.m1.8309.m1	0	Q38PU2
aten_0.1.m1.32964.m1	0	Q12797
aten_0.1.m1.257.m1	0	P47970
aten_0.1.m1.29287.m1	0	B4KPU0
aten_0.1.m1.9929.m1	0	P0DP43
aten_0.1.m1.37423.m1	0	F1P065
aten_0.1.m1.20308.m1	0	P55440
aten_0.1.m1.38282.m1	0	Q9U8W7
aten_0.1.m1.36918.m1	0	F7J220
aten_0.1.m1.29119.m1	0	Q9H0W7
aten_0.1.m1.2139.m1	0	Q8N0W4
aten_0.1.m1.15965.m1	0	Q8MVR1
aten_0.1.m1.26038.m1	0	Q27409
aten_0.1.m1.38224.m1	0	B1VEI4
aten_0.1.m1.16145.m1	0	Q96RW7
aten_0.1.m1.23619.m1	0	A2AAE1
aten_0.1.m1.32031.m1	0	Q91ZX1
aten_0.1.m1.23564.m1	0	Q6L9W6
aten_0.1.m1.31869.m1	0	Q923Y9
aten_0.1.m1.26194.m1	0	Q9DBN1
aten_0.1.m1.18515.m1	0	P70490
aten_0.1.m1.33738.m1	0	O88427
aten_0.1.m1.24391.m1	0	Q5SUR0
aten_0.1.m1.22603.m1	0	Q0VEJ0
aten_0.1.m1.8234.m1	0	Q9D2I5
aten_0.1.m1.19835.m1	0	P82923
aten_0.1.m1.32877.m1	0	Q86Y13
aten_0.1.m1.9020.m1	0	P58389
aten_0.1.m1.25848.m1	0	P98161
aten_0.1.m1.9541.m1	0	Q9CL21
aten_0.1.m1.20773.m1	0	O02824
aten_0.1.m1.6560.m1	0	P81139
aten_0.1.m1.33776.m1	0	P15043
aten_0.1.m1.4659.m1	0	Q80ZF0
aten_0.1.m1.36638.m1	0	Q28668
aten_0.1.m1.22544.m1	0	Q8IS14
aten_0.1.m1.13077.m1	0	Q9UPW0
aten_0.1.m1.12677.m1	0	Q9CYL5
aten_0.1.m1.10101.m1	0	P41969
aten_0.1.m1.27239.m1	0	Q9PT84
aten_0.1.m1.3073.m1	0	O75762
aten_0.1.m1.28535.m1	0	Q6IPM2
aten_0.1.m1.37828.m1	0	Q91ZY1
aten_0.1.m1.37847.m1	0	Q9JLM4
aten_0.1.m1.11726.m1	0	P12226
aten_0.1.m1.32995.m1	0	Q02858
aten_0.1.m1.3560.m1	0	Q9FGH2
aten_0.1.m1.30267.m1	0	P07911
aten_0.1.m1.17051.m1	0	Q9NQL9
aten_0.1.m1.2590.m1	0	Q9Z1N3
aten_0.1.m1.7854.m1	0	Q94887
aten_0.1.m1.9148.m1	0	Q8BZ20
aten_0.1.m1.26661.m1	0	Q03278
aten_0.1.m1.14270.m1	0	P40480
aten_0.1.m1.25287.m1	0	Q9FMB4
aten_0.1.m1.4774.m1	0	P49288
aten_0.1.m1.8211.m1	0	Q19546
aten_0.1.m1.37761.m1	0	Q7RTR2
aten_0.1.m1.6342.m1	0	Q5R5L7
aten_0.1.m1.14705.m1	0	P49848
aten_0.1.m1.32382.m1	0	Q8YRI1
aten_0.1.m1.10392.m1	0	Q9NVH0
aten_0.1.m1.31715.m1	0	Q63312
aten_0.1.m1.9983.m1	0	Q8K339
aten_0.1.m1.2387.m1	0	Q14585
aten_0.1.m1.7567.m1	0	Q5PPM0
aten_0.1.m1.24405.m1	0	Q9BRZ2
aten_0.1.m1.22397.m1	0	A0JPI9
aten_0.1.m1.35487.m1	0	Q7RTR2
aten_0.1.m1.27905.m1	0	Q62908
aten_0.1.m1.18410.m1	0	E7FAM5
aten_0.1.m1.11085.m1	0	Q9ULJ7
aten_0.1.m1.3827.m1	0	Q94887
aten_0.1.m1.34989.m1	0	Q15111
aten_0.1.m1.26975.m1	0	A6QLD2
aten_0.1.m1.8046.m1	0	O43854
aten_0.1.m1.5578.m1	0	O60235
aten_0.1.m1.30714.m1	0	Q8NDA2
aten_0.1.m1.14442.m1	0	Q9BXT4
aten_0.1.m1.16979.m1	0	Q0V8S9
aten_0.1.m1.32014.m1	0	Q61830
aten_0.1.m1.28529.m1	0	Q95334
aten_0.1.m1.30300.m1	0	Q96AY4
aten_0.1.m1.385.m1	0	Q86WI3
aten_0.1.m1.17016.m1	0	P79385
aten_0.1.m1.745.m1	0	Q9WV18
aten_0.1.m1.16563.m1	0	Q9NZJ4
aten_0.1.m1.19332.m1	0	Q6AZB8
aten_0.1.m1.20816.m1	0	Q7L5Y6
aten_0.1.m1.2774.m1	0	Q8CI61
aten_0.1.m1.14379.m1	0	Q0DXS3
aten_0.1.m1.19244.m1	0	Q9Y4A0
aten_0.1.m1.9036.m1	0	Q9P202
aten_0.1.m1.27073.m1	0	Q15485
aten_0.1.m1.37971.m1	0	Q9H0W7
aten_0.1.m1.3611.m1	0	Q5BIM1
aten_0.1.m1.12743.m1	0	Q9BPX3
aten_0.1.m1.3550.m1	0	Q6NXG1
aten_0.1.m1.7242.m1	0	O88322
aten_0.1.m1.11422.m1	0	O00370
aten_0.1.m1.32302.m1	0	A2AJ76
aten_0.1.m1.25142.m1	0	P31335
aten_0.1.m1.3581.m1	0	Q8VDS3
aten_0.1.m1.7603.m1	0	P54527
aten_0.1.m1.16904.m1	0	Q96DM1
aten_0.1.m1.1358.m1	0	Q5ZJN2
aten_0.1.m1.23901.m1	0	Q06806
aten_0.1.m1.19638.m1	0	Q54KL5
aten_0.1.m1.1942.m1	0	P90648
aten_0.1.m1.11630.m1	0	Q80XJ3
aten_0.1.m1.17781.m1	0	P07700
aten_0.1.m1.10186.m1	0	B8VIW9
aten_0.1.m1.23452.m1	0	P85521
aten_0.1.m1.24176.m1	0	Q8WTV1
aten_0.1.m1.5936.m1	0	O73888
aten_0.1.m1.3402.m1	0	O75340
aten_0.1.m1.22494.m1	0	E7FAM5
aten_0.1.m1.22957.m1	0	Q6ZNG9
aten_0.1.m1.34618.m1	0	Q00168
aten_0.1.m1.18597.m1	0	Q5SVZ6
aten_0.1.m1.22387.m1	0	Q87TH4
aten_0.1.m1.32425.m1	0	Q9NQM4
aten_0.1.m1.391.m1	0	B5XCB8
aten_0.1.m1.7527.m1	0	Q16832
aten_0.1.m1.14046.m1	0	O97490
aten_0.1.m1.3604.m1	0	P29418
aten_0.1.m1.19002.m1	0	O08852
aten_0.1.m1.20449.m1	0	Q8BR93
aten_0.1.m1.36493.m1	0	E7FAM5
aten_0.1.m1.36494.m1	0	Q24372
aten_0.1.m1.24658.m1	0	Q9CUX1
aten_0.1.m1.28129.m1	0	Q8MVR1
aten_0.1.m1.28294.m1	0	A4IF63
aten_0.1.m1.2965.m1	0	Q96DM1
aten_0.1.m1.7743.m1	0	Q55GJ6
aten_0.1.m1.12104.m1	0	A7LCJ3
aten_0.1.m1.4787.m1	0	Q14517
aten_0.1.m1.6365.m1	0	O00124
aten_0.1.m1.35393.m1	0	P07271
aten_0.1.m1.4866.m1	0	Q8NDA2
aten_0.1.m1.15331.m1	0	Q8N8Q1
aten_0.1.m1.11000.m1	0	E9Q309
aten_0.1.m1.31080.m1	0	Q8K3Z0
aten_0.1.m1.5884.m1	0	Q91ZY1
aten_0.1.m1.2449.m1	0	Q54UT2
aten_0.1.m1.8198.m1	0	P35546
aten_0.1.m1.21763.m1	0	Q19546
aten_0.1.m1.19554.m1	0	P52569
aten_0.1.m1.28071.m1	0	Q8BG58
aten_0.1.m1.7943.m1	0	P16157
aten_0.1.m1.12657.m1	0	P30974
aten_0.1.m1.34757.m1	0	Q6PBQ2
aten_0.1.m1.29790.m1	0	Q2VLG6
aten_0.1.m1.3884.m1	0	Q5REG4
aten_0.1.m1.21714.m1	0	Q5SVZ6
aten_0.1.m1.24148.m1	0	B3EWZ5
aten_0.1.m1.25172.m1	0	Q9N0P9
aten_0.1.m1.13605.m1	0	P86174
aten_0.1.m1.23287.m1	0	Q5FVQ4
aten_0.1.m1.21497.m1	0	Q54HX8
aten_0.1.m1.2588.m1	0	Q920Q4
aten_0.1.m1.5912.m1	0	B3EWY9
aten_0.1.m1.2578.m1	0	Q13591
aten_0.1.m1.5965.m1	0	Q8N8V2
aten_0.1.m1.4232.m1	0	Q8BK64
aten_0.1.m1.17419.m1	0	Q9CWP6
aten_0.1.m1.31762.m1	0	Q96DM1
aten_0.1.m1.17533.m1	0	Q8VCK5
aten_0.1.m1.1927.m1	0	Q8NCW6
aten_0.1.m1.1568.m1	0	Q96A58
aten_0.1.m1.15179.m1	0	Q62186
aten_0.1.m1.2864.m1	0	Q86SQ9
aten_0.1.m1.14252.m1	0	P20735
aten_0.1.m1.28613.m1	0	P32072
aten_0.1.m1.16383.m1	0	Q68F72
aten_0.1.m1.16839.m1	0	Q6UX04
aten_0.1.m1.22153.m1	0	P42586
aten_0.1.m1.4512.m1	0	P61917
aten_0.1.m1.28240.m1	0	Q91VS8
aten_0.1.m1.15511.m1	0	H1AFJ5
aten_0.1.m1.17223.m1	0	A2ARS0
aten_0.1.m1.15554.m1	0	Q5QD04
aten_0.1.m1.34816.m1	0	Q9JLB4
aten_0.1.m1.19591.m1	0	Q8NB59
aten_0.1.m1.2094.m1	0	Q96RW7
aten_0.1.m1.355.m1	0	Q5R8X9
aten_0.1.m1.28377.m1	0	O94887
aten_0.1.m1.5056.m1	0	Q6QNK2
aten_0.1.m1.14301.m1	0	Q96I24
aten_0.1.m1.21502.m1	0	Q8C0W1
aten_0.1.m1.8129.m1	0	Q9TXJ8
aten_0.1.m1.34578.m1	0	P35061
aten_0.1.m1.17492.m1	0	Q03278
aten_0.1.m1.571.m1	0	Q69ZW3
aten_0.1.m1.3374.m1	0	Q9JMH4
aten_0.1.m1.29541.m1	0	Q9JHW0
aten_0.1.m1.8048.m1	0	Q4A3R3
aten_0.1.m1.14501.m1	0	Q5EA25
aten_0.1.m1.474.m1	0	Q9ES87
aten_0.1.m1.25361.m1	0	Q96DM1
aten_0.1.m1.13909.m1	0	Q6GPE5
aten_0.1.m1.10066.m1	0	Q9H1D0
aten_0.1.m1.20337.m1	0	P35067
aten_0.1.m1.5751.m1	0	Q5ZJC7
aten_0.1.m1.16542.m1	0	Q96DM1
aten_0.1.m1.28921.m1	0	Q80XJ3
aten_0.1.m1.6200.m1	0	D3YXG0
aten_0.1.m1.13596.m1	0	Q96AY4
aten_0.1.m1.27571.m1	0	Q924H0
aten_0.1.m1.26504.m1	0	Q9WUU9
aten_0.1.m1.35049.m1	0	Q15485
aten_0.1.m1.5095.m1	0	Q9CPV7
aten_0.1.m1.6542.m1	0	B4JKK1
aten_0.1.m1.37494.m1	0	Q9GLP1
aten_0.1.m1.17512.m1	0	P82861
aten_0.1.m1.18546.m1	0	Q86Y13
aten_0.1.m1.20705.m1	0	Q9VBW3
aten_0.1.m1.15466.m1	0	Q6PH18
aten_0.1.m1.13310.m1	0	Q552M5
aten_0.1.m1.25109.m1	0	P50526
aten_0.1.m1.9197.m1	0	Q95P04
aten_0.1.m1.16174.m1	0	Q588U8
aten_0.1.m1.10715.m1	0	Q9H777
aten_0.1.m1.4372.m1	0	Q5RD94
aten_0.1.m1.29442.m1	0	Q6NUT3
aten_0.1.m1.16207.m1	0	F6R2G2
aten_0.1.m1.9894.m1	0	Q5SVZ6
aten_0.1.m1.82.m1	0	O75031
aten_0.1.m1.14172.m1	0	Q9BV79
aten_0.1.m1.34462.m1	0	Q9DAR0
aten_0.1.m1.13844.m1	0	A3KN83
aten_0.1.m1.14629.m1	0	Q5QD29
aten_0.1.m1.11855.m1	0	Q80UG8
aten_0.1.m1.2343.m1	0	Q502K3
aten_0.1.m1.25042.m1	0	P34456
aten_0.1.m1.30992.m1	0	O35379
aten_0.1.m1.8871.m1	0	Q6TDP4
aten_0.1.m1.5175.m1	0	Q00342
aten_0.1.m1.18595.m1	0	Q14191
aten_0.1.m1.35023.m1	0	P0CI65
aten_0.1.m1.20048.m1	0	Q6PF45
aten_0.1.m1.36870.m1	0	Q4UMH6
aten_0.1.m1.29058.m1	0	Q8C9J3
aten_0.1.m1.2702.m1	0	P17124
aten_0.1.m1.35851.m1	0	Q3UQ28
aten_0.1.m1.38242.m1	0	Q96AY4
aten_0.1.m1.5645.m1	0	P23468
aten_0.1.m1.31929.m1	0	Q9FT73
aten_0.1.m1.23904.m1	0	Q26614
aten_0.1.m1.30422.m1	0	Q96AY4
aten_0.1.m1.12016.m1	0	Q8IY37
aten_0.1.m1.8756.m1	0	P27643
aten_0.1.m1.30538.m1	0	Q96RW7
aten_0.1.m1.14725.m1	0	Q0VD26
aten_0.1.m1.19713.m1	0	A2AVA0
aten_0.1.m1.6782.m1	0	C0H693
aten_0.1.m1.36634.m1	0	P36267
aten_0.1.m1.17500.m1	0	P16066
aten_0.1.m1.19072.m1	0	P35381
aten_0.1.m1.23535.m1	0	Q9BQS2
aten_0.1.m1.33489.m1	0	Q9HD15
aten_0.1.m1.20170.m1	0	Q29042
aten_0.1.m1.9267.m1	0	Q12933
aten_0.1.m1.2458.m1	0	Q38PU3
aten_0.1.m1.21144.m1	0	Q80XJ3
aten_0.1.m1.4740.m1	0	O50655
aten_0.1.m1.3454.m1	0	Q8WY91
aten_0.1.m1.28930.m1	0	Q62070
aten_0.1.m1.5123.m1	0	Q2KIA4
aten_0.1.m1.33050.m1	0	C6FG12
aten_0.1.m1.2056.m1	0	Q7RTR0
aten_0.1.m1.11474.m1	0	Q556F2
aten_0.1.m1.5101.m1	0	Q5R5C1
aten_0.1.m1.36855.m1	0	Q5F2F2
aten_0.1.m1.277.m1	0	Q6NUT3
aten_0.1.m1.10042.m1	0	A8Y5T1
aten_0.1.m1.24385.m1	0	O15067
aten_0.1.m1.4335.m1	0	Q9Y6A2
aten_0.1.m1.33727.m1	0	Q708S4
aten_0.1.m1.15041.m1	0	Q6ZQX7
aten_0.1.m1.17030.m1	0	P18503
aten_0.1.m1.7227.m1	0	Q3V1V3
aten_0.1.m1.36344.m1	0	Q9LMK2
aten_0.1.m1.21574.m1	0	Q3U9N9
aten_0.1.m1.18893.m1	0	Q6NYU2
aten_0.1.m1.9722.m1	0	Q985M5
aten_0.1.m1.596.m1	0	P98069
aten_0.1.m1.23933.m1	0	Q9VBW3
aten_0.1.m1.3306.m1	0	Q9NU22
aten_0.1.m1.16512.m1	0	Q9LJG8
aten_0.1.m1.10527.m1	0	Q91918
aten_0.1.m1.21783.m1	0	P24731
aten_0.1.m1.35964.m1	0	B8VIU6
aten_0.1.m1.11562.m1	0	Q96AY4
aten_0.1.m1.32403.m1	0	Q96AY4
aten_0.1.m1.27260.m1	0	Q9W4S1
aten_0.1.m1.21416.m1	0	Q64449
aten_0.1.m1.19727.m1	0	Q9UKM7
aten_0.1.m1.6714.m1	0	P0C6B8
aten_0.1.m1.34316.m1	0	Q76DT2
aten_0.1.m1.28732.m1	0	Q5U208
aten_0.1.m1.4316.m1	0	Q6GM07
aten_0.1.m1.9950.m1	0	P08537
aten_0.1.m1.10868.m1	0	Q90632
aten_0.1.m1.17623.m1	0	Q62083
aten_0.1.m1.10223.m1	0	Q98902
aten_0.1.m1.98.m1	0	Q9U8W7
aten_0.1.m1.36071.m1	0	Q9M2U3
aten_0.1.m1.21544.m1	0	Q9UBF6
aten_0.1.m1.19615.m1	0	Q96RI8
aten_0.1.m1.13465.m1	0	P98133
aten_0.1.m1.10019.m1	0	P70677
aten_0.1.m1.3903.m1	0	Q9Z2W0
aten_0.1.m1.22445.m1	0	P30974
aten_0.1.m1.36433.m1	0	Q06807
aten_0.1.m1.26319.m1	0	Q5XKL5
aten_0.1.m1.18525.m1	0	Q7ZYA0
aten_0.1.m1.7756.m1	0	Q94464
aten_0.1.m1.8419.m1	0	Q9ZVA0
aten_0.1.m1.24046.m1	0	C5G6D7
aten_0.1.m1.11342.m1	0	Q8C627
aten_0.1.m1.30196.m1	0	P42325
aten_0.1.m1.34499.m1	0	Q923S9
aten_0.1.m1.31406.m1	0	F1MBP6
aten_0.1.m1.15358.m1	0	Q06453
aten_0.1.m1.17338.m1	0	P40724
aten_0.1.m1.4526.m1	0	P81018
aten_0.1.m1.22032.m1	0	P81274
aten_0.1.m1.12582.m1	0	Q502K2
aten_0.1.m1.10167.m1	0	Q93075
aten_0.1.m1.22442.m1	0	P30974
aten_0.1.m1.23622.m1	0	P25740
aten_0.1.m1.21084.m1	0	P08953
aten_0.1.m1.14361.m1	0	Q28EM3
aten_0.1.m1.11332.m1	0	A2RV61
aten_0.1.m1.33783.m1	0	Q3UZV7
aten_0.1.m1.14746.m1	0	Q9QYS2
aten_0.1.m1.4183.m1	0	Q7TPV2
aten_0.1.m1.11997.m1	0	Q8BHA0
aten_0.1.m1.29692.m1	0	F1NY98
aten_0.1.m1.32892.m1	0	Q86Y13
aten_0.1.m1.3386.m1	0	Q9NYG2
aten_0.1.m1.26985.m1	0	Q6H236
aten_0.1.m1.18605.m1	0	P16423
aten_0.1.m1.26976.m1	0	Q5DU56
aten_0.1.m1.27205.m1	0	P43352
aten_0.1.m1.37450.m1	0	Q9D8Y8
aten_0.1.m1.26426.m1	0	Q94F30
aten_0.1.m1.18862.m1	0	O88783
aten_0.1.m1.33234.m1	0	Q96AY4
aten_0.1.m1.24254.m1	0	Q60649
aten_0.1.m1.32227.m1	0	Q6MZW2
aten_0.1.m1.36266.m1	0	Q5SVZ6
aten_0.1.m1.22641.m1	0	P22770
aten_0.1.m1.236.m1	0	Q5RDJ2
aten_0.1.m1.23850.m1	0	P07949
aten_0.1.m1.24675.m1	0	Q3UQ28
aten_0.1.m1.22321.m1	0	O77836
aten_0.1.m1.7740.m1	0	Q8K2J9
aten_0.1.m1.7827.m1	0	Q9Z0E8
aten_0.1.m1.35284.m1	0	Q6LAF1
aten_0.1.m1.17701.m1	0	Q8N1S5
aten_0.1.m1.3193.m1	0	Q80Y44
aten_0.1.m1.17595.m1	0	Q9HCU4
aten_0.1.m1.5581.m1	0	Q3UZD5
aten_0.1.m1.27921.m1	0	Q6ZMV9
aten_0.1.m1.10551.m1	0	B8VIU6
aten_0.1.m1.21316.m1	0	Q95P04
aten_0.1.m1.34627.m1	0	P55115
aten_0.1.m1.19109.m1	0	Q7RTR2
aten_0.1.m1.9302.m1	0	Q9EQD2
aten_0.1.m1.2575.m1	0	Q9P283
aten_0.1.m1.3316.m1	0	O88281
aten_0.1.m1.35922.m1	0	Q9M2U3
aten_0.1.m1.35992.m1	0	Q4R9C4
aten_0.1.m1.35000.m1	0	Q766D5
aten_0.1.m1.33434.m1	0	Q03278
aten_0.1.m1.35133.m1	0	Q86Y13
aten_0.1.m1.28101.m1	0	Q9Y547
aten_0.1.m1.17464.m1	0	Q9VBW3
aten_0.1.m1.14855.m1	0	Q96BD0
aten_0.1.m1.30088.m1	0	P49406
aten_0.1.m1.31353.m1	0	Q9D9R9
aten_0.1.m1.2844.m1	0	Q32PF3
aten_0.1.m1.733.m1	0	P08510
aten_0.1.m1.23041.m1	0	Q96AY4
aten_0.1.m1.17059.m1	0	Q8TCS8
aten_0.1.m1.18166.m1	0	Q8VDS3
aten_0.1.m1.9611.m1	0	P47800
aten_0.1.m1.4411.m1	0	O15315
aten_0.1.m1.11062.m1	0	Q69Z28
aten_0.1.m1.31097.m1	0	Q7L622
aten_0.1.m1.32662.m1	0	Q96AY4
aten_0.1.m1.27861.m1	0	P07584
aten_0.1.m1.25034.m1	0	P79381
aten_0.1.m1.32255.m1	0	Q6DUZ9
aten_0.1.m1.29134.m1	0	O60290
aten_0.1.m1.11084.m1	0	Q9JI70
aten_0.1.m1.6594.m1	0	Q01528
aten_0.1.m1.22986.m1	0	Q9NVR7
aten_0.1.m1.36705.m1	0	Q9D119
aten_0.1.m1.23801.m1	0	Q071E0
aten_0.1.m1.22539.m1	0	Q8TEP8
aten_0.1.m1.34990.m1	0	Q6AZB8
aten_0.1.m1.11056.m1	0	Q6P7N4
aten_0.1.m1.22367.m1	0	Q86Y13
aten_0.1.m1.32379.m1	0	Q8QZR1
aten_0.1.m1.38057.m1	0	Q5NVD0
aten_0.1.m1.3343.m1	0	P97718
aten_0.1.m1.3180.m1	0	Q5E9H9
aten_0.1.m1.17549.m1	0	P61214
aten_0.1.m1.33652.m1	0	Q96AY4
aten_0.1.m1.12545.m1	0	Q6PFY8
aten_0.1.m1.25937.m1	0	A7SGU6
aten_0.1.m1.9026.m1	0	A0A0R4I9Y1
aten_0.1.m1.19824.m1	0	Q14DL3
aten_0.1.m1.31702.m1	0	Q03376
aten_0.1.m1.7715.m1	0	Q5JL96
aten_0.1.m1.38132.m1	0	Q5RDJ2
aten_0.1.m1.27058.m1	0	Q99572
aten_0.1.m1.4239.m1	0	B0BM95
aten_0.1.m1.28433.m1	0	Q03278
aten_0.1.m1.3745.m1	0	Q9Z173
aten_0.1.m1.13336.m1	0	Q9TXJ8
aten_0.1.m1.34744.m1	0	Q9NVA4
aten_0.1.m1.9677.m1	0	B8VIU6
aten_0.1.m1.2510.m1	0	B2LT62
aten_0.1.m1.36222.m1	0	Q91VS8
aten_0.1.m1.29060.m1	0	P54869
aten_0.1.m1.3674.m1	0	Q17R09
aten_0.1.m1.15111.m1	0	Q8CG08
aten_0.1.m1.33395.m1	0	Q7RTR2
aten_0.1.m1.12085.m1	0	P19579
aten_0.1.m1.24804.m1	0	Q9IAK8
aten_0.1.m1.23220.m1	0	P15043
aten_0.1.m1.301.m1	0	P08220
aten_0.1.m1.25030.m1	0	P16260
aten_0.1.m1.37169.m1	0	Q505D1
aten_0.1.m1.22364.m1	0	Q5AW75
aten_0.1.m1.30123.m1	0	Q6IVV8
aten_0.1.m1.29955.m1	0	Q91VS8
aten_0.1.m1.29306.m1	0	F7J220
aten_0.1.m1.24707.m1	0	Q96AY4
aten_0.1.m1.37101.m1	0	Q8N8K9
aten_0.1.m1.9301.m1	0	Q08257
aten_0.1.m1.7011.m1	0	Q9P2Z0
aten_0.1.m1.21241.m1	0	A7SPX9
aten_0.1.m1.13162.m1	0	Q8WXG6
aten_0.1.m1.25015.m1	0	Q96AY4
aten_0.1.m1.6596.m1	0	Q01528
aten_0.1.m1.1479.m1	0	Q6DCT2
aten_0.1.m1.20810.m1	0	P0CN90
aten_0.1.m1.14447.m1	0	Q9BVH7
aten_0.1.m1.14517.m1	0	P0C6B8
aten_0.1.m1.350.m1	0	Q91770
aten_0.1.m1.32828.m1	0	F6R2G2
aten_0.1.m1.26886.m1	0	Q91VS8
aten_0.1.m1.10956.m1	0	Q3SZI8
aten_0.1.m1.15084.m1	0	Q6P0H7
aten_0.1.m1.15855.m1	0	P32244
aten_0.1.m1.30018.m1	0	P34456
aten_0.1.m1.24785.m1	0	Q5PQ50
aten_0.1.m1.19414.m1	0	Q96P65
aten_0.1.m1.22084.m1	0	Q96AY4
aten_0.1.m1.37905.m1	0	P15043
aten_0.1.m1.31971.m1	0	Q9CU65
aten_0.1.m1.11125.m1	0	Q96AY4
aten_0.1.m1.25203.m1	0	Q60596
aten_0.1.m1.16635.m1	0	Q54F46
aten_0.1.m1.37155.m1	0	O95271
aten_0.1.m1.6246.m1	0	Q09328
aten_0.1.m1.20677.m1	0	Q5QD04
aten_0.1.m1.31633.m1	0	P22843
aten_0.1.m1.31861.m1	0	Q03278
aten_0.1.m1.36877.m1	0	Q5UQ13
aten_0.1.m1.22775.m1	0	O02813
aten_0.1.m1.13400.m1	0	P35790
aten_0.1.m1.34956.m1	0	O96024
aten_0.1.m1.30935.m1	0	P92555
aten_0.1.m1.21421.m1	0	Q91ZX7
aten_0.1.m1.25379.m1	0	Q9CUX1
aten_0.1.m1.31331.m1	0	Q5VXM1
aten_0.1.m1.3446.m1	0	Q2YDM5
aten_0.1.m1.5163.m1	0	P47972
aten_0.1.m1.16228.m1	0	B1VEI4
aten_0.1.m1.14433.m1	0	D9IQ16
aten_0.1.m1.32012.m1	0	Q91ZX1
aten_0.1.m1.2520.m1	0	B3EWY9
aten_0.1.m1.34206.m1	0	P35546
aten_0.1.m1.5683.m1	0	A2VDD2
aten_0.1.m1.21176.m1	0	B3EX00
aten_0.1.m1.34607.m1	0	Q62687
aten_0.1.m1.19540.m1	0	Q9CD89
aten_0.1.m1.23936.m1	0	Q5IS61
aten_0.1.m1.29636.m1	0	C6FG12
aten_0.1.m1.24603.m1	0	Q9UGM3
aten_0.1.m1.36339.m1	0	B0BN95
aten_0.1.m1.495.m1	0	P25931
aten_0.1.m1.24236.m1	0	P57101
aten_0.1.m1.27085.m1	0	O70165
aten_0.1.m1.2336.m1	0	D5UJ42
aten_0.1.m1.27072.m1	0	Q15485
aten_0.1.m1.20281.m1	0	D5USX8
aten_0.1.m1.21551.m1	0	Q61089
aten_0.1.m1.20694.m1	0	A2VE52
aten_0.1.m1.827.m1	0	O08684
aten_0.1.m1.24877.m1	0	Q9BYX4
aten_0.1.m1.19463.m1	0	Q55C80
aten_0.1.m1.31459.m1	0	Q9CL21
aten_0.1.m1.23993.m1	0	Q8IN35
aten_0.1.m1.19777.m1	0	Q8BQ86
aten_0.1.m1.35281.m1	0	P35067
aten_0.1.m1.4642.m1	0	Q86X10
aten_0.1.m1.33997.m1	0	Q9US25
aten_0.1.m1.6088.m1	0	Q0VC81
aten_0.1.m1.15820.m1	0	Q923Y9
aten_0.1.m1.10592.m1	0	Q6AYJ1
aten_0.1.m1.21079.m1	0	Q05AL1
aten_0.1.m1.8863.m1	0	Q6IRB2
aten_0.1.m1.18552.m1	0	Q9UBC2
aten_0.1.m1.32538.m1	0	Q96AY4
aten_0.1.m1.7729.m1	0	P07996
aten_0.1.m1.37929.m1	0	P0CI65
aten_0.1.m1.11225.m1	0	P35409
aten_0.1.m1.16989.m1	0	Q6PB93
aten_0.1.m1.29048.m1	0	P17972
aten_0.1.m1.12815.m1	0	P29274
aten_0.1.m1.35587.m1	0	P19205
aten_0.1.m1.37407.m1	0	Q7RTR2
aten_0.1.m1.13510.m1	0	Q96WV6
aten_0.1.m1.34983.m1	0	O61967
aten_0.1.m1.36699.m1	0	Q3LXA3
aten_0.1.m1.16061.m1	0	Q8WTV1
aten_0.1.m1.11696.m1	0	Q8K078
aten_0.1.m1.32826.m1	0	B1VEI4
aten_0.1.m1.18867.m1	0	Q1ED39
aten_0.1.m1.29079.m1	0	O86236
aten_0.1.m1.4533.m1	0	Q5UBV8
aten_0.1.m1.13911.m1	0	Q5ZM55
aten_0.1.m1.10191.m1	0	C5NSL2
aten_0.1.m1.35108.m1	0	Q071E0
aten_0.1.m1.33162.m1	0	Q6BZW3
aten_0.1.m1.20614.m1	0	Q9D8Z1
aten_0.1.m1.24940.m1	0	B3EWZ6
aten_0.1.m1.12351.m1	0	Q96DI7
aten_0.1.m1.6164.m1	0	Q9BUZ4
aten_0.1.m1.37272.m1	0	B5XCB8
aten_0.1.m1.32015.m1	0	Q8HXZ8
aten_0.1.m1.33737.m1	0	Q59E83
aten_0.1.m1.15632.m1	0	Q96RI8
aten_0.1.m1.18233.m1	0	Q8BLH7
aten_0.1.m1.11990.m1	0	Q69Z37
aten_0.1.m1.25919.m1	0	O60290
aten_0.1.m1.13084.m1	0	O18994
aten_0.1.m1.22334.m1	0	Q8IWJ2
aten_0.1.m1.24515.m1	0	P47236
aten_0.1.m1.3596.m1	0	Q9BV94
aten_0.1.m1.15317.m1	0	Q6PCT5
aten_0.1.m1.35534.m1	0	Q5SVZ6
aten_0.1.m1.10665.m1	0	O94889
aten_0.1.m1.12676.m1	0	Q9H4G4
[truncated: 15,652 more rows]

## Sheet: Module_Significance_CN
*Module comparison between Control and Naïve corals, 9 significant modules ID'd.							Module 2: ME2 GO functional enrichment
Module	Correlation	Pvalue	FDR				Category	Term	Count	%	PValue	Genes	List Total	Pop Hits	Pop Total	Fold Enrichment	Bonferroni	Benjamini	FDR
ME12	-0.840483	1.26161624893544e-05	0.000466798				GOTERM_CC_DIRECT	GO:0005789~endoplasmic reticulum membrane	217	7.26238	1.63216e-05	Q5TZ24, Q28G26, Q5M8U1, Q5U2Q4, Q9DBD2, Q91VC9, P40682, Q9Y394, Q05609, A2RV80, Q5R501, Q91VS7, Q4GZT3, O14681, Q2LAM0, P49256, Q0MS45, Q06136, Q8VHE0, Q6P360, Q6TAW2, O08684, Q3EBF7, Q96AJ9, Q09081, Q68F37, P24643, Q15436, Q90419, Q8WVM8, Q641S4, Q54IA4, Q5ZM57, P61166, Q9BQE4, O35704, A7SLZ2, Q6P1A2, Q55C17, Q6Y288, Q91618, Q6DID7, P36956, Q2TBX5, Q29611, Q9HCG7, Q2KIA4, Q0IHF9, Q9UBV2, C3ZWH9,…	2713	585	9310	1.27293	0.0176334	0.0080735	0.00805127
ME2	-0.818855	3.24542150429793e-05	0.000800537				GOTERM_CC_DIRECT	GO:0022625~cytosolic large ribosomal subunit	30	1.00402	1.87503e-05	P90703, P67985, Q2TBQ5, P17078, Q2YGT9, O61231, P47830, Q4PM12, P62907, Q90YV7, Q8HXB8, P04646, Q9D1R9, P14148, Q95V84, Q9U9L2, P61354, P08570, Q02543, P58375, P36241, P61314, P27659, P02412, P24049	2713	50	9310	2.05898	0.0202305	0.0080735	0.00805127
ME61	-0.733515	0.00053165	0.00983553				GOTERM_CC_DIRECT	GO:0022627~cytosolic small ribosomal subunit	21	0.702811	2.22206e-05	P29314, O76756, A7RKS5, O00571, P63221, P84175, P62278, P62282, P17074, Q4PM47, A7S3J7, P62246, Q3T0B7, Q642H9, Q962R9, P62865	2713	30	9310	2.40214	0.0239298	0.0080735	0.00805127
ME66	0.713731	0.000879724	0.0130199				GOTERM_CC_DIRECT	GO:0022626~cytosolic ribosome	34	1.13788	3.68091e-05	P29314, Q9QZR0, Q4QRK0, P62278, P17078, P17074, O61231, P62907, P04646, Q9D1R9, E1C231, P14148, P62282, P61354, E1BNG3, P08570, Q02543, Q80YR4, P36241, A5PK63, P61314, P27659, P62246, Q9H1I8, P24049	2713	61	9310	1.91271	0.0393284	0.0100305	0.0100029
ME70	0.698783	0.00125392	0.015465				GOTERM_CC_DIRECT	GO:0005783~endoplasmic reticulum	234	7.83133	7.35949e-05	P54731, Q5VYK3, Q5TZ24, Q63617, Q28G26, P27590, Q5M8U1, Q5U2Q4, Q5ZHN9, F4IYM4, P23787, O14662, Q5BJI9, P28799, O88451, Q91VS7, Q4GZT3, O14681, Q8CF97, Q2LAM0, Q12955, O70244, Q9D1R9, Q9Y4L5, Q54VH7, Q06136, Q7Z5P4, Q8VHE0, Q6P360, Q6TAW2, Q3EBF7, Q68F37, P24643, Q15436, Q9EPK6, Q9R0Z9, O43896, Q90419, Q641S4, Q5ZM57, P61166, Q01105, Q9BQE4, O35704, Q6TMK4, Q9BWQ8, Q6P1A2, Q55C17, Q91618, O75356,…	2713	650	9310	1.23539	0.077088	0.0160437	0.0159995
ME28	-0.691013	0.00149552	0.0158098				GOTERM_MF_DIRECT	GO:0003735~structural constituent of ribosome	65	2.17537	8.95911e-06	Q90YQ0, Q9D125, Q3TBW2, O76756, Q9BMX5, P90703, P62278, P17078, P17074, Q9D7N6, P47830, A7S3J7, Q962R9, Q8HXB8, P04646, Q9D1R9, P84175, P61354, P08570, P62282, P61314, Q9VZD5, P62246, Q642H9, Q3T0B7, P24049, P29314, A7RKS5, Q9CR88, Q9H2W6, P63221, P67985, Q2TBQ5, Q6DDY9, Q5ZK14, Q2YGT9, O61231, P23403, P79781, Q4PM12, P62907, Q90YV7, Q8R2L5, Q9VFB2, P14148, Q95V84, Q9U9L2, Q02543, P58375, P36241,…	2606	137	8935	1.62672	0.018568	0.0187514	0.0187514
ME26	-0.681531	0.00184136	0.0170326				GOTERM_CC_DIRECT	GO:0005840~ribosome	51	1.70683	0.00138143	Q90YQ0, Q9D125, O76756, A7RKS5, Q9BMX5, A2VD93, Q9CR88, Q9H2W6, P63221, P67985, P62278, Q6DDY9, Q5ZK14, Q2YGT9, P17074, O61231, P47830, P23403, A7S3J7, P79781, Q4PM12, P62907, Q90YV7, Q8HXB8, P60901, Q8R2L5, Q9D1R9, P14148, P14211, Q9U9L2, P84175, P61354, P08570, P62282, Q02543, P36241, A5PK63, Q9VZD5, Q4PM47, P27659, P62246, P02412, Q642H9, Q3T0B7, P62865	2713	118	9310	1.48316	0.778381	0.243238	0.242569
ME21	0.629183	0.00514973	0.0423422				GOTERM_CC_DIRECT	GO:0000502~proteasome complex	22	0.736278	0.00157964	Q9WTV5, Q14997, Q9D8W5, P60901, Q5VYK3, Q3TXS7, P28075, P26270, Q9R1P4, Q6NZ09, P14685, Q4KLG9, Q99JI4, F6XBL2, Q29RK4, Q9Z2U1, P48601, P21670, Q8CDN6, Q91ZY6, Q9QYI5, P25787	2713	40	9310	1.88739	0.821501	0.243238	0.242569
ME19	0.610495	0.00712579	0.0527309				GOTERM_CC_DIRECT	GO:0000139~Golgi membrane	145	4.85274	0.00178523	B9EKI3, Q28G26, A4IFD7, Q7SXS2, Q9DBD2, P70705, Q9BYG0, Q28EW0, Q58DA6, P25722, O14662, P48444, Q9CYL5, O70521, O77836, O24466, P49256, A7S1L6, Q0MS45, Q1LVZ2, Q28104, Q864U8, D2HKB0, Q6P360, Q9JI67, O08684, Q96AJ9, O55029, Q5RCU3, Q4R4C9, Q15436, P60517, Q9UIJ5, Q8TB61, Q8BH73, P56377, Q90419, Q6PB93, Q8WVM8, Q91WD0, Q9FMR5, B2RQR8, P62494, Q5R5F2, Q9D0F3, Q9BWQ8, Q9UBM8, Q9JME2, Q91618, Q9H3P7,…	2713	402	9310	1.23778	0.85739	0.243238	0.242569
ME33	0.600137	0.00846061	0.0569168				GOTERM_BP_DIRECT	GO:0002181~cytoplasmic translation	24	0.803213	5.66355e-05	P62907, Q8HXB8, D2XV59, P04646, Q9D1R9, A7RKS5, P14148, P63221, Q9U9L2, P67985, P08570, Q02543, Q2YGT9, P36241, O61231, P61314, Q4PM47, P27659, Q4PM12, P02412, P24049	2631	38	9006	2.16192	0.293326	0.347119	0.347119
ME64	0.590244	0.00991669	0.0611529				GOTERM_CC_DIRECT	GO:0005790~smooth endoplasmic reticulum	8	0.267738	0.00354873	P14211, P60517, O08807, Q63617, Q66HD0, P08003, Q15147, Q9HCG7	2713	9	9310	3.05033	0.979246	0.399696	0.398596
ME39	0.58476	0.0108066	0.0615148				GOTERM_CC_DIRECT	GO:0048471~perinuclear region of cytoplasm	131	4.3842	0.00366694	P27113, P54731, Q8N6S4, P98156, P57729, O43399, Q9Z2D1, Q66HD0, A4IFD7, Q0GNC1, Q9Y4K3, P70705, Q9EPU0, Q5F3X8, P11170, O14662, A6QLR4, P49815, P27986, Q9JJA9, Q12830, Q8R418, Q63ZR5, P49256, Q0MS45, Q9H6X4, P14211, O08684, Q96AJ9, Q9Z2V5, Q5RA03, Q3B7D3, Q15436, P60517, Q8VI63, Q9UN37, Q8BH75, Q6PB93, Q28199, Q8VCK5, Q5RKI1, P53669, Q8BIA4, Q4R707, Q9Z2F6, Q9UDY8, Q9QYN5, Q01105, P62494, Q5XIT1,…	2713	365	9310	1.23162	0.981763	0.399696	0.398596
ME57	-0.551487	0.0176683	0.0868456				GOTERM_CC_DIRECT	GO:0005794~Golgi apparatus	215	7.19545	0.00457291	Q5F4A1, Q28G26, Q8K1J5, P21802, Q96M27, Q5F415, P25722, O14662, P49815, P28799, Q13367, Q4GZT3, O14681, Q12955, P49256, O70244, Q9Y4L5, Q54VH7, A4FUB8, Q9FFU6, Q96AJ9, Q5ZLW3, P60517, O43896, P56377, Q90419, Q6ZQ11, Q91WD0, Q641S4, Q8VCK5, Q8BIA4, Q9FMR5, P62494, Q8WY21, Q9BWQ8, Q9C005, P23780, Q6NVP8, Q91618, Q9BXB4, Q6DID7, Q29611, Q2KIA5, O82201, Q04721, Q9DC29, P24628, Q62083, Q9SCN0, P60522,…	2713	633	9310	1.16556	0.993234	0.426616	0.425442
ME72	-0.547126	0.0187774	0.0868456				GOTERM_CC_DIRECT	GO:0015934~large ribosomal subunit	12	0.401606	0.00469669	P62907, P67985, P17078, P61354, Q2YGT9, P47830, Q9D7N6, Q9WVM4, P24049	2713	18	9310	2.28775	0.994092	0.426616	0.425442
ME20	0.553314	0.0172194	0.0868456				GOTERM_CC_DIRECT	GO:0005770~late endosome	42	1.40562	0.00710118	P57769, Q8VD65, P09527, O75923, P07207, Q5VYK3, Q9Z255, Q9UN37, O43299, Q5RFI2, Q99570, Q6PDL0, Q9P0T7, Q80U62, P70705, Q3U481, Q9ESD7, A4IFE4, Q8TEB7, P49754, Q14596, P28799, Q8C080, Q8BHY8, Q9WVQ1, P51151, Q2HJ40, Q6BU76, Q9BQS8, Q6AY20, Q80U30, Q29611, P84082, Q28832, Q5R7A4, P28648, Q6NUT3, P63018, Q99758, P06213	2713	100	9310	1.44128	0.999577	0.587262	0.585646
ME4	0.535636	0.0219638	0.0956069				GOTERM_CC_DIRECT	GO:0005905~clathrin-coated pit	20	0.669344	0.00754282	P27113, Q15811, Q9JLB4, P98156, P56377, O70244, Q2LC84, P18687, Q2KIA5, Q5ZMP6, O82201, Q28832, O08585, O60494, O94868, A8E7C5, Q01968, O54967, P42566, P62744	2713	39	9310	1.75981	0.999739	0.587262	0.585646
ME13	0.505556	0.032329	0.132908				GOTERM_MF_DIRECT	GO:0019901~protein kinase binding	86	2.87818	0.00101529	Q6ZS30, Q32Q86, P54731, Q13114, O95835, P97588, Q96KP1, Q8R0X2, Q9Y3I1, A3KMX0, Q96AC1, Q8K3Z0, P17074, Q9NXG0, O13016, P08645, Q8MQW8, P52564, Q2KIT1, Q18PE1, Q8CFN2, P56962, Q9JMG6, P48442, O77633, Q8VI36, Q01484, Q9PSX7, P15336, P18654, E7FAW3, P62168, Q8R496, Q5SRX1, Q9ESI7, P63016, Q61532, Q99JW4, O94885, Q9Y2U5, P34147, Q28199, Q5M864, O95453, Q9BUZ4, Q99K43, Q8C8R3, P42768, Q8VDD5, P46529,…	2606	218	8935	1.35258	0.880576	0.743187	0.743187
ME36	-0.489176	0.0393737	0.15335				GOTERM_MF_DIRECT	GO:0004842~ubiquitin-protein transferase activity	73	2.44311	0.00106525	A9JTG5, Q9UKT8, Q13114, Q5F4A1, Q3ZCC3, Q9Y4K3, Q9QZR0, Q9Y3I1, Q9DBD2, Q1PSW8, Q8BZZ3, B5DF45, D3YYI7, Q96PM5, Q2TBA3, O70445, Q2Q1W2, Q9ESN6, Q66JE4, Q6ZQ89, Q9Y4L5, Q86Y13, P61082, Q1LVZ2, A0AUS0, D3ZVM4, Q5VTB9, Q86YJ5, Q5FVN8, Q8N531, Q9Z255, Q8BH75, A4IF63, Q925F4, Q8VCK5, Q7TSL3, Q0VD51, Q8BIA4, Q6PCX9, F6QEU4, Q8WY64, Q7L622, P62255, B6CHA3, Q5BIM8, Q640V2, Q9UDY8, Q9VR91, Q60803, Q9JJ31,…	2606	180	8935	1.3905	0.892438	0.743187	0.743187
ME6	-0.472511	0.04769	0.176453				GOTERM_CC_DIRECT	GO:0014069~postsynaptic density	58	1.9411	0.0114523	Q6TDP4, Q9Z2D1, Q5IS54, Q9Z2H5, P81274, Q8CBW3, Q5RCC4, P70705, O08875, P62278, Q7Z3V4, P18519, P17074, P49815, Q15147, Q92777, Q9JJA9, O88495, Q9WVQ1, O77633, Q2LC84, O75970, D3ZB51, Q6IFY7, P62168, O08560, Q7SXN4, P63018, O14490, Q9HAU0, E9PZ19, Q9UIJ5, Q9WV92, Q28199, P59722, Q14CM0, Q8C8R3, F1M3L7, Q2YGT9, Q07889, Q9Z0W1, P62907, Q8CI51, Q8BH60, P14148, Q64259, S4R2P9, P84082, O08586, Q62083,…	2713	150	9310	1.3269	0.999996	0.832202	0.829912
ME48	0.466402	0.05105	0.17989				GOTERM_MF_DIRECT	GO:0061630~ubiquitin protein ligase activity	79	2.64391	0.00159036	Q13114, Q5E9J6, E1B7Q7, Q3ZCC3, Q5U3S7, Q9Y4K3, Q9QZR0, Q9DBD2, Q1PSW8, Q7Z3V4, Q8R3Y8, Q8BZZ3, Q8TEB7, Q9NZS9, B5DF45, D3YYI7, Q96PM5, Q6GPV5, Q8BI21, Q2Q1W2, Q9ESN6, Q8CFN2, Q66JE4, Q9NS91, Q6ZQ89, Q10LI1, Q9CR50, Q9Y4L5, Q86Y13, Q1LVZ2, D3ZVM4, Q568K2, Q5VTB9, Q6P360, Q0IJ33, Q5RFG8, O15541, Q8N806, Q8BH75, A4IF63, Q925F4, Q0VD51, Q8BIA4, Q96PX1, Q6PCX9, F6QEU4, Q8WY64, Q9JM13, B6CHA3, Q640V2,…	2606	200	8935	1.35431	0.964195	0.832155	0.832155
ME40	0.42468	0.0789734	0.265638				GOTERM_MF_DIRECT	GO:0031625~ubiquitin protein ligase binding	67	2.2423	0.0020133	Q8N2K1, P54731, Q13114, Q969H0, Q5E9J6, P97588, Q8R0X2, P18687, Q8BZM1, Q9Y3I1, Q5R6Z8, P18519, Q9I8I2, Q01727, O54967, P46060, Q9NS91, O97504, P14211, Q9Y6H5, Q9Z2V5, P63016, Q9QYI5, P63018, Q92519, P60517, Q8CI61, Q9Z255, Q925F4, P53669, A0JNJ3, Q9BUZ4, Q7L5Y6, Q6PCX9, Q5RCN4, P62255, Q9QYN5, Q60803, Q6P9P0, Q9JJ31, P79781, P25867, Q9Z0W1, P09874, Q969V5, P70191, O95786, Q3ZCH0, Q8TAT6, Q5ZHY5,…	2606	166	8935	1.38384	0.985244	0.842769	0.842769
ME32	0.403152	0.0971332	0.305576				GOTERM_MF_DIRECT	GO:0008270~zinc ion binding	269	9.00268	0.00241745	Q13114, P62916, Q3T0G1, Q9H2Y7, Q9Y4K3, Q9DBD2, Q7ZXV8, P17431, Q96JM7, Q8R3Y8, Q9NW07, Q9D4H7, O88450, D3YYI7, Q12830, Q8BI21, Q9NS91, Q9CR50, Q9Y4L5, Q8BTH6, Q02447, Q5VTB9, O54697, Q6P360, O08560, Q9Z2V5, Q15436, O15541, Q0II91, Q6GPH4, Q9UNL4, Q7TSL3, Q96PX1, P51128, O57382, Q6DHQ1, Q80ZI6, Q9WVF7, Q14596, Q8IV61, Q9WUU6, Q9NQX0, P49356, Q96NB3, O43422, Q62074, Q8BZ20, Q9NWT6, Q80UN9, Q5U560,…	2606	798	8935	1.15576	0.993676	0.843286	0.843286
ME34	0.400995	0.0991058	0.305576				GOTERM_CC_DIRECT	GO:0030134~COPII-coated ER to Golgi transport vesicle	16	0.535475	0.012694	P56962, Q5VYK3, P49256, P12259, Q9CR20, Q78IS1, Q6NZC7, Q5F3X8, O35587, Q5U374, Q803I2, A7SXK3, Q9D0F3, Q5U3G6, Q969X5, Q921M4	2713	30	9310	1.8302	0.999999	0.864782	0.862401
ME54	0.356143	0.146897	0.434815				GOTERM_CC_DIRECT	GO:0005737~cytoplasm	1011	33.8353	0.0148453	Q9NXB0, Q66KB0, P97343, Q4QQV2, P28562, Q5F4A1, P97588, Q5IS54, Q5U3S7, Q7ZXV8, P17431, F6XBL2, P18519, Q8BHB0, Q9DB30, Q9Z2U1, Q92734, Q12830, Q6Q2B2, Q9UGM3, O70244, O97504, Q63185, Q9CR50, Q7ZW25, Q5ZIQ3, Q9Z2V5, P85107, P62246, B5FXE5, Q28199, Q5U3Q6, A0JNJ3, Q80TM9, P61166, Q5IS35, Q0III3, B5DGM4, P62494, Q9Y297, Q52KK4, Q91WT4, Q7S8J7, Q5XIT1, Q4QR88, Q91618, Q62074, P14148, Q64259, Q9C000,…	2713	3308	9310	1.04878	1	0.915035	0.912517
ME23	0.342033	0.16475	0.435412				GOTERM_CC_DIRECT	GO:0000785~chromatin	100	3.34672	0.0158665	Q8VDS3, P55861, A2A8L1, Q969T9, P25490, P97588, Q53H80, O00268, Q9H8Y1, P52951, Q6B858, Q9HAN9, A2ACJ2, Q9EPU0, Q6JHU9, Q9BZE3, Q8IZD2, Q8CIE2, P23787, Q9Y6X2, Q99607, Q7ZXB1, O15516, Q13485, Q9UPW0, Q9CZV2, Q9UMQ3, Q12830, Q8NB91, Q96DY7, Q14774, D3ZVU1, Q13887, Q9Z2E1, Q9Y2D1, P58269, P15336, Q02447, Q5R6G8, Q9DE46, Q5EAC5, Q9NRL2, Q7TQA3, Q68CJ9, Q15270, Q800K6, Q5ZIQ3, Q14582, O93309, P63016,…	2713	282	9310	1.21689	1	0.915035	0.912517
ME41	-0.34542	0.160337	0.435412				GOTERM_CC_DIRECT	GO:0042470~melanosome	26	0.870147	0.0159502	P57729, Q62867, P30946, Q66HD0, Q28970, O00560, Q5R651, Q15084, Q3U481, O35587, B0FYY4, P08003, Q8WUM4, Q5R6D1, Q5R4D4, P81623, P51151, Q7SXV9, Q9Z1G4, B5X4E0, B5X186, P28648, Q5ZJW4, Q6NUT3, P63018	2713	58	9310	1.53831	1	0.915035	0.912517
ME51	0.350562	0.153791	0.435412				GOTERM_CC_DIRECT	GO:0012507~ER to Golgi transport vesicle membrane	11	0.368139	0.0168934	Q9Z1Z0, Q15436, O95487, P56962, Q6NZC7, Q9UBV8, Q5F3X8, Q96AJ9, P36956, Q5ZJW4, B8JLV7	2713	18	9310	2.0971	1	0.920689	0.918155
ME62	0.330507	0.180386	0.460294				GOTERM_CC_DIRECT	GO:0030126~COPI vesicle coat	8	0.267738	0.0182553	Q9I8E6, Q5ZIA5, Q5R5F2, P48444, O55029, A2VE21, Q28104, Q78IS1	2713	11	9310	2.49573	1	0.947535	0.944927
ME29	0.31705	0.199862	0.492993				GOTERM_MF_DIRECT	GO:0051879~Hsp90 protein binding	22	0.736278	0.00347579	Q6DGG0, Q95LD9, Q14974, Q5ZHY5, A0MLS5, O95801, A6QQ71, P55012, Q9CR16, Q9QZ81, P70168, Q9Z1Z1, Q8K3Z0, Q9DAK2, Q16543, Q9Z2V5, O54865, Q16665, P49815, Q6GPP1, Q9UBN7	2606	42	8935	1.79595	0.999314	0.954204	0.954204
ME69	-0.285957	0.250005	0.524242				GOTERM_MF_DIRECT	GO:0051087~protein-folding chaperone binding	28	0.937082	0.00364722	Q7L5D6, Q2HJ94, Q8CI61, O75347, P18687, Q8WW22, P70705, P46529, Q5ZI13, P28799, Q5ZHY5, Q5RA81, P97554, P55012, Q9W6X3, Q8IWL3, O00499, Q9NQP4, O35114, Q9DAK2, O89114, Q16543, P27615, Q9QYI5, P63018, Q9NZJ4, O35857	2606	58	8935	1.6552	0.999521	0.954204	0.954204
ME18	0.288928	0.244899	0.524242				GOTERM_CC_DIRECT	GO:0005793~endoplasmic reticulum-Golgi intermediate compartment	22	0.736278	0.0216456	O77836, P56962, Q8R418, Q5VYK3, P49256, Q9BS26, A2VE21, Q9JKM7, Q9W735, Q6P5E4, Q5R8Z6, Q78IS1, Q5R6G8, Q15084, Q9I8E6, O35587, O18405, A7SXK3, Q9D0F3, Q5U3G6, Q5ZJW4, Q969X5	2713	48	9310	1.57283	1	1	0.998163
ME24	0.27993	0.260565	0.524242				GOTERM_CC_DIRECT	GO:0016020~membrane	725	24.2637	0.0290957	P27113, Q9NXB0, Q2HJ94, O70496, Q9VCA2, P27590, Q96PZ7, Q7ZX53, Q96KP1, Q5M8U1, P52799, Q5U2Q4, Q9VCA9, P21802, Q6ZUK4, P40682, Q9BYG0, O60320, Q9Y394, Q6GL11, Q63ZI0, O14662, P85118, P28799, Q6GNV7, B0JZG0, Q91VS7, P48040, Q9UGM3, Q921G7, O14681, Q12955, O70244, O97504, Q3UZV7, Q9PVZ4, Q06136, Q08431, Q6ESG1, Q7ZW25, Q8VHE0, Q3ZBX1, O35114, Q9BZH6, Q9FFU6, Q5SRX1, O35595, Q93YS4, Q68F37, Q6DIV6,…	2713	2360	9310	1.05421	1	1	0.998163
ME47	0.275111	0.269205	0.524242				GOTERM_CC_DIRECT	GO:0001527~microfibril	7	0.23427	0.041168	Q14766, Q61554, Q61555, P35555, Q5EA98, Q9TV36, P35556	2713	10	9310	2.40214	1	1	0.998163
ME52	-0.29847	0.228955	0.524242				GOTERM_CC_DIRECT	GO:1990904~ribonucleoprotein complex	64	2.1419	0.0444444	O93257, Q9D125, Q3TBW2, O76756, Q9BMX5, P17431, P62278, P17074, P47830, Q8BN59, Q7ZVE0, Q9D1R9, Q9H633, P61354, P08570, P62282, Q5ZIQ3, P62246, Q642H9, Q3T0B7, P63018, P29314, Q9QX72, Q9CR88, Q9H2W6, P63221, P17844, P67985, Q5F3Z9, Q6DDY9, Q5ZK14, Q2YGT9, O61231, Q91584, P23403, P79781, Q7Z2Z2, P62907, Q90YV7, O95786, Q8R2L5, Q05AT9, Q9P3W6, Q13627, Q9QZ81, P14148, Q58DS6, Q9WV25, Q7L2J0, Q99973,…	2713	179	9310	1.22695	1	1	0.998163
ME30	0.284065	0.25329	0.524242				GOTERM_CC_DIRECT	GO:0005838~proteasome regulatory particle	6	0.200803	0.0513875	Q9D8W5, Q99JI4, P48601, P26270, O18413, P14685	2713	8	9310	2.57372	1	1	0.998163
ME25	0.290201	0.242733	0.524242				GOTERM_CC_DIRECT	GO:0005764~lysosome	77	2.57697	0.0542448	P57769, Q8BFR4, Q6PGV1, O46503, P09527, Q5R613, P57729, P15848, Q5RFI2, Q9DBD2, Q3U481, Q5ZL16, P07550, P49815, Q01968, P28799, Q6GNV7, Q8BHY8, Q8K424, Q68F72, P12109, P51151, Q12955, Q9BQS8, Q01484, Q1LVZ2, O97860, B1H1P9, Q5XGK0, Q5R7A4, O35114, P50429, Q5F389, P28648, Q9NXL6, Q6NUT3, P60517, P07207, A4IGY6, Q9Z255, O18334, Q62867, Q9UN37, Q58EN8, O43299, Q9P0T7, Q80U62, Q5U3Q6, Q9BZC7, Q8C8R3,…	2713	222	9310	1.19025	1	1	0.998163
ME0	-0.277903	0.264178	0.524242				GOTERM_CC_DIRECT	GO:0005802~trans-Golgi network	47	1.57296	0.0630046	P98198, P57729, Q8TB61, Q28G26, A7S6Y0, Q91WD0, Q8VCK5, Q7SXS2, Q9BUX1, Q5F415, P70705, B2RQR8, P70704, P35286, P62494, O14662, Q01968, Q5ZL74, D3ZZL9, P28799, Q8K135, Q9C005, Q9D4P0, Q2HJ40, Q8R0H9, Q6DFF6, Q6AY20, Q6DID7, Q8N4B1, Q29611, Q9BSU1, P84082, Q5XJK1, Q9DD03, O82201, Q86YJ5, P60881, Q5R7A4, Q9BZH6, Q9FFU6, O46382, P61212, Q923S9, Q11076, Q659K9, Q9Y6B7	2713	129	9310	1.25028	1	1	0.998163
ME63	-0.268379	0.281568	0.534257				GOTERM_CC_DIRECT	GO:0098966~perisynaptic extracellular matrix	5	0.167336	0.0637153	P07898, Q05546, P55067, Q28343, P24821	2713	6	9310	2.85969	1	1	0.998163
ME49	-0.260935	0.295638	0.537593				GOTERM_CC_DIRECT	GO:0043231~intracellular membrane-bounded organelle	127	4.25033	0.0642126	Q8VD65, P53365, P09527, P97343, O70496, Q9Z2D1, A9JRX0, Q8BHJ9, P70704, O88974, O14662, A4IFM3, Q92734, O15516, O54967, O88451, Q8BHY8, Q9JJA7, Q969S8, Q13887, Q9CR50, Q95J75, Q96DH6, Q9NW15, Q9BZH6, O08684, Q96AJ9, Q68FL4, P05183, Q923S9, P22105, Q99758, Q9HC84, P60517, Q91Y77, A7RJI7, Q9R0Z9, P56377, O75521, Q80U62, Q9FMR5, Q9DCD2, Q7L622, Q80TM9, Q5BK09, Q96GM5, Q9Z2F6, Q9HD15, Q5IS35, Q2YGT9,…	2713	385	9310	1.13199	1	1	0.998163
ME14	-0.259781	0.297855	0.537593				GOTERM_CC_DIRECT	GO:0033116~endoplasmic reticulum-Golgi intermediate compartment membrane	15	0.502008	0.0711572	Q92508, P56962, P12259, Q9Y6N7, B8JLV7, Q78IS1, P40682, O35587, Q803I2, Q9D0F3, Q5U3G6, Q5R8H3, Q5ZJW4, Q969X5, Q921M4	2713	33	9310	1.55983	1	1	0.998163
ME22	0.237001	0.343685	0.597195				GOTERM_CC_DIRECT	GO:0098978~glutamatergic synapse	119	3.9826	0.0734994	P98156, P09527, Q5R613, O95835, Q5IS54, A0M8T5, P52799, Q9Y4K3, Q5ZMP6, P70704, Q7Z3V4, Q9Y4C0, Q9CZV8, Q9Y6X2, A6QLR4, Q15147, Q9JJA9, O70521, Q5BKC9, Q8R418, P48442, O13076, Q28343, Q2LC84, Q96GW7, P14211, Q5VTB9, Q1KYK9, O08560, Q9ESI7, P47743, P98172, Q9HAU0, P28663, Q9UIJ5, P15508, P97846, Q64487, P53669, Q14CM0, Q05546, P53708, P62494, Q9NRA2, P42566, P09759, O73612, Q62074, Q9QZ81, Q64259,…	2713	361	9310	1.1312	1	1	0.998163
ME42	0.235415	0.347019	0.597195				GOTERM_CC_DIRECT	GO:0001533~cornified envelope	4	0.133869	0.0772285	Q6XPR3, Q69ZS8, P97347, Q5FWS6	2713	4	9310	3.43163	1	1	0.998163
ME59	0.225606	0.368049	0.618992				GOTERM_CC_DIRECT	GO:0070765~gamma-secretase complex	4	0.133869	0.0772285	Q8BVF7, O35587, Q0MS45, Q8JHF0	2713	4	9310	3.43163	1	1	0.998163
ME44	-0.217846	0.385183	0.633411				GOTERM_CC_DIRECT	GO:0033018~sarcoplasmic reticulum lumen	6	0.200803	0.0883985	P14211, Q66HD0, Q7SXV9, B5X4E0, B5X186, P07221	2713	9	9310	2.28775	1	1	0.998163
ME71	0.203091	0.418941	0.673948				GOTERM_CC_DIRECT	GO:0000932~P-body	25	0.83668	0.0920216	Q0V9R3, P32588, P11387, F6QEU4, Q9EPU0, P17431, Q1PSW8, Q5SF07, Q80XS6, Q9Y4Z0, Q8IYB7, P62313, P25787, Q2Q1W2, P60901, Q9CYC6, Q9QZ81, D3ZVM4, E7FAM5, P63074, Q9BYJ9, Q1PRL4, P21670, Q92900, P62489	2713	64	9310	1.34048	1	1	0.998163
ME55	-0.179597	0.475788	0.698086				GOTERM_CC_DIRECT	GO:0009898~cytoplasmic side of plasma membrane	18	0.60241	0.0929821	P70191, Q9D5V6, Q13114, P70196, Q61879, P29074, Q8QGW7, Q9Y4K3, Q5SW96, O08586, P16157, Q8VDD5, Q96AC1, Q02357, Q60803, Q6GL11, B5DF45, Q9NQC7	2713	43	9310	1.43649	1	1	0.998163
ME1	-0.187964	0.455119	0.698086				GOTERM_BP_DIRECT	GO:0051865~protein autoubiquitination	27	0.903614	0.000851342	Q5RFG8, Q8BH75, Q0VD51, Q9Y4K3, Q6PCX9, F6QEU4, Q1PSW8, Q5BIM8, Q9NQC1, Q9NZS9, Q80ZI6, B5DF45, Q96PM5, Q2Q1W2, Q5ZHY5, Q66JE4, P70196, Q9NS91, Q9CR50, Q9Y4L5, E1C231, Q6NRD3, D3ZVM4, Q5VTB9, E7FAM5, A6QLA0, Q1PRL4	2631	51	9006	1.81219	0.994598	1	1
ME43	0.173732	0.490547	0.698086				GOTERM_BP_DIRECT	GO:0006622~protein targeting to lysosome	12	0.401606	0.00121165	P57769, Q8C080, Q8VD65, P09527, Q5ZLD7, O35114, Q9UN37, Q99570, P27615, Q6AY20, Q13772, D3ZZL9	2631	16	9006	2.56727	0.999408	1	1
ME45	-0.190282	0.449473	0.698086				GOTERM_BP_DIRECT	GO:0000209~protein polyubiquitination	48	1.60643	0.00203429	Q8N2K1, Q5RFG8, O94885, Q13951, Q9Z255, Q8BH75, A4IF63, E1B7Q7, Q925F4, Q9Y4K3, Q9DBD2, F6QEU4, P62255, Q1PSW8, Q5BIM8, Q640V2, Q8R3Y8, Q7Z3V4, Q9ESD7, Q5ZK14, Q9HAT8, Q9JJ31, Q9NQC1, Q9NZS9, Q80ZI6, Q9Y297, P25867, B5DF45, Q7Z7E8, Q969V5, Q2Q1W2, Q9ESN6, Q5ZHY5, P70196, Q9EQX9, Q80TP3, Q86Y13, D3ZVM4, Q9Z0Z3, E7FAM5, Q3SZD5, Q7TPV2, Q9Y385, A4FUD4, Q9Z2V5, Q1PRL4, Q9UKT5, Q9UBN7	2631	111	9006	1.48023	0.999996	1	1
ME56	-0.185035	0.462301	0.698086				GOTERM_BP_DIRECT	GO:0006888~endoplasmic reticulum to Golgi vesicle-mediated transport	39	1.30522	0.00274224	Q15436, Q8WVM8, Q63617, Q5ZIA5, Q5RBK9, Q7SXS2, Q9CR20, Q78IS1, Q5F3X8, Q9I8E6, O35587, Q5U374, Q02357, A7SXK3, Q9D0F3, P48444, Q5U3G6, Q5R8H3, Q969X5, Q92734, Q5ZL74, O95487, P56962, P49256, Q8BI84, A2VE21, Q28104, Q3T0T7, Q3T000, Q9Z1Z0, Q05737, P16157, Q9UBV8, Q803I2, Q96AJ9, Q08603, O55029, Q5ZJW4, Q921M4	2631	87	9006	1.53446	1	1	1
ME7	0.176439	0.483709	0.698086				GOTERM_BP_DIRECT	GO:0030308~negative regulation of cell growth	23	0.769746	0.00287168	Q9IA95, Q96A58, Q0GGW5, Q9JIA7, O14681, Q96PD2, P97401, O00571, P51532, O75094, P46529, Q8IWE4, P16066, Q9UJX0, Q0VCJ7, Q14135, Q91ZV3, Q9QYI5, Q13485, Q91ZV2, Q969V5, Q54U75	2631	44	9006	1.78931	1	1	1
ME31	-0.156595	0.534911	0.746856				GOTERM_BP_DIRECT	GO:0042026~protein refolding	11	0.368139	0.00290685	Q8WW22, Q3ZCH0, Q2HJ94, P06582, P06581, Q2TBX4, O97125, Q9QYI5, P18687, P63018	2631	15	9006	2.51022	1	1	1
ME38	0.141832	0.574529	0.777423				GOTERM_BP_DIRECT	GO:0006915~apoptotic process	111	3.71486	0.00445509	Q6H236, P54731, Q13114, Q66KB0, B9EKI3, Q9VCA2, Q5F4A1, Q5IS54, P27590, F6R2G2, Q91VC9, P21802, P17431, P18519, Q8BHB0, Q5ZI78, Q8WUM4, Q9I8I2, A2RV80, P52564, Q6GLK2, O14681, Q9JMG6, Q1KYK9, Q5F389, Q8N695, Q8N5P1, Q92843, Q6DGG0, Q9BRP1, P60517, O93310, Q9R0Z9, Q8CI61, Q6GPH4, Q9UNL4, Q9I8X3, E3SCZ8, Q7L622, Q80TM9, Q5BK09, Q9HD15, Q9H4B6, Q9QYN5, Q5ZKJ0, Q5ZM55, P09874, Q9BWQ8, P55214, Q9JME2,…	2631	304	9006	1.24986	1	1	1
ME15	-0.140628	0.577815	0.777423				GOTERM_BP_DIRECT	GO:0051923~sulfation	12	0.401606	0.00479639	Q29YR5, O46503, O46640, O75897, Q6ZQ11, Q95JD5, O43704	2631	18	9006	2.28202	1	1	1
ME17	0.129662	0.608098	0.781271				GOTERM_BP_DIRECT	GO:0006412~translation	60	2.00803	0.00550492	Q90YQ0, Q3TBW2, O76756, B3RXR7, Q9BMX5, P62278, P17078, P17074, Q9D7N6, P47830, A7S3J7, P04646, Q9D1R9, Q1JPX3, P84175, P61354, P62282, C9WPN6, P61314, Q9VZD5, P62246, Q642H9, Q3T0B7, P24049, P29314, Q9QX72, Q9CR88, P63221, P67985, Q6DDY9, Q5ZK14, Q2YGT9, Q9NWS8, O61231, P23403, P79781, P62907, Q90YV7, Q6GR45, Q8R2L5, P14148, Q95V84, Q9Z1Z1, P63074, Q02543, P36241, A5PK63, P27659, P02412, P62865	2631	151	9006	1.36015	1	1	1
ME50	-0.132683	0.599692	0.781271				GOTERM_BP_DIRECT	GO:0007249~canonical NF-kappaB signal transduction	14	0.468541	0.00557713	Q2TBA3, P23570, P70196, P45481, Q04861, Q7RTR2, A2VDU3, Q9Y4K3, Q6JHU9, Q8BMS9, P20749, Q9Z2F6, Q5DU56, B5DF45	2631	23	9006	2.08359	1	1	1
ME65	0.128141	0.612347	0.781271				GOTERM_BP_DIRECT	GO:0031573~mitotic intra-S DNA damage checkpoint signaling	11	0.368139	0.00573217	O60921, P35187, Q09811, Q640B4, Q5E9X8, P15336, P43247, P51612, Q4QR88	2631	16	9006	2.35334	1	1	1
ME67	0.113544	0.653721	0.819921				GOTERM_MF_DIRECT	GO:0051082~unfolded protein binding	31	1.03748	0.00599581	Q9Y2M2, Q2HJ94, Q7YRC1, Q9Y4W6, P30946, Q66HD0, Q3T0K2, Q09499, Q8WW22, Q8VEH8, Q6TUG0, P06582, Q5RA31, P06581, Q8BR76, Q3ZCH0, Q8WXF0, Q5RA81, Q05B18, Q9W6X3, Q6P5E4, Q9NQP4, P14211, Q09836, O89114, Q16543, Q9QYI5, P63018, P24643	2606	68	8935	1.56305	0.999997	1	1
ME46	0.105997	0.675504	0.833122				GOTERM_MF_DIRECT	GO:0030295~protein kinase activator activity	13	0.435074	0.00675411	Q8K4T5, Q8VI63, Q0GGW5, Q9VL13, Q5E9J9, P08570, Q8R496, O88831, Q91WG5, Q8K4Q0, Q8BPB0, P06213	2606	21	8935	2.12248	0.999999	1	1
ME16	0.100386	0.691861	0.839307				GOTERM_BP_DIRECT	GO:0045672~positive regulation of osteoclast differentiation	10	0.334672	0.00678361	P70196, Q04721, O35177, B8JK39, B5DF45, Q9Y4K3, Q8K4Q0	2631	14	9006	2.44502	1	1	1
ME37	0.0807122	0.750205	0.867424				GOTERM_BP_DIRECT	GO:0032481~positive regulation of type I interferon production	12	0.401606	0.00841132	P23570, Q13114, P17244, P70196, Q91YN5, Q00655, Q60803, O00571, B5DF45, Q9Y4K3, A7SLZ2	2631	19	9006	2.16192	1	1	1
ME53	0.0825895	0.744576	0.867424				GOTERM_MF_DIRECT	GO:0031593~polyubiquitin modification-dependent protein binding	16	0.535475	0.00870707	D3ZVU1, Q9NS91, Q3SZY7, Q86Y13, Q9WUU8, Q28DG7, Q4KLG9, Q8VHH5, Q29RK4, Q7TPV2, A6QLR3, P23787, Q9Z2V5, Q9QYI5, Q9UBN7, P42566	2606	29	8935	1.89166	1	1	1
ME73	0.0869873	0.731439	0.867424				GOTERM_BP_DIRECT	GO:0043123~positive regulation of canonical NF-kappaB signal transduction	35	1.17135	0.00929805	Q99JW4, Q9NYJ8, A9JTG5, Q8TB61, D3ZGB1, Q12802, Q3ZCC3, Q9Y4K3, Q9NS68, Q9H2U1, Q9Y2C9, Q9UDY8, Q8K3Z0, Q9QYN5, Q8BHB0, Q9HAT8, A6QLR4, B5DF45, Q92734, P09874, Q3B8Q1, Q969V5, P70191, Q2TBA3, P70196, Q60HG7, Q9EQX9, Q02156, Q9PSX7, A2VDU3, P19438, P17244, Q704V6, P06213	2631	81	9006	1.47909	1	1	1
ME58	-0.0576207	0.820345	0.889338				GOTERM_MF_DIRECT	GO:0098640~integrin binding involved in cell-matrix adhesion	6	0.200803	0.00954651	Q13797, Q4LDE5, B0FYY4, B8JK39, P0C6B8, A2AVA0	2606	6	8935	3.42863	1	1	1
ME10	-0.0531666	0.834042	0.889338				GOTERM_BP_DIRECT	GO:0060266~negative regulation of respiratory burst involved in inflammatory response	6	0.200803	0.00962011	Q9Y6W6, P17074, P28799	2631	6	9006	3.42303	1	1	1
ME27	0.0623555	0.805839	0.889338				GOTERM_BP_DIRECT	GO:0002315~marginal zone B cell differentiation	6	0.200803	0.00962011	Q04721, P20749, Q9Z2F6	2631	6	9006	3.42303	1	1	1
ME9	-0.0440728	0.862145	0.889338				GOTERM_BP_DIRECT	GO:0032717~negative regulation of interleukin-8 production	7	0.23427	0.00975368	Q9Y2C9, P20749, Q9Z2F6, Q6GQQ9, Q6NS57, Q704V6, Q8WUQ7	2631	8	9006	2.99515	1	1	1
ME60	-0.0574382	0.820905	0.889338				GOTERM_BP_DIRECT	GO:0042742~defense response to bacterium	32	1.07095	0.0104499	Q9NYJ8, A9JTG5, B9EKI3, F6R2G2, Q9Y6K5, Q53H80, Q9Y2C9, Q9Z2F6, Q8K3Z0, Q00655, Q8BHB0, Q8WWQ8, Q5R9T9, Q6TMK4, P55214, Q61107, Q63663, Q10738, A2VDU3, Q9C000, P19438, Q8R151, Q04721, P20749, P07086, Q9P2E3, Q13075, Q9NZF1	2631	73	9006	1.50051	1	1	1
ME5	-0.0430546	0.865302	0.889338				GOTERM_MF_DIRECT	GO:0051059~NF-kappaB binding	13	0.435074	0.0109633	P54731, P60901, Q9NWT6, Q04721, Q9QYN5, Q9Y6X2, Q14690, Q04861, Q3MHX1, Q9QZR0	2606	22	8935	2.02601	1	1	1
ME11	-0.0579657	0.819286	0.889338				GOTERM_MF_DIRECT	GO:0008146~sulfotransferase activity	16	0.535475	0.0127939	Q29YR5, O46503, Q7T3S3, O46640, Q9JME2, O75897, Q805E5, P25722, Q95JD5, Q8IZU8, O43704	2606	30	8935	1.8286	1	1	1
ME8	0.0433037	0.864529	0.889338				GOTERM_BP_DIRECT	GO:0008286~insulin receptor signaling pathway	26	0.870147	0.012853	G3V9H8, Q75N73, Q9H2Y7, P70445, P21802, Q07889, P84104, Q13480, P27986, O13016, Q4U0T9, P09759, P97793, P12109, Q9PVZ4, P36956, P18433, P35546, Q03142, P11362, Q6ZWJ1, P22607, O15146, P16092, Q8CBF3, P06213	2631	57	9006	1.56138	1	1	1
ME35	-0.0272817	0.914427	0.926954				GOTERM_MF_DIRECT	GO:0043130~ubiquitin binding	28	0.937082	0.013833	P54731, Q9NYJ8, A9JTG5, Q969H0, Q767K6, Q06AB3, Q4KLG9, Q9Y3I1, Q8K3Z0, Q29RK4, Q8BHB0, Q0V8S0, Q14596, Q7ZVK4, Q8TAT6, D3ZVU1, Q8R0H9, Q9EQX9, Q80TP3, Q5F363, Q5SRX1, Q8R512, Q9Z2V5, Q9H1I8, Q9UBN7, Q9QYI5, Q8BH48	2606	63	8935	1.52383	1	1	1
ME68	0.000802973	0.997477	0.997477				GOTERM_BP_DIRECT	GO:0009411~response to UV	17	0.568942	0.014864	Q8N6T7, Q6NZP1, P12109, D3ZVU1, Q9Z255, Q5IS54, P15988, Q5E9B2, P35689, O60921, Q5BIM8, P92177, E1BYJ2, Q08DY9, Q4QR88	2631	33	9006	1.76338	1	1	1
ME3	0.939823	7.15204899738757e-09	5.2925162580668e-07				GOTERM_BP_DIRECT	GO:0006886~intracellular protein transport	67	2.2423	0.0153864	Q96NA8, P53365, Q5R613, P57729, Q28970, A8WG21, Q5ZMP6, Q8BHJ9, Q02410, Q5F3X8, Q9I8E6, P18519, Q5RA31, O14662, A7SXK3, P48444, Q9JJA9, Q63942, Q96C24, O95487, Q13367, Q9D4P0, P56962, Q9USM7, Q8BTY8, Q9BZH6, Q96AJ9, Q9Z2V5, O55029, Q15436, P28663, P56377, O18334, Q58EN8, O43299, Q8WVM8, Q5ZIA5, Q78IS1, O35587, Q8WV41, Q39571, Q5R5F2, Q5ZKR4, Q5RB31, Q9BQE4, Q5R8H3, Q9Z0W1, Q5ZLT0, Q8R0H9, A2VE21,…	2631	179	9006	1.28125	1	1	1
							GOTERM_BP_DIRECT	GO:0006457~protein folding	37	1.23829	0.0178061	Q6DGG0, P52014, Q2HJ94, A6QQ71, Q63617, O75347, P30946, Q66HD0, Q3T0K2, Q8WW22, Q15084, Q91W90, Q6TUG0, Q942L2, P08003, Q3ZCH0, Q5RA81, O95801, Q9BS26, Q9CR16, Q58E03, Q8VCN9, Q4KLJ8, Q8IW19, Q9NQP4, P14211, Q8NBS9, O89114, Q16543, Q17770, P63018, Q9NZJ4, P24643, Q99615	2631	90	9006	1.40725	1	1	1
							GOTERM_BP_DIRECT	GO:0032760~positive regulation of tumor necrosis factor production	16	0.535475	0.0185073	O95786, Q9JIA7, Q9Y6K5, Q3UFK8, P13498, O08586, P35991, Q8K3Z0, Q61093, Q00655, Q8BHB0, P49138, Q704V6, P27986, Q15399, Q90687	2631	31	9006	1.76673	1	1	1
							GOTERM_BP_DIRECT	GO:0043011~myeloid dendritic cell differentiation	8	0.267738	0.0185133	P70196, Q04721, Q16566, B5DF45, Q9Y4K3	2631	11	9006	2.48948	1	1	1
							GOTERM_MF_DIRECT	GO:0005509~calcium ion binding	149	4.98661	0.0187568	Q61554, Q15811, O73888, Q8N7U6, Q61555, P98156, Q9CQ46, Q58CP9, B4LZT9, Q0V8T4, P97347, P27590, P10079, O35920, D3YXG0, F4IYM4, Q8WWQ8, P83851, Q92058, Q15147, P28039, E9PV86, Q4GZT3, P48442, O70244, Q90827, Q28343, Q20176, P14211, Q8S1Y9, Q9WVM6, O54697, O35474, Q7F0J0, Q92563, Q8JI28, P24643, P54357, P13608, P07207, O75923, Q90419, Q28199, Q9Y2I6, Q4R5E4, O57382, P18337, O75094, O75095, A2VCU8,…	2606	439	8935	1.1637	1	1	1
							GOTERM_BP_DIRECT	GO:0006805~xenobiotic metabolic process	14	0.468541	0.0202567	Q95LD9, Q7YRC1, O75897, O43704, Q9WVK8, P05183, P07099, Q99808, P06133, Q16774, Q95JD5, O15439, P49109, Q17QQ2	2631	26	9006	1.84317	1	1	1
							GOTERM_BP_DIRECT	GO:0000082~G1/S transition of mitotic cell cycle	18	0.60241	0.0225327	Q2Q1W2, O95835, Q16667, Q8R0X2, D3ZVM4, F6QEU4, Q9Z0Z3, P46529, E7FAM5, Q1PSW8, P63074, Q8R496, Q64261, P43450, Q1PRL4, Q9WVF7, P63018	2631	37	9006	1.66526	1	1	1
							GOTERM_BP_DIRECT	GO:0009615~response to virus	19	0.635877	0.0242671	O95786, Q3TLD5, Q6R5N8, O00571, Q9Y6K5, Q0DXS3, O08875, P20749, Q9Z2F6, Q64261, P62246, P27117, Q9UHR5, Q920Q8, P25787, Q3B8Q1	2631	40	9006	1.62594	1	1	1
							GOTERM_MF_DIRECT	GO:0004969~histamine receptor activity	6	0.200803	0.0253794	Q9H3N8, P17124, Q91ZY1, P25102, P97292	2606	7	8935	2.93882	1	1	1
							GOTERM_BP_DIRECT	GO:0035583~sequestering of TGFbeta in extracellular matrix	6	0.200803	0.0255618	Q14766, Q61554, Q61555, P35555, Q9TV36, P35556	2631	7	9006	2.93403	1	1	1
							GOTERM_BP_DIRECT	GO:0048048~embryonic eye morphogenesis	6	0.200803	0.0255618	Q61554, Q61555, P35555, Q8UUZ1, Q9TV36, P35556	2631	7	9006	2.93403	1	1	1
							GOTERM_BP_DIRECT	GO:0050709~negative regulation of protein secretion	6	0.200803	0.0255618	P81623, Q8BIE6, P30728, Q6VUC1, Q9H2B2, Q6GMF8	2631	7	9006	2.93403	1	1	1
							GOTERM_BP_DIRECT	GO:0030968~endoplasmic reticulum unfolded protein response	16	0.535475	0.0256274	Q6NYI0, Q5ZHY5, Q09499, Q5U2Q4, Q3SZZ2, Q9DA39, Q8VEH8, Q9Z1Z1, Q99941, Q6TAW2, Q8BG19, P06581, Q2TAL8, Q9BQE4, O13016, Q17770	2631	32	9006	1.71152	1	1	1
							GOTERM_BP_DIRECT	GO:0002224~toll-like receptor signaling pathway	9	0.301205	0.0267263	Q13114, Q9Y2C9, Q6R5N8, Q9QYN5, Q60803, P49138, Q704V6, Q15399, P18654	2631	14	9006	2.20052	1	1	1
							GOTERM_BP_DIRECT	GO:0045814~negative regulation of gene expression, epigenetic	11	0.368139	0.02696	Q6PR54, Q8N6T7, Q7TQA3, Q8JIR0, Q8N3J2, Q8AYC9, Q9Z2V5, Q9UK61, Q9UBN7, Q6PCX9	2631	19	9006	1.98176	1	1	1
							GOTERM_BP_DIRECT	GO:0098586~cellular response to virus	11	0.368139	0.02696	Q75Q39, P14211, Q6JHU9, P45481, Q07812, P30946, O00571, Q16665, Q04861, P15336	2631	19	9006	1.98176	1	1	1
							GOTERM_BP_DIRECT	GO:1990705~cholangiocyte proliferation	5	0.167336	0.0278323	Q99JW4, Q04721	2631	5	9006	3.42303	1	1	1
							GOTERM_BP_DIRECT	GO:0032984~protein-containing complex disassembly	5	0.167336	0.0278323	P28663, Q9Z2V5, Q9UBN7, P63018	2631	5	9006	3.42303	1	1	1
							GOTERM_BP_DIRECT	GO:0046626~regulation of insulin receptor signaling pathway	5	0.167336	0.0278323	O15294, Q561R0, Q4R979, Q9H0K1, P49815	2631	5	9006	3.42303	1	1	1
							GOTERM_BP_DIRECT	GO:0034205~amyloid-beta formation	5	0.167336	0.0278323	Q8BVF7, Q2HJ40, Q0MS45, Q13627, Q8JHF0	2631	5	9006	3.42303	1	1	1
							GOTERM_BP_DIRECT	GO:0043122~regulation of canonical NF-kappaB signal transduction	14	0.468541	0.028836	P70191, Q13114, Q9JIA7, P70196, Q61382, Q3ZCC3, Q9WUU8, Q9BUZ4, Q9Y4K3, P59046, Q60803, Q9Y297, B5DF45, Q6DJN2	2631	27	9006	1.77491	1	1	1
							GOTERM_BP_DIRECT	GO:0042593~glucose homeostasis	24	0.803213	0.0305548	Q61554, Q32Q86, Q90YV7, Q61555, Q0GGW5, Q8N6T7, Q5RJA1, P35555, Q9PVZ4, Q25197, Q96PZ7, Q63486, Q9CR20, Q03142, P35556, Q0IIG5, P35286, Q9VCY8, P63016, Q9Z0W1, Q90687, P48999, P06213, Q4U0T9	2631	55	9006	1.49369	1	1	1
							GOTERM_BP_DIRECT	GO:0021549~cerebellum development	15	0.502008	0.0319031	P48031, Q12860, Q6PGZ3, Q28199, Q5U2R1, P52951, P10860, P30872, P63079, Q8JIR0, Q9CPW0, P63016, P63018, Q9BWQ8	2631	30	9006	1.71152	1	1	1
							GOTERM_BP_DIRECT	GO:0034976~response to endoplasmic reticulum stress	26	0.870147	0.0321687	Q91X17, Q63617, P27590, Q9H8Y8, Q09499, Q99941, Q9UHB7, Q15084, Q8K3Z0, P61166, Q8BHB0, A7SM54, P08003, P27986, P97554, Q9BS26, Q4ZIN3, P18870, Q96ES7, P17336, Q3SZZ2, Q9Z1Z1, Q68CJ9, P49744, Q2TAL8, Q17770	2631	61	9006	1.459	1	1	1
							GOTERM_MF_DIRECT	GO:0008028~monocarboxylic acid transmembrane transporter activity	8	0.267738	0.0330718	Q91Y77, P31646, A1L1W9, Q8N695, O15427, P57787, P57788, Q90632	2606	12	8935	2.28575	1	1	1
							GOTERM_BP_DIRECT	GO:1901223~negative regulation of non-canonical NF-kappaB signal transduction	8	0.267738	0.0333632	Q8BMS9, Q5DU56, P59046, O00571, Q8QGW7, Q7RTR2, Q9NQC7	2631	12	9006	2.28202	1	1	1
							GOTERM_BP_DIRECT	GO:0033627~cell adhesion mediated by integrin	8	0.267738	0.0333632	Q61554, Q13797, P41894, P53708, P35555, B0FYY4, B8JK39, Q9TV36	2631	12	9006	2.28202	1	1	1
							GOTERM_BP_DIRECT	GO:0007219~Notch signaling pathway	29	0.970549	0.0338727	Q8BVF7, Q90Y54, Q12860, P07207, Q969H0, Q0MS45, O77633, Q7KM13, Q9QUS4, P10079, Q5ZIJ9, Q9BUX1, Q9UBV2, P46529, Q04721, O08574, Q64261, P17074, Q8K3X3, Q91ZA8, Q99727, J3S6Y1, Q8JHF0	2631	70	9006	1.41811	1	1	1
							GOTERM_BP_DIRECT	GO:0010634~positive regulation of epithelial cell migration	10	0.334672	0.0339364	P62494, Q9MYU8, Q9Z2V5, Q16665, Q02156, Q9H4G4, Q9CYL5, Q9R1S8, Q9UBN7	2631	17	9006	2.01355	1	1	1
							GOTERM_BP_DIRECT	GO:0150104~transport across blood-brain barrier	10	0.334672	0.0339364	O76082, Q9Z0E8, Q16348, Q96QE2, P11170, Q99808, O15439, P52569, Q9BZC7, P06213	2631	17	9006	2.01355	1	1	1
							GOTERM_BP_DIRECT	GO:0045087~innate immune response	68	2.27577	0.0354585	Q13114, Q91YN5, Q16348, F6R2G2, P27590, P25291, Q9Y6K5, Q53H80, Q3ZCC3, Q9Y4K3, Q9H2U1, A6QQL0, Q9Y2C9, Q9QZ15, Q8K3Z0, Q8BHB0, Q5R9T9, B5DF45, Q8WUQ7, Q3B8Q1, Q2TBA3, P21180, Q68F72, Q9UGM3, O95801, Q9Z0Z3, P17244, Q61093, Q8NFQ6, Q15399, Q53HC0, Q8IWZ3, Q288C4, Q29042, Q6R5N8, B2Z449, Q2T9S3, Q29041, Q04861, Q9BUZ4, Q9UDY8, Q86WI3, Q00655, Q9QYN5, Q60803, P09874, Q9NQC7, A7SLZ2, O95786, Q6DFJ6,…	2631	189	9006	1.23157	1	1	1
							GOTERM_BP_DIRECT	GO:1902895~positive regulation of miRNA transcription	13	0.435074	0.0361025	Q04721, P18519, P97588, P18870, Q16665, P36956, P63016, Q9Z0W1, P51532, Q13485	2631	25	9006	1.77998	1	1	1
							GOTERM_MF_DIRECT	GO:0035591~signaling adaptor activity	17	0.568942	0.0364182	P70191, Q13114, P70196, O00571, Q61382, Q3ZCC3, O00499, Q9BUZ4, Q9Y4K3, Q5SW96, Q8CBW3, Q9C000, Q9QYN5, Q60803, Q13480, B5DF45	2606	36	8935	1.61907	1	1	1
							GOTERM_BP_DIRECT	GO:0006986~response to unfolded protein	17	0.568942	0.0369506	Q8N2K1, Q6NYI0, Q91X17, P97554, Q9BS26, P27590, Q09499, P18687, Q9BUX1, Q9Z1Z1, Q68CJ9, Q6TAW2, Q5ZI13, Q925U4, P49744, O89114, Q0IJ33	2631	36	9006	1.61643	1	1	1
							GOTERM_MF_DIRECT	GO:0005515~protein binding	968	32.3963	0.0384043	Q9NXB0, Q9UKT8, P97343, O70496, P28562, P97588, Q96KP1, Q9P215, Q69ZW3, Q7ZXV8, Q9BYG0, Q8BHB0, Q92734, P28799, Q12830, Q9UGM3, A2AD83, O70244, Q9BQ61, Q06136, P38117, F4JTP5, P30872, A1A4R8, Q9Z2V5, Q8N695, P49005, O75937, P97360, O75923, Q6NSI4, Q9D4W2, Q64487, Q7L5Y6, Q96P65, Q9Y297, Q5XIT1, Q9C005, Q9NQX0, Q62074, Q9NQX5, Q5T2S8, P48380, Q64259, Q9C000, Q75Q39, O82201, Q99575, Q96P53, O60675,…	2606	3194	8935	1.03911	1	1	1
							GOTERM_BP_DIRECT	GO:0032755~positive regulation of interleukin-6 production	18	0.60241	0.0389984	O95786, Q9JIA7, P70196, O13076, Q99572, Q53H80, P18687, Q9Y4K3, P13498, O08586, Q9Y2C9, P35991, Q8K3Z0, Q00655, Q8BHB0, Q704V6, B5DF45, Q15399	2631	39	9006	1.57986	1	1	1
							GOTERM_BP_DIRECT	GO:0043161~proteasome-mediated ubiquitin-dependent protein catabolic process	69	2.30924	0.0390195	A9JTG5, Q6TDP4, A0MLS5, Q969H0, Q5E9J6, E1B7Q7, O95198, Q9Y3I1, Q1PSW8, Q8BZZ3, Q5U374, Q9Z2U1, P48601, P23787, Q9NZS9, Q96PQ7, O15516, Q2Q1W2, Q9ESN6, P60901, Q96KB5, Q6ZQ89, P26270, Q80U30, D3ZVM4, Q9Z0Z3, Q80TR8, Q9QYI5, Q920Q8, Q5RFG8, Q9Z255, Q8N806, A4IF63, Q9R1P4, Q8VCK5, Q7TSL3, Q9BUZ4, Q4KLG9, F6QEU4, P62255, Q8VHH5, Q5BIM8, Q640V2, Q29RK4, Q9JJ31, Q5ZM55, Q9Y297, P25787, Q8TAT6, Q5ZHY5,…	2631	193	9006	1.22378	1	1	1
							GOTERM_BP_DIRECT	GO:0046330~positive regulation of JNK cascade	19	0.635877	0.0407724	Q91ZT5, Q8K4T5, Q3ZBN6, Q8CFN2, P10894, Q61382, O00560, Q0VD51, Q6NRD3, Q9BUZ4, Q9NS68, Q9BSW2, Q1KYK9, Q8BMS9, Q8K3Z0, Q8BHB0, Q13075, Q6NS57, Q91VY9	2631	42	9006	1.54851	1	1	1
							GOTERM_MF_DIRECT	GO:0051019~mitogen-activated protein kinase binding	7	0.23427	0.0413314	Q05915, P28562, O54992, P49138, P13466, Q9WUU8, Q14596	2606	10	8935	2.40004	1	1	1
							GOTERM_BP_DIRECT	GO:0046849~bone remodeling	7	0.23427	0.0416519	P70196, Q04721, Q8BMS9, B5DF45	2631	10	9006	2.39612	1	1	1
							GOTERM_MF_DIRECT	GO:0031072~heat shock protein binding	15	0.502008	0.0423757	Q6DGG0, P54731, Q3ZCH0, Q9Y2M2, P49256, Q9CR16, Q2TBX4, O97125, P53669, Q9DAK2, Q16543, P63018, Q99615	2606	31	8935	1.65901	1	1	1
							GOTERM_MF_DIRECT	GO:0043539~protein serine/threonine kinase activator activity	15	0.502008	0.0423757	Q5E9J9, O46564, O00571, Q28199, Q5U2Q4, Q9QZ41, Q8BPB0, Q9PTL2, Q96AC1, Q9H4B6, Q800K6, Q92878, P41216	2606	31	8935	1.65901	1	1	1
							GOTERM_MF_DIRECT	GO:0001784~phosphotyrosine residue binding	9	0.301205	0.0424761	P78314, Q96IW2, Q00655, Q6DFR2, Q8N5H7, P27986, Q6PD21, Q90687, Q5SW96	2606	15	8935	2.05718	1	1	1
							GOTERM_BP_DIRECT	GO:0031663~lipopolysaccharide-mediated signaling pathway	9	0.301205	0.0428721	Q2TBA3, P70196, Q9UDY8, Q9QYN5, Q3ZCC3, Q02156, B5DF45, Q9Y4K3, Q6DJN2	2631	15	9006	2.05382	1	1	1
							GOTERM_MF_DIRECT	GO:0003700~DNA-binding transcription factor activity	67	2.2423	0.0480019	Q9P2Z0, A0MLS5, Q9Y222, Q5RJA1, Q3T0G1, P97588, D3ZGB1, P56916, Q9WTP3, P52951, Q921D9, Q5BJU6, Q9NW07, O15516, Q13485, Q6NTY6, Q9UPW0, Q76MX4, Q04073, Q6DIN8, P79145, B5XCB8, Q24180, Q9Y2D1, P18576, P15336, Q5EAC5, Q8VHI4, Q7ZSX3, A4UTP7, P41969, Q91994, F1R8Z9, P02831, P63016, P97360, P23570, P31314, P32442, Q04861, Q99941, P59055, O08574, O95935, P48987, P80206, Q15723, O15350, P27540, Q9WUU6,…	2606	189	8935	1.21544	1	1	1
							GOTERM_BP_DIRECT	GO:0007605~sensory perception of sound	35	1.17135	0.0487176	Q62962, P55088, Q5IS54, Q28970, Q7TSL3, Q8WZA1, E3SCZ8, P46529, Q9BZE3, Q5DU00, Q86WI1, Q8BG19, P48987, C8YR32, J3S6Y1, Q8R4F0, Q9Z207, Q9UHG0, Q8IVL1, P12107, Q17LW0, Q9P202, Q6DHB5, Q8NEV4, Q9QYU4, P11362, Q9PTL2, O35114, Q9Y6N9, Q9ULV1, Q9ERC5, P16092, P27615, Q08DY9, Q01814	2631	90	9006	1.33118	1	1	1
							GOTERM_BP_DIRECT	GO:0008543~fibroblast growth factor receptor signaling pathway	31	1.03748	0.0489148	G3V9H8, O88182, Q96L93, Q86PM4, Q4H3K6, Q9I8X3, P21802, F6QEU4, P48804, Q1PSW8, P18519, Q07889, Q9Z0W1, Q9ESL9, P09759, Q2Q1W2, P97793, Q9NP95, P35546, Q03142, D3ZVM4, P11362, Q9PTL2, E7FAM5, P22607, Q1PRL4, O15146, P16092, Q8CBF3, Q90687, P06213	2631	78	9006	1.36044	1	1	1
							GOTERM_BP_DIRECT	GO:0006879~intracellular iron ion homeostasis	13	0.435074	0.0496846	Q3B7D3, Q6PGV1, P97588, P59722, P40682, Q6ZNA5, Q5RFW0, Q9D7P6, Q16665, Q13772, Q05B87, Q13485, Q53S33	2631	26	9006	1.71152	1	1	1
							GOTERM_MF_DIRECT	GO:0030331~nuclear estrogen receptor binding	10	0.334672	0.0501825	Q6DGG0, Q9Y4B6, Q96A58, O95835, Q969T9, Q80TR8, Q9CR16, Q91ZY6, P09874	2606	18	8935	1.90479	1	1	1
							GOTERM_MF_DIRECT	GO:0038024~cargo receptor activity	10	0.334672	0.0501825	Q9JLB4, P98156, O35114, O70244, Q8BI84, O60494, P27615, P22897, O75330, P06213	2606	18	8935	1.90479	1	1	1
							GOTERM_BP_DIRECT	GO:1900182~positive regulation of protein localization to nucleus	10	0.334672	0.0506752	Q9BZE0, Q6JHU9, Q9Z1Z1, Q0GGW5, Q96AC1, P45481, P18519, Q9Z0W1, Q8N138, P09874	2631	18	9006	1.90169	1	1	1
							GOTERM_MF_DIRECT	GO:0019209~kinase activator activity	6	0.200803	0.0515641	Q2TBA3, Q9UDY8, Q9QYN5, P27986, Q8BPB0	2606	8	8935	2.57147	1	1	1
							GOTERM_BP_DIRECT	GO:0032525~somite rostral/caudal axis specification	6	0.200803	0.0519088	O08574, Q9MYU8, Q91ZA8, Q13485, P80206	2631	8	9006	2.56727	1	1	1
							GOTERM_BP_DIRECT	GO:0070498~interleukin-1-mediated signaling pathway	6	0.200803	0.0519088	Q5F3L1, P70196, P10894, B5DF45, A2VDU3, Q9Y4K3	2631	8	9006	2.56727	1	1	1
							GOTERM_BP_DIRECT	GO:0031954~positive regulation of protein autophosphorylation	6	0.200803	0.0519088	Q8BMS9, Q6ZWH5, O00571, Q92878, P61227	2631	8	9006	2.56727	1	1	1
							GOTERM_BP_DIRECT	GO:0002755~MyD88-dependent toll-like receptor signaling pathway	6	0.200803	0.0519088	Q9Y2C9, Q6R5N8, Q704V6, Q9WUU8, P18687, Q9Y4K3	2631	8	9006	2.56727	1	1	1
							GOTERM_BP_DIRECT	GO:0035622~intrahepatic bile duct development	6	0.200803	0.0519088	Q90Y54, Q04721, Q58EN8	2631	8	9006	2.56727	1	1	1
							GOTERM_MF_DIRECT	GO:0004386~helicase activity	39	1.30522	0.0538895	Q8QHA5, P55861, A4IG62, Q767K6, Q5RKI1, Q587J7, I0IUP3, A3KMX0, P0C218, P17844, Q9H2U1, P07271, P35187, Q03468, Q9DBV3, Q7ZXB1, Q19546, Q0WVW7, Q4TVV3, Q7S8J7, O95786, Q8R418, Q6NZP1, O00571, Q54TD7, Q8IY37, Q9NRZ9, P51532, Q8R151, D4ACP5, P15043, Q6DFV5, Q9DG67, Q9P2E3, Q92900, A2RAF3, A2BGR3, Q8NDG6	2606	103	8935	1.29822	1	1	1
							GOTERM_BP_DIRECT	GO:0000076~DNA replication checkpoint signaling	8	0.267738	0.0544013	Q8QHA5, O75419, Q9I9A7, Q800K6, Q5E9X8, Q4QR88	2631	13	9006	2.10648	1	1	1
							GOTERM_MF_DIRECT	GO:0008237~metallopeptidase activity	25	0.83668	0.0558679	Q9UKP5, Q9Y4W6, Q3U435, O57460, Q9U3S9, O57382, P70627, Q20191, Q4R684, Q19269, O43184, Q9NZ08, P55115, P55112, O77633, Q10738, Q9ULA0, Q5VU57, Q20176, Q95334, O54697, Q9JJ22, P98070, Q8JI28, A7SA47	2606	61	8935	1.40517	1	1	1
							GOTERM_BP_DIRECT	GO:0042981~regulation of apoptotic process	37	1.23829	0.0559165	Q13114, Q8CI61, P30946, F6R2G2, Q3ZCC3, Q7TSL3, Q9BUZ4, Q9Y4K3, Q6B858, P18337, Q8C8R3, Q9UDY8, Q9Z2F6, Q8K3Z0, Q9QYN5, Q60803, Q5ZI78, B5DF45, Q9I8I2, Q9JJA7, P70191, Q2TBA3, P70196, Q8AVC1, Q61382, Q9Y2D1, Q5R5W2, Q9C000, Q75Q39, Q9Z0Z3, P20749, Q07812, Q9NPF5, Q13075, Q2TAL8, Q92843, Q6DJN2	2631	97	9006	1.30569	1	1	1
							GOTERM_BP_DIRECT	GO:0038084~vascular endothelial growth factor signaling pathway	15	0.502008	0.0563963	P09759, G3V9H8, P97793, O43915, P35546, Q03142, P21802, P11362, O35375, P22607, O15146, Q13480, P16092, Q8CBF3, P06213	2631	32	9006	1.60455	1	1	1
							GOTERM_BP_DIRECT	GO:0043065~positive regulation of apoptotic process	57	1.90763	0.0570864	Q9D8Y8, O95835, Q5IS54, Q9WTP3, P18687, Q6B858, P92208, Q9Z1N9, P70627, Q8BHB0, A2A8L5, Q5ZI78, Q9I8I2, P52564, O70445, Q9Z206, Q9JMG6, Q9CR16, Q60431, Q8IWE4, Q8BMS9, Q07812, Q2TAL8, Q92843, B5FXE5, Q6DGG0, Q9IA95, P23570, Q8TC84, O46564, P97401, P59722, Q9UNL4, Q2TBQ5, Q9H4B6, P59055, Q9QYN5, Q92636, Q9Z0W1, O15350, Q3ZCH0, Q9JIA7, Q3ZBN6, Q5VTL8, O00571, P18870, O00499, O08586, P21359, Q04721,…	2631	159	9006	1.22713	1	1	1
							GOTERM_BP_DIRECT	GO:0016192~vesicle-mediated transport	57	1.90763	0.0570864	Q8C190, Q96NA8, P57729, Q62442, Q7SXS2, O08625, Q5R8Z6, Q5U374, Q9UGQ2, O14662, P49815, Q8MQW8, Q13367, Q9UGM3, Q9D4P0, P56962, Q6BU76, Q9BSW2, Q8BTY8, Q803I2, Q0VFM0, Q96AJ9, Q923S9, Q15436, P28663, A7RJI7, O43896, P56377, O18334, Q9UN37, Q58EN8, O43299, Q8WVM8, Q9FMR5, P51644, Q9JM13, Q4R707, P62494, Q5E9Q4, P49754, Q5ZL74, Q9H2B2, O43581, A2VE21, P84082, Q3T0T7, Q9BXF3, Q05737, O08585, P61212,…	2631	159	9006	1.22713	1	1	1
							GOTERM_MF_DIRECT	GO:0030544~Hsp70 protein binding	16	0.535475	0.0581702	Q6DGG0, Q5ZHY5, Q2HJ94, O95801, P97554, Q9CR16, Q9QZ81, Q8WW22, P17178, Q8K3Z0, Q07812, Q9DAK2, Q9QYI5, Q9NZJ4, O75937	2606	35	8935	1.56737	1	1	1
							GOTERM_BP_DIRECT	GO:0051092~positive regulation of NF-kappaB transcription factor activity	17	0.568942	0.061026	Q2TBA3, P70191, P60901, P70196, Q60HG7, Q62074, Q9EQX9, Q3ZCC3, Q9Y4K3, Q9QZR0, Q6PCX9, Q8K3Z0, Q9UDY8, Q9QYN5, Q8BHB0, B5DF45, O15516	2631	38	9006	1.53136	1	1	1
							GOTERM_BP_DIRECT	GO:0007254~JNK cascade	17	0.568942	0.061026	P52564, Q61532, Q8K4T5, P70196, P48442, Q96KB5, Q04861, Q8N5H7, P15336, A2VDU3, P92208, Q9NS68, Q5ZM57, Q8K3Z0, Q03468, Q8BHB0, B5DF45	2631	38	9006	1.53136	1	1	1
							GOTERM_MF_DIRECT	GO:0005164~tumor necrosis factor receptor binding	12	0.401606	0.0615224	P70191, Q13114, P70196, Q9JJ22, Q60803, Q61382, Q3ZCC3, B5DF45, Q9BUZ4, Q9Y4K3, Q6DJN2, Q6PCX9	2606	24	8935	1.71431	1	1	1
							GOTERM_MF_DIRECT	GO:0017022~myosin binding	9	0.301205	0.063756	P54357, O70521, Q16281, Q9ESN6, Q9V4P1, P60881, Q9JJZ8, O46382, Q8BN59	2606	16	8935	1.9286	1	1	1
							GOTERM_MF_DIRECT	GO:0005459~UDP-galactose transmembrane transporter activity	5	0.167336	0.0638993	O77592, Q94B65, Q6V7K3, Q58DA6	2606	6	8935	2.85719	1	1	1
							GOTERM_BP_DIRECT	GO:0061073~ciliary body morphogenesis	5	0.167336	0.0642567	Q04721, Q64259	2631	6	9006	2.85253	1	1	1
							GOTERM_BP_DIRECT	GO:0048664~neuron fate determination	5	0.167336	0.0642567	Q8CFN2, P07207, Q7KM13, Q90964, P80206	2631	6	9006	2.85253	1	1	1
							GOTERM_BP_DIRECT	GO:0031204~post-translational protein targeting to membrane, translocation	5	0.167336	0.0642567	Q5R4Q3, Q8VHE0, Q8I7D9, Q9JLR1, Q5RB31	2631	6	9006	2.85253	1	1	1
							GOTERM_BP_DIRECT	GO:0140236~translation at presynapse	5	0.167336	0.0642567	P67985, P62278, Q9D1R9, P14148	2631	6	9006	2.85253	1	1	1
							GOTERM_BP_DIRECT	GO:0018126~protein hydroxylation	5	0.167336	0.0642567	P0C872, Q9H6Z9, P0C870, Q5ZHV5, P04176	2631	6	9006	2.85253	1	1	1
							GOTERM_BP_DIRECT	GO:0006116~NADH oxidation	5	0.167336	0.0642567	O57656, Q16822, P0DMQ6, Q8BH04, Q95028	2631	6	9006	2.85253	1	1	1
							GOTERM_BP_DIRECT	GO:1903543~positive regulation of exosomal secretion	5	0.167336	0.0642567	P09527, Q9UN37, O00560, Q8WUM4, Q96H20	2631	6	9006	2.85253	1	1	1
							GOTERM_BP_DIRECT	GO:0042088~T-helper 1 type immune response	5	0.167336	0.0642567	P70196, P20749, Q9Z2F6, B5DF45, Q9Y4K3	2631	6	9006	2.85253	1	1	1
							GOTERM_BP_DIRECT	GO:0001745~compound eye morphogenesis	5	0.167336	0.0642567	P07207, Q9NHV9, O18334, Q27350, P25867	2631	6	9006	2.85253	1	1	1
							GOTERM_BP_DIRECT	GO:0098656~monoatomic anion transmembrane transport	5	0.167336	0.0642567	Q8R4F0, Q75N73, P81004, Q80WG5, O15439	2631	6	9006	2.85253	1	1	1
							GOTERM_BP_DIRECT	GO:0060044~negative regulation of cardiac muscle cell proliferation	5	0.167336	0.0642567	O15350, O08586, Q9H4B6, Q5F363, Q14135	2631	6	9006	2.85253	1	1	1
							GOTERM_BP_DIRECT	GO:0061158~3'-UTR-mediated mRNA destabilization	9	0.301205	0.064317	D3ZVM4, Q9EPU0, Q2Q1W2, P17431, Q9H2U1, Q1PSW8, Q1PRL4, Q5R5W2, Q92900	2631	16	9006	1.92546	1	1	1
							GOTERM_BP_DIRECT	GO:1903076~regulation of protein localization to plasma membrane	9	0.301205	0.064317	Q8N6T7, Q9UIJ5, P59267, Q9UN37, P27986, Q29611, Q5SW96, Q4U0T9	2631	16	9006	1.92546	1	1	1
							GOTERM_MF_DIRECT	GO:0030946~protein tyrosine phosphatase activity, metal-dependent	21	0.702811	0.0651595	Q86V88, Q17QM8, Q8K4T5, Q9Y6W6, Q76I76, Q13615, Q16667, P28562, P29074, Q12923, Q64487, P18433, O08586, O88902, A2A8L5, Q8CHP8, P23468, Q86BN8, O13016, Q6NT99, Q90687	2606	50	8935	1.44002	1	1	1
							GOTERM_MF_DIRECT	GO:0140793~histone H2AXY142 phosphatase activity	21	0.702811	0.0651595	Q86V88, Q17QM8, Q8K4T5, Q9Y6W6, Q76I76, Q13615, Q16667, P28562, P29074, Q12923, Q64487, P18433, O08586, O88902, A2A8L5, Q8CHP8, P23468, Q86BN8, O13016, Q6NT99, Q90687	2606	50	8935	1.44002	1	1	1
							GOTERM_MF_DIRECT	GO:0004726~non-membrane spanning protein tyrosine phosphatase activity	21	0.702811	0.0651595	Q86V88, Q17QM8, Q8K4T5, Q9Y6W6, Q76I76, Q13615, Q16667, P28562, P29074, Q12923, Q64487, P18433, O08586, O88902, A2A8L5, Q8CHP8, P23468, Q86BN8, O13016, Q6NT99, Q90687	2606	50	8935	1.44002	1	1	1
							GOTERM_MF_DIRECT	GO:0017134~fibroblast growth factor binding	13	0.435074	0.065627	P21802, P11362, P22607, Q7T2H2, P17074, P16092, Q02391, Q03142, Q4H3K6, Q9I8X3	2606	27	8935	1.65082	1	1	1
							GOTERM_BP_DIRECT	GO:0038145~macrophage colony-stimulating factor signaling pathway	13	0.435074	0.0663634	P09759, G3V9H8, P97793, Q4QQV2, P35546, Q03142, P21802, P11362, P22607, O15146, P16092, Q8CBF3, P06213	2631	27	9006	1.64813	1	1	1
							GOTERM_BP_DIRECT	GO:0035791~platelet-derived growth factor receptor-beta signaling pathway	13	0.435074	0.0663634	P09759, G3V9H8, P97793, P35546, Q03142, P21802, P11362, P22607, O15146, P16092, O13016, Q8CBF3, P06213	2631	27	9006	1.64813	1	1	1
							GOTERM_BP_DIRECT	GO:0038109~Kit signaling pathway	13	0.435074	0.0663634	P09759, G3V9H8, P97793, P35546, Q03142, P21802, P11362, Q9JM13, P22607, O15146, P16092, Q8CBF3, P06213	2631	27	9006	1.64813	1	1	1
							GOTERM_BP_DIRECT	GO:0050714~positive regulation of protein secretion	13	0.435074	0.0663634	Q6DGG0, Q96C24, Q8BIE6, O35587, Q61879, Q9CR16, Q99572, Q9CR20, Q9Z1N9, Q2KIA5, P84082, P30543	2631	27	9006	1.64813	1	1	1
							GOTERM_BP_DIRECT	GO:0060038~cardiac muscle cell proliferation	7	0.23427	0.0694183	P11362, Q9H4B6, Q61879, P97588, Q5F363, P16092, Q9QUS4	2631	11	9006	2.17829	1	1	1
							GOTERM_BP_DIRECT	GO:0030970~retrograde protein transport, ER to cytosol	7	0.23427	0.0694183	Q9UBV2, Q8TAT6, Q8VEH8, Q66HD0, P23787, Q5RB31, Q9BQE4	2631	11	9006	2.17829	1	1	1
							GOTERM_BP_DIRECT	GO:0032720~negative regulation of tumor necrosis factor production	14	0.468541	0.0697409	Q8R418, Q7RTR2, Q9QZ15, P20749, Q8K3Z0, Q9Z2F6, Q05941, Q5DU56, A5A4L1, Q99607, P22770, Q9BQE4, Q8WUQ7, Q01727	2631	30	9006	1.59742	1	1	1
							GOTERM_BP_DIRECT	GO:0006509~membrane protein ectodomain proteolysis	10	0.334672	0.0720189	Q8BVF7, Q8VDD5, Q2HJ40, Q9JJ22, Q0MS45, O77633, Q99572, Q9NZ08, Q10738, Q28685	2631	19	9006	1.8016	1	1	1
							GOTERM_BP_DIRECT	GO:0032728~positive regulation of interferon-beta production	10	0.334672	0.0720189	Q75Q39, O95786, P23570, Q2T9S3, Q2TBL4, P30946, O00571, Q9Y6K5, Q90687	2631	19	9006	1.8016	1	1	1
							GOTERM_BP_DIRECT	GO:0030183~B cell differentiation	10	0.334672	0.0720189	Q02447, Q9Y4B6, P25490, Q80TR8, Q00655, P97554, Q5ZKR4, Q31125, P27986, P43247	2631	19	9006	1.8016	1	1	1
							GOTERM_BP_DIRECT	GO:0006906~vesicle fusion	10	0.334672	0.0720189	O42819, Q96NA8, P56962, O43581, Q9ESD7, O14662, Q9R0C8, Q62442, Q5ZL74, Q9H2B2	2631	19	9006	1.8016	1	1	1
							GOTERM_BP_DIRECT	GO:0007229~integrin-mediated signaling pathway	15	0.502008	0.0724592	Q99JW4, Q13797, Q9Z207, Q8CFN2, O77633, Q8VI36, B8JK39, P18433, Q96AC1, Q00655, P53708, B0FYY4, Q9R0C8, O43184, Q90687	2631	33	9006	1.55592	1	1	1
							GOTERM_BP_DIRECT	GO:0016567~protein ubiquitination	96	3.21285	0.0745786	A9JTG5, Q6TDP4, O54928, Q66KB0, Q5F4A1, Q969H0, Q5E9J6, Q8K1J5, E1B7Q7, Q3ZCC3, Q9QZR0, O95198, Q9Y3I1, Q9DBD2, Q8BZZ3, P23787, Q8TEB7, B5DF45, D3YYI7, Q96PM5, Q6GPV5, Q8BI21, Q9ESN6, Q66JE4, Q8CF97, Q9P1Y6, Q6ZQ89, Q10LI1, Q9CR50, Q9Y4L5, Q86Y13, Q8N5D0, Q1LVZ2, A0AUS0, Q568K2, A1A4R8, Q5VTB9, Q86YJ5, Q5U3Y0, Q6P360, Q3SZD5, Q80TR8, Q5FVN8, Q8WV16, Q0IJ33, Q8AXF4, O15541, Q9Z255, Q8N806, Q8BH75,…	2631	286	9006	1.14899	1	1	1
							GOTERM_BP_DIRECT	GO:0071333~cellular response to glucose stimulus	17	0.568942	0.0763496	O15294, Q8R418, Q75N73, P48442, A4IGY6, Q16822, P55088, Q9JHH6, Q9Z1N9, O97562, P48508, Q96RR1, Q99808, P63016, Q8BH04, Q13485, Q8K4Q0	2631	39	9006	1.49209	1	1	1
							GOTERM_MF_DIRECT	GO:0005198~structural molecule activity	18	0.60241	0.0766607	Q61235, P07942, Q9WV92, O46037, Q9Z2H5, Q5ZIA5, A2VE21, Q28104, Q5TZA2, P16157, Q5F3X8, Q9I8E6, F6XBL2, O08585, Q9D3D9, O55029, O61491, P06213	2606	42	8935	1.46941	1	1	1
							GOTERM_MF_DIRECT	GO:0140662~ATP-dependent protein folding chaperone	11	0.368139	0.0772569	Q3ZCH0, Q63617, P30946, Q66HD0, A2VD93, Q2TBX4, Q3T0K2, O97125, P18687, P63018	2606	22	8935	1.71431	1	1	1
							GOTERM_MF_DIRECT	GO:1990935~splicing factor binding	4	0.133869	0.0774075	Q9BWJ5, P97343, Q6AYL5, Q4R979	2606	4	8935	3.42863	1	1	1
							GOTERM_MF_DIRECT	GO:0009931~calcium-dependent protein serine/threonine kinase activity	4	0.133869	0.0774075	O54992, P49138, Q16566, Q66JF3	2606	4	8935	3.42863	1	1	1
							GOTERM_MF_DIRECT	GO:0030343~vitamin D3 25-hydroxylase activity	4	0.133869	0.0774075	P17178, P05183, Q07973, P33268	2606	4	8935	3.42863	1	1	1
							GOTERM_MF_DIRECT	GO:0050145~nucleoside monophosphate kinase activity	4	0.133869	0.0774075	Q5TCS8, Q9Y3D8, P30085	2606	4	8935	3.42863	1	1	1
							GOTERM_MF_DIRECT	GO:0016209~antioxidant activity	4	0.133869	0.0774075	D2HKB0, O08807, P30044, Q9BQE4	2606	4	8935	3.42863	1	1	1
							GOTERM_BP_DIRECT	GO:0061724~lipophagy	4	0.133869	0.0777532	P97363, P09527, O35704, A0JNJ3	2631	4	9006	3.42303	1	1	1
							GOTERM_BP_DIRECT	GO:0045616~regulation of keratinocyte differentiation	4	0.133869	0.0777532	P17431, Q8R422, Q28021, Q921D9	2631	4	9006	3.42303	1	1	1
							GOTERM_BP_DIRECT	GO:0002548~monocyte chemotaxis	4	0.133869	0.0777532	P17074	2631	4	9006	3.42303	1	1	1
							GOTERM_BP_DIRECT	GO:0034508~centromere complex assembly	4	0.133869	0.0777532	Q8K015, Q9CXS4, Q1T7B8, Q8AYS7	2631	4	9006	3.42303	1	1	1
							GOTERM_BP_DIRECT	GO:0042867~pyruvate catabolic process	4	0.133869	0.0777532	O15427, P57787, P57788, Q95028	2631	4	9006	3.42303	1	1	1
							GOTERM_BP_DIRECT	GO:0072574~hepatocyte proliferation	4	0.133869	0.0777532	Q04721	2631	4	9006	3.42303	1	1	1
							GOTERM_BP_DIRECT	GO:2001204~regulation of osteoclast development	4	0.133869	0.0777532	Q04721	2631	4	9006	3.42303	1	1	1
							GOTERM_BP_DIRECT	GO:0006206~pyrimidine nucleobase metabolic process	4	0.133869	0.0777532	Q5FVR2, P10351, P07742	2631	4	9006	3.42303	1	1	1
							GOTERM_BP_DIRECT	GO:1990966~ATP generation from poly-ADP-D-ribose	4	0.133869	0.0777532	Q9HAN9, O46043, Q86W56, P09874	2631	4	9006	3.42303	1	1	1
							GOTERM_BP_DIRECT	GO:0015949~nucleobase-containing small molecule interconversion	4	0.133869	0.0777532	Q9Y3D8, P30085, Q16774	2631	4	9006	3.42303	1	1	1
							GOTERM_BP_DIRECT	GO:0000956~nuclear-transcribed mRNA catabolic process	11	0.368139	0.0780117	Q7KWX9, P17844, Q9EPU0, Q0V9R3, Q9DBV3, Q00438, Q92900, Q9UK45, Q8IYB7, Q9Y4Z0, P62489	2631	22	9006	1.71152	1	1	1
							GOTERM_BP_DIRECT	GO:0030148~sphingolipid biosynthetic process	11	0.368139	0.0780117	P97363, Q5ZM57, Q3EBF7, Q641Y5, Q9EQC4, Q9NYP7, G5EC63, Q06136, Q5M8U1, O35704, Q8N138	2631	22	9006	1.71152	1	1	1
							GOTERM_BP_DIRECT	GO:0071222~cellular response to lipopolysaccharide	24	0.803213	0.0804344	Q2TBA3, P70196, Q61107, P55012, Q98TX3, Q04861, P52799, Q63663, Q9WUU8, Q8QGW7, Q9Y4K3, Q3SZZ2, Q05915, Q9EPU0, Q8K3Z0, Q9QYN5, A4UTP7, B5DF45, O15229, Q9BQE4, Q92900, P22897, Q8WUQ7, Q8WY54	2631	60	9006	1.36921	1	1	1
							GOTERM_MF_DIRECT	GO:0003756~protein disulfide isomerase activity	8	0.267738	0.0814428	Q8BHR2, Q8NBS9, Q15084, Q91W90, Q9BS26, Q942L2, P08003, Q17770	2606	14	8935	1.95921	1	1	1
							GOTERM_BP_DIRECT	GO:0010628~positive regulation of gene expression	65	2.17537	0.083053	G3V9H8, Q12860, A6H603, P25490, P97588, Q99572, D3ZGB1, P92208, P48804, Q9H2U1, Q9Y2C9, Q6JHU9, Q03468, Q13485, Q76MX4, P81623, Q8R418, P48442, Q12955, Q01484, Q28021, P15336, Q03142, O62714, P14211, Q1KYK9, Q8R496, A4UTP7, Q3TJZ6, P63016, P63018, Q99JW4, P26044, P07207, P45481, O46564, O75884, Q8WW22, Q8C8R3, Q149M9, Q92072, Q05941, P01133, O95786, Q7TN02, A2AAY5, O00571, Q80TP3, Q4KLJ8, Q9Y6N7,…	2631	188	9006	1.1835	1	1	1
							GOTERM_BP_DIRECT	GO:0045860~positive regulation of protein kinase activity	13	0.435074	0.0863026	Q9NYJ8, Q8K4T5, P98156, Q8VI36, Q61382, Q8R0X2, Q9BUZ4, Q91WG5, O76095, Q8BMS9, Q8R496, Q800K6, Q5XIT1	2631	28	9006	1.58927	1	1	1
							GOTERM_BP_DIRECT	GO:0038063~collagen-activated tyrosine kinase receptor signaling pathway	13	0.435074	0.0863026	P09759, G3V9H8, P97793, P35546, Q03142, P21802, P11362, Q00655, P22607, O15146, P16092, Q8CBF3, P06213	2631	28	9006	1.58927	1	1	1
							GOTERM_BP_DIRECT	GO:0051091~positive regulation of DNA-binding transcription factor activity	14	0.468541	0.0891009	P70191, P70196, P45481, Q8TC84, P51532, P15336, Q6B858, Q9Y4K3, O75581, Q6PCX9, O08586, Q5VTB9, Q9ULV1, B5DF45	2631	31	9006	1.54589	1	1	1
							GOTERM_BP_DIRECT	GO:0031017~exocrine pancreas development	6	0.200803	0.0892302	Q90Y54, Q7ZSX3, Q6DID7, Q4TVV3, P06213, Q3SZZ2	2631	9	9006	2.28202	1	1	1
							GOTERM_BP_DIRECT	GO:0010467~gene expression	41	1.37216	0.0895686	Q61554, Q12860, P62916, Q91X17, O43299, P35555, P27590, Q96PZ7, Q0GNC1, Q04861, Q3V2K1, Q8WZA1, Q9WVR3, Q9CR20, Q9CPW0, O35343, Q00438, Q4R4S5, A2AVA0, O95786, Q9WVQ0, Q9Z207, Q9WUU6, Q8R418, P12109, Q6Y288, Q8TB52, Q68DA7, P0C6B8, Q9TV36, O08586, P11362, Q4LDE5, Q8TEK3, P41969, Q08DU8, P16092, P02831, P63016, P42893	2631	113	9006	1.24199	1	1	1
							GOTERM_BP_DIRECT	GO:0032088~negative regulation of NF-kappaB transcription factor activity	15	0.502008	0.0912359	A6H603, Q13114, Q7RTR2, Q6PCX9, Q149M9, P20749, Q8K3Z0, Q86WI3, Q9Z2F6, Q5DU56, P59046, Q60803, Q8WUQ7, Q3MHX1, Q9NQC7	2631	34	9006	1.51016	1	1	1
							GOTERM_BP_DIRECT	GO:0050766~positive regulation of phagocytosis	9	0.301205	0.0913221	P14211, Q8VDD5, P35991, Q8K3Z0, P49256, Q13905, P63018, P13498	2631	17	9006	1.81219	1	1	1
							GOTERM_BP_DIRECT	GO:0032743~positive regulation of interleukin-2 production	9	0.301205	0.0913221	Q2TBA3, P00491, P70196, Q9UDY8, Q9UJZ1, B5DF45, A2VDU3, Q8BZM1, Q9Y4K3	2631	17	9006	1.81219	1	1	1
							GOTERM_BP_DIRECT	GO:0018279~protein N-linked glycosylation via asparagine	9	0.301205	0.0913221	E2RQ08, Q5R501, Q6NVP8, O60762, Q2KJI2, B0BLS0, Q9BVK2, Q9Y385, Q6P5E4	2631	17	9006	1.81219	1	1	1
							GOTERM_BP_DIRECT	GO:0007030~Golgi organization	27	0.903614	0.092892	P98198, Q92738, Q28G26, O43299, Q9H8Y8, Q8BIA4, Q78IS1, O35587, Q9BVG8, O18405, A7SXK3, Q9D0F3, Q9Z160, Q9VXE5, Q8TAT6, Q8CFN2, P56962, P49256, Q8CF97, Q9Z1Z0, Q9VBW3, Q5R7A4, O46382, P61212, Q923S9, Q921M4, Q5ZLW3	2631	70	9006	1.32031	1	1	1
							GOTERM_BP_DIRECT	GO:0030036~actin cytoskeleton organization	35	1.17135	0.0973494	Q6TDP4, Q8VI63, P53365, Q9R0Z9, P15508, Q61879, O00560, Q0GNC1, P13466, P53669, Q96RW7, Q80TM9, Q8VDD5, Q4R707, D3YXG0, F1M3L7, Q8C033, O13016, Q76I76, Q91VS8, Q9Z207, Q8CFN2, Q8CI51, Q9NHV9, Q4KLJ8, Q28021, Q68DA7, Q29611, P21359, P63312, P22105, Q9EPC1	2631	95	9006	1.26112	1	1	1

## Sheet: Module_Significance_CP
*Module comparison between Control and Primed corals, 16 significant modules ID'd.
Module	Correlation	Pvalue	FDR
ME2	0.868781	2.90456790617571e-06	0.000252697
ME65	-0.840469	1.26244739836008e-05	0.000549165
ME14	-0.809873	4.63752723437313e-05	0.00134488
ME4	0.799562	6.83359874739396e-05	0.00148631
ME64	0.746632	0.00037158	0.0064655
ME20	-0.7388	0.000461339	0.00668941
ME75	0.717097	0.000809812	0.0100648
ME37	-0.699805	0.00122471	0.0133188
ME84	0.68874	0.00157307	0.0152064
ME53	-0.674731	0.00212809	0.0185144
ME47	0.651875	0.00337456	0.0266897
ME59	0.640307	0.00420316	0.0303703
ME41	0.636157	0.00453809	0.0303703
ME31	0.621846	0.00586409	0.0343001
ME16	0.621362	0.00591381	0.0343001
ME1	-0.616553	0.00642766	0.0349504
ME76	0.585209	0.0107313	0.0549192
ME81	-0.559261	0.0158202	0.0764641
ME60	0.546809	0.0188602	0.0863598
ME51	-0.533916	0.022475	0.093231
ME52	0.533819	0.022504	0.093231
ME34	0.529359	0.0238748	0.0944141
ME69	-0.506767	0.03185	0.120476
ME13	0.482803	0.0424113	0.153741
ME79	0.455727	0.0573468	0.192245
ME15	-0.455555	0.0574526	0.192245
ME66	0.445853	0.063673	0.205168
ME36	0.439069	0.0683116	0.212254
ME10	-0.4167	0.0853871	0.256161
ME67	0.410773	0.0903911	0.262134
ME32	0.400648	0.099426	0.275443
ME82	0.39442	0.105296	0.275443
ME74	0.392449	0.107204	0.275443
ME19	0.390936	0.108686	0.275443
ME28	0.388792	0.11081	0.275443
ME70	0.384981	0.114659	0.277093
ME48	0.361101	0.140954	0.328892
ME54	-0.358831	0.143654	0.328892
ME71	-0.352116	0.15185	0.338742
ME73	0.342001	0.164792	0.358423
ME46	0.33502	0.17415	0.369538
ME55	-0.322548	0.191745	0.397187
ME44	0.316936	0.200034	0.404719
ME78	0.306626	0.215867	0.426828
ME30	0.29475	0.235091	0.43738
ME7	-0.294548	0.235426	0.43738
ME40	0.291396	0.240711	0.43738
ME62	0.288052	0.246398	0.43738
ME61	-0.283911	0.253559	0.43738
ME42	0.282476	0.256071	0.43738
ME38	0.282291	0.256395	0.43738
ME27	-0.274775	0.269814	0.451196
ME56	-0.272005	0.274867	0.451196
ME45	0.249376	0.318308	0.51283
ME8	-0.240455	0.336489	0.523864
ME43	0.239438	0.338597	0.523864
ME22	0.237222	0.343221	0.523864
ME63	-0.214407	0.392914	0.585881
ME83	0.212462	0.397321	0.585881
ME57	-0.200132	0.425895	0.617548
ME80	0.196371	0.43482	0.620152
ME3	-0.187212	0.456958	0.625943
ME26	-0.187071	0.457303	0.625943
ME29	0.185782	0.460464	0.625943
ME6	0.156684	0.534674	0.715641
ME12	-0.134235	0.595393	0.784836
ME39	-0.127266	0.6148	0.798322
ME23	-0.119991	0.635322	0.812839
ME58	-0.104474	0.67993	0.847365
ME17	-0.0995146	0.694414	0.847365
ME9	-0.0975454	0.700193	0.847365
ME86	-0.0959745	0.704814	0.847365
ME11	-0.0923165	0.715614	0.847365
ME35	-0.0905839	0.720747	0.847365
ME85	0.0847197	0.738204	0.851768
ME5	0.0827575	0.744073	0.851768
ME49	0.0653747	0.79662	0.900077
ME72	-0.0587916	0.816752	0.902439
ME0	0.057089	0.821978	0.902439
ME50	0.0523763	0.836477	0.902439
ME25	-0.0501713	0.843279	0.902439
ME21	-0.0454553	0.857862	0.902439
ME18	-0.0428616	0.8659	0.902439
ME77	0.0378674	0.881414	0.902439
ME68	0.0377778	0.881693	0.902439
ME24	-0.0152066	0.952245	0.963318
ME33	-0.00835719	0.973745	0.973745

## Sheet: Module 1
* Module one. GO Terms 6hr into heat stress between Primed and Control
Category	Term	Count	%	PValue	Genes	List Total	Pop Hits	Pop Total	Fold Enrichment	Bonferroni	Benjamini	FDR
GOTERM_MF_DIRECT	GO:0005515~protein binding	1023	31.7209	8.10629e-05	Q9UKT8, P05205, P28562, Q96KP1, Q9P215, Q7ZXV8, Q99PP7, Q8BHB0, Q9UL62, Q92734, P28799, Q8R5L3, P30876, Q9UGM3, A2AD83, O70244, Q9BQ61, Q7ZZY3, Q8STF6, P38117, F4JTP5, A1A4R8, P42859, Q9Y283, Q8N695, Q90VV1, O75937, P97360, O75923, Q6NSI4, Q69ZU8, Q9NR82, Q9D4W2, Q64487, Q96P65, Q498M4, Q9Y297, Q9NQX0, Q9C004, P50282, Q62074, Q9NQX5, Q62077, P48380, Q64259, Q9C000, O82201, Q3SWY2, Q99575, O60675,…	2775	3034	8921	1.08395	0.155647	0.169259	0.169259
GOTERM_MF_DIRECT	GO:0061630~ubiquitin protein ligase activity	88	2.72868	0.000346402	Q13114, Q5E9J6, D2GXS7, E1B7Q7, Q3ZCC3, Q6NYK8, Q5U3S7, Q9Y4K3, Q9QZR0, Q99PP7, Q9C0C9, Q8R3Y8, Q8BZZ3, Q9UBS8, Q8TEB7, B5DF45, B5DF89, Q9D4H7, D3YYI7, Q96PM5, Q6GPV5, Q8BI21, Q2Q1W2, Q9NS91, Q5JL96, Q9Y4X5, Q10LI1, Q9V4M2, Q9CR50, Q9Y4L5, Q9H633, Q86Y13, Q1LVZ2, D3ZVM4, Q5VTB9, Q6P360, Q0IJ33, Q5RFG8, Q8CDU6, Q8N806, Q8BH75, A4IF63, Q9CPY6, Q925F4, A2AN08, Q8BIA4, Q96PX1, Q2VJ60, Q9P2P5, F6QEU4,…	2775	205	8921	1.38	0.514738	0.361644	0.361644
GOTERM_MF_DIRECT	GO:0004497~monooxygenase activity	22	0.682171	0.000641449	F1QH17, Q9DBW0, Q59990, Q5TZ24, Q9FPM6, P0C870, Q29496, Q2UPB1, P34269, P33268, Q9WVK8, Q9JJS6, Q7ZUX6, P0C872, Q04799, P05183, Q08CS6, Q9CXI3, P49109, Q9JMA7	2775	36	8921	1.96458	0.737927	0.446448	0.446448
GOTERM_BP_DIRECT	GO:0043011~myeloid dendritic cell differentiation	11	0.341085	7.15805e-05	P70196, Q04721, Q64287, Q16566, B5DF45, P31266, Q9Y4K3, B6CJY5	2837	11	9044	3.18787	0.360983	0.447736	0.447736
GOTERM_BP_DIRECT	GO:0007249~canonical NF-kappaB signal transduction	17	0.527132	0.000184292	Q2TBA3, P23570, P70196, Q04861, Q28021, Q7RTR2, A2VDU3, Q9Y4K3, B6CJY5, Q6JHU9, Q8BMS9, P20749, Q9Z2F6, Q5DU56, Q9QYN5, Q92614, B5DF45	2837	23	9044	2.35626	0.684323	0.576372	0.576372
GOTERM_MF_DIRECT	GO:0051059~NF-kappaB binding	15	0.465116	0.00164411	P54731, P60901, Q9NWT6, Q04721, Q9QYN5, Q9Y6X2, Q96EY1, Q14690, Q04861, P56517, Q3MHX1, Q9QZR0	2775	22	8921	2.19189	0.967745	0.81989	0.81989
GOTERM_MF_DIRECT	GO:0042169~SH2 domain binding	12	0.372093	0.00215078	Q6P4Y6, P11362, Q9R0Z9, Q00655, Q80YS6, A2AAY5, Q9PVZ4, Q63850, Q9WVR3, O08623, Q28685, P97393	2775	16	8921	2.41108	0.988819	0.81989	0.81989
GOTERM_MF_DIRECT	GO:0051879~Hsp90 protein binding	22	0.682171	0.00256699	Q6DGG0, Q95LD9, Q14974, O15050, O95801, O94966, A6QQ71, P55012, Q32PZ3, Q9CR16, Q9QZ81, P70168, Q63850, Q9Z1Z1, Q8K3Z0, Q9DAK2, Q3ZBZ8, Q16665, O54865, P49815, Q9UBN7	2775	39	8921	1.81346	0.995319	0.81989	0.81989
GOTERM_MF_DIRECT	GO:0019905~syntaxin binding	21	0.651163	0.0030412	Q5R6Q2, P28663, O43581, Q9UNK0, Q8WVM8, Q9WTN5, Q62442, Q5T447, Q9BQS2, Q8N1B4, Q9Z1N9, O08625, P17124, P41233, Q6ZWJ1, O35587, Q5R4J5, O14662, Q5R5K4, Q921M4, O70439	2775	37	8921	1.8246	0.998265	0.81989	0.81989
GOTERM_MF_DIRECT	GO:0031072~heat shock protein binding	18	0.55814	0.00320358	Q6DGG0, P54731, Q3ZCH0, Q9Y2M2, Q16611, P49256, Q9CR16, Q5EE04, O97125, P53669, Q90593, P42859, Q9DAK2, Q96EY1, Q8CGN4, P63018	2775	30	8921	1.92886	0.998765	0.81989	0.81989
GOTERM_MF_DIRECT	GO:0004842~ubiquitin-protein transferase activity	74	2.29457	0.00353401	Q9UKT8, Q13114, Q5F4A1, D2GXS7, Q3ZCC3, Q9Y4K3, Q9QZR0, Q9Y3I1, Q9C0C9, Q8BZZ3, Q9UBS8, B5DF45, B5DF89, D3YYI7, Q96PM5, Q2TBA3, O70445, Q2Q1W2, Q9Y4X5, Q9Y4L5, Q86Y13, Q1LVZ2, Q5T447, A0AUS0, D3ZVM4, Q5VTB9, D3Z8N4, Q86YJ5, Q5FVN8, Q8CDU6, Q9Z255, Q8BH75, A4IF63, Q925F4, Q8VCK5, Q7TSL3, A2AN08, Q8BIA4, Q28FC1, F6QEU4, Q8WY64, Q7L622, P62255, B6CHA3, Q9UDY8, Q9VR91, Q60803, Q7TMY8, Q2HJ21, Q80ZI6,…	2775	179	8921	1.32901	0.999382	0.81989	0.81989
GOTERM_BP_DIRECT	GO:0007030~Golgi organization	37	1.14729	0.000714808	P98198, Q92738, Q99KY4, Q28G26, Q9H8Y8, Q8BIA4, Q78IS1, Q80TM9, O35587, Q9BVG8, O18405, Q7TMY8, Q3SZI7, A7SXK3, Q9D0F3, Q92614, Q9Z160, Q6GNT7, Q9VXE5, Q8BK63, Q8TAT6, P56962, P49256, Q8NF91, A4FV54, Q9Z1Z0, Q9VBW3, Q5R7A4, O35254, P42859, Q8R1V4, Q9ERE4, O46382, P20483, Q923S9, Q921M4, Q5ZLW3	2837	72	9044	1.63821	0.988592	1	1
GOTERM_BP_DIRECT	GO:0006915~apoptotic process	121	3.75194	0.000788168	Q6H236, P54731, Q86V86, Q61315, Q13114, Q66KB0, B9EKI3, Q9VCA2, Q5F4A1, Q5IS54, P27590, Q9ER88, F6R2G2, Q96FV9, Q91VC9, P21802, P17431, P18519, Q9QXJ1, Q8BHB0, Q5ZI78, Q8WUM4, Q92614, Q9HB75, A2RV80, P52564, Q6GLK2, Q9JMG6, A3KPW9, Q01085, Q8BWW9, Q9GM70, Q8N695, Q5R4G6, Q92843, Q6PCF7, Q6DGG0, O93310, Q9R0Z9, Q8BH75, Q5RBG4, Q6GPH4, P18461, Q9I8X3, E3SCZ8, Q7L622, Q80TM9, Q5BK09, Q9HD15, Q9H4B6,…	2837	300	9044	1.28578	0.992793	1	1
GOTERM_BP_DIRECT	GO:0043122~regulation of canonical NF-kappaB signal transduction	16	0.496124	0.00160992	P70191, Q13114, Q9JIA7, P70196, Q61382, Q3ZCC3, O08623, Q9BUZ4, Q9Y4K3, B6CJY5, P59046, Q60803, Q9Y297, B5DF45, Q9HB75, Q6DJN2	2837	24	9044	2.12525	0.999958	1	1
GOTERM_BP_DIRECT	GO:0001701~in utero embryonic development	54	1.67442	0.00161606	Q5TCZ1, Q61115, Q62720, Q9JLB4, Q61879, Q9Y4K3, P21802, P70705, Q02410, Q9CPW0, B5DF45, B5DF89, Q01968, Q13485, Q6GQX6, Q76MX4, Q9Z207, O70244, Q60HG9, Q9WVM4, Q8N5D0, P15336, Q5M819, Q07817, Q5FVR2, P69478, Q99873, Q9MYU8, Q9Z2Z6, Q9C0B0, E9Q634, Q9Z255, P41035, Q8VDD5, Q0VDN7, O35144, Q5FVG2, Q9WU42, O70546, P70196, Q9JME2, P97698, Q497B8, Q86YT6, Q62077, B6CJY5, P11362, Q04721, P0C5Y8, P43247	2837	119	9044	1.4466	0.99996	1	1
GOTERM_BP_DIRECT	GO:0006888~endoplasmic reticulum to Golgi vesicle-mediated transport	41	1.27132	0.00168395	P53621, Q9D1M0, Q8WVM8, Q63617, Q5ZIA5, Q5RBK9, Q7SXS2, Q78IS1, Q5F3X8, Q9I8E6, O35587, Q5U374, Q02357, Q5RBL6, Q6P3N5, A7SXK3, Q9D0F3, P48444, Q5R8H3, B5DF89, Q969X5, Q92734, Q5ZL74, O95487, P56962, P49256, P33947, Q8BI84, A2VE21, Q3T0T7, Q3T000, Q9Z1Z0, Q05737, P16157, P42859, Q803I2, Q8R1V4, Q96AJ9, Q642F4, Q5ZJW4, Q921M4	2837	85	9044	1.53768	0.999974	1	1
GOTERM_BP_DIRECT	GO:0009306~protein secretion	19	0.589147	0.00186384	Q4R4C9, Q63942, P81623, O24466, Q8BI84, P97798, Q99572, A4FV54, A2VE21, Q29RR0, Q9DD03, O42819, Q9C0B7, Q9UBV2, P41233, Q9I8E6, P35286, Q9ERE4, Q8N6T3	2837	31	9044	1.95386	0.999991	1	1
GOTERM_BP_DIRECT	GO:0034976~response to endoplasmic reticulum stress	29	0.899225	0.0019156	O94966, Q91X17, Q63617, P27590, Q9H8Y8, Q5RDG4, Q09499, Q9JJP9, Q99941, Q9UHB7, Q15084, Q8K3Z0, Q8BHB0, P28818, P08003, P27986, P97554, Q9BS26, Q8IUR6, Q8CHX6, Q4ZIN3, Q96ES7, P17336, Q3SZZ2, Q9Z1Z1, Q68CJ9, P49744, Q2TAL8, Q17770	2837	55	9044	1.68088	0.999994	1	1
GOTERM_BP_DIRECT	GO:0010467~gene expression	40	1.24031	0.00259398	Q12860, P62916, Q91X17, P10758, P35555, P27590, Q0GNC1, Q68Y56, Q8WZA1, Q9WVR3, Q99PP7, Q9UBY5, Q9CPW0, Q924V1, O35343, Q9CQJ4, Q00438, Q4R4S5, B5DF89, A2AVA0, Q9WU42, Q9WVQ0, P56941, Q9Z207, Q8R418, P61917, P97698, Q68DA7, Q9H2X6, P0C6B8, Q9TV36, O08586, P11362, Q4LDE5, Q8TEK3, P41969, Q9ERE4, Q9Z0R0, P63016	2837	84	9044	1.51804	1	1	1
GOTERM_CC_DIRECT	GO:0048471~perinuclear region of cytoplasm	138	4.27907	0.00319959	P54731, Q8N6S4, P98156, Q61315, P57729, Q9UPV9, O43399, P10758, Q9Z2D1, Q66HD0, Q0GNC1, Q9Y4K3, O75140, P70705, Q5RDN3, Q9EPU0, Q924V1, Q9QXJ1, P11170, O14662, A6QLR4, P49815, P27986, Q9JJA9, Q90703, Q8R418, Q9UNK0, Q8NF91, Q63ZR5, P49256, Q0MS45, Q9H6X4, P14211, D3Z8N4, Q8BWW9, P08290, P42859, Q96AJ9, Q5RA03, Q15436, Q8VI63, Q8BH75, Q5RBG4, Q28199, Q68Y56, Q8VCK5, Q5RKI1, Q08CH8, P53669, Q8BIA4,…	2902	362	9325	1.22496	0.972293	1	1
GOTERM_BP_DIRECT	GO:0043123~positive regulation of canonical NF-kappaB signal transduction	37	1.14729	0.0032189	Q99JW4, Q9NYJ8, Q8TB61, D3ZGB1, Q12802, Q3ZCC3, Q68Y56, Q63850, Q9Y4K3, Q9NS68, A8QMS7, Q99NH0, Q9UDY8, Q8K3Z0, Q9QYN5, Q8BHB0, Q9HAT8, Q9UBS8, O94827, A6QLR4, B5DF45, Q92734, P09874, Q3B8Q1, Q969V5, P70191, Q2TBA3, P70196, Q60HG7, Q9EQX9, Q02156, A2VDU3, B6CJY5, P19438, Q8VHK9, Q8R1V4, Q5R4G6	2837	77	9044	1.53184	1	1	1
GOTERM_CC_DIRECT	GO:0000139~Golgi membrane	148	4.58915	0.00387196	B9EKI3, Q28G26, Q9EQW7, A4IFD7, Q7SXS2, Q28EW0, Q58DA6, P25722, O14662, P48444, Q92179, Q9CYL5, Q92614, Q6NRQ1, O70521, O24466, P49256, A7S1L6, Q0MS45, Q5ZLF4, Q1LVZ2, Q864U8, D2HKB0, Q6P360, Q9JI67, Q96AJ9, P24409, Q5RCU3, Q8NFA0, Q4R4C9, Q15436, Q9UIJ5, Q8TB61, Q90419, Q8WVM8, P58158, Q91WD0, B2RQR8, Q7TMY8, Q5R5F2, Q9D0F3, P47736, Q6GNT7, Q5R6Q2, Q6GMK0, Q9UBM8, Q9JME2, Q91618, Q9H3P7, Q62074,…	2902	393	9325	1.2101	0.986978	1	1
GOTERM_BP_DIRECT	GO:0022008~neurogenesis	26	0.806202	0.00447289	Q9UPV9, Q2LE78, Q5RBG4, Q8K2J9, Q9BUX1, Q9QYP2, P13010, Q03468, O54941, Q00438, P48800, P09759, P56941, Q9NQX0, B7ZCC9, A9JRD8, Q8IVL1, Q2PZL6, Q80TN7, Q6V0I7, P42859, D4ACX8, Q3UZD5, Q9UET6, Q8CBF3, P97360	2837	50	9044	1.65769	1	1	1
GOTERM_BP_DIRECT	GO:0032481~positive regulation of type I interferon production	12	0.372093	0.00471953	P23570, Q13114, P70196, Q91YN5, Q00655, Q60803, O00571, Q80VY9, B5DF45, Q9Y4K3, A7SLZ2, B6CJY5	2837	17	9044	2.25026	1	1	1
GOTERM_BP_DIRECT	GO:0042421~norepinephrine biosynthetic process	7	0.217054	0.00485147	Q98ST7, P70705, Q05754, Q5TZ24, Q6UVY6, Q08CS6, Q9CXI3	2837	7	9044	3.18787	1	1	1
GOTERM_CC_DIRECT	GO:0098802~plasma membrane signaling receptor complex	10	0.310078	0.005266	P70191, Q13114, P70196, Q60803, Q61382, Q3ZCC3, B5DF45, Q9BUZ4, Q9Y4K3, B6CJY5	2902	13	9325	2.47177	0.997283	1	1
GOTERM_BP_DIRECT	GO:0051865~protein autoubiquitination	25	0.775194	0.00529848	Q5RFG8, Q2Q1W2, P70196, Q9NS91, Q8BH75, Q9CR50, Q9Y4L5, Q6NYK8, Q9Y4K3, Q6NRD3, B6CJY5, D3ZVM4, F6QEU4, Q5VTB9, E7FAM5, Q5BIM8, Q9NQC1, Q80ZI6, Q1PRL4, O95628, B5DF45, B5DF89, Q91YT2, Q96PM5	2837	48	9044	1.66035	1	1	1
GOTERM_BP_DIRECT	GO:0046579~positive regulation of Ras protein signal transduction	10	0.310078	0.00558691	P42335, Q04721, P92177, P28818, P18475, G5EFD2, Q8MVR1	2837	13	9044	2.45221	1	1	1
GOTERM_CC_DIRECT	GO:0009898~cytoplasmic side of plasma membrane	22	0.682171	0.00563404	P70191, Q9D5V6, Q13114, P70196, O43312, Q61879, P29074, Q8QGW7, Q9Y4K3, Q5SW96, O08586, P35282, P16157, Q8VDD5, Q96AC1, P60484, Q02357, Q60803, Q6GL11, Q96EY1, B5DF45, Q9NQC7	2902	41	9325	1.72421	0.998204	1	1
GOTERM_BP_DIRECT	GO:0070498~interleukin-1-mediated signaling pathway	8	0.248062	0.00564224	Q5F3L1, P70196, P10894, Q3ZCC3, B5DF45, A2VDU3, Q9Y4K3, B6CJY5	2837	9	9044	2.83367	1	1	1
GOTERM_CC_DIRECT	GO:0005802~trans-Golgi network	58	1.79845	0.00573144	P98198, P57729, Q28G26, Q7SXS2, Q9BUX1, Q2TBS4, Q5F415, P70705, P70704, A4D1B5, O14662, Q92179, Q92614, Q01968, D3ZZL9, P28799, Q92805, Q9D4P0, Q9UNK0, Q6AY20, Q8N4B1, D3Z8N4, Q86YJ5, Q9BZH6, Q5R7A4, Q9FFU6, P24409, Q923S9, Q9ESE1, Q9UBH6, P35555, Q91WD0, Q8VCK5, P35282, B2RQR8, O08654, P35286, O88199, Q8K135, Q5R6Q2, O77735, Q2HJ40, Q6DFF6, Q6DID7, Q29611, Q9BSU1, Q9TV36, Q5XJK1, Q9DD03, O82201,…	2902	137	9325	1.36038	0.998391	1	1
GOTERM_CC_DIRECT	GO:0005789~endoplasmic reticulum membrane	204	6.32558	0.00654467	Q5TZ24, Q28G26, Q5M8U1, Q7TSN4, A2VDZ9, P40682, Q9Y394, Q05609, A2RV80, Q91VS7, Q2LAM0, P49256, Q0MS45, Q5ZLF4, Q86TL2, Q6P360, Q6TAW2, Q3EBF7, Q96AJ9, P24409, Q09081, Q68F37, P24643, Q15436, Q90419, Q8WVM8, Q641S4, Q54IA4, Q8MIQ9, Q5TZ07, Q9BQE4, O35704, A7SLZ2, Q6P1A2, Q5U4T9, Q6Y288, Q91618, Q6DID7, Q29611, Q9HCG7, Q2KIA4, Q0IHF9, Q9UBV2, C3ZWH9, Q04721, Q9DC29, Q6V7K3, P60522, Q642F4, Q31125,…	2902	565	9325	1.1602	0.999356	1	1
GOTERM_CC_DIRECT	GO:0016020~membrane	874	27.1008	0.0088501	Q8R5M3, Q96KP1, Q5M8U1, P40682, Q8BHB0, P85118, Q2Q421, P28799, Q6GNV7, Q8R5L3, Q10651, P30876, Q9UGM3, P70097, O70244, O97504, Q6ESG1, Q7ZW25, Q80TN7, Q8VHE0, Q3ZBX1, A2A9C3, Q6TAW2, Q9Y283, Q6DIV6, Q9D4W2, A3KQV2, Q28199, Q64487, Q5U3Q6, Q6TLI7, Q80TM9, Q96P65, Q96N23, Q5IS35, Q7TNS2, Q6GNT7, Q6P1A2, Q9C004, Q5HZE0, Q91618, Q62074, Q9NQX5, Q9HCG7, Q8C206, O82201, Q21565, Q5XIU9, Q1HQF8, Q9SCN0,…	2902	2650	9325	1.05978	0.999952	1	1
GOTERM_CC_DIRECT	GO:0005793~endoplasmic reticulum-Golgi intermediate compartment	25	0.775194	0.00899666	Q5VYK3, Q5R8Z6, Q78IS1, Q15084, Q90593, Q9I8E6, O35587, O18405, Q6P3N5, A7SXK3, Q9D0F3, Q92614, Q969X5, Q6GMK0, P56962, Q8R418, P49256, Q9BS26, P97698, A2VE21, Q9JKM7, Q9W735, Q5R6G8, Q8R1V4, Q5ZJW4	2902	50	9325	1.60665	0.999959	1	1
GOTERM_BP_DIRECT	GO:0000209~protein polyubiquitination	53	1.64341	0.00955422	Q13951, D2GXS7, E1B7Q7, Q6NYK8, Q9Y4K3, Q8R3Y8, Q8BZZ3, Q9QZN1, Q9UBS8, B5DF45, B5DF89, D3YYI7, Q2Q1W2, Q9Y4X5, Q9V4M2, Q86Y13, D3ZVM4, Q9Z0Z3, Q6P2Y2, Q5RFG8, Q9UJT9, O94885, Q8CDU6, Q9Z255, Q8BH75, A4IF63, Q925F4, Q28FC1, Q2VJ60, Q9P2P5, F6QEU4, P62255, Q5BIM8, Q9Y6I7, Q7TMY8, Q9HAT8, Q9NQC1, Q80ZI6, P25867, Q9Y297, Q6NW85, Q969V5, Q5ZHY5, P70196, Q80U95, E7FAM5, Q7TPV2, Q9Y385, A4FUD4, Q1PRL4,…	2837	125	9044	1.35166	1	1	1
GOTERM_CC_DIRECT	GO:0055037~recycling endosome	37	1.14729	0.00966687	Q15811, Q5ZKA6, Q5SW96, Q8C8R3, Q9JM13, Q80TM9, P35286, Q9UGQ2, B0FYY4, P83510, O94868, A8E7C5, O70439, Q96JG6, P61227, E9PV86, Q5R6Q2, P51792, Q5ZLD7, Q9UNK0, Q9SMQ6, Q2HJ40, Q01484, B2RPY5, Q96H20, Q8N4B1, Q29611, Q8N1B4, Q5TYV4, O75154, O43747, Q9DD03, Q5R7A4, Q5R7A7, P24409, Q9ULV0	2902	82	9325	1.4499	0.999981	1	1
GOTERM_MF_DIRECT	GO:0005112~Notch binding	14	0.434109	0.00997034	Q5T1H1, Q9WU42, Q63722, Q90Y54, Q9NWT6, Q04721, Q5R7R9, A2RUV0, B5DF89, P10079, Q9BUX1	2775	23	8921	1.95682	1	1	1
GOTERM_BP_DIRECT	GO:0035329~hippo signaling	11	0.341085	0.00998316	Q9HAU0, Q6V0I7, O95835, Q9H4B6, D4ACX8, Q2PZL6, Q2EJA0, Q13188, P28347, Q8BPB0	2837	16	9044	2.19166	1	1	1
GOTERM_BP_DIRECT	GO:0006986~response to unfolded protein	17	0.527132	0.010032	Q6NYI0, P55145, Q91X17, P97554, Q9BS26, Q8IUR6, P27590, Q09499, Q9BUX1, Q9Z1Z1, Q68CJ9, Q6TAW2, Q5ZI13, Q925U4, P49744, O89114, Q0IJ33	2837	30	9044	1.80646	1	1	1
GOTERM_BP_DIRECT	GO:0070986~left/right axis specification	10	0.310078	0.0113122	Q6PGV1, Q04721, Q9MYU8, P97698, Q3SXY8, Q5FVG2	2837	14	9044	2.27705	1	1	1
GOTERM_BP_DIRECT	GO:0045672~positive regulation of osteoclast differentiation	10	0.310078	0.0113122	P70196, Q04721, O35177, B8JK39, B5DF45, Q9Y4K3, B6CJY5	2837	14	9044	2.27705	1	1	1
GOTERM_BP_DIRECT	GO:0032456~endocytic recycling	24	0.744186	0.0118433	Q5R6Q2, Q8R5L3, Q5ZLD7, Q9SMQ6, Q5ZKA6, Q3UHD6, A4FV54, Q5U211, Q91YJ2, Q96H20, Q8N1B4, O75154, Q9ULJ7, Q9DD03, O42819, O88902, Q80X08, P35286, Q96AJ9, O14662, Q39571, Q0V8S0, Q96JG6, P42566	2837	48	9044	1.59394	1	1	1
GOTERM_CC_DIRECT	GO:0005794~Golgi apparatus	230	7.13178	0.0118659	Q61315, Q28G26, Q5RF08, Q9UPN3, P21802, O14662, P49815, B5DF89, Q9HB75, P28799, Q13367, Q12955, Q8NF91, P49256, O70244, Q9Y4L5, Q5ZLF4, Q54VH7, A4FUB8, Q9FFU6, P42859, Q96AJ9, P24409, Q8BMK0, Q5ZLW3, O43896, Q90419, Q6ZQ11, Q91WD0, Q641S4, Q8VCK5, Q8BIA4, Q8BJ34, Q6GNT7, Q5R6Q2, P56941, P23780, Q9SMQ6, Q91618, Q9JME2, P97698, Q9BXB4, Q6DID7, Q29611, P51810, O82201, Q9DC29, P24628, O35254, Q9SCN0,…	2902	651	9325	1.13527	0.999998	1	1
GOTERM_BP_DIRECT	GO:0007165~signal transduction	156	4.83721	0.012191	P13908, Q13114, P55145, Q9UN19, Q96FV9, P70426, Q63HM9, Q5QD04, Q9Y4C0, Q59E83, Q9UBS8, P25722, Q13480, Q05609, Q8IWB9, P27986, Q9HB75, O15516, O54967, Q9JJA9, J3S6Y1, P28799, B0JZG0, P58308, P52564, Q8BH88, Q8BK63, B7ZCC9, Q12955, Q63ZR5, O96019, Q5QD09, Q01484, O00311, F4JTP5, P58307, Q5QD13, Q8BWW9, Q8BMS9, Q5SRX1, Q15399, Q5QD11, Q7Z6B7, Q8VI63, Q9R0Z9, O70597, P34147, Q04861, Q5U3Q6, Q99986,…	2837	425	9044	1.17014	1	1	1
GOTERM_MF_DIRECT	GO:0004500~dopamine beta-monooxygenase activity	6	0.186047	0.0128964	Q98ST7, Q05754, Q5TZ24, Q6UVY6, Q08CS6, Q9CXI3	2775	6	8921	3.21477	1	1	1
GOTERM_MF_DIRECT	GO:0098640~integrin binding involved in cell-matrix adhesion	6	0.186047	0.0128964	Q13797, Q4LDE5, B0FYY4, B8JK39, P0C6B8, A2AVA0	2775	6	8921	3.21477	1	1	1
GOTERM_MF_DIRECT	GO:0050649~testosterone 6-beta-hydroxylase activity	6	0.186047	0.0128964	P05183, Q29496, P33268, Q9JMA7	2775	6	8921	3.21477	1	1	1
GOTERM_MF_DIRECT	GO:0051019~mitogen-activated protein kinase binding	8	0.248062	0.0130539	Q05915, P28562, O54992, P49138, Q5EE04, P13466, Q9WUU8, Q14596	2775	10	8921	2.57182	1	1	1
GOTERM_BP_DIRECT	GO:0061073~ciliary body morphogenesis	6	0.186047	0.0134114	Q63722, Q04721, Q64259	2837	6	9044	3.18787	1	1	1
GOTERM_BP_DIRECT	GO:0002437~inflammatory response to antigenic stimulus	6	0.186047	0.0134114	Q04721, Q5R5U3, P31266	2837	6	9044	3.18787	1	1	1
GOTERM_BP_DIRECT	GO:0070989~oxidative demethylation	6	0.186047	0.0134114	P05183, Q29496, P33268, Q9JMA7	2837	6	9044	3.18787	1	1	1
GOTERM_BP_DIRECT	GO:0042420~dopamine catabolic process	6	0.186047	0.0134114	Q98ST7, Q05754, Q5TZ24, Q6UVY6, Q08CS6, Q9CXI3	2837	6	9044	3.18787	1	1	1
GOTERM_BP_DIRECT	GO:0002315~marginal zone B cell differentiation	6	0.186047	0.0134114	Q04721, P20749, Q9Z2F6	2837	6	9044	3.18787	1	1	1
GOTERM_BP_DIRECT	GO:0042088~T-helper 1 type immune response	6	0.186047	0.0134114	P70196, P20749, Q9Z2F6, B5DF45, Q9Y4K3, B6CJY5	2837	6	9044	3.18787	1	1	1
GOTERM_BP_DIRECT	GO:0006589~octopamine biosynthetic process	6	0.186047	0.0134114	Q98ST7, Q05754, Q5TZ24, Q6UVY6, Q08CS6, Q9CXI3	2837	6	9044	3.18787	1	1	1
GOTERM_BP_DIRECT	GO:0045087~innate immune response	77	2.3876	0.0136328	P34528, Q13114, Q91YN5, Q16348, Q8IY21, F6R2G2, P27590, P25291, Q767K6, Q9Y6K5, Q3ZCC3, Q9Y4K3, A6QQL0, Q99NH0, Q9QZ15, Q8K3Z0, Q8BHB0, C6FG12, B5DF45, Q8WUQ7, Q6GQX6, Q3B8Q1, Q2TBA3, P21180, Q68F72, Q9UGM3, O70165, O95801, Q9Z0Z3, Q61093, Q8NFQ6, Q8CHN8, O94919, Q15399, Q53HC0, Q8IWZ3, Q288C4, Q6R5N8, Q2T9S3, Q91X17, Q5RBG4, Q04861, Q68Y56, Q9BUZ4, A8QMS7, P13010, Q9UDY8, Q00655, Q9QYN5, Q60803,…	2837	195	9044	1.2588	1	1	1
GOTERM_BP_DIRECT	GO:0001709~cell fate determination	8	0.248062	0.0137184	Q63722, Q61115, Q04721, O35595, P63016	2837	10	9044	2.5503	1	1	1
GOTERM_BP_DIRECT	GO:0006959~humoral immune response	8	0.248062	0.0137184	P09917, Q04721, A4UTP7, P31266, P48999	2837	10	9044	2.5503	1	1	1
GOTERM_BP_DIRECT	GO:0046330~positive regulation of JNK cascade	23	0.713178	0.0140406	B0JZG0, Q91ZT5, Q8K4T5, Q69ZU8, P10894, Q61382, O00560, Q3ZCC3, Q68Y56, Q9H2X6, Q6NRD3, Q9BUZ4, Q54HW1, B6CJY5, Q9NS68, Q9BSW2, Q8BMS9, Q8K3Z0, Q8BHB0, P83510, Q6NS57, Q13188, Q91VY9	2837	46	9044	1.59394	1	1	1
GOTERM_BP_DIRECT	GO:0042981~regulation of apoptotic process	45	1.39535	0.0140585	Q13114, Q8TC84, F6R2G2, Q3ZCC3, Q7TSL3, Q9BUZ4, Q9Y4K3, P18337, Q8C8R3, Q9Y4A5, Q9HD15, Q9UDY8, Q9Z2F6, Q8K3Z0, Q9QYN5, Q8BHB0, Q60803, Q5ZI78, B5DF45, Q9I8I2, Q9JJA7, P70191, Q2TBA3, Q5U318, P70196, A3KPW9, Q8AVC1, O96019, O08815, Q61382, Q9Y2D1, Q9C000, B6CJY5, Q07817, Q9Z0Z3, A4IH17, P20749, Q9UJX0, Q07812, A4QNN3, Q9NPF5, Q2TAL8, Q92843, Q6DJN2	2837	105	9044	1.36623	1	1	1
GOTERM_BP_DIRECT	GO:0032525~somite rostral/caudal axis specification	7	0.217054	0.0142369	O70546, O08574, Q9MYU8, Q5FVG2, Q13485, P80206	2837	8	9044	2.78939	1	1	1
GOTERM_BP_DIRECT	GO:0072015~podocyte development	7	0.217054	0.0142369	Q63722, Q9WVQ1, Q04721, E9Q634	2837	8	9044	2.78939	1	1	1
GOTERM_BP_DIRECT	GO:0035622~intrahepatic bile duct development	7	0.217054	0.0142369	Q90Y54, Q99KY4, Q04721, Q58EN8	2837	8	9044	2.78939	1	1	1
GOTERM_BP_DIRECT	GO:0047496~vesicle transport along microtubule	7	0.217054	0.0142369	Q9UPV9, P42859, Q6DK98, Q86X02, Q29611, Q8SWR2	2837	8	9044	2.78939	1	1	1
GOTERM_BP_DIRECT	GO:0008543~fibroblast growth factor receptor signaling pathway	26	0.806202	0.0149003	O88182, P18461, Q5D0X0, Q96L93, Q86PM4, Q9I8X3, P21802, F6QEU4, P48804, Q07889, A2AKX3, Q9Z0W1, P48800, Q9ESL9, Q2Q1W2, Q0IH87, Q9NP95, Q2PZL6, Q03142, D3ZVM4, P11362, E7FAM5, Q5U2U2, Q6V0I7, P22607, Q1PRL4	2837	54	9044	1.5349	1	1	1
GOTERM_CC_DIRECT	GO:0030426~growth cone	34	1.05426	0.0155087	B0V2N1, P53621, Q61315, Q61879, P10758, Q28199, O08875, F1M3L7, P18519, Q9QXJ1, P28818, Q9UL62, A2AKX3, Q9Z0W1, O35867, O54967, F1NY98, P80206, Q5BKC9, Q9D5V6, Q5T1M5, Q8R418, A2AD83, Q0MS45, P97798, Q54G21, Q9P202, P60881, P0C5Y8, Q7SXN4, Q9QX29, Q9ESI7, Q13332, Q5RA03	2902	76	9325	1.43753	1	1	1
GOTERM_MF_DIRECT	GO:0030276~clathrin binding	14	0.434109	0.0156469	Q14677, O43581, Q13367, Q99KY4, O95208, Q9BQS2, Q5SW96, O08625, Q5SRX1, Q9QX29, Q5R4J5, Q9UL62, Q9H2B2, Q9Y6B7	2775	24	8921	1.87529	1	1	1
GOTERM_MF_DIRECT	GO:0004725~protein tyrosine phosphatase activity	25	0.775194	0.0158263	Q86V88, Q17QM8, B0V2N1, Q8K4T5, A7MBJ4, Q13615, P28562, P29074, Q64487, Q99502, Q641Z2, Q02256, P23468, Q86BN8, O13016, Q76I76, Q6XPS3, P18433, P16621, O08586, O88902, P60484, P20483, Q6NT99, Q13332	2775	52	8921	1.54556	1	1	1
GOTERM_CC_DIRECT	GO:0005871~kinesin complex	18	0.55814	0.0163387	Q6ZMV9, O43896, Q29RT6, Q9EQW7, Q9GYZ0, Q96L93, Q9WV04, Q9D2Z8, Q9NSK0, Q7Z494, D3YXS5, Q9QXL2, Q9BVG8, P46871, Q6DK98, P46822	2902	34	9325	1.70116	1	1	1
GOTERM_BP_DIRECT	GO:0060041~retina development in camera-type eye	20	0.620155	0.0173259	Q6PGV1, Q61315, Q8JHF4, Q9WU45, Q61879, P07949, Q8UUZ1, P11047, Q58DS6, P51788, Q9TTF0, O08875, A1L252, Q5BK09, Q07812, Q9ESI7, Q9JJZ8, P63016, Q9DBR1, P07742	2837	39	9044	1.63481	1	1	1
GOTERM_BP_DIRECT	GO:0010718~positive regulation of epithelial to mesenchymal transition	11	0.341085	0.0175026	Q80YA8, Q13009, Q96AC1, O46564, O00560, Q91574, Q9H4G4, Q9CYL5, Q8UW76, Q13485, P22105	2837	17	9044	2.06274	1	1	1
GOTERM_BP_DIRECT	GO:0032743~positive regulation of interleukin-2 production	11	0.341085	0.0175026	Q2TBA3, P00491, P70196, Q9UDY8, Q64287, B5DF45, A2VDU3, Q8BZM1, Q9Y4K3, B6CJY5, Q01196	2837	17	9044	2.06274	1	1	1
GOTERM_BP_DIRECT	GO:0010634~positive regulation of epithelial cell migration	11	0.341085	0.0175026	Q9MYU8, Q62077, Q16665, Q5FVG2, Q02156, Q9H4G4, Q9CYL5, Q9R1S8, Q9UBN7, P97393	2837	17	9044	2.06274	1	1	1
GOTERM_BP_DIRECT	GO:0007411~axon guidance	51	1.5814	0.0176999	P48031, B0V2N1, Q12860, Q8N8S7, O18334, Q61879, P07949, Q28199, P11047, P52951, P70208, P21802, A2AJ76, Q9Y4C0, Q9QXJ1, Q7TPD3, Q07889, E1C8P7, O60462, P23468, Q9Z0W1, Q13485, D3ZTD8, F1NY98, P80206, P09759, Q60675, A6NNA5, A0JP86, O73612, Q92626, Q9NHV9, P97798, Q00174, P16621, Q28685, A2CG49, Q8AV58, Q04721, P41164, B8VIW9, P92177, Q8NDA2, P63016, Q13332, P29318, Q8CBF3	2837	123	9044	1.3218	1	1	1
GOTERM_BP_DIRECT	GO:0051091~positive regulation of DNA-binding transcription factor activity	18	0.55814	0.0177118	P70191, P70196, P45481, Q8TC84, Q8BH75, O93274, Q9H2X6, P51532, P15336, Q9Y4K3, O75581, O08586, Q5VTB9, P60484, Q9ULV1, Q5ZJ69, Q13188	2837	34	9044	1.6877	1	1	1
GOTERM_BP_DIRECT	GO:0072659~protein localization to plasma membrane	38	1.17829	0.0178613	Q61115, Q15436, Q99KY4, Q9D1M0, Q8JHF4, Q9UIJ5, Q9WV92, Q7TSN4, Q29RR0, Q3UFK8, Q8TEU7, O75581, Q8C8R3, P35286, Q6VY07, Q02357, P83510, A6QLR4, O61491, Q63942, Q12955, Q3SYV5, A4FV54, Q01484, Q28021, Q5R5S1, Q29611, O42819, Q9DD03, P19438, P16157, P59267, D4ACX8, P24409, E9Q6P5, Q80XP9, Q54TR1	2837	87	9044	1.3924	1	1	1
GOTERM_MF_DIRECT	GO:0020037~heme binding	33	1.02326	0.018001	Q9DBW0, P70085, Q59990, Q3UQ28, Q07973, Q924V1, A1KZ92, O54865, Q6TMK4, Q9JMA7, Q90703, Q92626, P70097, Q2LAM0, O73853, Q9FPM6, Q63185, Q29496, Q2UPB1, P33268, P17336, P13498, P12394, Q9WVK8, Q5XIU9, Q9DC29, Q61093, A4IGL7, Q8R0V5, P05183, A6QR44	2775	74	8921	1.43362	1	1	1
GOTERM_CC_DIRECT	GO:0030027~lamellipodium	42	1.30233	0.018797	Q15811, Q91ZT5, Q61315, Q8N8S7, Q61879, Q6ZV73, Q13459, Q96N96, Q9WVR3, P53669, O95198, P23508, Q8VDD5, Q6A028, P35286, P63142, Q9QXJ1, B0FYY4, O94827, A6QLR4, O94929, O35867, Q9EPH8, Q0IH24, Q14517, Q8VCX6, Q8VI36, O00571, Q62077, Q6NRD3, Q28685, Q9DD03, Q3SWY2, Q8BWW9, P60881, O08560, O35177, P0C5Y8, Q8IZE3, Q9HD67, Q09081, Q5RA03	2902	99	9325	1.36322	1	1	1
GOTERM_BP_DIRECT	GO:0007613~memory	21	0.651163	0.0197759	P10894, P36544, Q68ED2, P70445, S4R2P9, O08586, A2CG49, P0C7T6, P63079, Q05754, Q9BYJ9, P23978, P53708, O54701, O15146, Q96RK0, P97292, Q9H2B2, Q96JI7, P06213	2837	42	9044	1.59394	1	1	1
GOTERM_CC_DIRECT	GO:0005938~cell cortex	44	1.36434	0.0202258	P53365, Q61315, Q8VDU0, Q9UPV9, Q61879, Q13459, O95876, A0M8T5, Q28970, P33277, P81274, Q12802, Q3ZCC3, Q68ED2, P13466, Q5U3Q6, Q9Y4K3, P21802, Q96RW7, Q8VDD5, A2AJ76, Q96AC1, D3YXG0, F1M3L7, Q23979, B5DF45, Q8MQW8, P70196, A4IF97, Q0MS45, Q8VI36, E9Q8I9, P50146, B6CJY5, A1Z6E0, P60881, Q9NZ56, O35177, Q9HD67, O94915, Q9JK84, Q8BMK0, Q8MVR1, Q6DJN2	2902	105	9325	1.34653	1	1	1
GOTERM_BP_DIRECT	GO:0042026~protein refolding	10	0.310078	0.020489	Q8WW22, Q3ZCH0, Q2HJ94, Q90593, P06582, P06581, O97125, P18687, P63018	2837	15	9044	2.12525	1	1	1
GOTERM_BP_DIRECT	GO:0031663~lipopolysaccharide-mediated signaling pathway	10	0.310078	0.020489	Q2TBA3, P70196, Q9UDY8, Q9QYN5, Q3ZCC3, Q02156, B5DF45, Q9Y4K3, Q6DJN2, B6CJY5	2837	15	9044	2.12525	1	1	1
GOTERM_CC_DIRECT	GO:0005886~plasma membrane	692	21.4574	0.0208592	Q92738, Q8R5M3, B4LZT9, P27590, Q8NBS3, A2VD93, Q96KP1, Q49LS8, P48050, A2VDZ9, P21802, P18519, Q8BHB0, Q9UL62, Q63ZI0, Q2Q421, P28799, Q9UGM6, B0JZG0, Q969K4, Q9UGM3, O24466, P70097, Q12955, A2AD83, O95208, P49256, O70244, O97504, O46037, Q3UZV7, Q9PVZ4, Q5IS61, P50146, P15388, O35114, O35595, E9Q6P5, Q8N695, Q93YS4, Q87PP5, O75923, Q29042, Q9NR82, Q90419, Q28199, Q641S4, Q68Y56, O93274, Q5U3Q6,…	2902	2097	9325	1.06037	1	1	1
GOTERM_BP_DIRECT	GO:0007157~heterophilic cell-cell adhesion via plasma membrane cell adhesion molecules	22	0.682171	0.0221939	Q63722, Q80V70, Q80YA8, Q91X17, Q9QX82, P27590, Q8N2E2, Q2PZL6, Q64487, P18337, Q96RW7, P42201, Q04721, Q6V0I7, D3YXG0, D4ACX8, P48733, P23468, A2RUV0	2837	45	9044	1.55852	1	1	1
GOTERM_CC_DIRECT	GO:0005769~early endosome	73	2.26357	0.0232456	P57769, Q6PGV1, P57729, Q5VYK3, Q9UPV9, P07949, Q91YJ2, Q96L93, O75581, Q9CPW0, P11170, Q9UGQ2, O13016, Q01968, Q8TBP0, P51792, Q5R7Q3, Q10651, Q13367, Q6ZMI0, Q9UNK0, Q6BU76, Q2LC84, Q01484, Q5U211, Q8N4B1, Q5TYV4, Q7ZVM1, Q921W0, Q5R7A4, Q6NRZ1, P42859, Q5R7A7, Q6IQ20, Q5RCU3, O75923, O75204, Q5ZKA6, Q68Y56, Q969F9, Q5SW96, P35282, Q8C8R3, Q9JM13, Q80TM9, Q80X08, Q0V8S0, A8E7C5, P47736, O70439,…	2902	189	9325	1.24112	1	1	1
GOTERM_BP_DIRECT	GO:0034142~toll-like receptor 4 signaling pathway	9	0.27907	0.0238703	A8QMS7, Q13114, P70196, Q60803, Q68Y56, B5DF45, A2VDU3, Q9Y4K3, B6CJY5	2837	13	9044	2.20699	1	1	1
GOTERM_BP_DIRECT	GO:0048675~axon extension	12	0.372093	0.0238791	O08875, Q05546, Q15319, Q9ESI7, Q8IYT8, Q8MQW8, P53669, P08510, Q96JI7, P16621, D3ZTD8, P46822	2837	20	9044	1.91272	1	1	1
GOTERM_BP_DIRECT	GO:0006906~vesicle fusion	12	0.372093	0.0238791	Q5R6Q2, O75923, P56962, O43581, Q9UNK0, Q5RBL6, O14662, Q9R0C8, Q62442, O70439, Q5ZL74, Q9H2B2	2837	20	9044	1.91272	1	1	1
GOTERM_BP_DIRECT	GO:0000082~G1/S transition of mitotic cell cycle	18	0.55814	0.0245785	Q2Q1W2, O95835, P39949, O00311, D3ZVM4, F6QEU4, Q9Z0Z3, P46529, E7FAM5, P63074, Q8R496, Q64261, P43450, Q86T82, Q1PRL4, Q9WVF7, P63018	2837	35	9044	1.63948	1	1	1
GOTERM_BP_DIRECT	GO:0007156~homophilic cell adhesion via plasma membrane adhesion molecules	30	0.930233	0.0260382	E9PZ19, B0V2N1, Q6WYY1, P07949, B8V7Q1, Q96RW7, Q9QYP2, A2AJ76, P13590, D3YXG0, Q58EX2, Q7TPD3, E1C8P7, P23468, F1NY98, Q14517, Q9Y6N7, Q2PZL6, P12024, Q9QY40, D3ZB51, Q8AV58, Q9VBW3, Q6V0I7, O35136, D4ACX8, O15146, Q6V4S5, Q8NDA2, Q13332	2837	67	9044	1.42741	1	1	1
GOTERM_BP_DIRECT	GO:0006886~intracellular protein transport	69	2.13953	0.0262615	P53365, Q5R613, P57729, Q9EQW7, Q28970, P51824, A8WG21, Q8BHJ9, Q91YE6, Q02410, Q5F3X8, Q9I8E6, Q5RA31, O14662, A7SXK3, P48444, Q9JJA9, Q63942, Q8R5L3, O95487, Q13367, Q9D4P0, P56962, Q9UNK0, Q5TYV4, Q9USM7, Q8BTY8, Q9BZH6, Q96AJ9, Q567Y6, P53621, Q15436, P28663, O18334, Q58EN8, Q8WVM8, Q5ZIA5, Q8VHQ7, P70168, P51644, Q78IS1, P35282, O35587, Q8WV41, Q39571, Q5R5F2, Q5R8H3, Q9Z0W1, O70439, Q5R6Q2,…	2837	177	9044	1.24273	1	1	1
GOTERM_BP_DIRECT	GO:0007034~vacuolar transport	8	0.248062	0.0275862	Q6PGV1, Q921W0, Q5RDY2, Q7ZVB1, Q6GL11, Q6NXD2, Q5TYV4, Q7ZW25	2837	11	9044	2.31845	1	1	1
GOTERM_BP_DIRECT	GO:0002011~morphogenesis of an epithelial sheet	8	0.248062	0.0275862	Q63722, Q8JHF4, Q04721, Q8IWW6, Q28685	2837	11	9044	2.31845	1	1	1
GOTERM_BP_DIRECT	GO:0032735~positive regulation of interleukin-12 production	8	0.248062	0.0275862	P23570, P70196, Q8K3Z0, Q00655, Q68Y56, B5DF45, Q9Y4K3, B6CJY5	2837	11	9044	2.31845	1	1	1
GOTERM_CC_DIRECT	GO:0000785~chromatin	100	3.10078	0.027716	O15360, P29375, Q969T9, O00268, P52951, Q99PP7, Q9HAN9, Q9EPU0, A2BH40, P23787, Q9Y6X2, O15516, Q13485, Q9UPW0, Q9CZV2, Q9UMQ3, Q8NB91, Q96DY7, O96019, Q7ZZY3, Q54G21, Q02447, Q7TQA3, Q15270, O35870, Q5ZIQ3, Q14582, O93309, Q15319, Q9Z255, Q8TC84, Q5RBG4, Q9H4S2, Q01196, Q99986, Q96GM5, Q01105, Q6P9P0, Q9NVI1, O54941, Q6GL75, Q96RK0, Q2LAE1, P09874, P23246, Q4QR88, Q5R4D4, Q9WU42, Q15723, A6NNA5,…	2902	270	9325	1.19011	1	1	1
GOTERM_MF_DIRECT	GO:0043531~ADP binding	15	0.465116	0.0281136	Q61879, Q13459, Q8YTC2, P80021, Q3T0P6, Q8NEV4, Q91WG5, P10860, Q8VDD5, Q8K3Z0, Q91X83, Q92614, P63018, P43247	2775	28	8921	1.7222	1	1	1
GOTERM_CC_DIRECT	GO:0031201~SNARE complex	15	0.465116	0.0282365	Q5R6Q2, P56962, Q9UNK0, Q91YJ2, Q62442, P17124, P60881, Q96AJ9, Q5RBL6, O14662, Q5R5K4, Q5ZJW4, Q92777, O70439, Q5ZL74	2902	28	9325	1.72141	1	1	1
GOTERM_BP_DIRECT	GO:0045663~positive regulation of myoblast differentiation	11	0.341085	0.0284791	E9Q7E2, Q9NWT6, Q96GM5, A4UTP7, O96019, Q5RBG4, Q80WG5, A2BH40, O54941, P51532, P62325	2837	18	9044	1.94815	1	1	1
GOTERM_CC_DIRECT	GO:0005790~smooth endoplasmic reticulum	7	0.217054	0.0302218	P14211, O08807, Q63617, Q66HD0, P08003, Q15147, Q9HCG7	2902	9	9325	2.49923	1	1	1
GOTERM_MF_DIRECT	GO:0035064~methylated histone binding	24	0.744186	0.031138	Q8VDS3, Q9D8Y8, P05205, P29375, E1C2V1, Q497B8, Q6C5V7, P0C870, Q32N90, Q9QXV1, P70399, Q8R5C8, Q9QXV3, Q96ES7, B6CHA3, Q8IZD2, Q5ZMS6, P0C872, Q504Y3, Q9DB85, Q498M4, Q9DBY5, Q6ZQK0, P42695	2775	52	8921	1.48374	1	1	1
GOTERM_MF_DIRECT	GO:0031593~polyubiquitin modification-dependent protein binding	16	0.496124	0.0325616	Q08CH3, A3KPW9, Q9NS91, Q3SZY7, Q86Y13, Q9WUU8, Q9JJP9, A4IH17, Q8VHH5, Q92890, Q29RK4, Q7TPV2, A6QLR3, P23787, Q9UBN7, P42566	2775	31	8921	1.65924	1	1	1
GOTERM_MF_DIRECT	GO:0016712~oxidoreductase activity, acting on paired donors, with incorporation or reduction of molecular oxygen, reduced flavin or flavoprotein as one donor, and incorporation of one atom of oxygen	6	0.186047	0.0335712	P05183, Q29496, P33268, Q9JMA7	2775	7	8921	2.75552	1	1	1
GOTERM_MF_DIRECT	GO:0019209~kinase activator activity	6	0.186047	0.0335712	Q2TBA3, Q9UDY8, Q9QYN5, P27986, Q8BPB0	2775	7	8921	2.75552	1	1	1
GOTERM_MF_DIRECT	GO:0043548~phosphatidylinositol 3-kinase binding	6	0.186047	0.0335712	Q6P4Y6, O73798, Q9PVZ4, Q25197, P27986, P06213	2775	7	8921	2.75552	1	1	1
GOTERM_MF_DIRECT	GO:0140658~ATP-dependent chromatin remodeler activity	14	0.434109	0.0338611	E1BB03, Q6NZP1, A2A8L1, Q9ULG1, Q9NRZ9, P51532, B6ZLK2, A3KMX0, Q9BXF3, Q03468, Q9DG67, A2BH40, B4F769, A2BGR3	2775	26	8921	1.73103	1	1	1
GOTERM_BP_DIRECT	GO:1902459~positive regulation of stem cell population maintenance	10	0.310078	0.0339965	O15294, Q96GM5, O96019, A2BH40, O54941, Q9NZM4, Q8C8M1, Q2EJA0, Q9QXV3, P51532	2837	16	9044	1.99242	1	1	1
GOTERM_BP_DIRECT	GO:0031954~positive regulation of protein autophosphorylation	6	0.186047	0.0348111	Q61216, Q8BMS9, Q6ZWH5, O00571, Q92878, P61227	2837	7	9044	2.73246	1	1	1
GOTERM_BP_DIRECT	GO:0021860~pyramidal neuron development	6	0.186047	0.0348111	P21802, P70208, Q02218, P70705, Q641Y5, Q9ESI7	2837	7	9044	2.73246	1	1	1
GOTERM_MF_DIRECT	GO:0140537~transcription regulator activator activity	5	0.155039	0.0350764	Q8CHX6, Q16665, Q9NZM4, Q58DS6, P09874	2775	5	8921	3.21477	1	1	1
GOTERM_CC_DIRECT	GO:0002116~semaphorin receptor complex	5	0.155039	0.0351393	P70208, Q9HCM2, O60462, Q9QY40	2902	5	9325	3.2133	1	1	1
GOTERM_BP_DIRECT	GO:0006470~protein dephosphorylation	28	0.868217	0.0354231	Q17QM8, B0V2N1, Q8K4T5, A7MBJ4, Q13615, P29074, Q9UN19, Q64487, Q28653, Q641Z2, Q02256, Q96AG4, P23468, Q9Y297, O13016, Q76I76, Q0GGW5, Q5U3N5, P79126, P49596, P18433, P36876, P16621, O08586, P60484, P20483, Q6NT99, Q13332	2837	63	9044	1.41683	1	1	1
GOTERM_CC_DIRECT	GO:0042470~melanosome	26	0.806202	0.035624	P57729, Q62867, Q66HD0, Q28970, O00560, Q5RDG4, Q15084, Q90593, O35587, B0FYY4, P08003, Q8WUM4, Q8BHN3, Q5R4D4, P81623, Q7SXV9, B5X4E0, Q58DS9, P51810, B5X186, Q5ZJW4, Q6NUT3, P63018, P24367, Q5REU4	2902	58	9325	1.44045	1	1	1
GOTERM_BP_DIRECT	GO:0038172~interleukin-33-mediated signaling pathway	5	0.155039	0.0361763	P70196, B5DF45, A2VDU3, Q9Y4K3, B6CJY5	2837	5	9044	3.18787	1	1	1
GOTERM_BP_DIRECT	GO:0008088~axo-dendritic transport	5	0.155039	0.0361763	Q02410, P42859, P63018, Q96JI7	2837	5	9044	3.18787	1	1	1
GOTERM_BP_DIRECT	GO:0009056~catabolic process	5	0.155039	0.0361763	A7RFA1, Q9D379, Q9CZR2, Q8TAC1, P07099	2837	5	9044	3.18787	1	1	1
GOTERM_BP_DIRECT	GO:0038173~interleukin-17A-mediated signaling pathway	5	0.155039	0.0361763	P70196, B5DF45, A2VDU3, Q9Y4K3, B6CJY5	2837	5	9044	3.18787	1	1	1
GOTERM_BP_DIRECT	GO:0045616~regulation of keratinocyte differentiation	5	0.155039	0.0361763	P17431, Q8R422, Q28021, O54967, Q921D9	2837	5	9044	3.18787	1	1	1
GOTERM_BP_DIRECT	GO:1990705~cholangiocyte proliferation	5	0.155039	0.0361763	Q99JW4, Q04721	2837	5	9044	3.18787	1	1	1
GOTERM_BP_DIRECT	GO:0034205~amyloid-beta formation	5	0.155039	0.0361763	Q8BVF7, Q2HJ40, Q0MS45, Q13627, Q8JHF0	2837	5	9044	3.18787	1	1	1
GOTERM_BP_DIRECT	GO:0046856~phosphatidylinositol dephosphorylation	12	0.372093	0.036205	O08586, Q8N4L2, Q14642, Q13615, P60484, Q6XPS3, Q7TPM9, Q9Z2D1, Q55E58, A8E7C5, Q9WVR3, Q01968	2837	21	9044	1.82164	1	1	1
GOTERM_BP_DIRECT	GO:0009887~animal organ morphogenesis	29	0.899225	0.0373716	Q61115, P07942, O88182, Q2QI47, Q6R5J2, Q5D0X0, P11047, P21802, P48804, B5DF45, P48800, Q9ESL9, P80206, Q63722, Q60675, A0JP86, P70196, Q6NZ13, Q9NP95, O75496, Q17LW0, Q00174, Q9H772, Q5U2U2, Q04721, Q5R4G6	2837	66	9044	1.40073	1	1	1
GOTERM_MF_DIRECT	GO:0046872~metal ion binding	542	16.8062	0.0376533	Q2HJ94, Q8R4K8, Q5F4A1, Q7ZXV8, Q94K49, P21802, Q99PP7, P17431, Q6Q2B2, P30876, Q921G7, P70097, P49256, Q9NS91, Q58EK5, Q9CR50, Q96PY6, Q9CYC6, Q0VAW7, P19615, Q9FFU6, Q29042, Q90419, A2VDX7, P53669, O95453, Q96PX1, P51128, O57382, Q05B60, Q867B0, A2VCU8, P0C7P0, Q9WVF7, Q7S8J7, Q9DBR1, Q9H5L6, Q9NQX0, P49596, Q91618, Q62074, Q62077, Q8BMI4, C3ZWH9, A4IGL7, O35254, O35134, O60673, Q7TPV2, Q91WS4,…	2775	1642	8921	1.06115	1	1	1
GOTERM_MF_DIRECT	GO:0008028~monocarboxylic acid transmembrane transporter activity	9	0.27907	0.0386827	Q8K1P8, A1L1W9, Q7TM99, P31650, Q8N695, O15427, P57787, P57788, Q90632	2775	14	8921	2.06664	1	1	1
GOTERM_BP_DIRECT	GO:0030336~negative regulation of cell migration	26	0.806202	0.0390418	Q9Y6W6, Q3KQW7, Q9R0Z9, Q8BH75, Q8C8M1, Q9QXV3, Q80TM9, Q9Z0W1, P61227, E9PV86, O15294, Q63722, E9Q7E2, Q9WVQ1, Q8BI84, Q95JP0, Q9Y6N7, Q8C8N2, Q9QY40, Q28685, Q80TN7, O08586, P21359, P60484, O35177, Q7Z6B7	2837	58	9044	1.42905	1	1	1
GOTERM_CC_DIRECT	GO:0030134~COPII-coated ER to Golgi transport vesicle	15	0.465116	0.0393149	Q9BZ72, P56962, Q5VYK3, P49256, Q78IS1, Q5F3X8, O35587, Q5U374, Q803I2, Q8R1V4, Q6P3N5, A7SXK3, Q9D0F3, Q969X5, Q921M4	2902	29	9325	1.66205	1	1	1
GOTERM_BP_DIRECT	GO:0007265~Ras protein signal transduction	17	0.527132	0.0396512	Q4QQV2, Q13905, O00560, Q8TEU7, G5EFD2, P70426, Q60695, Q2MHE5, Q9JM13, P21359, A9ULE9, O08560, O54992, P28818, Q07889, Q8R367, Q5RA03	2837	34	9044	1.59394	1	1	1
GOTERM_BP_DIRECT	GO:0002224~toll-like receptor signaling pathway	9	0.27907	0.0406143	Q13114, Q6R5N8, Q9QYN5, Q60803, P49138, Q68Y56, Q704V6, Q15399, P18654	2837	14	9044	2.04935	1	1	1
GOTERM_BP_DIRECT	GO:0016197~endosomal transport	20	0.620155	0.0406543	Q15811, Q9Z207, A7RZS0, Q5ZKA6, O43299, Q3UHD6, Q9BSW2, Q9DD03, P41233, P42768, P60881, Q8WV41, P35286, P0C5Y8, P42859, P24409, Q9ULV0, B3LF48, Q9ESE1, P42566	2837	42	9044	1.51804	1	1	1
GOTERM_CC_DIRECT	GO:0005912~adherens junction	29	0.899225	0.041365	Q61315, Q8JHF4, O00560, B8V7Q1, Q07157, Q96RW7, Q8VDD5, Q96AC1, D3YXG0, Q5FVG2, A6QLR4, O54967, Q9VXE5, Q63722, Q14517, Q8CI51, C9J069, O46037, O77633, Q3SYV5, Q68DA7, Q9TU19, Q8BIE6, Q6V0I7, Q9MYU8, Q80XP9, E9Q634, A0A1D5PXA5	2902	67	9325	1.39083	1	1	1
GOTERM_CC_DIRECT	GO:0000775~chromosome, centromeric region	30	0.930233	0.0430973	Q8CG46, P05205, O93310, Q9CXS4, Q60547, Q9W2U4, Q1T7B9, E3SCZ8, Q7ZXV8, Q803H4, P67963, Q6GL75, Q2LAE1, Q8BK63, Q3TQI7, Q52KW8, Q9CZX5, Q5TYP4, P34331, P70399, Q5EE04, Q9NRZ9, B6ZLK2, Q9CPV5, Q8BMS9, O88764, O93309, A2BGR3, Q5RBS5	2902	70	9325	1.37713	1	1	1
GOTERM_MF_DIRECT	GO:0005216~monoatomic ion channel activity	22	0.682171	0.0434407	Q62897, O18276, P50571, P51792, Q62962, Q8BLA8, Q6XPS3, Q9WTN5, O75762, Q99572, P36544, Q9R244, O14649, P15388, P63079, Q7Z020, Q9QX29, Q6DHQ1, Q9JJZ8, Q18297, Q9Z0V2	2775	48	8921	1.47344	1	1	1
GOTERM_BP_DIRECT	GO:0006509~membrane protein ectodomain proteolysis	11	0.341085	0.0435588	Q8BVF7, Q8VDD5, Q2HJ40, Q9JJ22, Q0MS45, O77633, Q99572, Q3TD49, Q7ZWA3, Q10738, Q28685	2837	19	9044	1.84561	1	1	1
GOTERM_BP_DIRECT	GO:0006469~negative regulation of protein kinase activity	11	0.341085	0.0435588	Q92519, Q2KIT1, Q8K4T5, Q9CQE8, P21359, P47897, Q96EY1, Q8BMK0, P49815, Q6PD21, Q91WG5	2837	19	9044	1.84561	1	1	1
GOTERM_BP_DIRECT	GO:0050679~positive regulation of epithelial cell proliferation	18	0.55814	0.044018	P07942, A2RU54, Q14774, P97698, Q61670, Q5D0X0, Q2EJA0, P31266, Q64259, P11047, P21802, Q99502, P70705, Q8K3Z0, Q13163, P43687, P48800, P28799	2837	37	9044	1.55086	1	1	1
GOTERM_BP_DIRECT	GO:0032755~positive regulation of interleukin-6 production	18	0.55814	0.044018	Q90703, Q9JIA7, P70196, O13076, Q32ZE2, Q99572, Q68Y56, P18687, Q9Y4K3, B6CJY5, P13498, O08586, Q8K3Z0, Q00655, Q8BHB0, Q704V6, B5DF45, Q15399	2837	37	9044	1.55086	1	1	1
GOTERM_CC_DIRECT	GO:0098978~glutamatergic synapse	107	3.31783	0.0447051	B0V2N1, P98156, Q61315, Q5R613, A0M8T5, P70704, Q9Y4C0, Q9QXJ1, Q9CZV8, A6QLR4, Q15147, B5DF89, Q9JJA9, Q5BKC9, Q8R418, Q13009, P48442, O13076, Q28343, Q2LC84, Q96GW7, Q91YI6, D4ABX8, O08560, P42859, Q9ESI7, Q9HAU0, P28663, P97846, Q64487, P53669, O95453, Q14CM0, Q05546, P53708, P28818, P83510, O94929, Q80TE4, P42566, P09759, O73612, P50282, Q62074, Q3UHD6, Q62077, Q9QZ81, Q64259, P21359, Q8C726,…	2902	296	9325	1.16156	1	1	1
GOTERM_BP_DIRECT	GO:0072089~stem cell proliferation	16	0.496124	0.0473153	Q61115, A2RU54, Q2Q1W2, Q01085, P31266, D3ZVM4, F6QEU4, P11362, P48804, E7FAM5, P21359, Q8R422, O14753, Q1PRL4, P43687, P48800	2837	32	9044	1.59394	1	1	1
GOTERM_BP_DIRECT	GO:0045582~positive regulation of T cell differentiation	8	0.248062	0.0485404	E9Q7E2, Q96GM5, O96019, A2BH40, O54941, P51532, Q9NQC7, Q3SZZ2	2837	12	9044	2.12525	1	1	1
GOTERM_BP_DIRECT	GO:0071404~cellular response to low-density lipoprotein particle stimulus	8	0.248062	0.0485404	P56941, P30932, O54928, Q28832, P50282, P48442, Q00655, B0FYY4	2837	12	9044	2.12525	1	1	1
GOTERM_BP_DIRECT	GO:1903076~regulation of protein localization to plasma membrane	8	0.248062	0.0485404	Q9UIJ5, Q9UNK0, P59267, P27986, Q29611, O70439, Q5SW96	2837	12	9044	2.12525	1	1	1
GOTERM_BP_DIRECT	GO:0031069~hair follicle morphogenesis	8	0.248062	0.0485404	A5PKK7, Q059U7, P21802, P70705, Q8R418, P97698, Q9Z0W1, Q9BSE2	2837	12	9044	2.12525	1	1	1
GOTERM_CC_DIRECT	GO:0032588~trans-Golgi network membrane	17	0.527132	0.0489256	Q5R6Q2, Q92738, P53365, O77735, Q9SMQ6, Q9EQW7, Q5ZLF4, Q8N1B4, O75154, O43747, Q9BSW2, Q05737, P70705, Q96AJ9, O14662, Q9BSE2, Q9Y6B7	2902	35	9325	1.56075	1	1	1
GOTERM_BP_DIRECT	GO:0016192~vesicle-mediated transport	60	1.86047	0.0492881	Q8C190, P57729, O95755, P51824, Q62442, Q7SXS2, Q29RR0, Q5R8Z6, Q5U374, Q9UGQ2, Q6P3N5, O14662, P49815, Q8MQW8, Q8R5L3, Q13367, Q9UGM3, Q9D4P0, P56962, Q9BSW2, Q921W0, Q8BTY8, Q803I2, P24409, Q923S9, P53621, P28663, Q9D1M0, A7RJI7, O43896, O18334, Q58EN8, O43299, Q8WVM8, P51644, Q059U7, Q9JM13, P49754, Q9D0F3, Q5ZL74, O70439, Q8BI84, Q3UHD6, Q58DS9, O75154, O43747, Q9BXF3, Q05737, Q9Z1Z0, O82201,…	2837	156	9044	1.22611	1	1	1
GOTERM_MF_DIRECT	GO:0030971~receptor tyrosine kinase binding	12	0.372093	0.049447	Q9BZ72, O54928, Q5U2U2, Q13009, P50616, Q6DFR2, Q8BH75, P28818, Q62077, Q8MQW8, A2VDU3, O75096	2775	22	8921	1.75351	1	1	1
GOTERM_BP_DIRECT	GO:0070301~cellular response to hydrogen peroxide	14	0.434109	0.0502732	Q8R418, Q9Z206, Q8BLA8, Q5VTL8, Q703I1, O75762, Q9QXV1, O55003, A2AKX3, B5DF45, Q9UBN7, Q4R8W3, P63018	2837	27	9044	1.65297	1	1	1
GOTERM_BP_DIRECT	GO:0007612~learning	14	0.434109	0.0502732	S4R2P9, P0C7T6, P63079, P70704, Q9BYJ9, Q9CPW0, P23978, Q9Y4C0, P91685, P42859, O54701, Q96RK0, Q9NRG9, P06213	2837	27	9044	1.65297	1	1	1
GOTERM_CC_DIRECT	GO:0005923~bicellular tight junction	21	0.651163	0.0515676	Q9WVQ1, Q61315, Q8JHF4, Q12955, P36633, Q62074, Q61382, O75970, Q07157, Q9BUZ4, Q9DD03, P19801, Q9TU19, Q8BIE6, Q8VDD5, P35286, Q9TRC7, Q8WUM4, Q9JK84, Q80XP9, P61227	2902	46	9325	1.46694	1	1	1
GOTERM_BP_DIRECT	GO:0099560~synaptic membrane adhesion	10	0.310078	0.0525521	B0V2N1, D3ZB51, E9PZ19, A7MBJ4, P13590, D4ABX8, P23468, E9Q7T7, Q64487, Q13332	2837	17	9044	1.87522	1	1	1
GOTERM_MF_DIRECT	GO:0005524~ATP binding	376	11.6589	0.054228	O93257, Q14566, Q66KB0, Q2HJ94, Q6ZT98, Q63617, Q28G26, P30085, Q28970, Q7SYM0, P54739, Q04400, A2VD93, Q96M32, Q5M8U1, Q86W24, O35491, Q5ZHN9, P21802, Q04637, Q9C0C9, Q8BHB0, P23787, P49138, C6FG12, Q05609, Q92614, Q9UGM6, Q4GZT4, P52564, Q8BK63, Q5ZKD7, Q63185, Q9PVZ4, Q96PY6, Q9ULG1, Q9H2X6, P18654, Q91YI6, F4JTP5, Q80TN7, E1BNG3, O08560, Q9Z0R0, Q6P0Q8, Q93YS4, Q6PCF7, E1BB03, Q61532, O43896,…	2775	1130	8921	1.06969	1	1	1
GOTERM_BP_DIRECT	GO:0045892~negative regulation of DNA-templated transcription	74	2.29457	0.0548522	Q61115, Q95LD9, O93257, P05205, A0MLS5, Q5R613, Q9UHJ3, Q5I0M0, Q9Y4K3, Q9BZE0, Q9HAN9, Q5F3L1, Q96JM7, P50616, Q8BZZ3, Q5RDJ2, O14744, B5DF45, Q14135, O15516, Q3MHX1, Q13485, O88450, P19382, E1C2V1, Q9Y2D1, O75496, Q02447, P14211, Q5ZMM5, Q5ZIQ3, Q90VV1, P63018, Q99JW4, Q6UFS5, P23570, Q9CU65, O46564, Q5RBG4, Q6IRB2, P13010, Q9Z2F6, Q01105, P47897, O54941, Q9Y297, Q96RK0, P09874, P23246, Q15723,…	2837	198	9044	1.19143	1	1	1
GOTERM_CC_DIRECT	GO:0005829~cytosol	759	23.5349	0.0556943	Q92738, Q9UKT8, P54731, Q4QQV2, Q2HJ94, Q3SXY8, Q5IS54, A2VD93, Q96KP1, Q96M32, Q5M8U1, O00268, Q5ZHN9, P17431, P13195, Q8BHB0, Q6GL11, O14662, Q5ZHN3, Q8N584, Q9UK45, Q92734, O15516, Q05B87, Q9UGM6, P52564, Q91VS8, Q969K4, A3KPW9, Q12955, A2AD83, O95208, Q63186, Q63185, Q9CR50, P26270, Q96PY6, Q5U211, P18654, P38117, F4JTP5, E1BNG3, Q9BZH6, P42859, E9Q6P5, Q2NKJ3, P85107, Q8BMK0, O75937, Q92843,…	2902	2335	9325	1.04449	1	1	1
GOTERM_MF_DIRECT	GO:0043023~ribosomal large subunit binding	7	0.217054	0.0557898	O60524, Q6GR45, Q96E11, Q96EH3, E1C231, Q80VY9, Q96D46	2775	10	8921	2.25034	1	1	1
GOTERM_CC_DIRECT	GO:0034663~endoplasmic reticulum chaperone complex	7	0.217054	0.055916	Q561R0, Q15084, Q90593, Q63617, Q6TUG0, Q66HD0, P08003	2902	10	9325	2.24931	1	1	1
GOTERM_BP_DIRECT	GO:0007229~integrin-mediated signaling pathway	15	0.465116	0.0565389	Q99JW4, Q13797, Q9Z207, Q8VI36, O77633, B8JK39, P18433, Q3SWY2, Q96AC1, Q00655, P53708, B0FYY4, Q9R0C8, O43184, B5DF89	2837	30	9044	1.59394	1	1	1
GOTERM_MF_DIRECT	GO:0005484~SNAP receptor activity	13	0.403101	0.0569229	Q5R6Q2, P56962, Q9UNK0, Q62442, Q3T000, P60881, Q96AJ9, Q5RBL6, O14662, Q5R5K4, Q5ZJW4, O70439, Q5ZL74	2775	25	8921	1.67168	1	1	1
GOTERM_MF_DIRECT	GO:0031624~ubiquitin conjugating enzyme binding	13	0.403101	0.0569229	Q5RFG8, Q9CU65, P70196, Q9Y4X5, Q9Y4K3, Q2VJ60, B6CJY5, Q8IWE4, Q5RDJ2, Q9UBS8, B5DF45, Q6NW85, D3YYI7	2775	25	8921	1.67168	1	1	1
GOTERM_BP_DIRECT	GO:0033209~tumor necrosis factor-mediated signaling pathway	18	0.55814	0.0570286	Q99JW4, P70191, Q13114, P70196, Q91X17, P27590, Q61382, Q3ZCC3, Q9BUZ4, Q9Y4K3, B6CJY5, Q9NS68, P19438, Q60803, P48733, B5DF45, Q3MHX1, Q6DJN2	2837	38	9044	1.51005	1	1	1
GOTERM_CC_DIRECT	GO:0005783~endoplasmic reticulum	236	7.31783	0.0572571	P54731, Q5VYK3, P55145, Q5TZ24, Q28G26, P27590, Q5M8U1, Q5RDN3, Q9QXJ1, F4IYM4, P23787, Q5BJI9, P28799, O88451, Q91VS7, Q2LAM0, Q9UNK0, Q12955, O70244, Q9Y4L5, Q54VH7, Q8VHE0, Q6P360, Q6TAW2, P42859, Q3EBF7, Q68F37, P24643, Q9EPK6, Q9R0Z9, O43896, Q90419, Q641S4, Q9JJP9, Q01105, Q5TZ07, Q9BQE4, O35704, Q6TMK4, P56941, Q5U4T9, Q91618, P97698, Q8VDL4, O75356, Q9P3W6, Q6DID7, Q29611, Q64259, Q0IHF9,…	2902	694	9325	1.09271	1	1	1
GOTERM_BP_DIRECT	GO:0002726~positive regulation of T cell cytokine production	7	0.217054	0.0579876	Q2TBA3, P70196, Q9UDY8, B5DF45, A2VDU3, Q9Y4K3, B6CJY5	2837	10	9044	2.23151	1	1	1
GOTERM_BP_DIRECT	GO:1902042~negative regulation of extrinsic apoptotic signaling pathway via death domain receptors	7	0.217054	0.0579876	Q07817, O88407, Q5U318, Q5E9J6, O00571, P14448, Q4R8W3	2837	10	9044	2.23151	1	1	1
GOTERM_BP_DIRECT	GO:0010838~positive regulation of keratinocyte proliferation	7	0.217054	0.0579876	Q6ZWJ1, Q04721, Q9GLK0	2837	10	9044	2.23151	1	1	1
GOTERM_BP_DIRECT	GO:1900226~negative regulation of NLRP3 inflammasome complex assembly	7	0.217054	0.0579876	Q8BK63, P67963, Q5DU56, Q6DGF5, P63018, Q7RTR2	2837	10	9044	2.23151	1	1	1
GOTERM_BP_DIRECT	GO:0097192~extrinsic apoptotic signaling pathway in absence of ligand	7	0.217054	0.0579876	Q07817, Q99502, P21359, Q16611, Q07812, Q9I8I2, Q92843	2837	10	9044	2.23151	1	1	1
GOTERM_BP_DIRECT	GO:0046849~bone remodeling	7	0.217054	0.0579876	P70196, Q04721, Q8BMS9, B5DF45	2837	10	9044	2.23151	1	1	1
GOTERM_BP_DIRECT	GO:1901526~positive regulation of mitophagy	7	0.217054	0.0579876	Q8K3Z0, P42859, Q5THJ4, Q63185, Q16665, Q9Y3I1, P27545	2837	10	9044	2.23151	1	1	1
GOTERM_MF_DIRECT	GO:0030544~Hsp70 protein binding	16	0.496124	0.0582535	Q6DGG0, P05205, Q2HJ94, O95801, P97554, Q9CR16, Q9QZ81, Q63850, Q8WW22, Q8K3Z0, Q07812, Q9DAK2, Q96EY1, Q9NZJ4, O75937	2775	33	8921	1.55868	1	1	1
GOTERM_MF_DIRECT	GO:0004518~nuclease activity	20	0.620155	0.0606089	Q96MB7, Q8R418, Q61216, Q6NZP1, A8VU90, Q803U7, Q9QZ81, O95453, Q94K49, Q503V9, Q8BMI4, Q9M2U3, B0BN95, Q2TB18, Q5E9Y5, Q8BR93, Q9DBR1, Q5REU4, Q3U1C6, Q8BJ37	2775	44	8921	1.46126	1	1	1
GOTERM_MF_DIRECT	GO:0001784~phosphotyrosine residue binding	9	0.27907	0.0607669	P78314, Q96IW2, Q5U2U2, Q00655, Q6DFR2, Q8N5H7, P27986, Q6PD21, Q5SW96	2775	15	8921	1.92886	1	1	1
GOTERM_MF_DIRECT	GO:0070628~proteasome binding	9	0.27907	0.0607669	Q14997, Q5RDN3, A4IH17, Q8BFR6, Q5VYK3, A3KPW9, Q29RK4, Q6NZ09, Q9NZJ4	2775	15	8921	1.92886	1	1	1
GOTERM_CC_DIRECT	GO:0001772~immunological synapse	9	0.27907	0.0609311	Q8VDD5, O35177, Q9QYN5, P00514, Q3UHD6, Q9R0C8, Q8WUM4, O70439, Q9BSW2	2902	15	9325	1.92798	1	1	1
GOTERM_BP_DIRECT	GO:0030036~actin cytoskeleton organization	40	1.24031	0.0627064	Q6TDP4, Q8VI63, P53365, Q9R0Z9, O43312, Q61879, Q6ZV73, O00560, Q0GNC1, Q9UPN3, P13466, P53669, Q07157, Q96RW7, Q80TM9, Q8VDD5, D3YXG0, F1M3L7, Q8C033, P83510, Q23915, Q5FVG2, O13016, Q76I76, Q91VS8, Q9Z207, Q8CI51, Q9NHV9, P50460, Q4KLJ8, Q28021, P53814, Q29611, P21359, P63312, Q9NZ56, P22105	2837	100	9044	1.27515	1	1	1
GOTERM_BP_DIRECT	GO:0032757~positive regulation of interleukin-8 production	11	0.341085	0.0632385	Q90703, O00602, O70165, Q8K3Z0, Q00655, Q9QYN5, Q8BHB0, Q68Y56, Q704V6, Q15399, Q9WTS8	2837	20	9044	1.75333	1	1	1
GOTERM_BP_DIRECT	GO:0019221~cytokine-mediated signaling pathway	9	0.27907	0.0636146	P19438, O54928, P70196, Q07889, Q9ULV1, B5DF45, P27986, Q9H772, Q9QZ85	2837	15	9044	1.91272	1	1	1
GOTERM_BP_DIRECT	GO:1900182~positive regulation of protein localization to nucleus	9	0.27907	0.0636146	Q9BZE0, Q6JHU9, Q9Z1Z1, Q96AC1, P45481, Q2EJA0, Q9Z0W1, Q8N138, P09874	2837	15	9044	1.91272	1	1	1
GOTERM_BP_DIRECT	GO:0030316~osteoclast differentiation	9	0.27907	0.0636146	Q91VS8, P21359, P70196, O46564, Q6P7Q4, B5DF45, P27986, Q9Y4K3, B6CJY5	2837	15	9044	1.91272	1	1	1
GOTERM_BP_DIRECT	GO:0045596~negative regulation of cell differentiation	9	0.27907	0.0636146	Q63722, Q9YHV3, Q96GM5, O96019, Q9NZM4, Q8C8M1, O14744, P31266, P51532	2837	15	9044	1.91272	1	1	1
GOTERM_BP_DIRECT	GO:0007605~sensory perception of sound	34	1.05426	0.0640066	Q62962, Q2QI47, Q15319, P55088, Q5IS54, Q28970, Q68ED2, Q7TSL3, Q8WZA1, Q07157, E3SCZ8, Q99502, Q9BZE3, Q5DU00, Q86WI1, Q8BG19, P48987, C8YR32, J3S6Y1, Q8R4F0, Q9Z207, Q9UHG0, Q8IVL1, Q17LW0, Q9P202, Q6DHB5, Q8NEV4, Q9QYU4, P11362, O35114, Q9Y6N9, Q9ULV1, P27615, Q01814	2837	83	9044	1.30588	1	1	1
GOTERM_CC_DIRECT	GO:0045177~apical part of cell	26	0.806202	0.0650556	Q07075, Q61115, P98156, Q9JLB4, P50172, Q8VDU0, Q91X17, P27590, Q07157, P53708, Q63722, Q91VS7, Q80YA8, A4IF97, O70244, Q62074, Q2LC84, O75970, Q2PZL6, Q28832, Q9VBW3, Q6V0I7, Q05754, Q9Y6N9, D4ACX8, O95847	2902	61	9325	1.3696	1	1	1
GOTERM_BP_DIRECT	GO:0071456~cellular response to hypoxia	24	0.744186	0.0652478	P98156, Q7ZVK3, O70546, Q8R418, P48442, P22062, Q63617, Q3T0P6, P59722, Q02156, Q9H2X6, S4R2P9, F4JTP5, Q9JJP9, O14649, P21802, O08586, P70705, P17431, Q9NZ56, O55003, Q99808, Q16665, Q9Z0V2	2837	55	9044	1.39107	1	1	1
GOTERM_MF_DIRECT	GO:0008376~acetylgalactosaminyltransferase activity	6	0.186047	0.0668269	Q76KP1, Q6L9W6, Q6ZQ11, Q8BJQ9, Q8N6G5, Q6NRQ1	2775	8	8921	2.41108	1	1	1
GOTERM_MF_DIRECT	GO:0043422~protein kinase B binding	6	0.186047	0.0668269	P70196, Q9QYN5, P13466, B5DF45, Q9Y4K3, B6CJY5	2775	8	8921	2.41108	1	1	1
GOTERM_CC_DIRECT	GO:0030496~midbody	43	1.33333	0.0675603	Q61115, Q9H0A0, O95835, Q9CXS4, Q61879, O95239, Q8K4L3, Q29RT6, Q9EQW7, Q66HD0, Q8WV92, A0JNJ3, E3SCZ8, Q99K43, Q90593, Q9Z2F6, A6QLR3, Q6GL11, Q9NQC7, Q9DAZ9, E1BLZ4, Q7ZVK3, Q8NF91, Q52KW8, Q5TYP4, P51955, Q03188, P34331, A4FV54, Q810N6, P50146, O75154, Q5R6G8, Q3UDE2, O76095, Q8BWW9, Q921W0, P20749, B0JZV4, Q96AY4, Q80XJ3, Q14146, Q5RBS5	2902	110	9325	1.25611	1	1	1
GOTERM_BP_DIRECT	GO:0021549~cerebellum development	14	0.434109	0.0676658	P48031, Q9WU42, B0V2N1, Q12860, P52951, P10860, P15388, P63079, O88407, Q9CPW0, P63016, Q13332, P63018	2837	28	9044	1.59394	1	1	1
GOTERM_BP_DIRECT	GO:0030968~endoplasmic reticulum unfolded protein response	14	0.434109	0.0676658	Q6NYI0, Q63617, Q09499, Q3SZZ2, Q9Z1Z1, Q99941, Q90593, Q6TAW2, Q8BG19, P06581, Q2TAL8, Q9BQE4, O13016, Q17770	2837	28	9044	1.59394	1	1	1
GOTERM_MF_DIRECT	GO:0038024~cargo receptor activity	12	0.372093	0.0688703	Q9JLB4, P98156, O35114, O70244, Q8BI84, Q8R1V4, A7SXK3, P27615, P22897, O75330, P06213, Q78IS1	2775	23	8921	1.67727	1	1	1
GOTERM_BP_DIRECT	GO:0060413~atrial septum morphogenesis	6	0.186047	0.0691015	Q04721, P97698, Q8UW76	2837	8	9044	2.39091	1	1	1
GOTERM_BP_DIRECT	GO:0090161~Golgi ribbon formation	6	0.186047	0.0691015	O35254, Q9ERE4, Q92614, O14744, Q921M4, D3ZZL9	2837	8	9044	2.39091	1	1	1
GOTERM_BP_DIRECT	GO:1901799~negative regulation of proteasomal protein catabolic process	6	0.186047	0.0691015	Q5RDN3, P23610, P60522	2837	8	9044	2.39091	1	1	1
GOTERM_BP_DIRECT	GO:0140252~regulation protein catabolic process at postsynapse	6	0.186047	0.0691015	Q6TDP4, Q9EQX9, P59722, B5DF89, B5DF45, Q64259	2837	8	9044	2.39091	1	1	1
GOTERM_BP_DIRECT	GO:0050776~regulation of immune response	6	0.186047	0.0691015	Q24180, Q3TD49, Q91WD0, P23468, Q9WVR3, Q64487	2837	8	9044	2.39091	1	1	1
GOTERM_BP_DIRECT	GO:0045830~positive regulation of isotype switching	6	0.186047	0.0691015	Q9CZV2, Q6PR54, Q6GP17, Q2KIP7, P70399	2837	8	9044	2.39091	1	1	1
GOTERM_BP_DIRECT	GO:0055085~transmembrane transport	70	2.17054	0.0730419	Q9Y226, Q75N73, Q8BLA8, Q9VCA2, Q6DHC3, Q4V8E5, A4IFD7, Q8NBS3, Q7ZX53, Q1JP63, O75581, P21448, A6QQL0, P11170, Q9JJZ8, O15439, Q18297, Q90632, Q6GNV7, Q4GZT4, B0JZG0, Q68F72, Q54BM3, B3TP03, Q2XWK0, Q5ZLF4, Q9R244, Q54BU4, Q27256, P15388, Q0P5M9, A9ZSY3, Q7Z020, Q5XGK0, Q96BD0, Q9QX29, A1L1W9, Q7TM99, Q7ZWG6, Q9Z0V2, Q8TB61, P55088, P57787, P57788, Q9BZC7, P41233, Q569T7, Q5RCN7, Q6DHQ1, Q8MIQ9,…	2837	189	9044	1.18069	1	1	1
GOTERM_MF_DIRECT	GO:0030331~nuclear estrogen receptor binding	10	0.310078	0.0730497	Q6DGG0, Q9Y4B6, Q96A58, O95835, Q969T9, Q80TR8, Q9CR16, Q91ZY6, P09874	2775	18	8921	1.78599	1	1	1
GOTERM_BP_DIRECT	GO:0035556~intracellular signal transduction	71	2.20155	0.0732911	Q15811, O54928, Q4QQV2, Q04400, Q3ZCC3, O75140, Q7RTR2, P18910, O08875, Q5F3L1, P16065, Q8K3Z0, Q9CPW0, Q5DU00, Q8BHB0, P49138, C6FG12, Q13485, Q8BH88, Q9Z206, Q9UHG0, Q0MS45, P35368, P18654, A2CG49, Q8BHI9, Q8BWW9, O08560, Q5DU56, O88764, Q9ESI7, Q9Z0R0, Q9GM70, Q6P0Q8, Q16566, Q61532, Q9Y2U5, Q13459, O00560, Q9H0K1, Q66JF3, Q9Y6I7, Q00655, P83510, O54865, Q13188, Q9VXE5, Q9DGG6, Q5VTL8, Q62074,…	2837	192	9044	1.17885	1	1	1
GOTERM_CC_DIRECT	GO:0005737~cytoplasm	1086	33.6744	0.0733577	Q66KB0, Q4QQV2, P28562, Q5F4A1, Q5IS54, Q5U3S7, Q7ZXV8, P17431, Q8BHB0, Q92734, Q6Q2B2, Q8R5L3, Q9UGM3, O70244, O97504, Q63186, Q63185, Q9CR50, Q7ZZY3, Q95JP0, Q5U211, Q7ZW25, F4JTP5, P42859, Q9Y283, Q5ZIQ3, Q9Z0R0, P85107, Q69ZU8, Q9D4W2, Q28199, Q5U3Q6, A0JNJ3, Q80TM9, Q9V3D5, Q0III3, Q23979, Q2KIP7, Q9Y297, Q91Z96, Q91WT4, Q7S8J7, Q4QR88, Q9C004, Q91618, Q62074, Q62077, Q64259, B6CJY5, Q9C000,…	2902	3385	9325	1.03091	1	1	1
GOTERM_BP_DIRECT	GO:0006919~activation of cysteine-type endopeptidase activity involved in apoptotic process	15	0.465116	0.074243	Q16611, Q9R0Z9, P07949, Q5IS54, Q9Y6N7, Q9C000, Q07817, Q07812, P59046, Q8BHB0, Q96EY1, Q9Z0W1, Q9HB75, Q92843, Q969V5	2837	31	9044	1.54252	1	1	1
GOTERM_CC_DIRECT	GO:0044322~endoplasmic reticulum quality control compartment	8	0.248062	0.0744051	P14211, Q9Z1Z1, P08290, Q925U4, Q5RB31, Q8TEB9, P24643	2902	13	9325	1.97742	1	1	1
GOTERM_MF_DIRECT	GO:0019899~enzyme binding	64	1.9845	0.075746	Q13114, O08623, Q09575, Q8TF46, Q32LB0, Q8K3Z0, Q9CPW0, Q8IZD2, P11617, Q14974, Q8NF91, Q9CR16, Q01484, P33268, A2CG49, P16157, Q99873, O35114, P05183, P63018, P62325, Q6DGG0, Q9D428, P10894, P59722, P70168, Q9BUZ4, Q8C8R3, P17844, Q6TLI7, Q02357, O35144, Q5R7R9, Q9BQE4, P09874, Q8BVF7, Q9D379, Q9UKK3, Q2HJ40, Q02156, Q64259, Q9C000, P10860, B6CJY5, O08586, Q99973, Q9Z1Z1, Q04721, P63074, P40692,…	2775	173	8921	1.18928	1	1	1
GOTERM_BP_DIRECT	GO:0032869~cellular response to insulin stimulus	23	0.713178	0.0759146	Q9D5V6, Q75N73, P07814, Q16822, Q62074, A4FV54, Q7SIA2, Q8N5D0, Q29RR0, Q61586, Q9DD03, O08586, P17431, P13195, P35286, P24409, P28818, P63016, P27986, Q9BQE4, Q8BH04, P09874, P06213	2837	53	9044	1.38342	1	1	1
GOTERM_BP_DIRECT	GO:0038061~non-canonical NF-kappaB signal transduction	10	0.310078	0.0766251	Q9NYJ8, Q6JHU9, P70196, P45481, Q9QYN5, Q9Y297, Q04861, B5DF45, Q9Y4K3, B6CJY5	2837	18	9044	1.77104	1	1	1
GOTERM_BP_DIRECT	GO:1901223~negative regulation of non-canonical NF-kappaB signal transduction	10	0.310078	0.0766251	O15084, Q8BMS9, Q69ZU8, Q5DU56, P59046, O00571, Q5ZM55, Q7RTR2, Q9NQC7, Q9ULJ7	2837	18	9044	1.77104	1	1	1
GOTERM_BP_DIRECT	GO:0034620~cellular response to unfolded protein	10	0.310078	0.0766251	Q3ZCH0, Q16611, Q90593, Q91X17, Q07812, Q9DAK2, P27590, P48733, Q8TEB9, Q9IA79	2837	18	9044	1.77104	1	1	1
GOTERM_BP_DIRECT	GO:0071345~cellular response to cytokine stimulus	8	0.248062	0.0773222	P41233, P70196, P50282, P59046, D3ZGB1, B5DF45, Q9Y4K3, Q5SW96	2837	13	9044	1.96177	1	1	1
GOTERM_BP_DIRECT	GO:0033627~cell adhesion mediated by integrin	8	0.248062	0.0773222	Q13797, P41894, P53708, P35555, B0FYY4, B8JK39, Q9TV36, Q00174	2837	13	9044	1.96177	1	1	1
GOTERM_BP_DIRECT	GO:0051497~negative regulation of stress fiber assembly	8	0.248062	0.0773222	P42768, Q9R0Z9, Q63ZR5, A2AD83, P27986, Q07157, O43182, O35867	2837	13	9044	1.96177	1	1	1
GOTERM_BP_DIRECT	GO:0030048~actin filament-based movement	8	0.248062	0.0773222	P54357, Q8VDD5, P42768, Q61879, Q13459, Q23979, Q28970, Q17LW0	2837	13	9044	1.96177	1	1	1
GOTERM_CC_DIRECT	GO:0016605~PML body	26	0.806202	0.0778332	Q8CG46, Q9CU65, A0MLS5, Q61216, P45481, Q7ZXH2, Q8CHW1, Q8VCK5, O08623, Q8VHH5, Q5RDJ2, Q6P9P0, Q93009, Q3TC46, Q8CHM3, Q96QF7, Q9NRA8, Q6DFF6, Q9H2X6, Q02447, O08586, D3Z8N4, P60484, O88764, Q16621, Q92547	2902	62	9325	1.34751	1	1	1
GOTERM_MF_DIRECT	GO:0140825~lactoperoxidase activity	5	0.155039	0.0794363	Q92626, A4IGL7, A1KZ92, Q3UQ28, Q6TMK4	2775	6	8921	2.67898	1	1	1
GOTERM_MF_DIRECT	GO:0019894~kinesin binding	17	0.527132	0.0801194	Q9WVQ1, Q8NF91, Q9UHG0, P70168, Q63850, O43747, Q99K43, P15388, Q5TZA2, Q9NSK0, Q80TM9, Q5R7A4, Q5DU00, P63142, Q8C033, Q5RA03, P46822	2775	37	8921	1.47706	1	1	1
GOTERM_BP_DIRECT	GO:0032088~negative regulation of NF-kappaB transcription factor activity	16	0.496124	0.0801907	A6H603, Q13114, Q7RTR2, Q149M9, P20749, Q8K3Z0, Q9Z2F6, Q5DU56, P59046, Q60803, Q13163, Q96EY1, Q93009, Q8WUQ7, Q3MHX1, Q9NQC7	2837	34	9044	1.50018	1	1	1
GOTERM_BP_DIRECT	GO:0007346~regulation of mitotic cell cycle	20	0.620155	0.0810328	Q61115, Q86V86, Q8K4R9, O00560, O75496, P35244, Q8CHW1, E3SCZ8, Q3UDE2, Q9HD15, P92177, O88764, Q96AY4, Q2TBL8, P20483, Q9BS18, Q80XJ3, Q90964, Q9NQC7	2837	45	9044	1.41683	1	1	1
GOTERM_BP_DIRECT	GO:0031666~positive regulation of lipopolysaccharide-mediated signaling pathway	5	0.155039	0.0817062	O94885, P70196, B5DF45, Q9Y4K3, B6CJY5	2837	6	9044	2.65656	1	1	1
GOTERM_BP_DIRECT	GO:0061909~autophagosome-lysosome fusion	5	0.155039	0.0817062	Q9Z207, Q8R5L3, Q5F356, Q29611	2837	6	9044	2.65656	1	1	1
GOTERM_BP_DIRECT	GO:2000647~negative regulation of stem cell proliferation	5	0.155039	0.0817062	Q61115, P21359, Q8R422, O14753, P31266	2837	6	9044	2.65656	1	1	1
GOTERM_BP_DIRECT	GO:0031204~post-translational protein targeting to membrane, translocation	5	0.155039	0.0817062	Q8VHE0, Q8I7D9, Q90593, Q9JLR1, Q5RB31	2837	6	9044	2.65656	1	1	1
GOTERM_BP_DIRECT	GO:1904996~positive regulation of leukocyte adhesion to vascular endothelial cell	5	0.155039	0.0817062	P70196, D3ZGB1, B5DF45, Q9Y4K3, B6CJY5	2837	6	9044	2.65656	1	1	1
GOTERM_BP_DIRECT	GO:0050709~negative regulation of protein secretion	5	0.155039	0.0817062	Q8BIE6, P97798, Q6VUC1, Q9H2B2, Q6GMF8	2837	6	9044	2.65656	1	1	1
GOTERM_BP_DIRECT	GO:0002755~MyD88-dependent toll-like receptor signaling pathway	5	0.155039	0.0817062	A8QMS7, Q6R5N8, Q68Y56, Q9WUU8, Q9Y4K3	2837	6	9044	2.65656	1	1	1
GOTERM_BP_DIRECT	GO:0010632~regulation of epithelial cell migration	5	0.155039	0.0817062	O94885, Q61315, P50429, P15848, Q9UPN3	2837	6	9044	2.65656	1	1	1
GOTERM_BP_DIRECT	GO:0071333~cellular response to glucose stimulus	17	0.527132	0.0855733	O15294, Q8R418, Q75N73, P48442, O73798, Q16822, P55088, Q5RBG4, Q07157, Q9Z1N9, O97562, P48508, Q924V1, Q99808, P63016, Q8BH04, Q13485	2837	37	9044	1.4647	1	1	1
GOTERM_BP_DIRECT	GO:0008203~cholesterol metabolic process	17	0.527132	0.0855733	Q9JLB4, P56941, P98156, Q17938, P22570, O70244, Q8CHX6, P61917, Q8VDJ3, Q07973, Q9HCG7, Q5SW96, Q9WVK8, P41233, Q28832, P53809, Q5M868	2837	37	9044	1.4647	1	1	1
GOTERM_BP_DIRECT	GO:0006606~protein import into nucleus	27	0.837209	0.0867348	Q9D1M0, Q9ERU9, P70168, P33611, Q63850, O08623, Q9QXV3, Q91YE6, Q8VHH5, Q9Z2F6, Q00655, Q8R143, O35343, Q13188, P49815, P27986, Q96JI7, Q14974, Q9NRA8, P97698, Q5EE04, P15336, P21359, P20749, A7YWD2, P63018	2837	65	9044	1.32419	1	1	1
GOTERM_BP_DIRECT	GO:0032760~positive regulation of tumor necrosis factor production	14	0.434109	0.0885727	Q9JIA7, Q9Y6K5, Q68Y56, Q3UFK8, P13498, O08586, Q8K3Z0, Q61093, Q00655, Q8BHB0, P49138, Q704V6, P27986, Q15399	2837	29	9044	1.53897	1	1	1
GOTERM_BP_DIRECT	GO:0032720~negative regulation of tumor necrosis factor production	14	0.434109	0.0885727	Q8R418, P36544, Q68Y56, Q7RTR2, Q9QZ15, P20749, Q8K3Z0, Q9Z2F6, Q5DU56, P22770, Q9BQE4, Q8WUQ7, Q4R8W3	2837	29	9044	1.53897	1	1	1
GOTERM_BP_DIRECT	GO:0007166~cell surface receptor signaling pathway	28	0.868217	0.0889835	Q8BLA8, O75689, Q8R4K8, Q9N0E3, O75762, Q99572, O93274, Q63850, Q8BZM1, Q7TT36, P18910, Q9QYP2, Q9HAR2, Q2Q421, Q92626, B7ZCC9, Q5Y4N8, Q58DS6, Q8C206, P42335, Q99873, Q6DFR2, A6QLU6, O97827, Q6QNK2, Q99933, Q54U75	2837	68	9044	1.31265	1	1	1
GOTERM_CC_DIRECT	GO:0030667~secretory granule membrane	9	0.27907	0.0895397	Q98ST7, Q05754, Q5TZ24, Q6NT16, Q5ZLF4, Q6UVY6, Q08CS6, Q9CXI3, Q8N138	2902	16	9325	1.80748	1	1	1
GOTERM_BP_DIRECT	GO:0051092~positive regulation of NF-kappaB transcription factor activity	18	0.55814	0.0904502	Q2TBA3, P70191, P60901, P70196, Q60HG7, Q62074, Q80VY9, Q3ZCC3, Q9Y4K3, Q9QZR0, B6CJY5, Q8K3Z0, Q9UDY8, Q9QYN5, Q8BHB0, B5DF45, O15516, Q9HB75	2837	40	9044	1.43454	1	1	1
GOTERM_MF_DIRECT	GO:0005179~hormone activity	7	0.217054	0.091143	P53621, Q61555, Q6PR54, P35555, A1A5X5, Q9TV36, P35556	2775	11	8921	2.04577	1	1	1
GOTERM_CC_DIRECT	GO:0030126~COPI vesicle coat	7	0.217054	0.0913334	P53621, Q9I8E6, Q5ZIA5, Q5R5F2, P48444, A2VE21, Q78IS1	2902	11	9325	2.04483	1	1	1
GOTERM_CC_DIRECT	GO:0016514~SWI/SNF complex	7	0.217054	0.0913334	E9Q7E2, Q96GM5, O96019, A2BH40, O54941, Q9NZM4, P51532	2902	11	9325	2.04483	1	1	1
GOTERM_MF_DIRECT	GO:0044877~protein-containing complex binding	77	2.3876	0.0913555	Q61115, Q63413, P05205, Q61315, A7MBJ4, Q9ERU9, Q63850, O08623, O75140, Q9EPU0, Q6JHU9, Q8K3Z0, Q9QXJ1, Q8BHB0, Q9JJZ8, P23787, Q15102, P31327, Q9WVQ1, Q9JMG6, Q9NS91, Q8VI36, Q5R6G8, Q16281, Q05915, O54852, E9Q634, Q92843, Q8CBF3, Q9Z0V2, O14490, Q99JW4, Q62425, P45481, Q8WVM8, P35555, O43933, O00560, P70168, P48508, P13010, Q5BIM8, Q9QYN5, Q14191, O35144, Q9DBV3, Q6P9P0, O54865, Q5R8H3, Q91YT2,…	2775	214	8921	1.15672	1	1	1
GOTERM_CC_DIRECT	GO:0043231~intracellular membrane-bounded organelle	125	3.87597	0.0916115	Q6NZQ2, Q9Z2D1, Q8CHW1, Q8BHJ9, P70704, O14662, A4IFM3, Q92734, O15516, O54967, Q6GNV7, O88451, Q8BHY8, Q9JJA7, Q8R5L3, O24466, O95208, Q6L9W6, Q9CR50, Q6P4Y6, Q96DH6, Q96AJ9, Q68FL4, Q923S9, P22105, P24367, Q99758, Q6DGG0, Q9HC84, A7RJI7, Q9R0Z9, Q69ZU8, O75521, Q9DCD2, Q96AJ1, Q01196, P41233, Q7L622, Q80TM9, Q5BK09, Q96GM5, Q9Z2F6, Q6P9P0, Q4R4S5, Q96RK0, Q8BJ34, Q14596, P42566, Q8BJ37, P23780,…	2902	360	9325	1.11573	1	1	1
GOTERM_MF_DIRECT	GO:0051400~BH domain binding	4	0.124031	0.0921696	Q07817, Q16611, Q07812, Q92843	2775	4	8921	3.21477	1	1	1
GOTERM_MF_DIRECT	GO:0030942~endoplasmic reticulum signal peptide binding	4	0.124031	0.0921696	Q00004, Q5RBX7, P14576	2775	4	8921	3.21477	1	1	1
GOTERM_MF_DIRECT	GO:0005009~insulin receptor activity	4	0.124031	0.0921696	O73798, Q9PVZ4, Q25197, P06213	2775	4	8921	3.21477	1	1	1
GOTERM_CC_DIRECT	GO:0140288~GBAF complex	4	0.124031	0.0922896	Q96GM5, O96019, Q9NZM4, P51532	2902	4	9325	3.2133	1	1	1
GOTERM_CC_DIRECT	GO:0070765~gamma-secretase complex	4	0.124031	0.0922896	Q8BVF7, O35587, Q0MS45, Q8JHF0	2902	4	9325	3.2133	1	1	1
GOTERM_CC_DIRECT	GO:0097136~Bcl-2 family protein complex	4	0.124031	0.0922896	Q07817, Q16611, Q07812, Q92843	2902	4	9325	3.2133	1	1	1
GOTERM_CC_DIRECT	GO:0070603~SWI/SNF superfamily-type complex	4	0.124031	0.0922896	E9Q7E2, A2BH40, O54941, P51532	2902	4	9325	3.2133	1	1	1
GOTERM_CC_DIRECT	GO:0005899~insulin receptor complex	4	0.124031	0.0922896	O73798, Q9PVZ4, Q25197, P06213	2902	4	9325	3.2133	1	1	1
GOTERM_MF_DIRECT	GO:0005164~tumor necrosis factor receptor binding	12	0.372093	0.0925639	P70191, Q13114, P70196, Q9JJ22, Q60803, Q61382, Q3ZCC3, B5DF45, Q9BUZ4, Q9Y4K3, Q6DJN2, B6CJY5	2775	24	8921	1.60739	1	1	1
GOTERM_BP_DIRECT	GO:0010043~response to zinc ion	9	0.27907	0.0932328	Q9NUU7, P70705, P31327, Q62867, A0A1L8F5J9, Q6DHQ1, Q99572, P50238	2837	16	9044	1.79318	1	1	1
GOTERM_BP_DIRECT	GO:0051781~positive regulation of cell division	9	0.27907	0.0932328	P21802, B2RX88, P48804, Q61315, Q90827, P49744, Q5D0X0, O43915, P48800	2837	16	9044	1.79318	1	1	1
GOTERM_BP_DIRECT	GO:0035767~endothelial cell chemotaxis	4	0.124031	0.0942835	Q9DD03, P35286, O94827, Q13480	2837	4	9044	3.18787	1	1	1
GOTERM_BP_DIRECT	GO:2001204~regulation of osteoclast development	4	0.124031	0.0942835	Q04721	2837	4	9044	3.18787	1	1	1
GOTERM_BP_DIRECT	GO:0010518~positive regulation of phospholipase activity	4	0.124031	0.0942835	P21802, P11362, P22607, O43182	2837	4	9044	3.18787	1	1	1
GOTERM_BP_DIRECT	GO:1902807~negative regulation of cell cycle G1/S phase transition	4	0.124031	0.0942835	O08586, Q61315, P60484, Q9QXJ1	2837	4	9044	3.18787	1	1	1
GOTERM_BP_DIRECT	GO:1900103~positive regulation of endoplasmic reticulum unfolded protein response	4	0.124031	0.0942835	Q16611, Q07812, P27986, Q3SZZ2	2837	4	9044	3.18787	1	1	1
GOTERM_BP_DIRECT	GO:0002262~myeloid cell homeostasis	4	0.124031	0.0942835	P42335, Q16611, O35870, Q07812	2837	4	9044	3.18787	1	1	1
GOTERM_BP_DIRECT	GO:1904872~regulation of telomerase RNA localization to Cajal body	4	0.124031	0.0942835	Q01780, Q9CYC6, O95453, Q9ESX5	2837	4	9044	3.18787	1	1	1
GOTERM_BP_DIRECT	GO:0045629~negative regulation of T-helper 2 cell differentiation	4	0.124031	0.0942835	O54928, Q14774, Q61670, Q5R5U3	2837	4	9044	3.18787	1	1	1
GOTERM_BP_DIRECT	GO:0046902~regulation of mitochondrial membrane permeability	4	0.124031	0.0942835	Q07817, Q16611, O55003, Q7TT47	2837	4	9044	3.18787	1	1	1
GOTERM_BP_DIRECT	GO:0070925~organelle assembly	4	0.124031	0.0942835	Q9BYJ9, Q9H8Y8, O70439, Q99758	2837	4	9044	3.18787	1	1	1
GOTERM_BP_DIRECT	GO:0071228~cellular response to tumor cell	4	0.124031	0.0942835	Q04721	2837	4	9044	3.18787	1	1	1
GOTERM_BP_DIRECT	GO:0072574~hepatocyte proliferation	4	0.124031	0.0942835	Q04721	2837	4	9044	3.18787	1	1	1
GOTERM_BP_DIRECT	GO:0002115~store-operated calcium entry	4	0.124031	0.0942835	Q58CP9, Q5EAU0, Q86TL2, Q9BSW2	2837	4	9044	3.18787	1	1	1
GOTERM_BP_DIRECT	GO:0032535~regulation of cellular component size	4	0.124031	0.0942835	O08586, P60484, Q0GNC1	2837	4	9044	3.18787	1	1	1
GOTERM_BP_DIRECT	GO:0003162~atrioventricular node development	4	0.124031	0.0942835	Q04721	2837	4	9044	3.18787	1	1	1
GOTERM_BP_DIRECT	GO:0010225~response to UV-C	7	0.217054	0.0944692	Q16611, Q8IWE4, P20749, Q9Z2F6, Q14191, Q9Y253, Q864S8	2837	11	9044	2.02865	1	1	1
GOTERM_BP_DIRECT	GO:0032688~negative regulation of interferon-beta production	7	0.217054	0.0944692	B0V2N1, Q6JHU9, P45481, Q5DU56, Q13332, Q8WUQ7, Q7RTR2	2837	11	9044	2.02865	1	1	1
GOTERM_BP_DIRECT	GO:0032147~activation of protein kinase activity	7	0.217054	0.0944692	Q0GGW5, P70196, Q5E9J9, Q28199, Q5M864, Q9Y4K3, P06213	2837	11	9044	2.02865	1	1	1
GOTERM_MF_DIRECT	GO:0042826~histone deacetylase binding	21	0.651163	0.0954296	Q9WU42, A2A8L1, P70196, O75496, Q8N5D0, P56517, Q9Y4K3, B6CJY5, Q6ZPY2, Q8VHK9, Q8BWW9, P20749, Q9Z2F6, A4UTP7, Q16665, Q8CGN4, B5DF45, Q9UBN7, P09874, P23246	2775	49	8921	1.37776	1	1	1
GOTERM_BP_DIRECT	GO:0016567~protein ubiquitination	99	3.06977	0.0955537	Q66KB0, Q5F4A1, Q9Y3I1, Q99PP7, A7E2V4, Q9QZN1, P23787, Q9UBS8, B5DF89, D3YYI7, Q9NXK8, Q8BI21, Q9P1Y6, Q10LI1, Q9CR50, Q9Y4L5, Q1LVZ2, D3Z8N4, A1A4R8, Q5VTB9, Q6P360, Q5FVN8, Q5R4G6, Q0IJ33, Q6PCF7, Q9UJT9, Q9Z255, Q8BH75, Q925F4, Q7TSL3, Q8VCK5, Q16RL8, A2AN08, Q8BIA4, Q28FC1, Q96PX1, Q7L622, P62255, Q9VR91, Q2HJ21, Q5ZM55, Q9CQJ4, Q9Y297, Q6NW85, Q93009, Q6DFF6, Q6PJ21, Q7SXP2, Q86YT6, Q64259,…	2837	279	9044	1.13118	1	1	1
GOTERM_BP_DIRECT	GO:0060294~cilium movement involved in cell motility	12	0.372093	0.0974589	Q8TE73, Q8IVF4, Q8IYW2, Q96DT5, Q96N23, Q8WXX0, Q9TTW3, Q95JP0, Q8BW94, Q39575, Q8TD57	2837	24	9044	1.59394	1	1	1
GOTERM_BP_DIRECT	GO:0140374~antiviral innate immune response	12	0.372093	0.0974589	Q8R418, Q8R0N9, P70196, Q91YN5, A7MBJ2, Q9EQX9, Q767K6, B5DF45, Q9Y4K3, Q92667, B6CJY5, Q9C000	2837	24	9044	1.59394	1	1	1
GOTERM_BP_DIRECT	GO:0000122~negative regulation of transcription by RNA polymerase II	118	3.65891	0.0983542	P05205, P29375, Q8CHW1, Q9WTP3, P56517, Q9Y4K3, P21802, Q8R3Y8, Q9QXJ1, A2BH40, Q9Y6X2, B5DF89, Q13485, O88450, Q9UMQ3, Q8R418, Q8BTH6, Q9H2X6, Q9QYU4, Q96ES7, Q02447, P14211, Q7TQA3, Q14582, Q90VV1, P97360, Q6DGG0, P48430, Q5RBG4, O00560, Q8C8M1, P51128, Q01196, Q80ZQ5, Q0P4H6, Q95ZE9, Q14192, Q498M4, Q5R7R9, Q2KIP7, Q9CQJ4, Q91WT4, P09874, P23246, Q9WU42, Q9NQX0, P39949, P97698, Q5R4U3, P51532,…	2837	337	9044	1.11623	1	1	1
GOTERM_MF_DIRECT	GO:0003682~chromatin binding	81	2.51163	0.0986191	Q8VDS3, Q9D8Y8, P05205, P55861, A2A8L1, Q6GP17, Q2KHY5, Q9Z1N2, Q9UHJ3, A9JRX0, D3ZGB1, Q5E9B2, Q9QXV1, Q6PG95, Q94K49, Q9EPU0, Q99NH0, Q6JHU9, Q96JM7, Q03468, Q5RBN9, Q9QXJ1, P55197, Q7ZXB1, Q13485, Q9UMQ3, P30876, Q9Y6X9, Q7ZUK7, E1C2V1, O96019, Q7ZZY3, Q9Y2D1, O75496, Q02447, Q9DE46, Q4LDE5, Q800K6, P41969, P63016, Q9QXG4, O93310, P45481, Q5RBG4, P32442, P11387, Q58CV6, Q9Y4A5, Q92072, Q96GM5,…	2775	227	8921	1.14712	1	1	1
GOTERM_CC_DIRECT	GO:0070161~anchoring junction	30	0.930233	0.0993176	Q61235, Q5TCZ1, Q99JW4, Q61315, Q99KY4, Q8JHF4, Q9R0Z9, Q9WV92, Q8K4L3, Q69ZS8, P10499, D3YXG0, Q9CPW0, O94868, O54967, Q91738, A2AAY5, Q8VI36, Q61382, S4R2P9, Q9DD03, Q8BWW9, Q8BIE6, Q8AXV0, Q501Q9, O35177, Q9JK84, E9Q634, Q94887, Q9Z0V2	2902	75	9325

## Sheet: Module 2
*Module 2
Category	Term	Count	%	PValue	Genes	List Total	Pop Hits	Pop Total	Fold Enrichment	Bonferroni	Benjamini	FDR
GOTERM_CC_DIRECT	GO:0005739~mitochondrion	199	11.0433	5.03952e-05	Q921H9, Q00277, Q9D7N6, Q5ZMH6, Q6NWD4, Q7SX99, O95563, Q9D110, Q9DCU6, Q8C1Q6, P29419, O94913, Q15311, Q91W43, Q91V16, Q5R833, Q924L9, Q6PZ02, Q9H2W6, A2VDX7, P22439, Q9D3D9, Q6DH02, Q9Y619, P54889, Q8R1R3, Q04841, Q5R4M8, Q9NZJ4, P05202, Q9Y2S7, Q9ULR3, Q3UHX0, Q9BW72, P19096, P28482, P52758, Q80W89, Q9Y1A3, Q2KIR8, Q9Y5Z4, Q6DIY9, Q9Z2Q5, P10606, P47791, Q99MN1, P36532, Q95KV7, Q05116, P70618,…	1631	884	9325	1.28705	0.0450657	0.0461116	0.0461116
GOTERM_CC_DIRECT	GO:0071013~catalytic step 2 spliceosome	25	1.38735	0.00280068	Q0VC92, O70279, Q13435, Q96BP3, Q13356, Q9UJV9, Q9CZU3, Q91YR7, Q9D0W5, Q9UNP9, Q9V535, Q24297, O60306, P62311, P83871, Q7JVL3, P62315, Q6P8G1, P62309, Q15428, Q7TMK9, A2VDN6, Q9JJW6, Q15393, Q6AYB3	1631	78	9325	1.83248	0.923175	0.71231	0.71231
GOTERM_CC_DIRECT	GO:0005743~mitochondrial inner membrane	66	3.6626	0.0036204	Q9BW72, Q7KZN9, Q8K3J1, O46629, Q99L04, Q2TBW2, Q96EL3, Q80W89, P42026, Q9U3I4, Q9Y1A3, Q9D7N6, Q8BGH2, P24156, P82921, P10606, Q9Z2Q5, Q2KHZ9, A5PJG7, Q6NWD4, Q58DQ5, P36532, O95563, P27080, Q9DCU6, Q6DC58, Q8C1Q6, Q2HJ10, Q3ZBP1, Q9BSF4, A1XQS1, Q0MQ96, Q1LY46, Q86WU2, Q9WV98, Q61733, O75964, Q924L9, O13085, P97521, Q5XHZ0, Q8BGA9, A7SNR3, Q9H2W6, Q9CQW7, Q63598, P24539, Q9D3D9, Q0VCH8, Q9DCX2,…	1631	271	9325	1.39242	0.963799	0.71231	0.71231
GOTERM_CC_DIRECT	GO:0071005~U2-type precatalytic spliceosome	16	0.887902	0.00460578	Q13435, Q0VC92, Q7ZUG0, P62309, Q91YR7, Q15428, Q5R628, Q5F457, Q5RCP3, P62311, A2VDN6, P83871, Q8R149, Q15393, Q5U5C5, P62315	1631	43	9325	2.12739	0.98536	0.71231	0.71231
GOTERM_CC_DIRECT	GO:0005764~lysosome	61	3.38513	0.00498063	F1MM41, Q13637, A7RT29, Q58D55, Q01097, P42345, Q9GL24, Q2F7Z7, Q32KH5, Q3UMR0, P26779, P45974, P43234, P28799, Q6GNV7, P49614, Q570Y9, Q6IMK3, Q4FZW5, C3YWU0, Q6PB03, A8WGF7, Q5R7A4, O35114, Q2HJ10, A7S6M8, Q90744, Q8GW72, Q6NUT3, P63018, Q8NCC3, O18835, Q6GLL2, Q9D0K0, P50430, P11023, O60749, A0A0G2KQY6, Q5BK09, Q5XJN2, Q4FAT7, Q80WG5, G5E8K5, Q5R6D1, Q5ND34, Q95029, Q8TDB6, Q9EQH3, P11438, P59…	1631	250	9325	1.39503	0.989628	0.71231	0.71231
GOTERM_CC_DIRECT	GO:0000145~exocyst	6	0.332963	0.00569107	Q62824, Q9Y2D4, O00471, Q62825, Q9NV70, O54922	1631	8	9325	4.28801	0.994605	0.71231	0.71231
GOTERM_CC_DIRECT	GO:0005884~actin filament	17	0.943396	0.00578611	Q14247, P31976, Q4V7C7, Q7ZXQ9, Q95PU1, Q9EQX4, Q9P202, P13466, Q63598, Q8JZP9, P37397, Q5TJ56, Q05876, Q02763, P05094, Q02858	1631	48	9325	2.0249	0.995056	0.71231	0.71231
GOTERM_CC_DIRECT	GO:0005666~RNA polymerase III complex	9	0.499445	0.00713789	O15160, Q5XK67, Q923G2, P0DPB5, Q9CQZ7, Q5R592, Q9NVU0, Q60482, Q63871	1631	18	9325	2.85868	0.998576	0.71231	0.71231
GOTERM_CC_DIRECT	GO:0012505~endomembrane system	28	1.55383	0.00733937	Q96NA8, Q8SQG9, Q9SK39, Q13637, Q86YS6, Q8CIB6, Q6WV17, Q9NUQ2, Q9JI19, P42345, P61023, Q99068, Q15382, Q6DH69, Q2HJ23, Q7T312, Q9BXW4, Q9UL26, Q6MG55, Q9ULC3, Q5RBH9, Q5U3Y5, Q9NX57, Q5XIU9, Q5RBW6, Q969Q5, Q8N653, Q9D9K3	1631	97	9325	1.65037	0.998818	0.71231	0.71231
GOTERM_CC_DIRECT	GO:0005684~U2-type spliceosomal complex	10	0.554939	0.00836606	Q13435, Q7ZUG0, A2VDN6, P62309, Q15428, P83871, Q8R149, Q15393, P13994, P62315	1631	22	9325	2.5988	0.999541	0.71231	0.71231
GOTERM_CC_DIRECT	GO:0045335~phagocytic vesicle	18	0.99889	0.00856329	Q54CH1, Q9UL26, Q6IMK3, Q8CFN2, Q13637, P11438, Q5TTG1, A4FV54, Q86YS6, Q9ULC3, Q4A1L5, P42345, Q9NX57, Q5R7A4, Q8K3Z0, Q61093, Q5RBW6, Q969Q5	1631	54	9325	1.90578	0.999618	0.71231	0.71231
GOTERM_CC_DIRECT	GO:0005576~extracellular region	133	7.38069	0.00966143	Q61554, Q61555, Q8C6K9, O75665, B8V7S0, Q9D3W1, P10079, Q96CG8, D3YXG0, P26779, Q9Y275, Q9CYL5, Q02858, Q90678, Q9JJZ5, P28799, Q9UGM3, C3YWU0, P14207, B3EX02, Q9S972, Q95P23, Q08B63, Q58D84, Q32KI9, O93429, A6H584, Q8JI28, Q8GW72, P22105, Q8NCC3, Q06807, O00602, P13608, P98133, P97321, Q13813, C0H691, O43897, C0H692, O57382, P9WI79, O18806, Q5XJN2, B8WI85, O23052, P79385, Q9P2D7, P02466, Q62632,…	1631	627	9325	1.21277	0.999861	0.736684	0.736684
GOTERM_CC_DIRECT	GO:0005604~basement membrane	20	1.10988	0.0111207	Q61554, P98133, O88271, O75445, O77469, Q28343, Q9TV36, P14543, O08746, P48509, Q96RW7, Q08B63, A2AJ76, Q02388, Q6V0I7, D3YXG0, A4IGL7, Q62915, Q9JJZ5, P81439	1631	64	9325	1.78667	0.999964	0.782726	0.782726
GOTERM_CC_DIRECT	GO:0071011~precatalytic spliceosome	12	0.665927	0.0125491	Q13435, Q5F457, Q5RCP3, Q7ZUG0, P62311, P62309, P83871, Q96I25, Q7JVL3, Q5U5C5, Q24297, P62315	1631	31	9325	2.21317	0.99999	0.820176	0.820176
GOTERM_MF_DIRECT	GO:0000049~tRNA binding	22	1.22087	0.00162787	Q6TGS6, Q9CXT6, Q2T9V8, Q12904, Q99MN1, Q6PF21, Q4R8M9, Q6NU94, O60841, E1C7T6, B5XF11, Q8BHA3, Q499R4, Q8N371, P0C872, Q1HFZ0, P0CB42, A1A5V9, Q5FW05, Q8BGQ7	1556	63	8921	2.0021	0.918647	1	1
GOTERM_BP_DIRECT	GO:0006367~transcription initiation at RNA polymerase II promoter	14	0.776915	0.00226519	Q8VE65, Q5RA91, Q8R2K4, Q8YTC2, P18074, Q8K0H5, P32780, P29083, P52657, Q15370, Q86TI4, P83941, Q9D7M8, Q6R1L1	1571	33	9044	2.4423	0.99994	1	1
GOTERM_BP_DIRECT	GO:0051017~actin filament bundle assembly	12	0.665927	0.0035835	Q63028, P31976, Q13813, Q9ET47, P05094, Q9V9J3, P11532, Q9EQX4, O18728, Q9QYC0, Q63598	1571	27	9044	2.5586	1	1	1
GOTERM_BP_DIRECT	GO:2000641~regulation of early endosome to late endosome transport	5	0.277469	0.00389912	Q8CGS4, Q05116, A8E7G4, P28482, O75165	1571	5	9044	5.75684	1	1	1
GOTERM_MF_DIRECT	GO:0016491~oxidoreductase activity	50	2.77469	0.00390874	Q61753, Q0VC50, P19096, O13085, O70475, Q8K3J1, Q99L04, B3EWZ9, Q9CPU4, P47739, O18806, Q6P371, Q9NZ01, Q5XJN2, P0C872, Q9Y394, A1L258, Q9QYF1, Q6DIY9, Q66I21, A4IFM3, Q5RGV1, Q99NF1, Q91YT0, Q8NBX0, Q06194, Q9CXT6, P47791, Q6AZW2, Q08BA6, Q9JII6, Q6PCM1, Q63342, Q9D051, Q9JHI5, P54889, P78417, Q9WVK8, Q08B63, P39598, Q61093, Q99LQ7, Q6NV34, Q19673, P48758, Q802G7, Q91W43, P28304	1556	195	8921	1.47007	0.997598	1	1
GOTERM_MF_DIRECT	GO:0008106~alcohol dehydrogenase (NADP+) activity	5	0.277469	0.00396077	P47739, Q6AZW2, Q9JII6, P48758, P11883	1556	5	8921	5.73329	0.997783	1	1
GOTERM_BP_DIRECT	GO:0007218~neuropeptide signaling pathway	18	0.99889	0.00419272	P30974, P30731, P30975, Q9Y5X5, F1M386, P57695, Q95M54, P34975, P58307, Q95P23, G4WMX4, P41144, Q96P65, Q8ITC9, P30937, Q8IN35, F1MV99, Q9EQD2	1571	51	9044	2.03183	1	1	1
GOTERM_MF_DIRECT	GO:0097110~scaffold protein binding	16	0.887902	0.00571986	P49582, P29476, O15111, P29475, O43497, Q01063, Q99MN1, Q8NFZ3, Q01097, Q05876, Q14BI2, Q2IBC5, Q8N0W4, P25976, P26779, Q86VB7	1556	44	8921	2.08483	0.999854	1	1
GOTERM_MF_DIRECT	GO:0001056~RNA polymerase III activity	7	0.388457	0.00577682	O15160, Q5XK67, Q923G2, P0DPB5, Q9CQZ7, Q5R592, Q63871	1556	11	8921	3.64846	0.999867	1	1
GOTERM_MF_DIRECT	GO:0005245~voltage-gated calcium channel activity	10	0.554939	0.00820715	Q7RTX7, P91645, H2LRU7, Q5RC90, Q5QM84, Q6PDJ1, Q6IVV8, Q5VU97, Q95M54, Q86XQ3	1556	22	8921	2.60604	0.999997	1	1
GOTERM_MF_DIRECT	GO:0046933~proton-transporting ATP synthase activity, rotational mechanism	8	0.443951	0.00844589	Q5TTG1, O75964, P24539, Q24439, Q9D3D9, Q9DCX2, P29419, P05631	1556	15	8921	3.05775	0.999998	1	1
GOTERM_MF_DIRECT	GO:0005201~extracellular matrix structural constituent	21	1.16537	0.0084738	Q61554, Q61555, P98133, Q8CIZ8, B8V7R6, O77469, O43854, Q9TV36, P14543, P35556, O08746, Q96RW7, Q96CG8, Q17RW2, A2AJ76, D3YXG0, Q8CJ69, Q8NDA2, P02466, P22105, O46392	1556	67	8921	1.797	0.999998	1	1
GOTERM_BP_DIRECT	GO:0006536~glutamate metabolic process	8	0.443951	0.0125085	P51650, P00504, Q5R4M8, Q60928, P07314, Q9D110, P05202	1571	16	9044	2.87842	1	1	1
GOTERM_MF_DIRECT	GO:0005178~integrin binding	22	1.22087	0.0130268	Q61554, Q99P91, P98133, P70490, P97321, Q8CIZ8, P20072, P12226, P98106, O43854, P0C6B8, Q9TV36, P48509, P42201, Q9UNA0, P40241, P05094, P35240, B0FYY4, P79385, P22105, P48800	1556	74	8921	1.70449	1	1	1
GOTERM_MF_DIRECT	GO:0051015~actin filament binding	30	1.66482	0.0152802	A4D2P6, Q6TDP4, Q14247, P31976, Q13813, Q4V7C7, Q9ET47, Q9CPW4, Q95PU1, P13466, Q63598, Q5TJ56, Q9JM76, P05094, O18728, Q6QEF8, Q63028, Q7ZXQ9, G4SLH0, Q92828, P11532, Q32L92, Q9EQX4, Q8JZP9, P37397, Q5M8L0, Q9DC07, Q5U4Y2, Q9QYC0	1556	112	8921	1.5357	1	1	1
GOTERM_BP_DIRECT	GO:0007156~homophilic cell adhesion via plasma membrane adhesion molecules	20	1.10988	0.0170679	G3V9H8, Q14517, P97300, G4SLH0, Q9P273, Q13308, O35161, P35546, Q96RW7, Q9QYP2, A2AJ76, Q9VBW3, Q6V0I7, D3YXG0, Q58EX2, Q9NYQ6, P23468, Q8NDA2, Q9H4D0, Q08CY9	1571	67	9044	1.71846	1	1	1
GOTERM_MF_DIRECT	GO:0005509~calcium ion binding	95	5.27192	0.0172054	Q61554, G3V9H8, Q61555, P98156, Q9Z0T6, P12815, A0FGR8, Q42396, O08746, P10079, P19801, Q9QYP2, Q9XVI9, A2AJ76, Q26627, P61023, D3YXG0, P05094, Q9NYQ6, P05099, Q9HAR2, Q9JJZ5, Q9H4D0, Q6ZT07, Q9NXG6, O70244, Q28343, Q5PQ53, O35161, Q58D84, Q08B63, H2LRU7, Q6P8Y1, P16230, Q5BKL9, Q8NDA2, Q8JI28, Q08CY9, P54357, P02594, Q1LY46, P13608, O15182, P98133, Q13813, Q5RC90, Q6IVV8, O77469, Q96C19, O43854,…	1556	440	8921	1.23787	1	1	1
GOTERM_BP_DIRECT	GO:0042776~proton motive force-driven mitochondrial ATP synthesis	8	0.443951	0.0181361	O75964, P24539, Q24439, Q8K3J1, Q9D3D9, Q9DCX2, P29419, Q91YT0	1571	17	9044	2.7091	1	1	1
GOTERM_BP_DIRECT	GO:0006446~regulation of translational initiation	8	0.443951	0.0181361	O60841, Q5EAQ1, Q9H0H3, Q8VE62, P0CB42, B1WC40, A7SGZ5	1571	17	9044	2.7091	1	1	1
GOTERM_BP_DIRECT	GO:0032878~regulation of establishment or maintenance of cell polarity	4	0.221976	0.0181767	Q02763, Q6P1M3, Q02858, Q06807	1571	4	9044	5.75684	1	1	1
GOTERM_BP_DIRECT	GO:0060347~heart trabecula formation	6	0.332963	0.0182824	C6KFA3, Q8CIV7, Q02763, O42123, Q02858, Q06807	1571	10	9044	3.45411	1	1	1
GOTERM_BP_DIRECT	GO:0099054~presynapse assembly	6	0.332963	0.0182824	O94779, Q8N0W4, P23468, Q8NFZ3, Q9EQD0, Q64487	1571	10	9044	3.45411	1	1	1
GOTERM_MF_DIRECT	GO:1903777~melibiose binding	4	0.221976	0.0183898	P86179	1556	4	8921	5.73329	1	1	1
GOTERM_MF_DIRECT	GO:0033296~rhamnose binding	4	0.221976	0.0183898	P86179	1556	4	8921	5.73329	1	1	1
GOTERM_CC_DIRECT	GO:0030684~preribosome	4	0.221976	0.018539	Q921Y2, Q96G21, Q9NV31	1631	4	9325	5.71735	1	1	1
GOTERM_MF_DIRECT	GO:0001054~RNA polymerase I activity	6	0.332963	0.0185969	O15160, Q5XK67, Q923G2, P0DPB5, Q5R592, Q63871	1556	10	8921	3.43997	1	1	1
GOTERM_MF_DIRECT	GO:0030674~protein-macromolecule adaptor activity	23	1.27636	0.0187779	Q6GQ69, Q60631, P12815, Q91YR7, P18074, P59015, P11023, Q4A1L5, P37397, Q3T197, Q2IBC5, P59046, G5E8K5, O54922, Q9NZS9, E9Q5R7, P83941, O18728, Q92878, P02466, P63018, O46392	1556	81	8921	1.62797	1	1	1
GOTERM_BP_DIRECT	GO:0035583~sequestering of TGFbeta in extracellular matrix	5	0.277469	0.0203185	Q61554, Q61555, P98133, Q9TV36, P35556	1571	7	9044	4.11203	1	1	1
GOTERM_BP_DIRECT	GO:0044788~modulation by host of viral process	5	0.277469	0.0203185	Q8CFN2, Q5R7A4, P19096, P63018	1571	7	9044	4.11203	1	1	1
GOTERM_BP_DIRECT	GO:0048048~embryonic eye morphogenesis	5	0.277469	0.0203185	Q61554, Q61555, P98133, Q9TV36, P35556	1571	7	9044	4.11203	1	1	1
GOTERM_BP_DIRECT	GO:0099173~postsynapse organization	5	0.277469	0.0203185	Q8TDM6, Q4V7C7, Q9C0H5, D3ZAA9, Q9Y2H1	1571	7	9044	4.11203	1	1	1
GOTERM_BP_DIRECT	GO:2000009~negative regulation of protein localization to cell surface	5	0.277469	0.0203185	P26990, P62332, Q8K4M5, Q13492, Q8CFI0	1571	7	9044	4.11203	1	1	1
GOTERM_CC_DIRECT	GO:0005770~late endosome	27	1.49834	0.0205041	Q8CGS4, Q13637, P28482, Q6PDL0, Q5R9Z1, Q8CIB6, Q01097, Q2F7Z7, A8E7G4, Q3UMR0, P26779, Q95029, P28799, Q9UL26, Q6IMK3, Q9EQH3, P11438, F1M386, Q6AY20, Q6NYE7, Q5R7A4, Q05116, Q2HJ10, Q969Q5, Q6NUT3, P63018	1631	100	9325	1.54368	1	1	1
GOTERM_MF_DIRECT	GO:0004177~aminopeptidase activity	11	0.610433	0.0205548	Q9UHL4, Q32LQ0, Q9CXT6, Q13867, Q3SZH7, Q8N371, P0C872, Q9CPY7, Q9NQW7, Q9Z2W0, Q9ULA0	1556	29	8921	2.1747	1	1	1
GOTERM_CC_DIRECT	GO:0060473~cortical granule	5	0.277469	0.0208207	P86179, P49614	1631	7	9325	4.08382	1	1	1
GOTERM_MF_DIRECT	GO:0048306~calcium-dependent protein binding	15	0.832408	0.0214022	P29476, P98156, Q9UGM3, P29475, P12815, P20072, P98106, Q5PQ53, Q68EF4, Q63598, P42201, P61023, Q9H9H4, Q8NFF2, Q15485	1556	46	8921	1.86955	1	1	1
GOTERM_BP_DIRECT	GO:0000398~mRNA splicing, via spliceosome	33	1.8313	0.021946	Q0VC92, O70279, Q13435, Q96BP3, Q9UJV9, Q91YR7, Q9D0W5, Q9UNP9, Q9V535, Q24297, B1WC40, O60306, Q5F457, Q5RCP3, Q8C3P7, P62311, Q9NX24, P83871, Q8R149, Q06AT9, Q7JVL3, Q5U5C5, P62997, P62315, Q7ZUG0, P62309, Q15428, Q5R628, P13994, A2VDN6, Q6P2Y2, Q15393, Q6AYB3	1571	130	9044	1.46135	1	1	1
GOTERM_BP_DIRECT	GO:0031591~wybutosine biosynthetic process	7	0.388457	0.0229888	Q8BYR1, E1C7T6, B5XF11, Q9CXT6, Q8N371, P0C872	1571	14	9044	2.87842	1	1	1
GOTERM_CC_DIRECT	GO:0005925~focal adhesion	31	1.72031	0.0230991	Q14247, P31976, P32969, P28482, P48509, P62332, O75093, Q5U2Z7, P05094, Q5E9Y6, B0FYY4, Q9Y275, Q02858, Q63028, P26990, Q68CZ2, Q14517, Q9P0U3, P18052, Q13308, O55173, Q9EQX4, P37397, Q05116, Q02763, Q9DC07, Q2IBC5, Q14344, Q9DC22, Q9QYC0, Q06807	1631	120	9325	1.47698	1	1	1
GOTERM_CC_DIRECT	GO:0016460~myosin II complex	7	0.388457	0.0237421	P54357, P02594, O15182, Q9XVI9, Q5M8L0, Q5E9E2	1631	14	9325	2.85868	1	1	1
GOTERM_BP_DIRECT	GO:0045494~photoreceptor cell maintenance	12	0.665927	0.0244885	O54990, Q6PBD4, Q9W3F7, Q7Z494, Q7K556, Q5BK09, O75445, Q7TNH6, Q9D531, Q7SXW4, Q80T11	1571	34	9044	2.03183	1	1	1
GOTERM_CC_DIRECT	GO:0030054~cell junction	17	0.943396	0.0269909	P31007, Q6VGS5, Q91Y77, Q13813, Q9WV92, Q99571, P11532, Q9ULC3, Q9H2W6, P52657, Q9BW91, A2AJ76, Q8TDM6, D3YXG0, P05094, P54829, Q2NKS9	1631	56	9325	1.73562	1	1	1
GOTERM_MF_DIRECT	GO:0005542~folic acid binding	6	0.332963	0.0292804	P10746, P14207, Q63342, Q7ZWG6, Q9D110	1556	11	8921	3.12725	1	1	1
GOTERM_MF_DIRECT	GO:0032977~membrane insertase activity	6	0.332963	0.0292804	Q9WV98, Q9N285, Q8BGA9, Q6AYH6, Q5FVL2, Q7SXW4	1556	11	8921	3.12725	1	1	1
GOTERM_CC_DIRECT	GO:0005753~mitochondrial proton-transporting ATP synthase complex	6	0.332963	0.0296168	O75964, P24539, Q9D3D9, Q9DCX2, P29419, P05631	1631	11	9325	3.11856	1	1	1
GOTERM_CC_DIRECT	GO:0005891~voltage-gated calcium channel complex	6	0.332963	0.0296168	P91645, Q6PDJ1, O43497, Q01063, Q5VU97, C9D7C2	1631	11	9325	3.11856	1	1	1
GOTERM_MF_DIRECT	GO:0003723~RNA binding	130	7.21421	0.0303898	Q0VC92, Q9QZE7, Q14444, Q91YR7, Q12788, O35130, O00267, Q61035, Q9EPU4, Q8TF01, Q5RFA0, O60841, Q1PSW8, Q9NX24, Q8R149, Q9Y2X3, Q06AT9, P82921, Q15024, P62997, P28799, Q6TGS6, Q7ZUG0, Q9D1J3, Q15428, Q5R628, Q96I24, Q9WUK2, Q58DQ5, O82504, Q5ZKD5, Q96I25, Q7KWX9, Q8AVP1, Q9IBD1, Q8BHA3, P42696, O15381, Q9CZU3, Q5XHZ0, Q8VE62, A1L1C7, Q6DJE4, Q8IZ69, Q7TQH0, Q9D1Q1, O60306, P83871, Q6DH02, Q9UK61,…	1556	636	8921	1.1719	1	1	1
GOTERM_BP_DIRECT	GO:0030036~actin cytoskeleton organization	26	1.44284	0.0331974	Q6TDP4, Q14247, Q13813, P13466, Q96RW7, Q5TJ56, P62332, D3YXG0, P05094, Q8R0S2, P35240, Q9DDA9, O18728, Q92556, Q60631, Q91VS8, Q8CFN2, Q9UPY6, P11532, Q99PV3, Q13308, Q6P4U0, F1MCY2, Q9Y4D1, P50904, P22105	1571	100	9044	1.49678	1	1	1
GOTERM_MF_DIRECT	GO:0004812~aminoacyl-tRNA ligase activity	7	0.388457	0.0334186	Q6TGS6, P41250, P23381, Q99MN1, Q6PF21, Q61035, Q8BGQ7	1556	15	8921	2.67554	1	1	1
GOTERM_CC_DIRECT	GO:0000428~DNA-directed RNA polymerase complex	7	0.388457	0.0338484	Q5XK67, Q923G2, Q9CQZ7, Q5R592, P20664, Q63871, Q9D7M8	1631	15	9325	2.6681	1	1	1
GOTERM_BP_DIRECT	GO:0006893~Golgi to plasma membrane transport	8	0.443951	0.0342465	Q62824, Q9Y2D4, O00471, Q8K4M5, Q9NV70, P53492, Q6P1M3, B5FYQ0	1571	19	9044	2.42393	1	1	1
GOTERM_BP_DIRECT	GO:0051965~positive regulation of synapse assembly	8	0.443951	0.0342465	Q8TDM6, O00418, Q4V7C7, Q8R0S2, P23468, Q64487, Q9H4D0, O35161	1571	19	9044	2.42393	1	1	1
GOTERM_MF_DIRECT	GO:0003779~actin binding	35	1.94229	0.0350141	P31976, Q13813, Q9WV92, Q4V7C7, Q9ET47, Q5R6P6, Q9CPW4, Q8VCK5, P13466, Q16RL8, P17599, Q5TJ56, Q9JM76, Q8K3Z0, P35240, O18728, Q96PQ7, Q9UPY6, Q7ZXQ9, Q5ZML9, P11532, Q32L92, Q17LW0, Q9EQX4, Q5RKJ1, Q9Y2H1, P37397, D3Z8N4, F1MCY2, O88801, Q9Y4D1, Q9DC07, Q5U4Y2, Q9JK66, Q9QYC0	1556	144	8921	1.39351	1	1	1
GOTERM_BP_DIRECT	GO:0036336~dendritic cell migration	5	0.277469	0.0351208	Q8CFN2, P09917, P12527, P59046, E9Q5R7	1571	8	9044	3.59803	1	1	1
GOTERM_BP_DIRECT	GO:0051639~actin filament network formation	5	0.277469	0.0351208	Q9ET47, P05094, Q9CPW4, Q63598	1571	8	9044	3.59803	1	1	1
GOTERM_BP_DIRECT	GO:0060027~convergent extension involved in gastrulation	5	0.277469	0.0351208	Q7Z494, Q4H4B6, Q7TNH6, Q6DC39	1571	8	9044	3.59803	1	1	1
GOTERM_CC_DIRECT	GO:0005686~U2 snRNP	8	0.443951	0.0354413	Q13435, Q7ZUG0, A2VDN6, P62309, Q15428, P83871, Q15393, P62315	1631	19	9325	2.40731	1	1	1
GOTERM_CC_DIRECT	GO:0030864~cortical actin cytoskeleton	9	0.499445	0.0355059	Q14247, Q13813, Q7ZXQ9, P05094, P35240, P11532, Q6P1M3, Q0ZLH3, P13466	1631	23	9325	2.23722	1	1	1
GOTERM_MF_DIRECT	GO:0032036~myosin heavy chain binding	5	0.277469	0.0356081	P54357, O15182, Q9XVI9, Q5E9E2	1556	8	8921	3.58331	1	1	1
GOTERM_CC_DIRECT	GO:0005681~spliceosomal complex	29	1.60932	0.037792	O70279, Q13435, Q6GMH0, Q9UJV9, Q5RAZ4, Q9CZU3, Q91YR7, Q9D0W5, Q9D361, Q24297, P62311, Q8R149, Q15382, Q5U5C5, Q91WT4, Q3UJZ3, P62997, P62315, Q7ZUG0, P62309, Q15428, Q5R628, Q7TMK9, Q96I25, Q9JJW6, Q15393, Q6DJ13, P63018	1631	115	9325	1.44177	1	1	1
GOTERM_BP_DIRECT	GO:0008543~fibroblast growth factor receptor signaling pathway	16	0.887902	0.0379278	Q9GZV8, Q60631, P18460, E1BJS7, P12226, Q9V3L1, P56705, Q86PM4, P11362, E7FAM5, Q1PSW8, Q6V0I7, Q22875, Q90413, Q90722, P48800	1571	54	9044	1.70573	1	1	1
GOTERM_BP_DIRECT	GO:0090522~vesicle tethering involved in exocytosis	4	0.221976	0.039593	Q62824, Q9Y2D4, O00471, Q9NV70	1571	5	9044	4.60547	1	1	1
GOTERM_BP_DIRECT	GO:0098693~regulation of synaptic vesicle cycle	4	0.221976	0.039593	P17599, P63100, Q63598	1571	5	9044	4.60547	1	1	1
GOTERM_BP_DIRECT	GO:0006811~monoatomic ion transport	34	1.88679	0.0397755	Q8CIW6, Q1LY46, P49582, O17185, Q708S7, Q6IVV8, P34586, O75762, P50637, Q01097, Q9Y2E8, Q9U3I4, A0A0G2KQY6, Q49SH1, Q9D3D9, Q80WG5, Q8NFF2, Q8IZD6, Q9DCX2, Q18297, Q8K078, Q63028, Q6P825, P57695, Q0VGW6, Q8BHY3, Q6NUB3, Q27433, P18505, Q7Z020, Q61093, Q6PDJ1, A0A1L8F5J9, Q2HJ10	1571	141	9044	1.38817	1	1	1
GOTERM_MF_DIRECT	GO:0005534~galactose binding	4	0.221976	0.0400333	P86179	1556	5	8921	4.58663	1	1	1
GOTERM_CC_DIRECT	GO:0001674~female germ cell nucleus	4	0.221976	0.040341	P86179	1631	5	9325	4.57388	1	1	1
GOTERM_CC_DIRECT	GO:0034457~Mpp10 complex	4	0.221976	0.040341	Q921Y2, Q96G21, Q9NV31	1631	5	9325	4.57388	1	1	1
GOTERM_CC_DIRECT	GO:0098793~presynapse	29	1.60932	0.0418004	P49582, P78348, P56730, F1LQX4, Q99572, P11023, P62332, Q6GLC9, Q9Y6A2, Q14BI2, P68037, Q4H4B6, Q8N0W4, O54922, P98081, Q6GLR7, Q9EQH3, B1H120, Q6PF45, Q8NFZ3, P18599, Q9WVK8, P82471, P23978, Q9JK66, Q9Z252, Q62915, P63018	1631	116	9325	1.42934	1	1	1
GOTERM_BP_DIRECT	GO:1902093~positive regulation of flagellated sperm motility	6	0.332963	0.0424728	P30974, Q9GZV8, P79218, P30975, Q5DUB2, Q6NXR0	1571	12	9044	2.87842	1	1	1
GOTERM_BP_DIRECT	GO:0001944~vasculature development	6	0.332963	0.0424728	Q06725, Q4H4B6, O73792, A2SWM2, Q9JHG3, Q9EQD0	1571	12	9044	2.87842	1	1	1
GOTERM_MF_DIRECT	GO:0004722~protein serine/threonine phosphatase activity	13	0.721421	0.0424868	Q9NES8, P48462, Q6NWD4, P30153, Q9UNH5, Q6GQJ8, Q27889, Q5U395, Q0IIF0, P20650, O14874, A0A0R4IVA4, O88484	1556	41	8921	1.81787	1	1	1
GOTERM_MF_DIRECT	GO:0042277~peptide binding	13	0.721421	0.0424868	Q924H0, Q9Y5X5, Q96P65, Q32LQ0, C3ZQF9, Q9JHG3, P67999, Q8IN35, P41413, P63018, Q9EQD2, P58307	1556	41	8921	1.81787	1	1	1
GOTERM_BP_DIRECT	GO:0008380~RNA splicing	40	2.21976	0.0428741	Q0VC92, O70279, Q13435, Q6GMH0, Q96BP3, Q13356, Q5RAZ4, Q9CZU3, Q91YR7, Q9D0W5, Q9D361, Q9V535, B1WC40, Q5F457, Q6GLC9, P62311, Q5ZML3, Q8R149, Q06AT9, Q5U5C5, Q3UJZ3, A2AIV2, P62315, Q5R8W6, Q8VE97, Q7ZUG0, P62309, Q8C1D8, Q7TMK9, Q58F21, P13994, Q5XJS5, O35796, Q9JJW6, Q6NY52, Q15393, Q6P104, Q5R5C1, P63018	1571	172	9044	1.3388	1	1	1
GOTERM_CC_DIRECT	GO:0031463~Cul3-RING ubiquitin ligase complex	10	0.554939	0.0434336	Q3UHH1, D3Z8N4, P12815, Q9H0H3, Q6DFF6, Q8QG64, Q5PQ53, Q8VCK5, Q8N653	1631	28	9325	2.04191	1	1	1
GOTERM_CC_DIRECT	GO:0005736~RNA polymerase I complex	6	0.332963	0.0436239	O15160, Q5XK67, Q923G2, P0DPB5, Q5R592, Q63871	1631	12	9325	2.85868	1	1	1
GOTERM_CC_DIRECT	GO:0035578~azurophil granule lumen	6	0.332963	0.0436239	Q9UHL4, P28482, Q9Y5Z4, P28799, P53634, Q92820	1631	12	9325	2.85868	1	1	1
GOTERM_CC_DIRECT	GO:0042564~NLS-dependent protein nuclear import complex	6	0.332963	0.0436239	P86179, Q9V535, P70168	1631	12	9325	2.85868	1	1	1
GOTERM_CC_DIRECT	GO:0000176~nuclear exosome (RNase complex)	6	0.332963	0.0436239	Q7KWX9, O15381, Q9CZU3, Q2KID0, Q9D1Q1, Q15024	1631	12	9325	2.85868	1	1	1
GOTERM_CC_DIRECT	GO:0005826~actomyosin contractile ring	6	0.332963	0.0436239	Q13813, O00418, P11532, Q95PU1, Q5RKJ1, P90648	1631	12	9325	2.85868	1	1	1
GOTERM_BP_DIRECT	GO:0032870~cellular response to hormone stimulus	9	0.499445	0.0437385	Q924H0, Q9Y5X5, Q96P65, C3ZQF9, Q5U367, P67999, Q8IN35, Q9EQD2, P58307	1571	24	9044	2.15882	1	1	1
GOTERM_BP_DIRECT	GO:0015986~proton motive force-driven ATP synthesis	7	0.388457	0.0449932	O75964, P24539, Q24439, Q9D3D9, Q9DCX2, P29419, P05631	1571	16	9044	2.51862	1	1	1
GOTERM_MF_DIRECT	GO:0001664~G protein-coupled receptor binding	7	0.388457	0.0457961	O00602, Q05876, P82471, Q9JK66, Q4R562, P63018	1556	16	8921	2.50831	1	1	1
GOTERM_CC_DIRECT	GO:0099092~postsynaptic density, intracellular component	7	0.388457	0.0463636	A4D2P6, P29476, Q62824, Q8R0S2, Q9Z252, Q62915, Q01097	1631	16	9325	2.50134	1	1	1
GOTERM_CC_DIRECT	GO:0043198~dendritic shaft	8	0.443951	0.0465427	P49582, Q62824, Q9N0E3, Q96I24, Q68EF4, D3ZAA9, P63018	1631	20	9325	2.28694	1	1	1
GOTERM_CC_DIRECT	GO:0070062~extracellular exosome	63	3.49612	0.0473664	Q9BZV1, Q99571, Q86YS6, P52758, P30044, P19801, P40241, P41250, Q1HFZ0, P23468, Q9Y5Z4, Q15382, Q14894, P28799, Q9UL26, Q9UGM3, O70244, P30153, P78417, Q93099, Q14344, Q9UBL6, P22105, P63018, Q8NCC3, Q9UHL4, Q13813, O42123, O95372, P54319, O43854, Q9NQW7, O75165, Q9BW91, Q96RW7, Q93088, P21266, Q9UBQ7, Q9H9H4, Q92597, Q9BXS5, Q15485, Q9UPY6, Q5R4U9, Q9Y376, Q14517, Q13867, Q8TB96, P23381, Q96FW1,…	1631	290	9325	1.24205	1	1	1
GOTERM_MF_DIRECT	GO:0005102~signaling receptor binding	26	1.44284	0.0478542	O00602, Q8SQG9, Q2L6K8, Q6IVV8, Q99571, Q99572, Q8BHY3, P30044, Q64487, Q01097, H2LRU7, P17713, Q05876, Q62270, Q9V9J3, P50904, Q4FAT7, Q62915, P23468, Q9Y275, P63018, O35625, Q15485, O18835	1556	103	8921	1.44724	1	1	1
GOTERM_BP_DIRECT	GO:0001501~skeletal system development	15	0.832408	0.0482176	Q61554, P13608, P98133, Q28062, Q28343, P97503, O43897, P13497, Q9TV36, P11362, P82471, P02466, P49614, P21674, O46392	1571	51	9044	1.69319	1	1	1
GOTERM_BP_DIRECT	GO:2000379~positive regulation of reactive oxygen species metabolic process	5	0.277469	0.0547	A4QNF3, Q60631, P70618, P50637, P48758	1571	9	9044	3.19825	1	1	1
GOTERM_BP_DIRECT	GO:0061157~mRNA destabilization	5	0.277469	0.0547	Q8C3P7, Q08BA6, P52758, Q14671, Q5ZIA0	1571	9	9044	3.19825	1	1	1
GOTERM_BP_DIRECT	GO:0097105~presynaptic membrane assembly	5	0.277469	0.0547	Q8N0W4, P23468, Q8NFZ3, Q64487, Q94887	1571	9	9044	3.19825	1	1	1
GOTERM_BP_DIRECT	GO:0051384~response to glucocorticoid	9	0.499445	0.0548697	P47739, P30731, P15651, P35573, Q9H9S5, P00504, P67999, P11883, P35248	1571	25	9044	2.07246	1	1	1
GOTERM_CC_DIRECT	GO:0001527~microfibril	5	0.277469	0.0559331	Q61554, Q61555, P98133, Q9TV36, P35556	1631	9	9325	3.17631	1	1	1
GOTERM_BP_DIRECT	GO:0043627~response to estrogen	8	0.443951	0.0577547	P29476, P50430, P70490, Q02763, P21266, P34975, Q02858, Q9JJ09	1571	21	9044	2.19308	1	1	1
GOTERM_BP_DIRECT	GO:0006805~xenobiotic metabolic process	8	0.443951	0.0577547	Q9WVK8, Q9Y6A2, O75897, P07099, P48758, O15439, Q6IRI9, O43704	1571	21	9044	2.19308	1	1	1
GOTERM_BP_DIRECT	GO:0050808~synapse organization	16	0.887902	0.0584283	P49582, P97300, G4SLH0, Q13308, Q64487, Q96RW7, A2AJ76, Q5PYH7, P23978, D3YXG0, Q9NB71, Q8N0W4, G5E8K5, P23468, Q17QU4, Q8NDA2	1571	57	9044	1.61596	1	1	1
GOTERM_BP_DIRECT	GO:0032963~collagen metabolic process	6	0.332963	0.0594237	Q99572, Q5U367, P54802, P02466, P22105, O46392	1571	13	9044	2.657	1	1	1
GOTERM_BP_DIRECT	GO:0048148~behavioral response to cocaine	6	0.332963	0.0594237	P29476, P80147, Q14BI2, O88801, P45481, P34975	1571	13	9044	2.657	1	1	1
GOTERM_MF_DIRECT	GO:0031996~thioesterase binding	6	0.332963	0.0603306	P70191, P26990, P62332, Q8CFN2, Q60803, Q9BUZ4	1556	13	8921	2.64613	1	1	1
GOTERM_CC_DIRECT	GO:0017119~Golgi transport complex	6	0.332963	0.0609685	Q8CFN2, O77469, Q8CI04, Q8C0L8, Q3MHG0, Q9TV36	1631	13	9325	2.63878	1	1	1
GOTERM_CC_DIRECT	GO:0014069~postsynaptic density	30	1.66482	0.0611282	Q5R733, Q6TDP4, P29476, Q62824, Q9WV92, P29475, F1LQX4, Q5RC90, Q01097, P17599, Q6GLC9, O60941, Q4H4B6, G5E8K5, Q9NYI0, Q15382, Q63028, Q9EQH3, Q157S1, O00418, Q7ZXQ9, O55173, D3ZAA9, Q05876, Q8TDM6, O88801, Q9JK66, Q9QYC0, P63018	1631	125	9325	1.37216	1	1	1
GOTERM_CC_DIRECT	GO:0043197~dendritic spine	22	1.22087	0.0637511	Q63028, P49582, Q14247, P29476, Q8CFN2, P29475, P48058, O00418, F1LQX4, Q9ET47, Q99571, A4FV54, D3ZAA9, P17971, Q01097, P37397, Q6GLC9, Q5I0S8, Q9QYC0, Q9NSA2, P63018	1631	86	9325	1.46258	1	1	1
GOTERM_MF_DIRECT	GO:0050660~flavin adenine dinucleotide binding	18	0.99889	0.0643574	Q2KHZ9, P20070, Q86WU2, Q9C102, P29476, P29475, P47791, Q6NV04, Q63342, Q9JHI5, P9WMV9, Q6IRI9, P15651, Q68EJ0, Q3SZB4, Q61093, A1L258	1556	67	8921	1.54029	1	1	1
GOTERM_BP_DIRECT	GO:0032981~mitochondrial respiratory chain complex I assembly	9	0.499445	0.0676523	Q0MQ96, P42026, O97725, Q8K3J1, Q8BGA9, Q95KV7, Q80W89, Q5XI79, Q0MQF0	1571	26	9044	1.99275	1	1	1
GOTERM_BP_DIRECT	GO:0006397~mRNA processing	45	2.49723	0.0681001	Q8K4P0, Q0VC92, Q5R733, O70279, Q13435, Q6GMH0, Q13356, Q5RAZ4, Q9CZU3, Q91YR7, Q9D0W5, Q9D361, A1L1C7, Q9V535, Q6DJE4, Q8IZ69, Q9EPU4, Q8C3P7, Q6GLC9, P62311, Q5ZML3, Q8R149, Q5U5C5, Q3UJZ3, A2AIV2, P62315, Q8VE97, Q7ZUG0, P62309, Q8C1D8, Q15428, Q08BA6, Q7TMK9, P14866, Q58F21, Q8R081, Q9IBD1, Q5XJS5, O35796, Q9JJW6, Q6NY52, Q6P104, P63018, Q5XG87	1571	204	9044	1.26989	1	1	1
GOTERM_CC_DIRECT	GO:0043025~neuronal cell body	52	2.88568	0.0687402	G3V9H8, P49582, Q6TDP4, P48058, Q99571, Q99572, Q8IUK5, Q01097, A2AJ76, D3YXG0, Q0ZLH3, Q18297, Q9NSA2, Q8CFN2, P57695, Q96I24, P30153, Q9UHC6, P37397, O88801, Q61093, Q9JK66, Q13492, Q8NDA2, P63018, Q62824, P29274, O75445, Q9N0E3, P17971, C9D7C2, Q96RW7, Q8INB9, P58200, Q00577, Q9QUJ7, Q9EQH3, Q157S1, P11438, G4SLH0, F1M386, Q61184, Q13308, Q7TMK9, Q9P202, P34975, P35546, P91645, P23978, Q8CGF6,…	1631	239	9325	1.24394	1	1	1
GOTERM_BP_DIRECT	GO:0007584~response to nutrient	11	0.610433	0.0689769	P42345, P50430, P35573, Q4R3Y4, P12527, Q8K3Z0, O70244, Q61093, Q91VE0, P67999, P11883	1571	35	9044	1.80929	1	1	1
GOTERM_MF_DIRECT	GO:0005200~structural constituent of cytoskeleton	13	0.721421	0.0690572	Q63028, Q9UGJ1, Q13813, Q9JM76, Q9WV92, Q4V7C7, P23258, G5E8K5, P53492, Q9CPW4, P11532, Q9QYC0	1556	44	8921	1.69393	1	1	1
GOTERM_BP_DIRECT	GO:0048496~maintenance of animal organ identity	4	0.221976	0.0690991	Q7Z494, O75445, Q7TNH6	1571	6	9044	3.8379	1	1	1
GOTERM_BP_DIRECT	GO:0044849~estrous cycle	4	0.221976	0.0690991	Q8CIW6, P34975, P63018	1571	6	9044	3.8379	1	1	1
GOTERM_BP_DIRECT	GO:1900015~regulation of cytokine production involved in inflammatory response	4	0.221976	0.0690991	P09917, P12527, P70618, Q6PB03	1571	6	9044	3.8379	1	1	1
GOTERM_BP_DIRECT	GO:0061045~negative regulation of wound healing	4	0.221976	0.0690991	P09917, P12527, Q62915, P56705	1571	6	9044	3.8379	1	1	1
GOTERM_BP_DIRECT	GO:0044539~long-chain fatty acid import into cell	4	0.221976	0.0690991	Q4R3Y4, Q9JID6, Q91VE0, P67999	1571	6	9044	3.8379	1	1	1
GOTERM_BP_DIRECT	GO:0045886~negative regulation of synaptic assembly at neuromuscular junction	4	0.221976	0.0690991	Q8INB9, Q9NB71, Q9V9J3, Q16RL8	1571	6	9044	3.8379	1	1	1
GOTERM_BP_DIRECT	GO:0010880~regulation of release of sequestered calcium ion into cytosol by sarcoplasmic reticulum	4	0.221976	0.0690991	Q01063, O15247, P11532, P78417	1571	6	9044	3.8379	1	1	1
GOTERM_BP_DIRECT	GO:0045040~protein insertion into mitochondrial outer membrane	4	0.221976	0.0690991	Q9LMG7, Q9N285, Q8BGH2	1571	6	9044	3.8379	1	1	1
GOTERM_BP_DIRECT	GO:0048014~Tie signaling pathway	4	0.221976	0.0690991	Q02763, Q02858, P0C6B8, Q06807	1571	6	9044	3.8379	1	1	1
GOTERM_BP_DIRECT	GO:0051647~nucleus localization	4	0.221976	0.0690991	P42345, Q8CFN2, P11532, Q4R918	1571	6	9044	3.8379	1	1	1
GOTERM_BP_DIRECT	GO:0090179~planar cell polarity pathway involved in neural tube closure	4	0.221976	0.0690991	Q9NYQ6, Q6DKE2, Q13308, O35161	1571	6	9044	3.8379	1	1	1
GOTERM_MF_DIRECT	GO:0097177~mitochondrial ribosome binding	4	0.221976	0.0698267	O35796, Q8C1Q6, Q6DC58, Q8BGA9	1556	6	8921	3.82219	1	1	1
GOTERM_CC_DIRECT	GO:0005687~U4 snRNP	4	0.221976	0.0703344	Q7ZUG0, P62309, Q5U5C5, P62315	1631	6	9325	3.81157	1	1	1
GOTERM_CC_DIRECT	GO:0031380~nuclear RNA-directed RNA polymerase complex	4	0.221976	0.0703344	Q8R151, Q9P2E3, O82504, Q0DXS3	1631	6	9325	3.81157	1	1	1
GOTERM_BP_DIRECT	GO:0051209~release of sequestered calcium ion into cytosol	8	0.443951	0.0724898	Q8N3E9, H2LRU7, Q8IWX8, O42123, Q6IVV8, Q99572, A2AP18, P18599	1571	22	9044	2.0934	1	1	1
GOTERM_CC_DIRECT	GO:0048471~perinuclear region of cytoplasm	75	4.16204	0.0764758	Q9QZE7, P98156, P31976, P34609, Q4V7C7, Q99571, Q8K0H5, Q6B9X6, Q5SQX6, Q8K2L8, P30044, Q7RTR2, Q5ZID0, Q2YDD1, Q9Y275, Q02858, P62997, P31007, Q63028, Q91955, Q6ZRS2, Q9NV70, P11532, Q9WUK2, Q6AY20, D3Z8N4, Q95N27, Q68EJ0, Q5R7A4, Q9Y4D1, Q2IBC5, Q9JK66, P24369, Q13492, P63018, P29476, Q6PC30, Q13257, Q5RC90, P29475, Q62825, Q32L83, Q8VCK5, Q29121, P11023, Q9BUZ4, Q6GLC9, P35240, P58200, Q92597,…	1631	362	9325	1.18453	1	1	1
GOTERM_BP_DIRECT	GO:1901223~negative regulation of non-canonical NF-kappaB signal transduction	7	0.388457	0.0768001	O15084, P59046, P20650, Q5ZM55, E9Q5R7, Q505D1, Q7RTR2	1571	18	9044	2.23877	1	1	1
GOTERM_MF_DIRECT	GO:0009378~four-way junction helicase activity	10	0.554939	0.0769352	O94762, P15043, P35187, Q9FT69, P50729, Q14191, Q09811, O18017, P71359, Q9FT73	1556	31	8921	1.84945	1	1	1
GOTERM_CC_DIRECT	GO:0046540~U4/U6 x U5 tri-snRNP complex	10	0.554939	0.0780777	Q6GMH0, Q5RCP3, Q7ZUG0, P62311, P62309, Q6P2Y2, Q91YR7, Q5R628, Q5U5C5, P62315	1631	31	9325	1.84431	1	1	1
GOTERM_BP_DIRECT	GO:0032874~positive regulation of stress-activated MAPK cascade	5	0.277469	0.0789783	Q8K3Z0, Q56P28, O88664, Q9BUL8, Q9Z2W1	1571	10	9044	2.87842	1	1	1
GOTERM_BP_DIRECT	GO:0000460~maturation of 5.8S rRNA	5	0.277469	0.0789783	Q32PE4, Q8AVP1, Q9CR47, Q9CZU3, Q9D1Q1	1571	10	9044	2.87842	1	1	1
GOTERM_BP_DIRECT	GO:0006809~nitric oxide biosynthetic process	5	0.277469	0.0789783	P20070, P29476, Q68EJ0, P29475, Q1LZH1	1571	10	9044	2.87842	1	1	1
GOTERM_BP_DIRECT	GO:0061003~positive regulation of dendritic spine morphogenesis	6	0.332963	0.0796653	Q14444, O00418, Q4V7C7, Q7ZXQ9, P23468, Q62915	1571	14	9044	2.46722	1	1	1
GOTERM_BP_DIRECT	GO:0046928~regulation of neurotransmitter secretion	6	0.332963	0.0796653	P91645, P17124, Q6GLC9, Q9JK66, Q62915, Q8CFI0	1571	14	9044	2.46722	1	1	1
GOTERM_BP_DIRECT	GO:0008610~lipid biosynthetic process	6	0.332963	0.0796653	P19096, Q9JID6, Q9QUJ7, O14874, Q2TCH3, P9WIM5	1571	14	9044	2.46722	1	1	1
GOTERM_BP_DIRECT	GO:0071909~determination of stomach left/right asymmetry	3	0.166482	0.0799126	Q7Z494, Q7TNH6	1571	3	9044	5.75684	1	1	1
GOTERM_BP_DIRECT	GO:1903475~mitotic actomyosin contractile ring assembly	3	0.166482	0.0799126	P54357, O15182, Q9XVI9	1571	3	9044	5.75684	1	1	1
GOTERM_BP_DIRECT	GO:0051294~establishment of spindle orientation	3	0.166482	0.0799126	P31007, Q4R918, Q6P1M3	1571	3	9044	5.75684	1	1	1
GOTERM_BP_DIRECT	GO:0031953~negative regulation of protein autophosphorylation	3	0.166482	0.0799126	P61023, P59046, E9Q5R7	1571	3	9044	5.75684	1	1	1
GOTERM_BP_DIRECT	GO:0060315~negative regulation of ryanodine-sensitive calcium-release channel activity	3	0.166482	0.0799126	O42123, O15247, P78417	1571	3	9044	5.75684	1	1	1
GOTERM_MF_DIRECT	GO:0070300~phosphatidic acid binding	5	0.277469	0.0799768	Q570Y9, Q7K556, F1M386, Q8K4M5, Q9DDA9	1556	10	8921	2.86665	1	1	1
GOTERM_MF_DIRECT	GO:0008429~phosphatidylethanolamine binding	5	0.277469	0.0799768	Q9BXW4, A0FGR8, P20072, Q2HJ23, Q5M7N9	1556	10	8921	2.86665	1	1	1
GOTERM_MF_DIRECT	GO:0031489~myosin V binding	5	0.277469	0.0799768	Q86YS6, A4FV54, O88664, Q17QU4, P11023	1556	10	8921	2.86665	1	1	1
GOTERM_MF_DIRECT	GO:0031957~very long-chain fatty acid-CoA ligase activity	3	0.166482	0.080526	Q4R3Y4, Q9QUJ7, Q91VE0	1556	3	8921	5.73329	1	1	1
GOTERM_MF_DIRECT	GO:1990444~F-box domain binding	3	0.166482	0.080526	Q4V7N3, Q9JK66, Q6PEC4	1556	3	8921	5.73329	1	1	1
GOTERM_MF_DIRECT	GO:0004741~[pyruvate dehydrogenase (acetyl-transferring)]-phosphatase activity	3	0.166482	0.080526	Q9ULR3, Q9P2J9, O88484	1556	3	8921	5.73329	1	1	1
GOTERM_MF_DIRECT	GO:0031628~opioid receptor binding	3	0.166482	0.080526	Q924H0, Q9Y5X5, Q9EQD2	1556	3	8921	5.73329	1	1	1
GOTERM_MF_DIRECT	GO:0004566~beta-glucuronidase activity	3	0.166482	0.080526	Q4FAT7, O18835	1556	3	8921	5.73329	1	1	1
GOTERM_BP_DIRECT	GO:1904263~positive regulation of TORC1 signaling	11	0.610433	0.0812842	Q8TF40, Q4FZW5, Q8INB9, Q62270, A7RT29, Q96FW1, Q7T0V2, Q6PJI9, Q6P4S6, Q15382, P67999	1571	36	9044	1.75904	1	1	1
GOTERM_CC_DIRECT	GO:0005685~U1 snRNP	6	0.332963	0.0816498	Q5R8W6, Q86UA1, Q7ZUG0, P62309, Q24297, P62315	1631	14	9325	2.45029	1	1	1
GOTERM_BP_DIRECT	GO:0030317~flagellated sperm motility	15	0.832408	0.083503	Q4G0N8, P49582, Q7RTX7, P0DP43, Q9H0J4, Q9D3W1, Q8NA54, Q0V9S9, Q86XQ3, Q8CHB8, Q5F201, Q8NHR9, A2APC3, A8SMG2, Q9P2D7	1571	55	9044	1.57005	1	1	1
GOTERM_CC_DIRECT	GO:0005669~transcription factor TFIID complex	9	0.499445	0.0848613	Q8VE65, Q5RA91, Q8R2K4, P18074, Q86TI4, Q8K0H5, P29083, P52657, Q6R1L1	1631	27	9325	1.90578	1	1	1
GOTERM_CC_DIRECT	GO:0005581~collagen trimer	15	0.832408	0.0874122	O00602, Q8K4P0, Q8C6K9, B8V7R6, Q5U367, Q91VF6, P35248, Q96CG8, Q17RW2, Q02388, A6NMZ7, A6H584, Q9D1D6, P02466, Q15485	1631	55	9325	1.55928	1	1	1
GOTERM_MF_DIRECT	GO:0044325~transmembrane transporter binding	16	0.887902	0.0878337	Q6DJ06, P29476, P97300, P29475, Q8IWX8, O42123, Q01063, P50637, D3ZAA9, Q9UHC6, Q05876, P05094, P50904, G5E8K5, P20650, Q8CFI0	1556	60	8921	1.52888	1	1	1
GOTERM_BP_DIRECT	GO:0006417~regulation of translation	18	0.99889	0.0879675	Q0VC92, Q8K3P4, Q5EAQ1, Q6ZQ58, Q9D1J3, Q8VE62, E7FDB3, Q08BA6, Q8NC51, O43347, Q6GLC9, Q9UIV1, Q06AT9, Q6AYD3, Q6P104, Q8N5X7, Q9JMB7, Q14671	1571	70	9044	1.48033	1	1	1
GOTERM_CC_DIRECT	GO:0005762~mitochondrial large ribosomal subunit	10	0.554939	0.0925306	Q2YDI0, Q9Z2Q5, Q9DCU6, Q9D7N6, Q9VXB5, Q6DH02, P36532, Q96EL3, Q2TBI6, Q9H2W6	1631	32	9325	1.78667	1	1	1
GOTERM_BP_DIRECT	GO:0001525~angiogenesis	29	1.60932	0.0939946	P97321, Q32LQ0, P12815, Q925J9, Q12904, Q8IUK5, Q5U2Z7, O60462, P79385, Q9EQD0, Q02858, A0A0R4IBK5, P48800, Q8CIV7, P70490, P23381, O73792, P12226, Q9JHG3, Q8N3E9, P11362, Q02763, P70618, A4IGL7, Q9BXJ9, Q6AYH6, Q9BUL8, Q06807	1571	126	9044	1.32499	1	1	1
GOTERM_CC_DIRECT	GO:0030018~Z disc	14	0.776915	0.0963173	Q8C8H8, P29476, Q5R4U9, Q8BG95, Q9Y376, P43140, Q5E9E2, O42123, P11532, Q01097, Q9DC07, P05094, G5E8K5	1631	51	9325	1.56947	1	1	1
GOTERM_BP_DIRECT	GO:0032868~response to insulin	7	0.388457	0.0964403	Q32Q86, Q8VE97, P40939, P70618, P50904, P34975, P67999	1571	19	9044	2.12094	1	1	1
GOTERM_BP_DIRECT	GO:0030838~positive regulation of actin filament polymerization	7	0.388457	0.0964403	A4D2P6, Q60631, P26990, P42345, P62332, Q14247, Q4V7C7	1571	19	9044	2.12094	1	1	1
GOTERM_MF_DIRECT	GO:0003899~DNA-directed 5'-3' RNA polymerase activity	7	0.388457	0.0979761	O15160, Q5XK67, Q923G2, Q9CQZ7, Q5R592, Q60482, Q63871	1556	19	8921	2.11226	1	1	1
GOTERM_CC_DIRECT	GO:0005868~cytoplasmic dynein complex	7	0.388457	0.0990557	Q32P85, Q5U4F6, Q5RB75, Q6PDL0, Q9DAJ5, Q9CQ66, A2VDD2	1631	19	9325	2.10639	1	1	1
GOTERM_CC_DIRECT	GO:0000118~histone deacetylase complex	7	0.388457	0.0990557	Q9M2U3, P62958, Q8BHJ5, Q9Z2E1, Q6PCM1, P83038, Q5ZLF0	1631	19	9325	2.10639	1	1	1

## Sheet: Module 3
Category	Term	Count	%	PValue	Genes	List Total	Pop Hits	Pop Total	Fold Enrichment	Bonferroni	Benjamini	FDR
GOTERM_BP_DIRECT	GO:0007218~neuropeptide signaling pathway	18	1.41398	8.26359e-05	P30974, P83858, O93430, Q9Y5X5, P35346, O08726, Q95M54, Q9EP86, Q95P23, P35370, G4WMX4, Q9TTQ9, Q96P65, Q9MYW9, Q95209, Q8IN35, Q8WY21	1124	51	9044	2.83986	0.265021	0.307819	0.307819
GOTERM_CC_DIRECT	GO:0005886~plasma membrane	305	23.9592	0.000627378	P83858, Q8R5M3, Q8BTI9, P48058, Q8IZQ1, Q69ZW3, Q8BHB0, Q8BH18, Q8WWQ8, Q9NPC2, Q92058, Q95209, A0PJN4, O88572, P48040, P51476, P28572, Q3UZV7, P16109, Q80Z96, Q95M54, P52569, Q3T178, P15387, A0A1L8F5J9, B5FXE5, P28568, O00602, P46094, Q9Z0R4, Q9V576, P43140, Q28193, P32244, B8V7Q1, C5IAW9, Q91WD2, P70208, P42289, G4WMX4, Q6TLI7, Q96P65, Q05941, Q8R368, Q7JQF1, P56261, P27448, O88310, Q8IV61, P30…	1157	2097	9325	1.17224	0.371886	0.464887	0.464887
GOTERM_BP_DIRECT	GO:0007155~cell adhesion	47	3.69207	0.000515205	A7MBL8, P13608, P49961, Q8BTI9, P55067, Q9UMR7, P13944, P70389, O43854, Q3UQ28, A7E3W2, P13595, P13590, Q8WWQ8, Q92797, O60462, P23468, P15291, Q9WVH9, Q9JJZ5, Q90953, P07996, Q9VH19, Q91VS8, P32018, Q13443, P70490, Q16832, Q86W92, Q9P121, P34576, P70232, P16109, Q2PZL6, P52800, Q9UHC6, P35546, P0C6B8, Q9W6R5, Q9HCK4, Q4LDE5, Q00546, Q02246, O35474, A6NMZ7, P24821	1124	228	9044	1.65866	0.853415	0.95957	0.95957
GOTERM_BP_DIRECT	GO:0007156~homophilic cell adhesion via plasma membrane adhesion molecules	18	1.41398	0.00273829	Q8BTI9, P07949, P70232, O97394, B8V7Q1, Q2PZL6, P35546, Q96RW7, Q9HCK4, P13595, A2AJ76, Q9VBW3, P13590, D3YXG0, Q02246, P23468, Q8NDA2, P98160	1124	67	9044	2.16168	0.999963	1	1
GOTERM_BP_DIRECT	GO:0035235~ionotropic glutamate receptor signaling pathway	7	0.549882	0.00285623	P19491, P48058, A0A1L8F5J9, P42262, P42260, Q29611	1124	13	9044	4.3326	0.999976	1	1
GOTERM_BP_DIRECT	GO:0045746~negative regulation of Notch signaling pathway	9	0.706991	0.00353785	V6CLA2, P07207, Q2KJ10, Q8VBV4, Q8UWJ4, Q969H0, Q9QUS4, P59723, P10079	1124	22	9044	3.29165	0.999998	1	1
GOTERM_BP_DIRECT	GO:0000381~regulation of alternative mRNA splicing, via spliceosome	11	0.864101	0.00410559	Q9UNW9, Q7SXL7, P57052, Q96MU7, Q8WXF0, O75525, Q3U0V1, Q8UVD9, O55128, Q24562, Q96T37	1124	32	9044	2.7659	1	1	1
GOTERM_MF_DIRECT	GO:0038023~signaling receptor activity	24	1.88531	0.00534131	P06734, Q9R172, P70490, P19491, Q9DGB6, P07949, Q9N0E3, P42260, O43854, Q9R049, Q9DBN1, Q9QZ15, Q9Y4C0, O35474, A0A1L8F5J9, P20693, O60462, Q920P9, Q704V6, Q91ZV3, Q6TCG8, Q15399, Q91ZV2	1106	107	8921	1.8092	0.998382	1	1
GOTERM_MF_DIRECT	GO:0016497~substance K receptor activity	5	0.392773	0.00601083	P79218, Q64077, P21452, P05363, P16610	1106	7	8921	5.76143	0.999279	1	1
GOTERM_MF_DIRECT	GO:0008234~cysteine-type peptidase activity	12	0.942655	0.00623882	O08688, Q8BGV9, B2RRE7, Q9JLG8, Q54P70, Q9UBR2, Q96LD8, Q6ZQ93, O89110, Q95029, Q93008	1106	39	8921	2.48185	0.999452	1	1
GOTERM_MF_DIRECT	GO:1903777~melibiose binding	4	0.314218	0.00688072	P86179	1106	4	8921	8.066	0.999748	1	1
GOTERM_MF_DIRECT	GO:0033296~rhamnose binding	4	0.314218	0.00688072	P86179	1106	4	8921	8.066	0.999748	1	1
GOTERM_MF_DIRECT	GO:0004356~glutamine synthetase activity	4	0.314218	0.00688072	Q8HZM5	1106	4	8921	8.066	0.999748	1	1
GOTERM_BP_DIRECT	GO:0006542~glutamine biosynthetic process	4	0.314218	0.00693028	Q8HZM5	1124	4	9044	8.04626	1	1	1
GOTERM_BP_DIRECT	GO:0021828~gonadotrophin-releasing hormone neuronal migration to the hypothalamus	4	0.314218	0.00693028	P70208, O35375, O60462	1124	4	9044	8.04626	1	1	1
GOTERM_MF_DIRECT	GO:0050699~WW domain binding	6	0.471328	0.00700949	Q6GLN5, P07207, Q61382, Q923D5, Q9DCP9, Q9BUZ4	1106	11	8921	4.39964	0.999784	1	1
GOTERM_MF_DIRECT	GO:0005509~calcium ion binding	73	5.73449	0.00729263	P24044, Q9CQ46, P07949, P55067, Q8BFR2, P97347, Q9FHN8, P10079, Q5RI75, O35920, A2AJ76, Q9QZ15, D3YXG0, P35384, Q641Z6, Q8WWQ8, Q5R4J5, Q5SSH7, Q92058, Q9WVH9, P98160, Q9JJZ5, Q90953, P07996, Q5R941, Q5QNI2, Q8UWJ4, P16109, H2LRU7, Q4LDE5, O35474, Q9ERC5, Q8NDA2, P22304, P02597, P13608, Q9R172, P07207, Q8BG58, Q9Z0R4, Q9UMR7, P0DH96, O43854, B8V7Q1, Q75N90, Q96RW7, P07090, Q9NZM1, O60462, O88310,…	1106	440	8921	1.33822	0.999847	1	1
GOTERM_MF_DIRECT	GO:0008046~axon guidance receptor activity	9	0.706991	0.0083975	Q96RW7, Q9HCK4, P13595, A2AJ76, P13590, D3YXG0, P70232, Q8NDA2, P98160	1106	25	8921	2.90376	0.99996	1	1
GOTERM_BP_DIRECT	GO:0007275~multicellular organism development	36	2.82797	0.00942351	Q5GIT4, Q9JMB1, P07949, Q8BFR2, P97401, Q8BKE9, B8V7Q1, E9Q5F9, Q9QWV4, Q9JMJ2, Q86PM4, Q6RT24, Q01887, Q9QUN9, Q8K0V4, P41778, Q9JJZ5, O88572, Q16832, O73792, Q61382, P70232, Q80Z96, Q9QUS4, B2RPY5, P52800, P35546, O08934, P11362, Q9R1K7, Q3UN02, Q9WUA1, Q9VBW3, Q99P25, O35375, O35474	1124	189	9044	1.53262	1	1	1
GOTERM_CC_DIRECT	GO:0097546~ciliary base	11	0.864101	0.0100926	A0JM23, P0CI65, Q7Z494, B2RY50, A0A0R4IFG5, Q9UMX1, Q9H3M0, Q5NC57, Q9QWV4, Q5EA95	1157	36	9325	2.46267	0.999456	1	1
GOTERM_BP_DIRECT	GO:0000209~protein polyubiquitination	26	2.04242	0.010143	Q8N2K1, A2A432, Q9ES00, O75382, Q9DBD2, F6QEU4, Q9C0C7, Q640V2, Q7Z3V4, A0PJN4, P25867, Q924T7, Q7TPQ3, Q4VGL6, P29144, P70196, P29341, Q80TP3, Q9R049, Q86Y13, Q62210, Q5VVX9, E7FAM5, Q29503, Q7TPV2, Q6GM44	1124	125	9044	1.67362	1	1	1
GOTERM_BP_DIRECT	GO:0007219~Notch signaling pathway	17	1.33543	0.0104983	Q2KJ10, Q9R172, P07207, Q8VBV4, Q5PPM5, Q6Q0C0, Q8UWJ4, Q969H0, O77633, Q8BKE9, Q7KM13, Q2PZL6, Q9QUS4, P70512, P10079, H2LRU7, Q01068	1124	70	9044	1.95409	1	1	1
GOTERM_CC_DIRECT	GO:0030688~preribosome, small subunit precursor	6	0.471328	0.0108461	Q9CQS5, Q5RJT2, Q91YK2, Q9BVS4, Q86U38, Q9BRS2	1157	12	9325	4.02982	0.999691	1	1
GOTERM_MF_DIRECT	GO:0015187~glycine transmembrane transporter activity	5	0.392773	0.0108505	Q761V0, P28572, Q6DE75, Q7Z2H8	1106	8	8921	5.04125	0.999998	1	1
GOTERM_CC_DIRECT	GO:0061827~sperm head	5	0.392773	0.0108843	P79218, Q64077, P21452, P05363, P16610	1157	8	9325	5.03727	0.999699	1	1
GOTERM_BP_DIRECT	GO:1902093~positive regulation of flagellated sperm motility	6	0.471328	0.0109196	P30974, P79218, Q64077, P21452, P05363, P16610	1124	12	9044	4.02313	1	1	1
GOTERM_BP_DIRECT	GO:0003222~ventricular trabecula myocardium morphogenesis	5	0.392773	0.010947	Q06A37, Q9ES00, P36895, Q9QUS4, Q5CD18	1124	8	9044	5.02891	1	1	1
GOTERM_BP_DIRECT	GO:0042590~antigen processing and presentation of exogenous peptide antigen via MHC class I	5	0.392773	0.010947	Q9QZ15, Q9UMR7, Q6ZSS7, Q2KJC3, Q8CBH5	1124	8	9044	5.02891	1	1	1
GOTERM_BP_DIRECT	GO:0007179~transforming growth factor beta receptor signaling pathway	11	0.864101	0.0124646	Q13443, P84023, Q9NPF2, Q9JME2, P97402, P36895, P29590, P70512, Q93008, Q5CD18	1124	37	9044	2.39213	1	1	1
GOTERM_MF_DIRECT	GO:0016740~transferase activity	75	5.89159	0.0139813	Q8BGT5, A9JTG5, Q80UY2, Q8BKX6, Q5GIT4, P70182, V6CLA2, Q8BTI9, Q7T163, Q9D404, Q9JKP8, Q9DBD2, Q8VDB2, Q01887, Q9Z1F9, Q6NS26, A0PJN4, Q8R0J8, Q6E2N3, Q6ZQ89, Q9R088, O73792, P36895, Q80VR3, Q9R049, Q62210, Q08CA1, Q6WKZ8, Q5XHH7, Q5BKT4, Q80TR8, Q805E5, Q6GM44, Q8CFF0, Q91398, P61315, A7MBL8, Q8MYQ1, Q8BI55, Q5H8A4, Q9CQS5, Q3UTQ8, A3KP37, Q6PB93, P97402, Q64323, E9Q5F9, Q9BUZ4, Q8HZM5, F6QEU4,…	1106	467	8921	1.2954	1	1	1
GOTERM_BP_DIRECT	GO:0044806~G-quadruplex DNA unwinding	8	0.628437	0.0140931	P15043, P07271, O88700, Q14191, Q09811, P40724, Q19546, Q68FK8	1124	22	9044	2.92591	1	1	1
GOTERM_CC_DIRECT	GO:0005576~extracellular region	97	7.6198	0.0144299	O95236, P30886, Q5VXM1, P55067, Q8BFR2, P97347, Q9U943, P13944, A8E624, P70389, P10079, O75581, Q504N0, A2AJ76, Q96CG8, Q8C0T9, A0A0R4IFG5, D3YXG0, P26779, Q19269, Q9BVM2, Q95209, A7YWG4, Q9CYL5, Q9WVH9, Q13442, A6NCI4, P98160, Q9JJZ5, Q6IWZ0, P07996, O35604, P55115, C3YWU0, Q5VXJ0, Q0V9K5, P12107, Q9W6R5, Q95P23, A6NGN9, Q4LDE5, Q7YR83, Q9LXB8, Q00546, O35474, A6NMZ7, Q8NDA2, O94919, O00602, P13…	1157	627	9325	1.24687	0.999979	1	1
GOTERM_BP_DIRECT	GO:0016055~Wnt signaling pathway	24	1.88531	0.0147027	A0JM23, P0CI65, A2AQ19, P97401, Q9U943, B2GUE2, Q9R049, Q9JMJ2, Q6ZQ93, Q9PUU6, O75581, Q9PTP2, Q01887, Q7Z494, Q9WUA1, H2LRU7, Q5ZJQ8, Q9QUN9, Q5F389, O88368, P49841, Q91398, O88572	1124	116	9044	1.66474	1	1	1
GOTERM_MF_DIRECT	GO:0030246~carbohydrate binding	25	1.96386	0.0151494	O00602, P13608, P06734, P82808, Q7TN88, P55067, Q9UMR7, Q6PB93, Q09326, P16109, A7XDQ9, Q8VEH8, Q4LDE5, Q9QZ15, P86179, Q7Z442, P20693, M9NDE3, Q920P9, Q28IT1, Q90953, O88310	1106	123	8921	1.63943	1	1	1
GOTERM_MF_DIRECT	GO:0005534~galactose binding	4	0.314218	0.0156183	P86179	1106	5	8921	6.4528	1	1	1
GOTERM_CC_DIRECT	GO:0001674~female germ cell nucleus	4	0.314218	0.0156559	P86179	1157	5	9325	6.44771	0.999992	1	1
GOTERM_BP_DIRECT	GO:1904749~regulation of protein localization to nucleolus	4	0.314218	0.0157268	Q8HZM5	1124	5	9044	6.43701	1	1	1
GOTERM_BP_DIRECT	GO:0021637~trigeminal nerve structural organization	4	0.314218	0.0157268	P70208, O35375, O60462	1124	5	9044	6.43701	1	1	1
GOTERM_BP_DIRECT	GO:0021785~branchiomotor neuron axon guidance	4	0.314218	0.0157268	P70208, O35375, O60462	1124	5	9044	6.43701	1	1	1
GOTERM_BP_DIRECT	GO:0003148~outflow tract septum morphogenesis	7	0.549882	0.0178988	Q9HCK4, O35375, O60462, C0HL13, P36895, Q8UW76	1124	18	9044	3.1291	1	1	1
GOTERM_CC_DIRECT	GO:0005795~Golgi stack	8	0.628437	0.017992	P46461, Q14703, Q14746, Q6PB93, Q5ZK10, Q09326, Q29611	1157	23	9325	2.80335	0.999999	1	1
GOTERM_BP_DIRECT	GO:0099175~regulation of postsynapse organization	8	0.628437	0.0181397	Q9Z0R4, P55067, O35375, Q3UTQ8, O60462, Q62829, Q99P50	1124	23	9044	2.7987	1	1	1
GOTERM_CC_DIRECT	GO:0043025~neuronal cell body	42	3.29929	0.0183881	P49582, P19491, P48058, P28023, Q9Z0R4, P07949, Q3TQF0, Q9N0E3, Q8BTM8, Q99572, Q68FF9, Q68ED7, O75581, Q96RW7, P13595, A2AJ76, P13590, D3YXG0, Q8C0T9, Q05941, P42262, O15116, P98160, Q14155, O88572, A7S338, Q9H814, Q7Z3B1, P42260, P70232, P36895, Q9VJJ7, Q9R049, Q7TMK9, Q9UHC6, P35546, P15387, Q3U0V1, Q9QX29, Q8NDA2, Q9Z0V1, P20420	1157	239	9325	1.41634	0.999999	1	1
GOTERM_CC_DIRECT	GO:0032580~Golgi cisterna membrane	13	1.02121	0.0197173	Q6L8S8, Q6NVP8, A0FI79, Q76KP1, Q6PB93, Q5F495, Q9JII1, Q5F2L1, Q6NUT7, Q91Z92, P15291, P98194, P61315	1157	51	9325	2.05442	1	1	1
GOTERM_BP_DIRECT	GO:0007611~learning or memory	10	0.785546	0.0198976	P49582, P13595, Q02280, Q05941, Q60648, Q8R368, Q9R049, Q99P50, Q29611	1124	34	9044	2.36655	1	1	1
GOTERM_BP_DIRECT	GO:0006813~potassium ion transport	13	1.02121	0.0199424	Q8BLV3, Q02280, P48542, P34410, Q9H3M0, Q27433, Q6INC8, Q9Z0J4, P16389, P15387, Q9NPC2, Q9Z0V1, Q4TZY1	1124	51	9044	2.05101	1	1	1
GOTERM_BP_DIRECT	GO:0050808~synapse organization	14	1.09976	0.0203013	P49582, Q6P9V9, Q8BTM8, P70232, P68370, Q96RW7, P13595, A2AJ76, P13590, D3YXG0, Q02246, Q05941, P23468, Q8NDA2, P98160	1124	57	9044	1.97628	1	1	1
GOTERM_CC_DIRECT	GO:0071004~U2-type prespliceosome	6	0.471328	0.0221945	O57683, Q80W14, Q9Y383, Q66II8, Q24562	1157	14	9325	3.45413	1	1	1
GOTERM_CC_DIRECT	GO:0030424~axon	44	3.4564	0.0252744	P49582, Q5R416, P56730, P19491, P28023, P07949, Q8IZQ1, Q8VCK5, P92208, P16389, O08873, Q96RW7, P13595, A2AJ76, P13590, D3YXG0, Q8C0T9, Q05941, Q9VB11, Q5R4J5, O60462, P23468, Q9UHY8, O15116, P98160, P48542, O77633, P42260, C0HL13, P70232, Q95M54, Q9UHC6, P35546, P15387, O54774, Q8R431, Q02246, O35375, Q9MYW9, Q9UL51, P49841, P45985, Q8NDA2	1157	258	9325	1.37451	1	1	1
GOTERM_CC_DIRECT	GO:0032279~asymmetric synapse	5	0.392773	0.0266377	P49582, P19491, P28572, Q05941, P42262	1157	10	9325	4.02982	1	1	1
GOTERM_BP_DIRECT	GO:0050767~regulation of neurogenesis	8	0.628437	0.0285427	Q01068, P07207, Q5PPM5, Q06A37, Q7KM13, Q566X8, Q9QUS4, Q9Z0J4	1124	25	9044	2.5748	1	1	1
GOTERM_BP_DIRECT	GO:0021612~facial nerve structural organization	4	0.314218	0.0285711	P70208, O35375, O60462	1124	6	9044	5.36418	1	1	1
GOTERM_BP_DIRECT	GO:0097039~protein linear polyubiquitination	4	0.314218	0.0285711	A9JTG5, P25867, Q924T7	1124	6	9044	5.36418	1	1	1
GOTERM_MF_DIRECT	GO:0004983~neuropeptide Y receptor activity	6	0.471328	0.0298715	P83858, G4WMX4, Q9TTQ9, Q96P65, Q8IN35	1106	15	8921	3.2264	1	1	1
GOTERM_MF_DIRECT	GO:0008188~neuropeptide receptor activity	8	0.628437	0.03459	P30974, Q924H0, Q9TTQ9, Q9Y5X5, Q9EP86, Q8IN35, Q8WY21	1106	26	8921	2.48185	1	1	1
GOTERM_BP_DIRECT	GO:0050728~negative regulation of inflammatory response	12	0.942655	0.034903	P49582, P11617, Q95LD9, P27540, Q6TLI7, P09917, Q92485, Q05941, Q5DU56, Q99P50, Q7RTR2	1124	49	9044	1.97051	1	1	1
GOTERM_BP_DIRECT	GO:0009612~response to mechanical stimulus	8	0.628437	0.0350056	Q86VZ4, Q6P9V9, P0DH96, Q99572, P24821, Q27433, P68370, P07996	1124	26	9044	2.47577	1	1	1
GOTERM_BP_DIRECT	GO:0006914~autophagy	21	1.64965	0.0355686	Q96FZ7, Q8BGV9, P50430, Q6NTN5, P46461, P20073, Q8BTI9, Q9UN37, Q92609, Q80U62, Q80U30, Q9BTX3, Q6DCV0, Q8C0J2, Q9C0C7, Q5BK09, Q00610, Q8BNQ3, Q5R5C1, O35604, Q8K245	1124	106	9044	1.59407	1	1	1
GOTERM_BP_DIRECT	GO:0043687~post-translational protein modification	7	0.549882	0.037864	E2RG47, Q12852, Q9Y4B6, Q2KJI2, Q80TR8, Q9UIG0, Q96LD8	1124	21	9044	2.68209	1	1	1
GOTERM_BP_DIRECT	GO:2000234~positive regulation of rRNA processing	5	0.392773	0.0380377	Q9CQS5, Q9BVS4, Q3U821, Q9BRS2, Q2KHT8	1124	11	9044	3.65739	1	1	1
GOTERM_BP_DIRECT	GO:0050919~negative chemotaxis	6	0.471328	0.0395095	P70208, Q01887, O35375, O60462, P70389	1124	16	9044	3.01735	1	1	1
GOTERM_BP_DIRECT	GO:0071526~semaphorin-plexin signaling pathway	6	0.471328	0.0395095	P70208, Q91VS8, O35375, Q8BTM8, O60462	1124	16	9044	3.01735	1	1	1
GOTERM_BP_DIRECT	GO:0016485~protein processing	15	1.17832	0.0418921	P29146, Q8BGV9, Q13443, P29145, Q14703, P98069, Q99572, Q29611, P0DPE1, Q90240, Q9Z100, Q08DY9, Q28BR5, Q96SM3, O89110	1124	69	9044	1.74919	1	1	1
GOTERM_MF_DIRECT	GO:0005047~signal recognition particle binding	3	0.235664	0.0421994	Q00004, O76094, Q9DBG7	1106	3	8921	8.066	1	1	1
GOTERM_BP_DIRECT	GO:1903375~facioacoustic ganglion development	3	0.235664	0.042399	O35375, O60462	1124	3	9044	8.04626	1	1	1
GOTERM_BP_DIRECT	GO:0042998~positive regulation of Golgi to plasma membrane protein transport	3	0.235664	0.042399	P98194, Q29611	1124	3	9044	8.04626	1	1	1
GOTERM_BP_DIRECT	GO:0043007~maintenance of rDNA	3	0.235664	0.042399	O75844, Q09811, Q96E14	1124	3	9044	8.04626	1	1	1
GOTERM_BP_DIRECT	GO:0021649~vestibulocochlear nerve structural organization	3	0.235664	0.042399	O35375, O60462	1124	3	9044	8.04626	1	1	1
GOTERM_BP_DIRECT	GO:0036486~ventral trunk neural crest cell migration	3	0.235664	0.042399	O35375, O60462	1124	3	9044	8.04626	1	1	1
GOTERM_BP_DIRECT	GO:0003223~ventricular compact myocardium morphogenesis	3	0.235664	0.042399	C0HL13, P36895, Q5CD18	1124	3	9044	8.04626	1	1	1
GOTERM_BP_DIRECT	GO:0097491~sympathetic neuron projection guidance	3	0.235664	0.042399	O35375, O60462	1124	3	9044	8.04626	1	1	1
GOTERM_BP_DIRECT	GO:1904835~dorsal root ganglion morphogenesis	3	0.235664	0.042399	O35375, O60462	1124	3	9044	8.04626	1	1	1
GOTERM_BP_DIRECT	GO:0097490~sympathetic neuron projection extension	3	0.235664	0.042399	O35375, O60462	1124	3	9044	8.04626	1	1	1
GOTERM_CC_DIRECT	GO:0016020~membrane	355	27.8869	0.0432855	P83858, Q8R5M3, O70496, P48058, Q9VCA2, Q95LU3, Q6CLN9, Q9H720, Q8IZQ1, Q69ZW3, Q9DBD2, Q8BHB0, Q8BH18, Q95209, Q8K078, O88572, Q92968, P48040, P51476, Q6NTN5, P46782, Q3UZV7, Q8VCL5, Q80Z96, Q3U821, Q6QD59, Q5R621, Q8BZ36, Q9JJ09, Q9NVP1, Q5BKL0, Q6UX04, A0A1L8F5J9, Q9UJT1, Q9Z254, Q9P2C4, O94919, P28568, A2RSQ0, Q5H8A4, Q9CQS5, Q9Z0R4, Q9V576, P43140, Q28193, A3KP37, C5IAW9, Q96CN4, Q91WD2, P70…	1157	2650	9325	1.07969	1	1	1
GOTERM_MF_DIRECT	GO:0046983~protein dimerization activity	20	1.57109	0.0436527	Q95LD9, P27540, O15160, Q5PPM5, O43422, Q7KM13, Q9CUX1, P57102, Q5SVZ6, Q9QUS4, P18444, Q2KJG3, O08740, Q7ZSX3, Q01068, Q6IFT6, O88368, Q9JHS4, P79782, Q75V66	1106	102	8921	1.58157	1	1	1
GOTERM_MF_DIRECT	GO:0005021~vascular endothelial growth factor receptor activity	4	0.314218	0.0451586	Q5GIT4, O35375, O60462	1106	7	8921	4.60914	1	1	1
GOTERM_MF_DIRECT	GO:0051117~ATPase binding	10	0.785546	0.0451921	P49582, P16157, Q8C0T9, Q05941, Q02357, Q9QX29, Q9Z1G4, Q9ES00, Q4KMZ8, Q9Z0J4	1106	39	8921	2.06821	1	1	1
GOTERM_CC_DIRECT	GO:0060473~cortical granule	4	0.314218	0.0452591	P86179	1157	7	9325	4.60551	1	1	1
GOTERM_CC_DIRECT	GO:0000800~lateral element	4	0.314218	0.0452591	Q9CUU3, O88700, Q61880	1157	7	9325	4.60551	1	1	1
GOTERM_MF_DIRECT	GO:0004519~endonuclease activity	11	0.864101	0.0452593	F1R983, P10978, Q9CSH3, A1KZ92, A8E624, Q03278, O94919, P35689, P16423, P24731, Q32LC7	1106	45	8921	1.97169	1	1	1
GOTERM_BP_DIRECT	GO:0014033~neural crest cell differentiation	4	0.314218	0.0454501	Q9IA95, P97401, O75581, O88572	1124	7	9044	4.59786	1	1	1
GOTERM_BP_DIRECT	GO:0070472~regulation of uterine smooth muscle contraction	4	0.314218	0.0454501	P79218, Q64077, P05363, P16610	1124	7	9044	4.59786	1	1	1
GOTERM_BP_DIRECT	GO:0060993~kidney morphogenesis	4	0.314218	0.0454501	Q7Z494, O75844, O95395	1124	7	9044	4.59786	1	1	1
GOTERM_BP_DIRECT	GO:0051823~regulation of synapse structural plasticity	4	0.314218	0.0454501	P49582, Q5R416, Q05941, P55067	1124	7	9044	4.59786	1	1	1
GOTERM_BP_DIRECT	GO:0045019~negative regulation of nitric oxide biosynthetic process	4	0.314218	0.0454501	Q3U0V1, Q9MYW9, Q8UVD9, Q95M54	1124	7	9044	4.59786	1	1	1
GOTERM_BP_DIRECT	GO:0010594~regulation of endothelial cell migration	4	0.314218	0.0454501	Q8HZM5	1124	7	9044	4.59786	1	1	1
GOTERM_BP_DIRECT	GO:0032691~negative regulation of interleukin-1 beta production	6	0.471328	0.05043	P49582, Q05941, Q5DU56, P05619, P29590, Q99P50	1124	17	9044	2.83986	1	1	1
GOTERM_BP_DIRECT	GO:0007254~JNK cascade	8	0.628437	0.0506614	Q12852, Q4KSH7, P70196, P35384, Q8BHB0, P45985, P0DP91, P92208	1124	28	9044	2.29893	1	1	1
GOTERM_MF_DIRECT	GO:0004888~transmembrane signaling receptor activity	15	1.17832	0.0508244	P49582, O93430, P07207, Q9DGB6, O75899, Q9UMR7, Q0GC71, Q9PUU6, Q01887, Q05941, Q9Y4C0, Q9I8C7, Q95209, Q704V6, Q15399	1106	71	8921	1.70409	1	1	1
GOTERM_MF_DIRECT	GO:0061809~NAD+ nucleotidase, cyclic ADP-ribose generating	5	0.392773	0.0511951	Q9DGB6, P29241, Q0GC71, Q704V6, Q15399	1106	12	8921	3.36083	1	1	1
GOTERM_MF_DIRECT	GO:0019887~protein kinase regulator activity	5	0.392773	0.0511951	Q7T163, Q6NXT1, Q16543, Q91398, Q8MVR1	1106	12	8921	3.36083	1	1	1
GOTERM_CC_DIRECT	GO:0097386~glial cell projection	5	0.392773	0.0513346	B2RPY5, Q8HZM5	1157	12	9325	3.35818	1	1	1
GOTERM_BP_DIRECT	GO:0002230~positive regulation of defense response to virus by host	5	0.392773	0.0515967	Q60520, Q75Q39, Q9P2K8, P29590, P0DP91	1124	12	9044	3.35261	1	1	1
GOTERM_BP_DIRECT	GO:0060026~convergent extension	5	0.392773	0.0515967	A0JM23, P0CI65, Q7Z494, O88572	1124	12	9044	3.35261	1	1	1
GOTERM_BP_DIRECT	GO:0050770~regulation of axonogenesis	5	0.392773	0.0515967	Q8IR79, P07949, P49841, Q62829, P35546	1124	12	9044	3.35261	1	1	1
GOTERM_BP_DIRECT	GO:0048846~axon extension involved in axon guidance	5	0.392773	0.0515967	P70208, Q01887, O35375, O60462	1124	12	9044	3.35261	1	1	1
GOTERM_BP_DIRECT	GO:0060080~inhibitory postsynaptic potential	5	0.392773	0.0515967	P11617, P63079, Q6TLI7, P42260	1124	12	9044	3.35261	1	1	1
GOTERM_BP_DIRECT	GO:0007601~visual perception	14	1.09976	0.0539053	Q2HJA9, P0CI65, P51476, P12107, P54845, Q9W6R5, Q9N126, O57422, Q96RW7, Q5BK09, P04181, Q96RK4, O15973, Q90980	1124	65	9044	1.73304	1	1	1
GOTERM_BP_DIRECT	GO:0006605~protein targeting	7	0.549882	0.0568857	O54774, P35213, Q95209, Q16543, P29590, Q9Z254, Q8N1B4	1124	23	9044	2.44886	1	1	1
GOTERM_BP_DIRECT	GO:0006897~endocytosis	20	1.57109	0.0573138	P49582, O94844, Q8BTI9, Q9Z0R4, F1Q4S1, Q80U62, Q3U1T9, Q69ZW3, O75581, Q2KIA5, Q05941, Q5ZLL1, Q641Z6, Q8WWQ8, Q6NUT7, Q95209, Q920P9, Q9UM54, O35604, O88572	1124	105	9044	1.53262	1	1	1
GOTERM_BP_DIRECT	GO:0006351~DNA-templated transcription	11	0.864101	0.0594898	Q9IAK8, O08740, O75081, Q5U208, B0UYI1, Q0V9K5, O88368, Q148K0, P56261, Q9H2F5, Q9QWV4	1124	47	9044	1.88317	1	1	1
GOTERM_BP_DIRECT	GO:0032720~negative regulation of tumor necrosis factor production	8	0.628437	0.0599107	P49582, Q9QZ15, Q05941, Q5DU56, Q2TBI0, Q9UMR7, Q99P50, Q7RTR2	1124	29	9044	2.21966	1	1	1
GOTERM_BP_DIRECT	GO:0001525~angiogenesis	23	1.80676	0.0604483	Q5GIT4, P70490, Q13887, Q8BTM8, O73792, P36895, Q3UQ28, E9Q5F9, P52800, Q8HZM5, P11362, O76093, Q99542, Q9Y4C0, O35375, Q8WWQ8, O60462, P98160, O89110	1124	126	9044	1.46876	1	1	1
GOTERM_BP_DIRECT	GO:0034220~monoatomic ion transmembrane transport	23	1.80676	0.0604483	P49582, O93430, P19491, P48542, P48058, Q9WTN5, P34586, P34410, P42260, Q27433, Q6INC8, P12389, Q08BI9, Q91WD2, P63079, Q05941, Q9I8C7, A0A1L8F5J9, Q9QX29, Q16720, Q9Z0V1, P20420, Q75V66	1124	126	9044	1.46876	1	1	1
GOTERM_BP_DIRECT	GO:0043525~positive regulation of neuron apoptotic process	9	0.706991	0.0608811	Q4KSH7, P07207, Q6Q0C0, P42260, P49841, Q62829, P45985, Q08DY9, O89110	1124	35	9044	2.06904	1	1	1
GOTERM_CC_DIRECT	GO:0005769~early endosome	32	2.51375	0.0614349	Q5GIT4, P07207, P07949, Q9UN37, Q80U62, Q5ZKI4, P54833, O75382, O75581, P08582, A4IFE4, Q641Z6, Q95209, D4A770, Q9CY18, O88572, Q8C080, Q5R9W4, O42574, Q5RID7, P05619, Q8CE50, Q29611, Q9UHC6, P35546, Q28997, O54774, Q99816, D3ZL52, Q8K245	1157	189	9325	1.36459	1	1	1
GOTERM_MF_DIRECT	GO:0060090~molecular adaptor activity	15	1.17832	0.061976	Q60631, Q08DM7, P55884, B2RRE7, P28023, Q8BG30, Q9Z0R4, Q9BQ50, P29590, Q9PTP2, Q75Q39, P42568, Q9CRB9, Q07E02, P45985	1106	73	8921	1.6574	1	1	1
GOTERM_BP_DIRECT	GO:0060412~ventricular septum morphogenesis	6	0.471328	0.062942	Q9HCK4, P36895, Q9QUS4, Q5CD18, O88572, Q96T37	1124	18	9044	2.68209	1	1	1
GOTERM_BP_DIRECT	GO:0002028~regulation of sodium ion transport	6	0.471328	0.062942	Q28997, Q99572, Q4KMZ8, Q9Z0J4, P54833	1124	18	9044	2.68209	1	1	1
GOTERM_MF_DIRECT	GO:0097027~ubiquitin-protein transferase activator activity	4	0.314218	0.0657435	Q9R1K5, Q8VBV4, Q969H0, Q9QXV1	1106	8	8921	4.033	1	1	1
GOTERM_MF_DIRECT	GO:0003964~RNA-directed DNA polymerase activity	4	0.314218	0.0657435	Q95SX7, P10978, Q03278, P16423	1106	8	8921	4.033	1	1	1
GOTERM_MF_DIRECT	GO:0004656~procollagen-proline 4-dioxygenase activity	4	0.314218	0.0657435	O15460, Q8BG58, P54001, Q20065	1106	8	8921	4.033	1	1	1
GOTERM_MF_DIRECT	GO:0017154~semaphorin receptor activity	4	0.314218	0.0657435	P70208, O35375, O60462	1106	8	8921	4.033	1	1	1
GOTERM_CC_DIRECT	GO:0036020~endolysosome membrane	4	0.314218	0.065884	Q8C0J2, Q68F72, Q00610, Q80U30	1157	8	9325	4.02982	1	1	1
GOTERM_CC_DIRECT	GO:0098981~cholinergic synapse	4	0.314218	0.065884	P49582, P15387, Q05941, P20420	1157	8	9325	4.02982	1	1	1
GOTERM_BP_DIRECT	GO:1901524~regulation of mitophagy	4	0.314218	0.066152	Q8VBV4, Q8C0T9, Q14318, Q969H0	1124	8	9044	4.02313	1	1	1
GOTERM_BP_DIRECT	GO:0033630~positive regulation of cell adhesion mediated by integrin	4	0.314218	0.066152	Q13443, P07949, Q8BKE9, P35546	1124	8	9044	4.02313	1	1	1
GOTERM_BP_DIRECT	GO:1903670~regulation of sprouting angiogenesis	4	0.314218	0.066152	Q8HZM5	1124	8	9044	4.02313	1	1	1
GOTERM_BP_DIRECT	GO:0007292~female gamete generation	4	0.314218	0.066152	Q6GX86, Q93008, Q9NXL9	1124	8	9044	4.02313	1	1	1
GOTERM_BP_DIRECT	GO:0090090~negative regulation of canonical Wnt signaling pathway	14	1.09976	0.0661799	A0JM23, Q9IA95, P07207, P97401, Q9R049, Q91XL9, Q9PTP2, P42568, Q7Z494, Q96CG8, Q5ZJQ8, Q9QUN9, P49841	1124	67	9044	1.68131	1	1	1
GOTERM_MF_DIRECT	GO:0001540~amyloid-beta binding	11	0.864101	0.0662477	P49582, Q28997, P19491, Q05941, P48058, P42262, Q9W2H1, Q95209, P98160, P54833	1106	48	8921	1.84846	1	1	1
GOTERM_MF_DIRECT	GO:0008179~adenylate cyclase binding	5	0.392773	0.0669274	P49582, Q28997, Q05941, P54833	1106	13	8921	3.10231	1	1	1
GOTERM_MF_DIRECT	GO:0046872~metal ion binding	223	17.5177	0.0672996	Q4R9C4, Q8BKX6, A3KP59, Q13118, P97347, Q95LU3, Q8IZQ1, O75382, Q9DBD2, P30883, Q92051, Q0IHI7, P84023, Q9HBH1, Q9NW07, Q5SSH7, Q4R366, P16109, Q8IVH2, Q5BKL0, Q2KHM9, O35474, Q02446, A0A1L8F5J9, Q6GM44, O94919, O00602, P13608, Q9CQS5, Q9Z0R4, Q28193, Q9NQW7, Q91WD2, A0JNI8, O88310, Q6TCG8, Q93008, Q9VIP7, Q61545, O43422, P68370, Q9BRF8, O35375, P09487, Q7TPV2, Q6P9V9, Q8BFR2, Q4V8I4, Q6ZNA1, Q8C…	1106	1642	8921	1.09544	1	1	1
GOTERM_BP_DIRECT	GO:0042110~T cell activation	5	0.392773	0.0674356	P49582, P16333, Q05941, Q5DU56, Q7RTR2	1124	13	9044	3.09472	1	1	1
GOTERM_BP_DIRECT	GO:1903955~positive regulation of protein targeting to mitochondrion	5	0.392773	0.0674356	Q75Q39, Q8N2K1, Q8VBV4, Q8C0T9, Q969H0	1124	13	9044	3.09472	1	1	1
GOTERM_CC_DIRECT	GO:0008180~COP9 signalosome	7	0.549882	0.0677663	Q60631, Q9Y4B6, Q80TR8, Q2KI56, A6QQ21, Q7ZUZ0, Q6IQT4	1157	24	9325	2.35073	1	1	1
GOTERM_CC_DIRECT	GO:0097225~sperm midpiece	7	0.549882	0.0677663	Q8C0J2, P30974, P79218, Q64077, P21452, P05363, P16610	1157	24	9325	2.35073	1	1	1
GOTERM_BP_DIRECT	GO:0032870~cellular response to hormone stimulus	7	0.549882	0.0682018	P83858, Q924H0, Q9HCK4, Q9Y5X5, Q96P65, Q9EP86, Q8IN35	1124	24	9044	2.34683	1	1	1
GOTERM_BP_DIRECT	GO:0050829~defense response to Gram-negative bacterium	8	0.628437	0.0701291	Q9V576, Q2TBI0, Q8BHB0, Q95218, P16109, Q5R5C1, Q2KJC3, P92208	1124	30	9044	2.14567	1	1	1
GOTERM_BP_DIRECT	GO:0042752~regulation of circadian rhythm	8	0.628437	0.0701291	Q8VBV4, Q969H0, Q13118, P29590, P49841, Q5R5W2, Q93008	1124	30	9044	2.14567	1	1	1
GOTERM_BP_DIRECT	GO:0007368~determination of left/right symmetry	12	0.942655	0.0724602	A0JM23, P0CI65, Q9WUA1, Q7Z494, Q96F81, B2RY50, A0A0R4IFG5, Q8UWJ4, Q8BKE9, Q8R368, Q9BVM2	1124	55	9044	1.75555	1	1	1
GOTERM_MF_DIRECT	GO:0003729~mRNA binding	28	2.19953	0.0733561	Q16629, O75525, Q8WU90, P0C218, Q0WMY5, Q96MU7, O15116, Q9UNW9, Q5QNI2, Q4VGL6, P46782, P49793, P29341, Q8UVD9, A7SK48, Q68FK8, Q66II8, Q32LC7, Q24562, Q5XI29, O57683, Q8HXM1, Q3U0V1, Q9Y383, Q920Q6, Q96T37	1106	164	8921	1.37712	1	1	1
GOTERM_CC_DIRECT	GO:0005764~lysosome	40	3.14218	0.0752131	P50430, P07207, O70496, Q9UN37, Q60648, Q10944, Q80U62, Q58D55, Q9DBD2, P51688, Q8C0J2, Q5BK09, Q9P2J5, Q8BMJ2, Q00610, P26779, A7YWG4, Q8VIJ8, Q95029, O35604, Q8C080, Q6GPQ3, Q68F72, C3YWU0, Q8VCL5, Q01460, Q03168, Q80U30, Q29611, Q6PCJ9, Q04786, Q9UBR2, Q5F389, Q6NUT7, O89016, P22304, Q90744, A6QLI0, Q8K245	1157	250	9325	1.28954	1	1	1
GOTERM_BP_DIRECT	GO:0000122~negative regulation of transcription by RNA polymerase II	52	4.08484	0.0755314	Q8VDS3, Q5U208, Q13118, Q9QXV1, Q9W769, Q99MB5, Q9WVH9, P62832, A2AQ19, Q969S8, Q13887, Q8IVH2, Q6IZ48, Q9BPY8, Q96BD5, Q7TQA3, Q9QX27, Q06725, Q80TR8, P35251, O88368, Q60520, Q14149, Q9R172, Q5PPM5, Q3TLD5, Q9HCD5, Q9C056, Q498M4, Q7JQF1, Q9H2F5, Q93008, Q6IQT4, P70196, O94776, Q9QUS4, P78318, Q8NB78, P16333, Q9Y4B6, P11362, Q8BHG9, Q5ZLM0, P28749, Q99816, Q9UMX1, O14776, Q8UW76, Q9NZN8	1124	337	9044	1.24156	1	1	1
GOTERM_CC_DIRECT	GO:0000118~histone deacetylase complex	6	0.471328	0.0766053	Q60520, Q96BD5, Q9M2U3, Q969S8, O94776, O55128	1157	19	9325	2.54515	1	1	1
GOTERM_CC_DIRECT	GO:0030673~axolemma	6	0.471328	0.0766053	P49582, Q9HCK4, P16157, Q05941, Q02357, Q9UHC6	1157	19	9325	2.54515	1	1	1
GOTERM_BP_DIRECT	GO:0071363~cellular response to growth factor stimulus	6	0.471328	0.0770362	Q3TLD5, P36895, Q68FF9, Q9Z0J4, P07996, Q5CD18	1124	19	9044	2.54093	1	1	1
GOTERM_MF_DIRECT	GO:0071723~lipopeptide binding	3	0.235664	0.077518	Q2TBI0, Q704V6, Q15399	1106	4	8921	6.0495	1	1	1
GOTERM_MF_DIRECT	GO:0004035~alkaline phosphatase activity	3	0.235664	0.077518	P09487, Q92058, Q3ZCH9	1106	4	8921	6.0495	1	1	1
GOTERM_CC_DIRECT	GO:0061574~ASAP complex	3	0.235664	0.0776371	Q9JIX8, Q5XG24, O55128	1157	4	9325	6.04473	1	1	1
GOTERM_BP_DIRECT	GO:2001288~positive regulation of caveolin-mediated endocytosis	3	0.235664	0.0778676	Q9Z0R4, Q29611	1124	4	9044	6.0347	1	1	1
GOTERM_BP_DIRECT	GO:0007217~tachykinin receptor signaling pathway	3	0.235664	0.0778676	P30974, P21452, P16610	1124	4	9044	6.0347	1	1	1
GOTERM_BP_DIRECT	GO:0071908~determination of intestine left/right asymmetry	3	0.235664	0.0778676	Q7Z494, P57102	1124	4	9044	6.0347	1	1	1
GOTERM_BP_DIRECT	GO:1904383~response to sodium phosphate	3	0.235664	0.0778676	P11362, P09487, Q92058	1124	4	9044	6.0347	1	1	1
GOTERM_BP_DIRECT	GO:0033141~positive regulation of peptidyl-serine phosphorylation of STAT protein	3	0.235664	0.0778676	P07949, P0DP91, P35546	1124	4	9044	6.0347	1	1	1
GOTERM_BP_DIRECT	GO:0061551~trigeminal ganglion development	3	0.235664	0.0778676	O35375, O60462	1124	4	9044	6.0347	1	1	1
GOTERM_BP_DIRECT	GO:0009893~positive regulation of metabolic process	3	0.235664	0.0778676	A9JTG5, Q02280	1124	4	9044	6.0347	1	1	1
GOTERM_BP_DIRECT	GO:2000035~regulation of stem cell division	3	0.235664	0.0778676	P42568, P07207, Q05609	1124	4	9044	6.0347	1	1	1
GOTERM_BP_DIRECT	GO:1903378~positive regulation of oxidative stress-induced neuron intrinsic apoptotic signaling pathway	3	0.235664	0.0778676	Q8VBV4, Q8C0T9, Q969H0	1124	4	9044	6.0347	1	1	1
GOTERM_BP_DIRECT	GO:0061549~sympathetic ganglion development	3	0.235664	0.0778676	O35375, O60462	1124	4	9044	6.0347	1	1	1
GOTERM_BP_DIRECT	GO:1901798~positive regulation of signal transduction by p53 class mediator	3	0.235664	0.0778676	P29590, P62832	1124	4	9044	6.0347	1	1	1
GOTERM_BP_DIRECT	GO:1905515~non-motile cilium assembly	10	0.785546	0.0780927	Q7Z494, Q9P2H3, P28023, Q5RHR6, Q96RK4, Q8BKE9, B6ID01, Q9H3M0, Q5EA95	1124	43	9044	1.87122	1	1	1
GOTERM_BP_DIRECT	GO:0009267~cellular response to starvation	10	0.785546	0.0780927	Q9C0C7, Q14191, Q13118, Q68FF9, Q80U30, Q8HZM5, Q6DCV0	1124	43	9044	1.87122	1	1	1
GOTERM_MF_DIRECT	GO:0042923~neuropeptide binding	7	0.549882	0.0799525	P35370, Q9MYW9, P35346, O08726, Q95209, Q95M54, P32244	1106	25	8921	2.25848	1	1	1
GOTERM_BP_DIRECT	GO:0070374~positive regulation of ERK1 and ERK2 cascade	17	1.33543	0.0801742	Q12852, P49582, Q4KSH7, Q8VBV4, P43140, Q969H0, P97402, Q95M54, P14448, A2CI35, O76093, Q05941, Q9MYW9, Q8BHB0, Q4VSN4, Q9H4G4, Q9CYL5	1124	89	9044	1.53693	1	1	1
GOTERM_BP_DIRECT	GO:0010508~positive regulation of autophagy	8	0.628437	0.0813207	Q8C0J2, Q9C0C7, Q8BHB0, Q9WTN5, P49841, E9Q5F9, Q8VIJ8, P92208	1124	31	9044	2.07646	1	1	1
GOTERM_MF_DIRECT	GO:0043130~ubiquitin binding	13	1.02121	0.0833766	A9JTG5, Q8VBV4, Q969H0, Q8BHB0, Q9NWM3, Q8IZQ1, Q5ZK10, Q80TP3, Q99816, Q9R049, Q62210, Q924T7	1106	63	8921	1.66441	1	1	1
GOTERM_BP_DIRECT	GO:0007286~spermatid development	11	0.864101	0.084307	E9PVD1, Q6NZC7, Q8C0T9, Q13976, Q96RK4, Q6VTH5, Q9UMX1, Q61880, Q9H2F5, Q3SZW1	1124	50	9044	1.77018	1	1	1
GOTERM_BP_DIRECT	GO:0006955~immune response	13	1.02121	0.0846039	P46094, P06734, P70196, Q9DGB6, P36895, Q0GC71, Q9DBD2, Q99558, P20693, Q704V6, Q15399, Q95029, P07996	1124	63	9044	1.66034	1	1	1
GOTERM_MF_DIRECT	GO:0070063~RNA polymerase binding	5	0.392773	0.0848517	Q80W14, Q68FK8, P0DP91, Q9XT26, O14776	1106	14	8921	2.88072	1	1	1
GOTERM_MF_DIRECT	GO:0140693~molecular condensate scaffold activity	5	0.392773	0.0848517	P16333, P49793, Q5R5W2, Q9XT26, Q32LC7	1106	14	8921	2.88072	1	1	1
GOTERM_CC_DIRECT	GO:0097543~ciliary inversin compartment	5	0.392773	0.0850671	A0JM23, P0CI65, Q7Z494, Q5F478	1157	14	9325	2.87844	1	1	1
GOTERM_BP_DIRECT	GO:0048172~regulation of short-term neuronal synaptic plasticity	5	0.392773	0.0854748	P46461, P25228, P42260, Q29611	1124	14	9044	2.87367	1	1	1
GOTERM_BP_DIRECT	GO:0043547~positive regulation of GTPase activity	10	0.785546	0.0878903	Q9P2J5, A4IFE4, Q8BMJ2, Q9N0E3, Q8WU90, P49841, Q8BHT7, Q3U1T9, Q96CN4, Q14155	1124	44	9044	1.8287	1	1	1
GOTERM_CC_DIRECT	GO:0070062~extracellular exosome	45	3.53496	0.0884138	Q96FZ7, Q9HB40, P55884, P06734, Q16629, P49961, O75844, Q9UN37, O94766, P34949, Q12923, O43854, Q9NQW7, O95395, P51688, P42568, Q96RW7, P08582, Q00610, Q9NZM1, P23468, P15291, Q9NXG0, P49419, P98160, P27448, P07996, Q5T0D9, Q13443, P20073, P46782, Q8IV36, Q5THJ4, P18433, P34897, Q9HCK4, Q92485, Q9UBR2, P35251, Q16543, Q99816, Q9H4G4, Q9UM54, O94919, P20742	1157	290	9325	1.25063	1	1	1
GOTERM_BP_DIRECT	GO:0009952~anterior/posterior pattern specification	12	0.942655	0.0891661	P42568, Q9WUA1, Q01068, Q5PPM5, Q8UWJ4, Q7KM13, P36895, P41778, O42370, Q9QUS4, Q5CD18, O88572	1124	57	9044	1.69395	1	1	1
GOTERM_MF_DIRECT	GO:0005319~lipid transporter activity	4	0.314218	0.0897965	O95236, Q60648, Q9U943, O35604	1106	9	8921	3.58489	1	1	1
GOTERM_BP_DIRECT	GO:0000338~protein deneddylation	4	0.314218	0.0903332	Q96LD8, A6QQ21, Q7ZUZ0, Q6IQT4	1124	9	9044	3.57612	1	1	1
GOTERM_BP_DIRECT	GO:0018401~peptidyl-proline hydroxylation to 4-hydroxy-L-proline	4	0.314218	0.0903332	O15460, Q8BG58, P54001, Q20065	1124	9	9044	3.57612	1	1	1
GOTERM_BP_DIRECT	GO:0010572~positive regulation of platelet activation	4	0.314218	0.0903332	Q4LDE5, Q8BTM8, P16109, P0C6B8	1124	9	9044	3.57612	1	1	1
GOTERM_BP_DIRECT	GO:0009950~dorsal/ventral axis specification	4	0.314218	0.0903332	P07207, B2GUE2, P36895, O88572	1124	9	9044	3.57612	1	1	1
GOTERM_BP_DIRECT	GO:0099171~presynaptic modulation of chemical synaptic transmission	9	0.706991	0.091073	P49582, P97694, Q05941, Q9Y4C0, P43140, P42260, Q9Z254, P49841, P20420	1124	38	9044	1.90569	1	1	1
GOTERM_BP_DIRECT	GO:0031047~regulatory ncRNA-mediated gene silencing	9	0.706991	0.091073	P20965, F6QEU4, Q8CDF7, Q91372, P29341, Q8K0V4, Q12923, Q68FK8, Q9NZN8	1124	38	9044	1.90569	1	1	1
GOTERM_CC_DIRECT	GO:0043198~dendritic shaft	6	0.471328	0.0921735	P49582, P19491, Q05941, Q9N0E3, Q8BTM8, Q9Z254	1157	20	9325	2.41789	1	1	1
GOTERM_MF_DIRECT	GO:1904315~transmitter-gated monoatomic ion channel activity involved in regulation of postsynaptic membrane potential	8	0.628437	0.0925188	P49582, P63079, O93430, P19491, Q05941, P48058, P42262, P42260	1106	32	8921	2.0165	1	1	1
GOTERM_CC_DIRECT	GO:0098552~side of membrane	11	0.864101	0.0930225	P13595, Q92485, P08582, Q02246, Q7Z3B1, P09487, Q9P121, Q92058, Q5R5C1, O88310, Q07929	1157	51	9325	1.73835	1	1	1
GOTERM_BP_DIRECT	GO:0051480~regulation of cytosolic calcium ion concentration	8	0.628437	0.09348	Q9QX29, P34586, Q07E02, Q9VJJ7, Q16720, Q29611, Q9MYW0	1124	32	9044	2.01157	1	1	1
GOTERM_BP_DIRECT	GO:0030509~BMP signaling pathway	7	0.549882	0.0944418	P30886, P84023, Q14318, P36895, Q93008, Q9W769	1124	26	9044	2.1663	1	1	1
GOTERM_CC_DIRECT	GO:0030425~dendrite	46	3.61351	0.0986687	P49582, O93430, P56730, P19491, Q3TLD5, P48058, P07949, Q8VCK5, O02667, Q9Z0J4, Q68ED7, O75382, P92208, P16389, P07090, Q8C0T9, Q05941, P42262, O15116, Q7JQF1, P97292, P27448, Q62758, P48542, P29341, Q7Z3B1, O77633, P42260, C0HL13, P70232, P36895, Q95M54, Q9R049, P52800, Q9UHC6, P35546, Q9WVK8, P15387, Q3U0V1, Q9MYW9, Q9QX29, Q9UL51, P49841, Q9Z0V1, P20420, O70528	1157	300	9325	1.23581	1	1	1
GOTERM_CC_DIRECT	GO:0045121~membrane raft	16	1.25687	0.0988719	Q9N0E3, Q28193, Q6P9V9, Q0GC71, P68370, Q99P50, Q9Z0J4, Q29611, Q5CD18, O75581, Q07E02, Q704V6, O88310, Q15399, O35604, O88572	1157	85	9325	1.51711	1	1	1

## Sheet: Module 4
Category	Term	Count	%	PValue	Genes	List Total	Pop Hits	Pop Total	Fold Enrichment	Bonferroni	Benjamini	FDR
GOTERM_CC_DIRECT	GO:0043034~costamere	8	0.589102	6.0793e-05	O70511, Q8C8R3, Q12955, Q14118, G5E8K5, P11532, Q09666	1243	10	9325	6.00161	0.0450949	0.0461419	0.0461419
GOTERM_CC_DIRECT	GO:0098554~cytoplasmic side of endoplasmic reticulum membrane	6	0.441826	0.000691711	Q9BT22, Q5I0K7, Q4GZT3, Q9CUS9, Q9H553	1243	7	9325	6.4303	0.408557	0.262504	0.262504
GOTERM_MF_DIRECT	GO:0016805~dipeptidase activity	7	0.515464	0.000354792	P16444, P70627, Q9CZR2, P31429, Q8IYS1, O77564, A3KG59	1209	9	8921	5.73909	0.392602	0.481316	0.481316
GOTERM_MF_DIRECT	GO:0016491~oxidoreductase activity	44	3.24006	0.00068466	Q6P5L8, P55006, Q8BG58, P48630, Q9P2T1, Q3UQ28, Q61153, B3EWZ9, P09671, Q8JFV8, O57314, Q8BW75, P0C872, Q9M9E8, Q8K370, O18404, Q9WU20, Q5NU32, Q9DCC4, Q8BSY0, Q6PAY6, P47990, P96202, A8E534, Q9FL28, Q99L13, Q3UHD2, Q17QH8, Q12719, Q5U534, Q9WVK8, Q08B63, P39598, Q9NZV5, Q64380, Q93353, Q5U3U0, Q9Z2G9, Q921W4, P22045, Q8K385, Q58EJ9	1209	195	8921	1.66497	0.617978	0.481316	0.481316
GOTERM_CC_DIRECT	GO:0033010~paranodal junction	7	0.515464	0.00248719	P16389, O70511, O54991, Q8C8R3, Q9CPW0, P97846, Q9UHC6	1243	12	9325	4.37617	0.848948	0.548592	0.548592
GOTERM_CC_DIRECT	GO:0016323~basolateral plasma membrane	31	2.28277	0.00289113	Q8CIW6, O70511, O43315, Q8C8R3, A2CI35, Q8K3Z0, A5PJX7, Q8BHB0, G5E8K5, Q5R839, Q4VSN2, Q01728, Q09143, P07911, Q4GZT3, P31646, P04920, Q12955, Q14118, Q86WA9, Q5RFD2, Q86UD5, P16157, A1L1W9, Q9UBN4, Q13075, Q862Z3, Q7ZWG6, Q67E01	1243	135	9325	1.72268	0.888925	0.548592	0.548592
GOTERM_MF_DIRECT	GO:0003824~catalytic activity	26	1.91458	0.00123517	P35738, Q8BH95, Q9P2T1, O08528, P42125, Q5RKZ7, O55236, P40142, Q9Z2D7, P14381, Q9JJT0, Q2KHP8, Q39056, Q6GLT8, Q9WU20, Q9CZR2, O93384, Q64674, P32674, Q5U534, Q28BZ2, Q8BMI4, O08760, P98192, Q58EJ9, Q86I22	1209	99	8921	1.93787	0.823861	0.578881	0.578881
GOTERM_CC_DIRECT	GO:0033270~paranode region of axon	7	0.515464	0.0041026	O70511, O54991, Q9CPW0, G5E8K5, P97846, Q9UHC6	1243	13	9325	4.03954	0.955855	0.622774	0.622774
GOTERM_CC_DIRECT	GO:0014731~spectrin-associated cytoskeleton	5	0.368189	0.00784404	O70511, P16157, Q12955, G5E8K5	1243	7	9325	5.35858	0.997464	0.992271	0.992271
GOTERM_BP_DIRECT	GO:0001654~eye development	11	0.810015	0.000531231	Q92626, Q8TE60, O00470, Q6DRF9, A2AAY5, Q61371, P23359, Q8UUZ1, Q3UQ28, O46339, O42406	1197	24	9044	3.46296	0.888297	1	1
GOTERM_BP_DIRECT	GO:0051179~localization	10	0.736377	0.00118417	O70511, P46527, Q8C8R3, P16157, Q12955, Q8WVM7, G5E8K5, Q6RUV5	1197	22	9044	3.43434	0.992461	1	1
GOTERM_BP_DIRECT	GO:0050680~negative regulation of epithelial cell proliferation	11	0.810015	0.00215967	P22725, Q5DU56, O70584, Q04887, O35453, Q61371, Q90600, P43026, Q8NFG4, Q7RTR2, O88572	1197	28	9044	2.96825	0.999866	1	1
GOTERM_BP_DIRECT	GO:0016045~detection of bacterium	6	0.441826	0.00318519	Q8K3Z0, Q8BHB0, Q9FL28, Q13075, F6R2G2	1197	9	9044	5.03704	0.999998	1	1
GOTERM_BP_DIRECT	GO:0032088~negative regulation of NF-kappaB transcription factor activity	12	0.883652	0.00323057	Q13114, C3VPR6, Q8K3Z0, Q86WI3, Q5DU56, P59046, Q60803, E9Q5R7, Q3UCV8, C0H8I2, B2RX14, Q7RTR2	1197	34	9044	2.66667	0.999998	1	1
GOTERM_BP_DIRECT	GO:2000651~positive regulation of sodium ion transmembrane transporter activity	5	0.368189	0.0036568	O70511, Q12955, G5E8K5, P11532	1197	6	9044	6.2963	1	1	1
GOTERM_BP_DIRECT	GO:0009880~embryonic pattern specification	9	0.662739	0.00377215	P29674, P58197, O00470, P97588, P23359, O46339, Q5I2D0, Q62521, O88572	1197	21	9044	3.2381	1	1	1
GOTERM_BP_DIRECT	GO:0071711~basement membrane organization	9	0.662739	0.00525099	Q92626, P58197, D3YXG0, A4IGL7, Q5EAB6, Q14118, Q3UQ28, O43903, Q00174	1197	22	9044	3.09091	1	1	1
GOTERM_BP_DIRECT	GO:0060349~bone morphogenesis	6	0.441826	0.00568087	A0A0R4IXF6, P58197, Q6ZQ11, Q6BEB4, Q5RCS0, O88572	1197	10	9044	4.53333	1	1	1
GOTERM_BP_DIRECT	GO:0030855~epithelial cell differentiation	10	0.736377	0.00603565	Q9UGM3, Q9Y2Q3, O88898, Q29261, P23359, P48763, O43435, P50416, Q9QWG7, O89023	1197	27	9044	2.79835	1	1	1
GOTERM_BP_DIRECT	GO:0035115~embryonic forelimb morphogenesis	7	0.515464	0.00615376	Q1KYK9, P58197, O88898, Q9NW07, Q68CZ1, O95980, O88572	1197	14	9044	3.77778	1	1	1
GOTERM_MF_DIRECT	GO:0008093~cytoskeletal anchor activity	7	0.515464	0.00692635	O70511, Q8C8R3, P16157, Q12955, G5E8K5, O43903	1209	14	8921	3.68941	0.999943	1	1
GOTERM_BP_DIRECT	GO:2001259~positive regulation of cation channel activity	5	0.368189	0.00764126	O70511, Q8C8R3, Q12955, G5E8K5	1197	7	9044	5.39683	1	1	1
GOTERM_BP_DIRECT	GO:0019228~neuronal action potential	10	0.736377	0.00787164	P16389, O70511, Q20JQ7, P16067, Q12955, Q9CPW0, Q99571, G5E8K5, P23415	1197	28	9044	2.69841	1	1	1
GOTERM_BP_DIRECT	GO:0008202~steroid metabolic process	11	0.810015	0.00820791	P12394, Q9WVK8, P55006, O18404, Q8WNV7, Q14849, Q29496, Q5U403, O43826	1197	33	9044	2.51852	1	1	1
GOTERM_BP_DIRECT	GO:1900827~positive regulation of membrane depolarization during cardiac muscle cell action potential	4	0.294551	0.00831701	O70511, Q12955, G5E8K5	1197	4	9044	7.55556	1	1	1
GOTERM_BP_DIRECT	GO:1902260~negative regulation of delayed rectifier potassium channel activity	4	0.294551	0.00831701	O70511, Q12955, G5E8K5	1197	4	9044	7.55556	1	1	1
GOTERM_BP_DIRECT	GO:0034112~positive regulation of homotypic cell-cell adhesion	4	0.294551	0.00831701	O70511, Q12955, G5E8K5	1197	4	9044	7.55556	1	1	1
GOTERM_BP_DIRECT	GO:0099612~protein localization to axon	4	0.294551	0.00831701	O70511, Q12955, G5E8K5	1197	4	9044	7.55556	1	1	1
GOTERM_BP_DIRECT	GO:0010650~positive regulation of cell communication by electrical coupling	4	0.294551	0.00831701	O70511, Q12955, G5E8K5	1197	4	9044	7.55556	1	1	1
GOTERM_BP_DIRECT	GO:0032731~positive regulation of interleukin-1 beta production	9	0.662739	0.00948516	P22725, P50211, Q9Y2C9, Q8K3Z0, Q8BHB0, P59046, Q13075, O89110, Q9C000	1197	24	9044	2.83333	1	1	1
GOTERM_CC_DIRECT	GO:0014704~intercalated disc	6	0.441826	0.00958162	O70511, Q8C8R3, Q12955, G5E8K5, Q01728	1243	11	9325	4.09201	0.99933	1	1
GOTERM_BP_DIRECT	GO:0007409~axonogenesis	15	1.10457	0.0105274	O70511, P50211, Q12955, O70584, Q9N0E3, P97846, O54991, P22725, Q9V5N8, P16067, Q9CPW0, P24409, G5E8K5, P41777	1197	55	9044	2.06061	1	1	1
GOTERM_BP_DIRECT	GO:0090103~cochlea morphogenesis	8	0.589102	0.0112538	P22725, Q04887, O35453, P70323, O43435, Q8WXR4, Q6RUV5	1197	20	9044	3.02222	1	1	1
GOTERM_BP_DIRECT	GO:0010628~positive regulation of gene expression	36	2.65096	0.012382	O70511, P97588, P70323, A2CEI6, O43435, A2ASS6, Q02360, Q8C8R3, Q9Y2C9, G5E8K5, Q9HC58, Q7Z4L5, Q6PQD5, Q9VCH5, O95786, Q4GZT3, Q498D6, Q12955, A2AAY5, Q01062, Q9QZ81, P35546, Q99081, Q9QZQ1, O62714, P22725, P69735, Q1KYK9, P58197, P52926, Q04887, O35453, Q9JK66, P23359, P02751	1197	181	9044	1.50276	1	1	1
GOTERM_BP_DIRECT	GO:0007584~response to nutrient	11	0.810015	0.012731	P35738, P50430, Q4R3Y4, Q8K3Z0, P50429, O70244, P98192, P50416, P48506, O43826, Q01728	1197	35	9044	2.3746	1	1	1
GOTERM_BP_DIRECT	GO:1904888~cranial skeletal system development	5	0.368189	0.0136943	Q90Y54, O88898, A2AAY5, P70323, Q62521	1197	8	9044	4.72222	1	1	1
GOTERM_BP_DIRECT	GO:0061036~positive regulation of cartilage development	5	0.368189	0.0136943	P22725, P97588, Q04887, P49337, P98063	1197	8	9044	4.72222	1	1	1
GOTERM_BP_DIRECT	GO:0002221~pattern recognition receptor signaling pathway	5	0.368189	0.0136943	Q8IV20, Q8K3Z0, Q8BHB0, Q13075, Q9C000	1197	8	9044	4.72222	1	1	1
GOTERM_BP_DIRECT	GO:0042446~hormone biosynthetic process	6	0.441826	0.0142184	P12394, Q6JZS3, O73853, O42412, Q61153, O42449	1197	12	9044	3.77778	1	1	1
GOTERM_BP_DIRECT	GO:0050808~synapse organization	15	1.10457	0.0144669	O70511, Q64604, Q13136, Q13526, P36544, Q6MG82, A2ASS6, Q64487, O00468, D3YXG0, Q9UQB3, G5E8K5, Q8NDA2	1197	57	9044	1.9883	1	1	1
GOTERM_MF_DIRECT	GO:0140031~phosphorylation-dependent protein binding	5	0.368189	0.0148887	O70511, Q8C8R3, G5E8K5, Q9DE07	1209	8	8921	4.61177	1	1	1
GOTERM_MF_DIRECT	GO:0005506~iron ion binding	18	1.32548	0.0160612	O15460, Q6JZS3, Q8BG58, O73853, P47990, Q29496, A7RIT9, P12394, Q9WVK8, F4JZ24, Q5R5D8, P17178, Q9Y6A2, Q964T1, Q4G0S4	1209	73	8921	1.81944	1	1	1
GOTERM_MF_DIRECT	GO:0020037~heme binding	18	1.32548	0.0183045	Q6JZS3, Q92626, O73853, Q9WU63, Q29496, Q3UQ28, G3UZ78, P12394, Q9WVK8, P17178, Q9Y6A2, Q964T1, A4IGL7, A1KZ92, Q9VEU6, Q4G0S4	1209	74	8921	1.79485	1	1	1
GOTERM_BP_DIRECT	GO:0072660~maintenance of protein location in plasma membrane	4	0.294551	0.0187497	O70511, Q12955, G5E8K5	1197	5	9044	6.04444	1	1	1
GOTERM_BP_DIRECT	GO:0002089~lens morphogenesis in camera-type eye	4	0.294551	0.0187497	A6NAF9, P58197, O00470, Q8UUZ1	1197	5	9044	6.04444	1	1	1
GOTERM_BP_DIRECT	GO:0090009~primitive streak formation	4	0.294551	0.0187497	P22725, P29674, Q62521, O88572	1197	5	9044	6.04444	1	1	1
GOTERM_BP_DIRECT	GO:0071709~membrane assembly	4	0.294551	0.0187497	O70511, Q12955, G5E8K5	1197	5	9044	6.04444	1	1	1
GOTERM_BP_DIRECT	GO:0060325~face morphogenesis	8	0.589102	0.0195418	P69735, Q90Y54, Q8BSY0, P58197, Q8BUL6, P70323, O43435, O88572	1197	22	9044	2.74747	1	1	1
GOTERM_MF_DIRECT	GO:0001972~retinoic acid binding	4	0.294551	0.0200254	O09018, Q4G0S4, Q07113, Q9TTR7	1209	5	8921	5.90306	1	1	1
GOTERM_BP_DIRECT	GO:0006874~intracellular calcium ion homeostasis	16	1.1782	0.0203562	O70511, P07911, Q4GZT3, Q8BLA8, P36544, Q6RI86, O43826, O62714, Q8C8R3, Q7Z2W7, Q7JQF1, Q9HC58, Q862Z3, Q01728	1197	65	9044	1.85983	1	1	1
GOTERM_BP_DIRECT	GO:0060037~pharyngeal system development	6	0.441826	0.0206335	P50211, P23359, P70323, O43435, Q9UIU6, P97739	1197	13	9044	3.48718	1	1	1
GOTERM_BP_DIRECT	GO:0042448~progesterone metabolic process	5	0.368189	0.0221017	P12394, Q9WVK8, Q6JZS3, Q9Y6A2, O73853	1197	9	9044	4.19753	1	1	1
GOTERM_BP_DIRECT	GO:0071286~cellular response to magnesium ion	5	0.368189	0.0221017	O70511, Q12955, G5E8K5, Q5R839	1197	9	9044	4.19753	1	1	1
GOTERM_CC_DIRECT	GO:0001527~microfibril	5	0.368189	0.0226508	Q14766, Q61555, P35555, Q75N90, Q9TV36	1243	9	9325	4.16778	1	1	1
GOTERM_MF_DIRECT	GO:0000987~cis-regulatory region sequence-specific DNA binding	10	0.736377	0.0226613	P23790, P50211, P58197, O00716, Q04887, Q14186, Q9WUI0, O46339, Q3BJS1, Q99081	1209	32	8921	2.30588	1	1	1
GOTERM_MF_DIRECT	GO:0070330~aromatase activity	5	0.368189	0.0239645	Q6JZS3, Q964T1, Q29496	1209	9	8921	4.09935	1	1	1
GOTERM_MF_DIRECT	GO:0043546~molybdopterin cofactor binding	5	0.368189	0.0239645	Q03555, P47990, Q58EJ9, Q5U534	1209	9	8921	4.09935	1	1	1
GOTERM_CC_DIRECT	GO:0016529~sarcoplasmic reticulum	8	0.589102	0.0258828	O70511, P16157, Q8BSY0, Q12955, Q9GKY7, G5E8K5, O08528	1243	23	9325	2.6094	1	1	1
GOTERM_MF_DIRECT	GO:0008168~methyltransferase activity	20	1.47275	0.0274694	Q9GZV8, Q80UY1, Q5R5X9, Q9CQL0, Q498E6, Q14AW5, P9WIM5, Q80V63, Q8BTK5, Q8N6F8, O43709, Q7YS61, Q5RGQ2, Q9H9B1, P24528, Q8R2U4, Q8TJK1, Q3UZD5, Q9W1V3, Q6NS23	1209	89	8921	1.65816	1	1	1
GOTERM_MF_DIRECT	GO:0004180~carboxypeptidase activity	8	0.589102	0.0280935	Q4U2V3, P70627, Q9CZR2, O54697, Q8IYS1, Q9JHH6, O77564, A3KG59	1209	23	8921	2.56655	1	1	1
GOTERM_BP_DIRECT	GO:0009410~response to xenobiotic stimulus	29	2.13549	0.0281546	O02747, Q8BLA8, P29274, P97588, Q9JHH6, P50416, O14649, P46527, A2AIV8, Q9CPW0, P09671, Q8BW75, P48506, Q01728, Q9WU20, Q1LZ53, P07911, A8MU46, P29120, Q9GZT4, P11532, Q6RI86, P35546, P24528, Q9JK66, O08760, P98192, Q862Z3	1197	147	9044	1.49055	1	1	1
GOTERM_BP_DIRECT	GO:0036342~post-anal tail morphogenesis	6	0.441826	0.0286778	P22725, P16067, O88898, Q6BEB4, O57460, O88572	1197	14	9044	3.2381	1	1	1
GOTERM_BP_DIRECT	GO:0035774~positive regulation of insulin secretion involved in cellular response to glucose stimulus	6	0.441826	0.0286778	Q8BLA8, Q9JK66, P58058, Q6RI86, Q6RUV5	1197	14	9044	3.2381	1	1	1
GOTERM_CC_DIRECT	GO:0031528~microvillus membrane	6	0.441826	0.029497	P16444, Q5R8X9, P31429, O70244, Q99JB7, Q9JJ09	1243	14	9325	3.21515	1	1	1
GOTERM_BP_DIRECT	GO:0051898~negative regulation of phosphatidylinositol 3-kinase/protein kinase B signal transduction	9	0.662739	0.0304133	O42220, Q9CPW0, Q5DU56, Q14118, Q8BUL6, Q5M7Q1, Q8NFG4, Q7RTR2, Q8C5L6	1197	29	9044	2.34483	1	1	1
GOTERM_BP_DIRECT	GO:0043122~regulation of canonical NF-kappaB signal transduction	8	0.589102	0.0313461	P70191, P22725, D4A1R8, Q13114, P59046, Q60803, E9Q5R7, Q6DJN2	1197	24	9044	2.51852	1	1	1
GOTERM_MF_DIRECT	GO:0005201~extracellular matrix structural constituent	16	1.1782	0.0318729	Q14766, Q61555, Q92626, P35555, O43854, Q3UQ28, Q00174, O00468, Q08431, Q75N90, Q9TV36, Q17RW2, D3YXG0, Q8NDA2, P02466, P02751	1209	67	8921	1.76211	1	1	1
GOTERM_CC_DIRECT	GO:0043194~axon initial segment	7	0.515464	0.0321115	P16389, O70511, Q16281, Q12955, Q9CPW0, G5E8K5	1243	19	9325	2.7639	1	1	1
GOTERM_BP_DIRECT	GO:0060048~cardiac muscle contraction	5	0.368189	0.0330489	O70511, Q8C8R3, P11532, A2ASS6, Q01728	1197	10	9044	3.77778	1	1	1
GOTERM_BP_DIRECT	GO:0030913~paranodal junction assembly	5	0.368189	0.0330489	O70511, O54991, Q8C8R3, P98192, P97846	1197	10	9044	3.77778	1	1	1
GOTERM_BP_DIRECT	GO:0010172~embryonic body morphogenesis	4	0.294551	0.0338425	E7FAM5, P58197, Q2HZX7, Q9H772	1197	6	9044	5.03704	1	1	1
GOTERM_BP_DIRECT	GO:0045838~positive regulation of membrane potential	4	0.294551	0.0338425	O70511, Q12955, G5E8K5	1197	6	9044	5.03704	1	1	1
GOTERM_BP_DIRECT	GO:0045345~positive regulation of MHC class I biosynthetic process	4	0.294551	0.0338425	C3VPR6, Q86WI3, P59046, E9Q5R7	1197	6	9044	5.03704	1	1	1
GOTERM_BP_DIRECT	GO:0031529~ruffle organization	4	0.294551	0.0338425	Q8BUL6, Q5VZK9, Q6RUV5	1197	6	9044	5.03704	1	1	1
GOTERM_BP_DIRECT	GO:0051593~response to folic acid	4	0.294551	0.0338425	Q9WU20, P24528, O08760, O88572	1197	6	9044	5.03704	1	1	1
GOTERM_CC_DIRECT	GO:0031430~M band	5	0.368189	0.0338427	O70511, Q8C8R3, P16157, A8MU46, A2ASS6	1243	10	9325	3.75101	1	1	1
GOTERM_MF_DIRECT	GO:0051287~NAD binding	9	0.662739	0.0344899	P41565, Q93353, P0DMQ6, P47990, Q9Z2G9, P53370, Q99L13, B5XXL3, P11024	1209	29	8921	2.28998	1	1	1
GOTERM_MF_DIRECT	GO:0005509~calcium ion binding	74	5.44919	0.0349769	Q14766, Q61555, Q9VT65, Q4ZJM7, Q29261, Q86YS7, P37235, Q8S8L9, Q6QBQ4, O00468, P10079, Q9V5N8, Q3ZBY3, D3YXG0, F1QGZ6, Q5R4J5, Q9HAR2, Q90953, Q01728, P24054, Q8TER0, D4A1R8, Q8IX30, P07911, Q4GZT3, O70244, Q8IV35, Q3THE2, Q20176, P33587, O62714, Q08B63, O54697, Q9Y6L7, P24528, Q7F0J0, Q14184, O97827, Q862Z3, Q8R4V5, Q8NDA2, P81139, Q8BG58, P35555, O43854, O43897, A2ASS6, Q9CTY5, O57460, Q75N90,…	1209	440	8921	1.24098	1	1	1
GOTERM_BP_DIRECT	GO:0007507~heart development	26	1.91458	0.0358055	Q5R5X9, P50211, P35555, Q61371, P70323, O43435, A2ASS6, Q62521, Q8BTK5, P46527, P09671, Q6PQD5, Q8TE73, A0A0R4IXF6, A2AAY5, Q01062, Q9WUI0, Q00174, Q9TV36, C6KFA3, Q04887, O13023, Q688D0, O89110, P02751, Q06807	1197	131	9044	1.49958	1	1	1
GOTERM_MF_DIRECT	GO:0140825~lactoperoxidase activity	4	0.294551	0.0360531	Q92626, A4IGL7, A1KZ92, Q3UQ28	1209	6	8921	4.91922	1	1	1
GOTERM_BP_DIRECT	GO:0007010~cytoskeleton organization	14	1.03093	0.0368208	O54991, O70511, P16157, Q12955, Q29261, Q04887, Q96B97, P11532, P97846, Q91X43, O00468, Q6RUV5	1197	58	9044	1.82375	1	1	1
GOTERM_BP_DIRECT	GO:0050829~defense response to Gram-negative bacterium	9	0.662739	0.0368254	P07911, Q9UGM3, Q4A3R3, Q8NFQ6, Q8BHB0, P34696, Q862Z3	1197	30	9044	2.26667	1	1	1
GOTERM_BP_DIRECT	GO:0006865~amino acid transport	9	0.662739	0.0368254	Q09143, P31646, Q3U481, Q9QXA6, Q495M3, Q8WY07, A5PJX7, Q6BZW3, O88576	1197	30	9044	2.26667	1	1	1
GOTERM_CC_DIRECT	GO:0016324~apical plasma membrane	41	3.01915	0.0393907	Q8CIW6, Q9Y226, Q8BLA8, Q32LQ0, Q16348, Q9QXA6, O75445, Q5R6J1, P16444, Q5RCN4, Q9V5N8, A2CI35, Q8BHB0, Q99JB7, Q9D818, Q4VSN2, P48763, O88576, O88572, Q09143, P07911, Q8BYF6, P04920, P31429, O70244, Q86WA9, Q6RI86, F1QN74, Q5RFD2, Q8IDX6, Q9JJ09, Q28615, Q86UD5, O54697, O35453, Q8N695, Q862Z3, Q7ZWG6, P02751, Q67E01	1243	228	9325	1.34905	1	1	1
GOTERM_BP_DIRECT	GO:0007165~signal transduction	70	5.15464	0.0394718	Q14644, P13908, Q13114, Q99571, P36544, Q6PAJ1, O00468, Q9Y2C9, Q8K3Z0, O88854, P42262, Q23915, Q05609, Q01727, Q14012, Q9EQJ9, B0JZG0, P58308, P24054, Q8IX30, Q12955, P32297, Q5PR73, Q9V9S7, Q6REY9, P16157, Q16281, Q09638, P59046, O97827, Q7ZYG4, Q15276, Q5FWH7, O70511, Q13136, Q6R5N8, Q95KD9, P35555, Q6GPD0, P14100, Q8C8R3, Q9UQB3, Q60803, G5E8K5, P67829, Q61224, P70191, O43422, O43586, Q01062,…	1197	425	9044	1.24444	1	1	1
GOTERM_BP_DIRECT	GO:0044344~cellular response to fibroblast growth factor stimulus	7	0.515464	0.0396214	A2CI35, Q5E985, Q4VSN2, P70323, O43435, P48506, Q67E01	1197	20	9044	2.64444	1	1	1
GOTERM_MF_DIRECT	GO:0008139~nuclear localization sequence binding	6	0.441826	0.0420751	Q9VCH5, Q640Z6, Q3SYU7, P70168, P41777, O00410	1209	15	8921	2.95153	1	1	1
GOTERM_BP_DIRECT	GO:0006606~protein import into nucleus	15	1.10457	0.042185	Q9VCH5, Q3SYU7, O00716, Q6NX12, Q8BH74, Q7Z4Q2, P29590, P70168, O00410, O08658, Q640Z6, Q8AY73, Q5SRE5, P97260, Q5ZI43	1197	65	9044	1.74359	1	1	1
GOTERM_MF_DIRECT	GO:0042277~peptide binding	11	0.810015	0.0430596	P58308, Q56K04, P55786, Q9Y5X5, Q32LQ0, Q96P65, Q28193, C3ZQF9, O62809, Q9EQD2, O89023	1209	41	8921	1.97968	1	1	1
GOTERM_CC_DIRECT	GO:0048786~presynaptic active zone	9	0.662739	0.0457319	Q00168, O54991, Q13136, Q86W92, P29274, Q9UQ26, P97846, Q9V9S7, Q9QYS2	1243	31	9325	2.178	1	1	1
GOTERM_BP_DIRECT	GO:0032006~regulation of TOR signaling	5	0.368189	0.0466242	Q09143, Q99K70, Q6P3K3, Q5M7Q1, Q8NFG4	1197	11	9044	3.43434	1	1	1
GOTERM_BP_DIRECT	GO:0140367~antibacterial innate immune response	5	0.368189	0.0466242	P07911, Q8K3Z0, Q16348, Q862Z3	1197	11	9044	3.43434	1	1	1
GOTERM_BP_DIRECT	GO:0008630~intrinsic apoptotic signaling pathway in response to DNA damage	8	0.589102	0.0471582	Q56K04, Q6PQD5, P09671, Q9Z2D7, Q8QGX4, P29590, Q9NS56, Q98943	1197	26	9044	2.32479	1	1	1
GOTERM_CC_DIRECT	GO:0033268~node of Ranvier	5	0.368189	0.0477062	O70511, Q12955, Q14118, G5E8K5	1243	11	9325	3.41001	1	1	1
GOTERM_BP_DIRECT	GO:0051289~protein homotetramerization	10	0.736377	0.0477692	Q4GZT3, Q9CZN7, P01096, Q8BLA8, P09671, P28042, O00142, Q6RI86, D3Z7P3, Q08DF4	1197	37	9044	2.04204	1	1	1
GOTERM_BP_DIRECT	GO:0010656~negative regulation of muscle cell apoptotic process	3	0.220913	0.0478108	P97588, P70323, O43435	1197	3	9044	7.55556	1	1	1
GOTERM_BP_DIRECT	GO:0070376~regulation of ERK5 cascade	3	0.220913	0.0478108	P52306, Q6RUV5	1197	3	9044	7.55556	1	1	1
GOTERM_BP_DIRECT	GO:0071313~cellular response to caffeine	3	0.220913	0.0478108	Q9NZV5, Q6RI86, Q01728	1197	3	9044	7.55556	1	1	1
GOTERM_BP_DIRECT	GO:0048644~muscle organ morphogenesis	3	0.220913	0.0478108	A8MU46, P70323, O43435	1197	3	9044	7.55556	1	1	1
GOTERM_BP_DIRECT	GO:1903533~regulation of protein targeting	3	0.220913	0.0478108	O70511, G5E8K5	1197	3	9044	7.55556	1	1	1
GOTERM_BP_DIRECT	GO:0086098~angiotensin-activated signaling pathway involved in heart process	3	0.220913	0.0478108	P52306, Q6RUV5	1197	3	9044	7.55556	1	1	1
GOTERM_BP_DIRECT	GO:2001142~nicotinate transport	3	0.220913	0.0478108	Q9Y226, Q8BYF6, Q8N695	1197	3	9044	7.55556	1	1	1
GOTERM_BP_DIRECT	GO:0035282~segmentation	3	0.220913	0.0478108	M9PBE2, O46339, Q07496	1197	3	9044	7.55556	1	1	1
GOTERM_BP_DIRECT	GO:0010842~retina layer formation	7	0.515464	0.0494721	P29674, P58197, F1QC45, Q8NBN7, Q58EX2, Q9NS56, Q3BJS1	1197	21	9044	2.51852	1	1	1
GOTERM_BP_DIRECT	GO:0006623~protein targeting to vacuole	7	0.515464	0.0494721	P0C0R5, P35555, Q96RL7, Q99570, Q6PDG8, Q75N90, Q9TV36	1197	21	9044	2.51852	1	1	1
GOTERM_BP_DIRECT	GO:0006488~dolichol-linked oligosaccharide biosynthetic process	6	0.441826	0.0500277	Q9BT22, Q5I0K7, Q9BVK2, Q921Q3, Q9H553	1197	16	9044	2.83333	1	1	1
GOTERM_BP_DIRECT	GO:0006783~heme biosynthetic process	6	0.441826	0.0500277	Q9V3D2, P01096, Q9CQN6, B8JMH0, Q9NRK6, Q5R971	1197	16	9044	2.83333	1	1	1
GOTERM_BP_DIRECT	GO:0050728~negative regulation of inflammatory response	12	0.883652	0.0517372	Q6P1A2, P50211, Q61503, Q5DU56, P29274, P59046, E9Q5R7, Q6PAJ1, Q90600, Q3UCV8, P33587, Q7RTR2	1197	49	9044	1.85034	1	1	1
GOTERM_CC_DIRECT	GO:0005813~centrosome	62	4.56554	0.0520989	Q8N865, Q4V8Z3, Q9H0I2, P81274, Q9DAJ5, P58854, Q8WXW3, Q9CWL8, Q8C033, P85515, A0A0R4IXF6, Q8TDX7, Q5RHB5, Q12834, O18883, Q32KV4, Q921G8, Q68CZ1, Q1G7G9, P41002, Q7F0J0, Q8BP00, Q9BYV8, Q9JHU4, Q80XJ3, Q7TSA6, Q9Y6D9, Q8BYA0, Q6DKK2, F1R345, Q02241, O08528, Q5M7Q1, Q61371, Q9R1P4, P33215, Q5R4D6, O55230, Q86WI3, Q14191, P67829, B1WAR9, Q6PQD5, P05434, P70191, Q9Y535, C3VPR6, Q62559, Q9BT25, Q9H…	1243	375	9325	1.24033	1	1	1
GOTERM_BP_DIRECT	GO:0045162~clustering of voltage-gated sodium channels	4	0.294551	0.0534935	O70511, G5E8K5, O00468	1197	7	9044	4.31746	1	1	1
GOTERM_BP_DIRECT	GO:0051597~response to methylmercury	4	0.294551	0.0534935	O70511, Q8C8R3, P50430, P50429	1197	7	9044	4.31746	1	1	1
GOTERM_BP_DIRECT	GO:0140059~dendrite arborization	4	0.294551	0.0534935	Q9QZQ1, Q9CPW0, P36544	1197	7	9044	4.31746	1	1	1
GOTERM_BP_DIRECT	GO:0060340~positive regulation of type I interferon-mediated signaling pathway	4	0.294551	0.0534935	P22725, C3VPR6, Q86WI3, E1BD59	1197	7	9044	4.31746	1	1	1
GOTERM_BP_DIRECT	GO:2001054~negative regulation of mesenchymal cell apoptotic process	4	0.294551	0.0534935	Q04887, P70323, O43435, P43026	1197	7	9044	4.31746	1	1	1
GOTERM_BP_DIRECT	GO:0035583~sequestering of TGFbeta in extracellular matrix	4	0.294551	0.0534935	Q14766, Q61555, P35555, Q9TV36	1197	7	9044	4.31746	1	1	1
GOTERM_BP_DIRECT	GO:0097152~mesenchymal cell apoptotic process	4	0.294551	0.0534935	Q04887, P70323, O43435, P43026	1197	7	9044	4.31746	1	1	1
GOTERM_BP_DIRECT	GO:0048048~embryonic eye morphogenesis	4	0.294551	0.0534935	Q61555, P35555, Q8UUZ1, Q9TV36	1197	7	9044	4.31746	1	1	1
GOTERM_BP_DIRECT	GO:0006777~Mo-molybdopterin cofactor biosynthetic process	4	0.294551	0.0534935	Q5RKZ7, Q03555, A4FUY7, Q39056	1197	7	9044	4.31746	1	1	1
GOTERM_CC_DIRECT	GO:0031526~brush border membrane	9	0.662739	0.0541325	Q8CIW6, Q8BYF6, Q4R3Y4, Q9QXA6, O70244, Q5R6J1, Q99JB7, O88576, Q9JJ09	1243	32	9325	2.10994	1	1	1
GOTERM_CC_DIRECT	GO:0016328~lateral plasma membrane	13	0.95729	0.0550408	Q8BYA0, O70511, P31646, P04920, Q12955, Q8K3Z0, Q8BHB0, G5E8K5, Q4VSN2, P81274, P11532, Q67E01	1243	55	9325	1.7732	1	1	1
GOTERM_BP_DIRECT	GO:0048812~neuron projection morphogenesis	10	0.736377	0.0555456	P22725, O54991, Q9CPW0, P29274, Q9VS29, P23359, P97846, Q9UHC6, Q6RUV5	1197	38	9044	1.9883	1	1	1
GOTERM_MF_DIRECT	GO:0030151~molybdenum ion binding	4	0.294551	0.0568451	P47990, Q58EJ9, Q5U534	1209	7	8921	4.21647	1	1	1
GOTERM_MF_DIRECT	GO:0004165~delta(3)-delta(2)-enoyl-CoA isomerase activity	4	0.294551	0.0568451	P42125, O23300, Q8BH95, Q58DM8	1209	7	8921	4.21647	1	1	1
GOTERM_MF_DIRECT	GO:0016712~oxidoreductase activity, acting on paired donors, with incorporation or reduction of molecular oxygen, reduced flavin or flavoprotein as one donor, and incorporation of one atom of oxygen	4	0.294551	0.0568451	Q6JZS3, Q29496	1209	7	8921	4.21647	1	1	1
GOTERM_BP_DIRECT	GO:0042981~regulation of apoptotic process	21	1.54639	0.0569733	P70191, Q13114, Q99MQ3, F6R2G2, Q07113, Q6QBQ4, Q6B858, Q9C000, Q3T0Q4, A2AIV8, Q8C8R3, Q8K3Z0, Q9JK66, Q8BHB0, Q60803, Q13075, Q28XE2, Q6DJN2, O89110, Q98943, B2RY56	1197	105	9044	1.51111	1	1	1
GOTERM_MF_DIRECT	GO:0045296~cadherin binding	16	1.1782	0.0621899	O70511, P14618, P40818, Q12955, Q86W92, M9PBE2, Q99571, Q09666, Q16281, P42356, Q6V0I7, Q9UQB3, O88327, Q9UBN4, G5E8K5	1209	73	8921	1.61728	1	1	1
GOTERM_BP_DIRECT	GO:0001945~lymph vessel development	5	0.368189	0.0628272	O09018, P16067, P70323, O43435, P0C6B8	1197	12	9044	3.14815	1	1	1
GOTERM_BP_DIRECT	GO:2000177~regulation of neural precursor cell proliferation	5	0.368189	0.0628272	F6QEU4, E7FAM5, Q1PSW8, O42406, Q80V63	1197	12	9044	3.14815	1	1	1
GOTERM_MF_DIRECT	GO:0005200~structural constituent of cytoskeleton	11	0.810015	0.0657572	O70511, Q8C8R3, P16157, P61161, Q12955, Q9Y4G6, G5E8K5, P11532, A2ASS6, O00468	1209	44	8921	1.84471	1	1	1
GOTERM_BP_DIRECT	GO:0035556~intracellular signal transduction	34	2.50368	0.0665523	A4IH82, Q99MQ3, A9UMG5, Q5M7Q1, Q9H0K1, Q6PAJ1, Q3SZW1, Q7RTR2, P16067, Q86WI3, Q8K3Z0, Q9CPW0, F1QGZ6, Q9JJX8, Q8BHB0, O46470, A4IH88, B1WAR9, Q14012, Q01727, Q9Y6R4, C3VPR6, Q9H8V3, Q01062, Q38SD2, Q86XP1, Q1ECX4, Q5RD27, Q5DU56, P52926, Q9VEU6, P23298, Q8NFG4, Q6DJN2	1197	192	9044	1.33796	1	1	1
GOTERM_BP_DIRECT	GO:0008104~protein localization	18	1.32548	0.0672601	O70511, Q9UMS4, Q9V4P1, P11532, Q61371, A1A5F2, Q6MG82, Q8C8R3, P22725, Q9TTK4, O88845, Q9CPW0, Q99JB7, P48763, Q96RL7, Q14184, P42207, Q5ZJ43	1197	88	9044	1.54545	1	1	1
GOTERM_BP_DIRECT	GO:0016310~phosphorylation	71	5.22828	0.0679437	Q96B97, P58058, P29294, P50613, O00142, Q14409, Q9NR20, Q8QGX4, Q99570, Q6PAJ1, A2CI35, P26818, Q4VSN2, A4IIW7, Q23915, Q05609, Q71U00, Q14012, Q8TDX7, P26794, Q9PVZ4, A2AJL3, Q2HJF7, Q5RD27, Q5R7A7, Q6DI51, O46560, Q8WXR4, Q06807, Q67E01, Q69ZM6, P14618, Q99MQ3, O08528, Q5M7Q1, A2ASS6, Q3SZW1, Q07496, Q3MIX3, Q4V7Q6, Q9JJX8, Q9LXA5, P0C0R5, P67829, B1WAR9, Q924X7, Q90413, Q6PQD5, Q9Y6R4, Q498D6,…	1197	445	9044	1.20549	1	1	1
GOTERM_CC_DIRECT	GO:0030424~axon	44	3.24006	0.0683883	O70511, Q13136, Q8BLA8, O14672, P81134, Q9VS29, Q99MQ3, Q6PAJ1, P97846, A2ASS6, Q8N2C7, Q5SW96, P16389, D3YXG0, Q9CPW0, P61765, G5E8K5, Q5R4J5, P61268, Q9HAR2, Q01728, Q14832, Q92626, Q01062, Q9PVZ4, Q6RI86, Q9UHC6, P35546, Q00174, Q9QYS2, O35678, Q9QZQ1, O54991, Q00168, Q20JQ7, Q7TQE6, Q9Y4J8, Q5E951, Q9JK66, P28824, O97827, Q9JHU4, Q8NDA2	1243	258	9325	1.27941	1	1	1
GOTERM_MF_DIRECT	GO:0030507~spectrin binding	6	0.441826	0.069024	O70511, Q8C8R3, P16157, Q12955, G5E8K5	1209	17	8921	2.60429	1	1	1
GOTERM_MF_DIRECT	GO:0017056~structural constituent of nuclear pore	6	0.441826	0.069024	Q9VCH5, Q640Z6, Q6NX12, Q8BH74, Q5SRE5, O08658	1209	17	8921	2.60429	1	1	1
GOTERM_MF_DIRECT	GO:0008270~zinc ion binding	78	5.74374	0.0721158	Q5E9N9, Q9ERQ8, P55786, Q13114, Q53GS9, Q6AXX3, Q99571, D2GXS7, O00142, Q5SVZ6, Q5R971, Q86UW9, Q5R5D8, Q9CZN7, P15693, Q1PSW8, Q9H9B1, Q8JFV8, Q96EK4, Q6AYE3, B2RX14, Q8IS64, Q56K04, Q12874, P55115, Q66JE4, M9PBE2, P11532, Q20176, Q9TTR7, O09018, Q1L8G7, O54697, Q6UXM1, Q9Y6L7, Q9JK66, Q6IQ20, O46560, A0JMY5, P29674, Q32LQ0, P10978, O70157, O95251, Q9JHH6, P29590, O43897, P32320, O57460, O57382,…	1209	485	8921	1.1867	1	1	1
GOTERM_CC_DIRECT	GO:0010008~endosome membrane	23	1.69367	0.0722065	Q13114, P40818, Q6R5N8, O70244, P81134, Q28193, Q2HJI8, Q9FL28, O42412, Q9P2R3, Q07113, P35546, Q9H172, Q92562, Q9XSC3, P24409, Q99JB7, Q60803, Q8MIQ9, Q96RL7, Q7ZWG6, Q6P3W7	1243	120	9325	1.43789	1	1	1
GOTERM_MF_DIRECT	GO:0051117~ATPase binding	10	0.736377	0.0724265	Q3B7D3, O70511, Q9CQL0, Q8C8R3, P16157, Q4GZT3, P01096, Q5R7U2, Q6RUV5	1209	39	8921	1.89201	1	1	1
GOTERM_BP_DIRECT	GO:0006954~inflammatory response	21	1.54639	0.0725315	Q7RTR0, Q8IV20, P07911, P31429, Q6R5N8, P29274, O43586, P97588, P11532, F6R2G2, Q9WUU8, Q9C000, P16444, P22725, Q9Y2C9, Q8K3Z0, Q9CPW0, Q5E985, Q13075, Q862Z3	1197	108	9044	1.46914	1	1	1
GOTERM_BP_DIRECT	GO:0043001~Golgi to plasma membrane protein transport	7	0.515464	0.0733052	O70511, Q12955, P24409, G5E8K5, Q99JB7, Q63055	1197	23	9044	2.29952	1	1	1
GOTERM_BP_DIRECT	GO:0009953~dorsal/ventral pattern formation	11	0.810015	0.0744149	Q90Y54, Q1KYK9, P29674, Q9Y6L7, Q62559, Q61371, Q688D0, O43897, Q20176, O57460, P98063	1197	46	9044	1.80676	1	1	1
GOTERM_CC_DIRECT	GO:0005604~basement membrane	14	1.03093	0.0765773	Q92626, O75445, Q14118, P35555, Q3UQ28, Q00174, O00468, Q9TV36, Q08B63, Q6V0I7, D3YXG0, A4IGL7, P81439, P02751	1243	64	9325	1.64106	1	1	1
GOTERM_BP_DIRECT	GO:0009954~proximal/distal pattern formation	4	0.294551	0.0773729	O88898, Q6ZQ11, Q688D0, O46339	1197	8	9044	3.77778	1	1	1
GOTERM_BP_DIRECT	GO:0071918~urea transmembrane transport	4	0.294551	0.0773729	P07911, O43315, Q862Z3	1197	8	9044	3.77778	1	1	1
GOTERM_BP_DIRECT	GO:0010881~regulation of cardiac muscle contraction by regulation of the release of sequestered calcium ion	4	0.294551	0.0773729	O70511, Q8C8R3, P11532, Q01728	1197	8	9044	3.77778	1	1	1
GOTERM_BP_DIRECT	GO:0035108~limb morphogenesis	6	0.441826	0.0786286	P22725, Q61555, Q8BSY0, P16067, Q62521, O88572	1197	18	9044	2.51852	1	1	1
GOTERM_BP_DIRECT	GO:0007159~leukocyte cell-cell adhesion	5	0.368189	0.0815799	P07911, Q61503, Q862Z3, Q9WUU8	1197	13	9044	2.90598	1	1	1
GOTERM_BP_DIRECT	GO:2000463~positive regulation of excitatory postsynaptic potential	5	0.368189	0.0815799	Q1KYK9, P36544, P61268, Q9UQ26	1197	13	9044	2.90598	1	1	1
GOTERM_BP_DIRECT	GO:2000378~negative regulation of reactive oxygen species metabolic process	5	0.368189	0.0815799	P58197, Q9JK66, Q99MQ3, O08528, Q6PAJ1	1197	13	9044	2.90598	1	1	1
GOTERM_BP_DIRECT	GO:0071277~cellular response to calcium ion	10	0.736377	0.0835743	P16444, Q0VD19, P22725, D4A1R8, Q4GZT3, Q8BSY0, P31429, Q9H8V3, Q5R4J5, Q9QZ81	1197	41	9044	1.84282	1	1	1
GOTERM_BP_DIRECT	GO:0032543~mitochondrial translation	11	0.810015	0.0838603	Q9Y2R5, Q9Y3D9, Q8R035, Q9NRX2, Q9D2R8, Q9CY16, Q9D1I6, E3TDS3, Q9H2W6, Q2YDF6, P82669	1197	47	9044	1.76832	1	1	1
GOTERM_MF_DIRECT	GO:0008233~peptidase activity	25	1.84094	0.0841165	Q69Z28, Q9JHH6, A3KG59, O57460, P70627, Q20191, P0C872, Q3UCV8, P43510, O89023, P98063, Q8C8H8, Q6TH22, Q4U2V3, P55115, Q9D6X6, Q9CZR2, Q20176, P33587, Q9C000, Q76IC5, O35453, B1AY13, Q9CUS9, O89110	1209	133	8921	1.387	1	1	1
GOTERM_BP_DIRECT	GO:0051649~establishment of localization in cell	16	1.1782	0.0846669	Q8TE73, Q8CIW6, Q4GZT3, Q4R3Y4, O75445, O70244, Q99MQ3, Q7M6Z4, Q6PAJ1, Q6IWH7, Q9DBN1, Q8K3Z0, A2AHL1, P61765, Q6PDG8, Q9BYT9	1197	78	9044	1.54986	1	1	1
GOTERM_MF_DIRECT	GO:0004181~metallocarboxypeptidase activity	6	0.441826	0.0853481	Q4U2V3, P70627, Q9CZR2, Q9JHH6, O77564, Q5VU57	1209	18	8921	2.45961	1	1	1
GOTERM_BP_DIRECT	GO:0031122~cytoplasmic microtubule organization	7	0.515464	0.0872915	Q96DZ5, Q5E951, Q61371, Q9UDT6, Q9JHU4, Q921G8, P58854	1197	24	9044	2.2037	1	1	1
GOTERM_BP_DIRECT	GO:1901224~positive regulation of non-canonical NF-kappaB signal transduction	7	0.515464	0.0872915	O70511, Q8K3Z0, Q8BHB0, P59046, G5E8K5, E9Q5R7	1197	24	9044	2.2037	1	1	1
GOTERM_BP_DIRECT	GO:0032870~cellular response to hormone stimulus	7	0.515464	0.0872915	P58308, Q9Y5X5, Q96P65, C3ZQF9, O62809, Q9EQD2, Q8C5L6	1197	24	9044	2.2037	1	1	1
GOTERM_BP_DIRECT	GO:0034504~protein localization to nucleus	7	0.515464	0.0872915	Q60HG2, Q04887, P52306, O46339, Q9NS56, Q9UIU6	1197	24	9044	2.2037	1	1	1
GOTERM_BP_DIRECT	GO:0070371~ERK1 and ERK2 cascade	7	0.515464	0.0872915	Q8K3Z0, Q9CPW0, Q8BHB0, Q04887, P59046, E9Q5R7, Q8NFG4	1197	24	9044	2.2037	1	1	1
GOTERM_BP_DIRECT	GO:0098529~neuromuscular junction development, skeletal muscle fiber	3	0.220913	0.0873046	O54991, Q9CPW0, P97846	1197	4	9044	5.66667	1	1	1
GOTERM_BP_DIRECT	GO:0097106~postsynaptic density organization	3	0.220913	0.0873046	O54991, Q9CPW0, P97846	1197	4	9044	5.66667	1	1	1
GOTERM_BP_DIRECT	GO:0050955~thermoception	3	0.220913	0.0873046	Q8BLA8, Q7Z2W7, Q6RI86	1197	4	9044	5.66667	1	1	1
GOTERM_BP_DIRECT	GO:0030951~establishment or maintenance of microtubule cytoskeleton polarity	3	0.220913	0.0873046	O70511, G5E8K5	1197	4	9044	5.66667	1	1	1
GOTERM_BP_DIRECT	GO:0006545~glycine biosynthetic process	3	0.220913	0.0873046	P04753, Q9CZN7, Q64380	1197	4	9044	5.66667	1	1	1
GOTERM_BP_DIRECT	GO:0048874~host-mediated regulation of intestinal microbiota composition	3	0.220913	0.0873046	A2AIV8, Q8K3Z0, Q6IQ20	1197	4	9044	5.66667	1	1	1
GOTERM_BP_DIRECT	GO:0061669~spontaneous neurotransmitter secretion	3	0.220913	0.0873046	Q5R4J5, Q14184, Q9UQ26	1197	4	9044	5.66667	1	1	1
GOTERM_BP_DIRECT	GO:0097051~establishment of protein localization to endoplasmic reticulum membrane	3	0.220913	0.0873046	P69735, Q9H2M9, P24409	1197	4	9044	5.66667	1	1	1
GOTERM_BP_DIRECT	GO:0032725~positive regulation of granulocyte macrophage colony-stimulating factor production	3	0.220913	0.0873046	O95786, A2AIV8, P50211	1197	4	9044	5.66667	1	1	1
GOTERM_BP_DIRECT	GO:0070431~nucleotide-binding oligomerization domain containing 2 signaling pathway	3	0.220913	0.0873046	Q8IV20, Q8K3Z0, Q3UCV8	1197	4	9044	5.66667	1	1	1
GOTERM_BP_DIRECT	GO:0007194~negative regulation of adenylate cyclase activity	3	0.220913	0.0873046	Q14832, O75899, O88854	1197	4	9044	5.66667	1	1	1
GOTERM_BP_DIRECT	GO:0010994~free ubiquitin chain polymerization	3	0.220913	0.0873046	A7SE05, Q9JK66, P56616	1197	4	9044	5.66667	1	1	1
GOTERM_BP_DIRECT	GO:0032507~maintenance of protein location in cell	3	0.220913	0.0873046	O70511, G5E8K5	1197	4	9044	5.66667	1	1	1
GOTERM_MF_DIRECT	GO:0031996~thioesterase binding	5	0.368189	0.0875368	P70191, Q13114, Q60803, Q6RUV5	1209	13	8921	2.83801	1	1	1
GOTERM_MF_DIRECT	GO:0016758~hexosyltransferase activity	5	0.368189	0.0875368	Q7T3S5, G5EBQ8, Q5I0K7, Q5F2N3, Q9BVK2	1209	13	8921	2.83801	1	1	1
GOTERM_MF_DIRECT	GO:0019899~enzyme binding	31	2.28277	0.0894741	O70511, Q13114, O00628, P29274, Q6PAJ1, P70168, A2ASS6, Q07113, Q8C8R3, Q9CWL8, Q8K3Z0, Q9CPW0, P09671, Q9D0F6, P04920, Q63528, Q8IV38, P50747, Q9UHC6, Q9C000, P16157, Q9JK66, O08760, Q9BUJ2, Q8BP00, Q9VEU6, P23298, Q6Y1H2, Q8NFG4, Q6RUV5	1209	173	8921	1.32222	1	1	1
GOTERM_CC_DIRECT	GO:0030315~T-tubule	7	0.515464	0.089728	O70511, Q8C8R3, Q12955, G5E8K5, Q09666, Q01728	1243	24	9325	2.18809	1	1	1
GOTERM_MF_DIRECT	GO:0004508~steroid 17-alpha-monooxygenase activity	3	0.220913	0.0911215	P12394, Q6JZS3, O73853	1209	4	8921	5.53412	1	1	1
GOTERM_MF_DIRECT	GO:0047376~all-trans-retinyl-palmitate hydrolase, all-trans-retinol forming activity	3	0.220913	0.0911215	Q8BK48, Q6P8U6, P41247	1209	4	8921	5.53412	1	1	1
GOTERM_MF_DIRECT	GO:0140900~chloride:bicarbonate antiporter activity	3	0.220913	0.0911215	Q8CIW6, P04920, Q86WA9	1209	4	8921	5.53412	1	1	1
GOTERM_MF_DIRECT	GO:0050700~CARD domain binding	3	0.220913	0.0911215	A2AIV8, Q8K3Z0, Q8BHB0	1209	4	8921	5.53412	1	1	1
GOTERM_MF_DIRECT	GO:0120283~protein serine/threonine kinase binding	3	0.220913	0.0911215	P18484, Q13075, P23298	1209	4	8921	5.53412	1	1	1
GOTERM_MF_DIRECT	GO:0015278~intracellularly gated calcium channel activity	3	0.220913	0.0911215	Q14644, Q8BLA8, Q6RI86	1209	4	8921	5.53412	1	1	1
GOTERM_BP_DIRECT	GO:0035725~sodium ion transmembrane transport	13	0.95729	0.0911446	Q761V0, P31646, Q5R6J1, Q9JJ09, Q86UD5, Q16281, Q20JQ7, A5PJX7, Q21974, P48763, O88576, Q9HC58, Q01728	1197	60	9044	1.63704	1	1	1
GOTERM_BP_DIRECT	GO:0007528~neuromuscular junction development	8	0.589102	0.0918747	Q8C8H8, O70511, Q00168, Q12955, Q86W92, G5E8K5, O00468	1197	30	9044	2.01481	1	1	1
GOTERM_MF_DIRECT	GO:0106310~protein serine kinase activity	45	3.3137	0.0934415	Q69ZM6, Q99MQ3, P50613, Q9NR20, Q8QGX4, Q99570, Q9H0K1, Q6PAJ1, A2ASS6, Q3SZW1, A2CI35, Q4V7Q6, F1QGZ6, Q9JJX8, Q9LXA5, P0C0R5, P67829, A4IIW7, Q4VSN2, B1WAR9, Q924X7, Q23915, Q05609, Q14012, Q6PQD5, Q8TDX7, Q9Y6R4, P26794, A8WIP6, Q9FL28, Q38SD2, Q55E58, Q2HJF7, Q1ECX4, Q00168, Q9Y4B6, Q5RD27, Q5R7A7, P23298, Q8WXR4, Q8MVR1, P48734, Q6XHB2, Q67E01	1209	267	8921	1.24362	1	1	1
GOTERM_BP_DIRECT	GO:0050727~regulation of inflammatory response	9	0.662739	0.0939791	Q7RTR0, O35678, Q8IV20, Q8K3Z0, Q9BXW9, C0H8I2, Q86W24, Q8BH16, Q9C000	1197	36	9044	1.88889	1	1	1
GOTERM_BP_DIRECT	GO:0008217~regulation of blood pressure	9	0.662739	0.0939791	O02813, P07911, Q32LQ0, P09671, Q99571, Q9WVK0, Q862Z3, P02466	1197	36	9044	1.88889	1	1	1
GOTERM_CC_DIRECT	GO:0097060~synaptic membrane	8	0.589102	0.0946754	P16389, Q61503, Q9CPW0, Q03555, O14672, Q01062, Q9V9S7, Q9UHC6	1243	30	9325	2.00054	1	1	1
GOTERM_BP_DIRECT	GO:0007188~adenylate cyclase-modulating G protein-coupled receptor signaling pathway	6	0.441826	0.0955992	P08239, P29274, O88854, O08726, Q9UQ26, Q9VCZ3	1197	19	9044	2.38596	1	1	1
GOTERM_BP_DIRECT	GO:0007009~plasma membrane organization	6	0.441826	0.0955992	O70511, Q9V4P1, Q6V0I7, Q12955, G5E8K5	1197	19	9044	2.38596	1	1	1
GOTERM_BP_DIRECT	GO:0048538~thymus development	6	0.441826	0.0955992	Q6PQD5, Q6DRF9, P70323, O43435, Q9UIU6, Q9Y6D9	1197	19	9044	2.38596	1	1	1

## Sheet: Module 5
Category	Term	Count	%	PValue	Genes	List Total	Pop Hits	Pop Total	Fold Enrichment	Bonferroni	Benjamini	FDR
GOTERM_MF_DIRECT	GO:0005262~calcium channel activity	8	4.79042	4.00946e-05	Q9BX84, Q26627, Q8CFG5, Q7TN88, Q7Z442, Q9NTG1, Q8NFF2, P98161	152	56	8921	8.3844	0.012115	0.00763724	0.00751204
GOTERM_MF_DIRECT	GO:0031996~thioesterase binding	5	2.99401	5.00803e-05	Q8CFN2, Q12933, Q60803, Q6RUV5	152	13	8921	22.5734	0.0151095	0.00763724	0.00751204
GOTERM_MF_DIRECT	GO:0005509~calcium ion binding	20	11.976	0.000150951	P54357, P98133, O00339, Q91X17, Q7TN88, Q9UPN3, Q2PZL6, P0C6B8, P10079, Q96RW7, Q9DAM2, Q9QYP2, Q26627, D3YXG0, Q7Z442, Q6MZW2, Q9NTG1, P83851, Q9HAR2, Q90953	152	440	8921	2.66776	0.0448556	0.0153467	0.0150951
GOTERM_MF_DIRECT	GO:0003964~RNA-directed DNA polymerase activity	4	2.39521	0.000250145	O00370, P10978, Q03278, P11369	152	8	8921	29.3454	0.0732335	0.0190736	0.0187609
GOTERM_MF_DIRECT	GO:0046872~metal ion binding	46	27.5449	0.000411046	Q9P2Z0, Q9UKP5, Q5F4A1, Q9D305, Q9UNL4, Q9NR20, P11369, Q03278, Q9H0W7, Q94K49, O05485, Q32PL8, O00370, Q8CFG5, Q6P3Z3, Q03601, Q60803, Q80UG8, Q5ZLX5, Q9JMA7, Q9BQE3, Q9BX84, P03697, Q9VH19, P55115, Q6AZB8, Q12933, B5XCB8, Q9CUX1, P59511, Q80TP3, P12107, O62839, P35689, Q8BZ20, Q8R151, Q9DAM2, E7FAM5, O97490, A4IGL7, Q9P2E3, Q2HJ10, Q7TPV2, Q91398, P23298, Q5RJY2	152	1642	8921	1.6442	0.117489	0.0250738	0.0246628
GOTERM_BP_DIRECT	GO:0050982~detection of mechanical stimulus	5	2.99401	5.90857e-05	Q26627, Q7TN88, Q7Z442, Q9NTG1, P98161	148	14	9044	21.8243	0.0557591	0.0573131	0.0567814
GOTERM_MF_DIRECT	GO:0030742~GTP-dependent protein binding	4	2.39521	0.00186283	Q8CFN2, Q9CZE3, Q6RUV5	152	15	8921	15.6509	0.432677	0.0946936	0.0931413
GOTERM_MF_DIRECT	GO:0004842~ubiquitin-protein transferase activity	10	5.98802	0.00331376	Q2TBA3, E7FAM5, Q12933, Q5F4A1, Q03601, O15033, Q7TPV2, Q60803, Q80TP3, Q5RJY2	152	179	8921	3.27882	0.635437	0.144385	0.142018
GOTERM_BP_DIRECT	GO:0051179~localization	5	2.99401	0.0003902	O70511, Q12955, Q6RUV5	148	22	9044	13.8882	0.315426	0.186853	0.185119
GOTERM_BP_DIRECT	GO:0007186~G protein-coupled receptor signaling pathway	13	7.78443	0.000778885	P30974, P48040, Q9QYP2, P30975, Q9Y5X5, P16066, O75899, Q8WPA2, O15973, P05363, Q9HAR2, Q6RUV5	148	251	9044	3.16496	0.530737	0.186853	0.185119
GOTERM_BP_DIRECT	GO:0010650~positive regulation of cell communication by electrical coupling	3	1.79641	0.00154106	O70511, Q12955	148	4	9044	45.8311	0.776316	0.186853	0.185119
GOTERM_BP_DIRECT	GO:1900827~positive regulation of membrane depolarization during cardiac muscle cell action potential	3	1.79641	0.00154106	O70511, Q12955	148	4	9044	45.8311	0.776316	0.186853	0.185119
GOTERM_BP_DIRECT	GO:0034112~positive regulation of homotypic cell-cell adhesion	3	1.79641	0.00154106	O70511, Q12955	148	4	9044	45.8311	0.776316	0.186853	0.185119
GOTERM_BP_DIRECT	GO:1902260~negative regulation of delayed rectifier potassium channel activity	3	1.79641	0.00154106	O70511, Q12955	148	4	9044	45.8311	0.776316	0.186853	0.185119
GOTERM_BP_DIRECT	GO:0099612~protein localization to axon	3	1.79641	0.00154106	O70511, Q12955	148	4	9044	45.8311	0.776316	0.186853	0.185119
GOTERM_BP_DIRECT	GO:0007010~cytoskeleton organization	6	3.59281	0.00242985	O70511, O54991, Q12955, Q6RUV5	148	58	9044	6.32153	0.905792	0.224073	0.221994
GOTERM_BP_DIRECT	GO:0072660~maintenance of protein location in plasma membrane	3	1.79641	0.00254104	O70511, Q12955	148	5	9044	36.6649	0.915456	0.224073	0.221994
GOTERM_BP_DIRECT	GO:0071709~membrane assembly	3	1.79641	0.00254104	O70511, Q12955	148	5	9044	36.6649	0.915456	0.224073	0.221994
GOTERM_MF_DIRECT	GO:0005200~structural constituent of cytoskeleton	5	2.99401	0.00633105	O70511, Q6DIM3, Q12955, Q9BQE3	152	44	8921	6.66941	0.854962	0.241371	0.237414
GOTERM_BP_DIRECT	GO:0007009~plasma membrane organization	4	2.39521	0.00336804	O70511, Q12955, Q2PZL6	148	19	9044	12.8649	0.962217	0.243856	0.241593
GOTERM_BP_DIRECT	GO:0045838~positive regulation of membrane potential	3	1.79641	0.00377096	O70511, Q12955	148	6	9044	30.5541	0.974486	0.243856	0.241593
GOTERM_BP_DIRECT	GO:0010591~regulation of lamellipodium assembly	3	1.79641	0.00377096	Q8CFN2, Q6RUV5	148	6	9044	30.5541	0.974486	0.243856	0.241593
GOTERM_BP_DIRECT	GO:2000651~positive regulation of sodium ion transmembrane transporter activity	3	1.79641	0.00377096	O70511, Q12955	148	6	9044	30.5541	0.974486	0.243856	0.241593
GOTERM_MF_DIRECT	GO:0020037~heme binding	6	3.59281	0.00820769	Q575T0, O73853, A4IGL7, Q6P3Z3, O62839, Q9JMA7	152	74	8921	4.75871	0.91836	0.27815	0.27359
GOTERM_BP_DIRECT	GO:2001259~positive regulation of cation channel activity	3	1.79641	0.00522319	O70511, Q12955	148	7	9044	26.1892	0.993811	0.313578	0.310669
GOTERM_BP_DIRECT	GO:0002376~immune system process	6	3.59281	0.0054957	Q2TBA3, Q8R151, Q6R5N8, Q91X17, Q60803, Q98925	148	70	9044	5.23784	0.995257	0.313578	0.310669
GOTERM_BP_DIRECT	GO:0043001~Golgi to plasma membrane protein transport	4	2.39521	0.0058704	O70511, Q12955, Q9UPN3	148	23	9044	10.6275	0.99671	0.316349	0.313414
GOTERM_CC_DIRECT	GO:0014731~spectrin-associated cytoskeleton	3	1.79641	0.00518603	O70511, Q12955	152	7	9325	26.2923	0.712889	0.363768	0.363768
GOTERM_CC_DIRECT	GO:0071944~cell periphery	5	2.99401	0.00636079	Q8CFN2, Q17LW0, P0C6B8, Q6RUV5	152	46	9325	6.66834	0.783781	0.363768	0.363768
GOTERM_CC_DIRECT	GO:0097225~sperm midpiece	4	2.39521	0.00656471	P30974, Q0EEE2, P30975, P05363	152	24	9325	10.2248	0.794174	0.363768	0.363768
GOTERM_CC_DIRECT	GO:0043034~costamere	3	1.79641	0.0107641	O70511, Q12955	152	10	9325	18.4046	0.925533	0.363768	0.363768
GOTERM_CC_DIRECT	GO:0016328~lateral plasma membrane	5	2.99401	0.0118887	O70511, P31646, Q12955, P98161	152	55	9325	5.57715	0.943323	0.363768	0.363768
GOTERM_CC_DIRECT	GO:0005576~extracellular region	19	11.3772	0.0124784	Q9UKP5, P55115, P98133, O00339, Q91X17, P61917, Q09328, P59511, P13944, P12107, B3EX00, P0C6B8, P10079, Q27409, O97490, D3YXG0, A4IGL7, B8VIU6, Q6MZW2	152	627	9325	1.85905	0.950888	0.363768	0.363768
GOTERM_CC_DIRECT	GO:0033268~node of Ranvier	3	1.79641	0.0130174	O70511, Q12955	152	11	9325	16.7315	0.95692	0.363768	0.363768
GOTERM_CC_DIRECT	GO:0014704~intercalated disc	3	1.79641	0.0130174	O70511, Q12955	152	11	9325	16.7315	0.95692	0.363768	0.363768
GOTERM_CC_DIRECT	GO:0005886~plasma membrane	47	28.1437	0.0136413	O70511, Q6R5N8, Q9QXA6, Q91X17, Q8WPA2, Q9UPN3, P10079, Q0EEE2, Q9QYP2, P16066, Q26627, O15973, Q8NFF2, Q6ZSS7, Q9HAR2, P98161, P30974, Q9UGM6, Q9BX84, P48040, Q8CFN2, P31646, P53454, P30975, P97793, Q9Y5X5, Q12955, O75899, Q3UZV7, P50129, Q95M54, Q8NFZ3, Q2PZL6, O54991, Q91175, O97490, Q7Z442, Q6GN42, Q2HJ10, P41968, P05363, P23298, Q9NXL6, Q99999, Q6RUV5	152	2097	9325	1.37501	0.962986	0.363768	0.363768
GOTERM_BP_DIRECT	GO:0070588~calcium ion transmembrane transport	6	3.59281	0.00819788	Q9BX84, Q8CFG5, Q7Z442, Q9NTG1, Q8NFF2, P98161	148	77	9044	4.76167	0.999662	0.369652	0.366222
GOTERM_BP_DIRECT	GO:0000281~mitotic cytokinesis	5	2.99401	0.00864585	O70511, Q9QX47, Q12955, P70032	148	50	9044	6.11081	0.999782	0.369652	0.366222
GOTERM_BP_DIRECT	GO:0071286~cellular response to magnesium ion	3	1.79641	0.00876495	O70511, Q12955	148	9	9044	20.3694	0.999806	0.369652	0.366222
GOTERM_BP_DIRECT	GO:0010765~positive regulation of sodium ion transport	3	1.79641	0.00876495	O70511, Q12955	148	9	9044	20.3694	0.999806	0.369652	0.366222
GOTERM_BP_DIRECT	GO:0051492~regulation of stress fiber assembly	3	1.79641	0.00876495	Q8CFN2, Q6RUV5	148	9	9044	20.3694	0.999806	0.369652	0.366222
GOTERM_MF_DIRECT	GO:0003925~G protein activity	4	2.39521	0.0125857	Q8CFN2, P62494, Q6RUV5	152	29	8921	8.09528	0.978727	0.383863	0.37757
GOTERM_BP_DIRECT	GO:0015074~DNA integration	3	1.79641	0.0108401	Q6ZNG9, P10978, P11369	148	10	9044	18.3324	0.999975	0.420596	0.416694
GOTERM_BP_DIRECT	GO:0043266~regulation of potassium ion transport	3	1.79641	0.0108401	O70511, Q12955	148	10	9044	18.3324	0.999975	0.420596	0.416694
GOTERM_CC_DIRECT	GO:0033270~paranode region of axon	3	1.79641	0.0180745	O70511, O54991	152	13	9325	14.1574	0.987444	0.432393	0.432393
GOTERM_CC_DIRECT	GO:0005604~basement membrane	5	2.99401	0.019818	Q96RW7, O00339, P98133, D3YXG0, A4IGL7	152	64	9325	4.79287	0.991804	0.432393	0.432393
GOTERM_BP_DIRECT	GO:0010960~magnesium ion homeostasis	3	1.79641	0.0131088	O70511, Q12955	148	11	9044	16.6658	0.999997	0.467111	0.462777
GOTERM_BP_DIRECT	GO:0010592~positive regulation of lamellipodium assembly	3	1.79641	0.0131088	Q8CFN2, Q6RUV5	148	11	9044	16.6658	0.999997	0.467111	0.462777
GOTERM_BP_DIRECT	GO:0072659~protein localization to plasma membrane	6	3.59281	0.0134836	O70511, Q12955, P62494, Q6RUV5	148	87	9044	4.21435	0.999998	0.467111	0.462777
GOTERM_BP_DIRECT	GO:1902093~positive regulation of flagellated sperm motility	3	1.79641	0.0155644	P30974, P30975, P05363	148	12	9044	15.277	1	0.520601	0.51577
GOTERM_MF_DIRECT	GO:0019901~protein kinase binding	9	5.38922	0.0207187	Q32Q86, O70511, Q8CFN2, Q12933, P70032, Q60803, P98161, Q6RUV5	152	201	8921	2.62795	0.998279	0.574474	0.565057
GOTERM_MF_DIRECT	GO:0008093~cytoskeletal anchor activity	3	1.79641	0.022667	O70511, Q12955	152	14	8921	12.5766	0.99906	0.57612	0.566676
GOTERM_MF_DIRECT	GO:0005201~extracellular matrix structural constituent	5	2.99401	0.0265527	Q96RW7, O00339, P98133, D3YXG0, P12107	152	67	8921	4.37991	0.99972	0.622967	0.612754
GOTERM_BP_DIRECT	GO:0006911~phagocytosis, engulfment	3	1.79641	0.0210097	Q8CFN2, Q6RUV5	148	14	9044	13.0946	1	0.636855	0.630947
GOTERM_BP_DIRECT	GO:0045740~positive regulation of DNA replication	3	1.79641	0.0210097	Q8CFN2, Q6RUV5	148	14	9044	13.0946	1	0.636855	0.630947
GOTERM_BP_DIRECT	GO:0090314~positive regulation of protein targeting to membrane	3	1.79641	0.0210097	O70511, Q12955	148	14	9044	13.0946	1	0.636855	0.630947
GOTERM_CC_DIRECT	GO:0043005~neuron projection	9	5.38922	0.0317868	O70511, O54991, Q8CFN2, Q12955, O75899, Q95M54, Q6RUV5	152	228	9325	2.42166	0.99957	0.635735	0.635735
GOTERM_BP_DIRECT	GO:0030036~actin cytoskeleton organization	6	3.59281	0.0232677	Q96RW7, Q8CFN2, D3YXG0, Q9UPN3, Q6RUV5	148	100	9044	3.66649	1	0.664935	0.658766
GOTERM_BP_DIRECT	GO:0007156~homophilic cell adhesion via plasma membrane adhesion molecules	5	2.99401	0.023307	Q96RW7, Q9QYP2, D3YXG0, Q2PZL6, P98161	148	67	9044	4.56031	1	0.664935	0.658766
GOTERM_BP_DIRECT	GO:1900026~positive regulation of substrate adhesion-dependent cell spreading	3	1.79641	0.0271253	Q8CFN2, Q6RUV5	148	16	9044	11.4578	1	0.667505	0.661312
GOTERM_BP_DIRECT	GO:0051932~synaptic transmission, GABAergic	3	1.79641	0.0271253	O75899, Q6RUV5	148	16	9044	11.4578	1	0.667505	0.661312
GOTERM_BP_DIRECT	GO:0071526~semaphorin-plexin signaling pathway	3	1.79641	0.0271253	Q4R4J0, Q6RUV5	148	16	9044	11.4578	1	0.667505	0.661312
GOTERM_BP_DIRECT	GO:0060263~regulation of respiratory burst	2	1.1976	0.0322453	Q6RUV5	148	2	9044	61.1081	1	0.667505	0.661312
GOTERM_BP_DIRECT	GO:0002551~mast cell chemotaxis	2	1.1976	0.0322453	Q6RUV5	148	2	9044	61.1081	1	0.667505	0.661312
GOTERM_BP_DIRECT	GO:1902622~regulation of neutrophil migration	2	1.1976	0.0322453	Q6RUV5	148	2	9044	61.1081	1	0.667505	0.661312
GOTERM_BP_DIRECT	GO:0021894~cerebral cortex GABAergic interneuron development	2	1.1976	0.0322453	Q6RUV5	148	2	9044	61.1081	1	0.667505	0.661312
GOTERM_BP_DIRECT	GO:0048532~anatomical structure arrangement	2	1.1976	0.0322453	Q6RUV5	148	2	9044	61.1081	1	0.667505	0.661312
GOTERM_BP_DIRECT	GO:1903784~positive regulation of sodium ion import across plasma membrane	2	1.1976	0.0322453	O70511	148	2	9044	61.1081	1	0.667505	0.661312
GOTERM_BP_DIRECT	GO:0021831~embryonic olfactory bulb interneuron precursor migration	2	1.1976	0.0322453	Q6RUV5	148	2	9044	61.1081	1	0.667505	0.661312
GOTERM_BP_DIRECT	GO:0048012~hepatocyte growth factor receptor signaling pathway	2	1.1976	0.0322453	Q6RUV5	148	2	9044	61.1081	1	0.667505	0.661312
GOTERM_BP_DIRECT	GO:0045428~regulation of nitric oxide biosynthetic process	2	1.1976	0.0322453	Q6RUV5	148	2	9044	61.1081	1	0.667505	0.661312
GOTERM_BP_DIRECT	GO:0007155~cell adhesion	9	5.38922	0.032343	O54991, Q9VH19, A4IGL7, P13944, Q2PZL6, Q90953, P0C6B8, Q6RUV5	148	228	9044	2.41216	1	0.667505	0.661312
GOTERM_BP_DIRECT	GO:0051491~positive regulation of filopodium assembly	3	1.79641	0.0338629	Q8CFN2, Q6RUV5	148	18	9044	10.1847	1	0.670347	0.664127
GOTERM_BP_DIRECT	GO:0008045~motor neuron axon guidance	3	1.79641	0.0338629	Q90481, Q6RUV5	148	18	9044	10.1847	1	0.670347	0.664127
GOTERM_CC_DIRECT	GO:0043194~axon initial segment	3	1.79641	0.0372001	O70511, Q12955	152	19	9325	9.68663	0.999888	0.68677	0.68677
GOTERM_BP_DIRECT	GO:0007157~heterophilic cell-cell adhesion via plasma membrane cell adhesion molecules	4	2.39521	0.0363308	Q96RW7, D3YXG0, Q91X17, Q2PZL6	148	45	9044	5.43183	1	0.704818	0.698279
GOTERM_MF_DIRECT	GO:0030507~spectrin binding	3	1.79641	0.0327761	O70511, Q12955	152	17	8921	10.3572	0.99996	0.71405	0.702345
GOTERM_CC_DIRECT	GO:0016020~membrane	54	32.3353	0.0425548	Q96NA8, Q9QXA6, Q9UPN3, Q6ZUK4, Q26627, Q9NTG1, Q3ZBY7, Q8NFF2, Q6ZSS7, P98161, Q9HAR2, P48040, P29146, P53454, P97793, Q8CFN2, Q12955, A7S4N4, Q3UZV7, Q09328, Q8NFZ3, Q04786, Q9CZE3, Q2HJ10, Q99999, O70511, Q6R5N8, Q91X17, Q0EEE2, P62494, O15973, O35704, Q8VIF7, Q9JMA7, P30974, Q8C080, Q9VH19, P30975, O73853, Q7TN88, O15033, Q2PZL6, Q2TBX5, P0C6B8, Q4R4J0, Q8R151, O54991, B3EWZ3, Q91175, Q7Z442,…	152	2650	9325	1.25012	0.999971	0.729511	0.729511
GOTERM_BP_DIRECT	GO:0045087~innate immune response	8	4.79042	0.039632	Q2TBA3, Q8R151, Q6R5N8, Q12933, Q91X17, Q9P2E3, Q60803, F6R2G2	148	195	9044	2.507	1	0.75361	0.746618
GOTERM_BP_DIRECT	GO:0016055~Wnt signaling pathway	6	3.59281	0.0404518	Q9QYP2, Q9UPN3, Q91398, P98161, Q6RUV5	148	116	9044	3.16076	1	0.75361	0.746618
GOTERM_BP_DIRECT	GO:0050905~neuromuscular process	3	1.79641	0.0411766	O54991, Q6RUV5	148	20	9044	9.16622	1	0.75361	0.746618
GOTERM_CC_DIRECT	GO:0005764~lysosome	9	5.38922	0.0501363	Q8C080, O70511, Q12955, Q04786, Q9CZE3, P61917, Q2HJ10, Q9NXL6	152	250	9325	2.20855	0.999996	0.776382	0.776382
GOTERM_CC_DIRECT	GO:0016529~sarcoplasmic reticulum	3	1.79641	0.0527847	O70511, Q12955	152	23	9325	8.002	0.999998	0.776382	0.776382
GOTERM_CC_DIRECT	GO:0030315~T-tubule	3	1.79641	0.0569865	O70511, Q12955	152	24	9325	7.66859	0.999999	0.776382	0.776382
GOTERM_CC_DIRECT	GO:0030424~axon	9	5.38922	0.0582286	O70511, Q96RW7, O54991, P97793, D3YXG0, P50129, Q95M54, Q9HAR2	152	258	9325	2.14007	0.999999	0.776382	0.776382
GOTERM_BP_DIRECT	GO:2000386~positive regulation of ovarian follicle development	2	1.1976	0.0479786	Q6RUV5	148	3	9044	40.7387	1	0.7888	0.781481
GOTERM_BP_DIRECT	GO:0061344~regulation of cell adhesion involved in heart morphogenesis	2	1.1976	0.0479786	Q6RUV5	148	3	9044	40.7387	1	0.7888	0.781481
GOTERM_BP_DIRECT	GO:1903533~regulation of protein targeting	2	1.1976	0.0479786	O70511	148	3	9044	40.7387	1	0.7888	0.781481
GOTERM_BP_DIRECT	GO:0070376~regulation of ERK5 cascade	2	1.1976	0.0479786	Q6RUV5	148	3	9044	40.7387	1	0.7888	0.781481
GOTERM_BP_DIRECT	GO:0032707~negative regulation of interleukin-23 production	2	1.1976	0.0479786	Q6RUV5	148	3	9044	40.7387	1	0.7888	0.781481
GOTERM_BP_DIRECT	GO:0086098~angiotensin-activated signaling pathway involved in heart process	2	1.1976	0.0479786	Q6RUV5	148	3	9044	40.7387	1	0.7888	0.781481
GOTERM_BP_DIRECT	GO:0071711~basement membrane organization	3	1.79641	0.0490228	Q96RW7, D3YXG0, A4IGL7	148	22	9044	8.33292	1	0.790839	0.783501
GOTERM_BP_DIRECT	GO:0007218~neuropeptide signaling pathway	4	2.39521	0.0497332	P30974, P30975, Q9Y5X5, Q95M54	148	51	9044	4.79279	1	0.790839	0.783501
GOTERM_MF_DIRECT	GO:0004519~endonuclease activity	4	2.39521	0.0402155	P10978, Q03278, P11369, P35689	152	45	8921	5.21696	0.999996	0.801506	0.788367
GOTERM_MF_DIRECT	GO:0004222~metalloendopeptidase activity	5	2.99401	0.046398	Q9UKP5, O05485, Q9VH19, P55115, P59511	152	80	8921	3.66817	0.999999	0.801506	0.788367
GOTERM_MF_DIRECT	GO:0030674~protein-macromolecule adaptor activity	5	2.99401	0.0481908	O70511, Q12955, Q12933, P12107	152	81	8921	3.62289	1	0.801506	0.788367
GOTERM_MF_DIRECT	GO:0042562~hormone binding	3	1.79641	0.0484415	P48040, P16066, Q8WPA2	152	21	8921	8.3844	1	0.801506	0.788367
GOTERM_MF_DIRECT	GO:0051022~Rho GDP-dissociation inhibitor binding	2	1.1976	0.0499299	Q6RUV5	152	3	8921	39.1272	1	0.801506	0.788367
GOTERM_BP_DIRECT	GO:0000209~protein polyubiquitination	6	3.59281	0.0527946	E7FAM5, Q03601, O15033, Q7TPV2, Q80TP3, Q5RJY2	148	125	9044	2.93319	1	0.818073	0.810483
GOTERM_BP_DIRECT	GO:0051496~positive regulation of stress fiber assembly	3	1.79641	0.0531326	Q8CFN2, Q6RUV5	148	23	9044	7.97062	1	0.818073	0.810483
GOTERM_BP_DIRECT	GO:0006915~apoptotic process	10	5.98802	0.0556209	Q2TBA3, Q8MJC3, Q91X17, Q5F4A1, O15033, P59511, Q60803, F6R2G2, Q9UNL4, Q5RJY2	148	300	9044	2.03694	1	0.831811	0.824093
GOTERM_BP_DIRECT	GO:0007200~phospholipase C-activating G protein-coupled receptor signaling pathway	4	2.39521	0.0572171	Q91175, P50129, P41968, Q95M54	148	54	9044	4.52653	1	0.831811	0.824093
GOTERM_BP_DIRECT	GO:0035987~endodermal cell differentiation	3	1.79641	0.0573601	O75506, P13944, P12107	148	24	9044	7.63851	1	0.831811	0.824093
GOTERM_BP_DIRECT	GO:0007409~axonogenesis	4	2.39521	0.059824	O70511, O54991, Q12955	148	55	9044	4.44423	1	0.831811	0.824093
GOTERM_BP_DIRECT	GO:0010764~negative regulation of fibroblast migration	2	1.1976	0.0634577	Q6RUV5	148	4	9044	30.5541	1	0.831811	0.824093
GOTERM_BP_DIRECT	GO:0050911~detection of chemical stimulus involved in sensory perception of smell	2	1.1976	0.0634577	P30975, Q8NFF2	148	4	9044	30.5541	1	0.831811	0.824093
GOTERM_BP_DIRECT	GO:0032507~maintenance of protein location in cell	2	1.1976	0.0634577	O70511	148	4	9044	30.5541	1	0.831811	0.824093
GOTERM_BP_DIRECT	GO:0007217~tachykinin receptor signaling pathway	2	1.1976	0.0634577	P30974, P30975	148	4	9044	30.5541	1	0.831811	0.824093
GOTERM_BP_DIRECT	GO:0030951~establishment or maintenance of microtubule cytoskeleton polarity	2	1.1976	0.0634577	O70511	148	4	9044	30.5541	1	0.831811	0.824093
GOTERM_BP_DIRECT	GO:0002093~auditory receptor cell morphogenesis	2	1.1976	0.0634577	Q6RUV5	148	4	9044	30.5541	1	0.831811	0.824093
GOTERM_BP_DIRECT	GO:0014041~regulation of neuron maturation	2	1.1976	0.0634577	Q6RUV5	148	4	9044	30.5541	1	0.831811	0.824093
GOTERM_CC_DIRECT	GO:0016323~basolateral plasma membrane	6	3.59281	0.0679987	O70511, P31646, Q12955, Q91X17, P98161	152	135	9325	2.72661	1	0.829626	0.829626
GOTERM_CC_DIRECT	GO:0012505~endomembrane system	5	2.99401	0.0722516	Q96NA8, Q9CZE3, Q2TBX5, Q6RUV5	152	97	9325	3.1623	1	0.829626	0.829626
GOTERM_CC_DIRECT	GO:0005927~muscle tendon junction	2	1.1976	0.0784014	Q96RW7, D3YXG0	152	5	9325	24.5395	1	0.829626	0.829626
GOTERM_CC_DIRECT	GO:0031982~vesicle	4	2.39521	0.0789011	Q9CZE3, P62494, Q8NFF2, Q9BQE3	152	62	9325	3.95798	1	0.829626	0.829626
GOTERM_CC_DIRECT	GO:0042995~cell projection	10	5.98802	0.0800537	Q0EEE2, Q6DIM3, Q9DAM2, Q8CFN2, P31646, Q91X17, Q80UG8, Q9UPN3, Q6RUV5	152	324	9325	1.89348	1	0.829626	0.829626
GOTERM_CC_DIRECT	GO:1904115~axon cytoplasm	3	1.79641	0.0843989	O75506, O70511	152	30	9325	6.13487	1	0.829626	0.829626
GOTERM_CC_DIRECT	GO:0009925~basal plasma membrane	3	1.79641	0.0892935	O70511, Q12955	152	31	9325	5.93697	1	0.829626	0.829626
GOTERM_CC_DIRECT	GO:0005938~cell cortex	5	2.99401	0.0905237	Q96RW7, Q12933, D3YXG0, Q6RUV5	152	105	9325	2.92137	1	0.829626	0.829626
GOTERM_CC_DIRECT	GO:0031380~nuclear RNA-directed RNA polymerase complex	2	1.1976	0.0933329	Q8R151, Q9P2E3	152	6	9325	20.4496	1	0.829626	0.829626
GOTERM_BP_DIRECT	GO:0050808~synapse organization	4	2.39521	0.0652021	O70511, Q96RW7, D3YXG0	148	57	9044	4.28829	1	0.84328	0.835456
GOTERM_BP_DIRECT	GO:0007163~establishment or maintenance of cell polarity	3	1.79641	0.066149	Q8CFN2, Q6RUV5	148	26	9044	7.05094	1	0.844271	0.836437
GOTERM_MF_DIRECT	GO:0030246~carbohydrate binding	6	3.59281	0.0574572	Q26627, Q7TN88, Q7Z442, Q9HAR2, P98161, Q90953	152	123	8921	2.86297	1	0.859296	0.845209
GOTERM_MF_DIRECT	GO:0061630~ubiquitin protein ligase activity	8	4.79042	0.0591646	Q8CFN2, E7FAM5, Q03601, O15033, Q7TPV2, Q60803, Q80TP3, Q5RJY2	152	205	8921	2.29037	1	0.859296	0.845209
GOTERM_CC_DIRECT	GO:0009986~cell surface	8	4.79042	0.0995354	O70511, Q12955, O97490, Q91X17, A4IGL7, Q8NFZ3, P98161	152	243	9325	2.01971	1	0.853161	0.853161
GOTERM_MF_DIRECT	GO:0004995~tachykinin receptor activity	2	1.1976	0.0660165	P30974, P30975	152	4	8921	29.3454	1	0.87858	0.864177
GOTERM_MF_DIRECT	GO:0042923~neuropeptide binding	3	1.79641	0.0662535	Q8WPA2, P41968, Q95M54	152	25	8921	7.04289	1	0.87858	0.864177
GOTERM_BP_DIRECT	GO:0045184~establishment of protein localization	3	1.79641	0.0707011	O70511, Q12955	148	27	9044	6.78979	1	0.890651	0.882387
GOTERM_MF_DIRECT	GO:0008188~neuropeptide receptor activity	3	1.79641	0.0710004	P30974, P30975, Q9Y5X5	152	26	8921	6.77201	1	0.902296	0.887505
GOTERM_BP_DIRECT	GO:0019228~neuronal action potential	3	1.79641	0.0753523	O70511, Q12955	148	28	9044	6.5473	1	0.919594	0.911062
GOTERM_BP_DIRECT	GO:0051668~localization within membrane	2	1.1976	0.0786869	Q6RUV5	148	5	9044	24.4432	1	0.919594	0.911062
GOTERM_BP_DIRECT	GO:0036303~lymph vessel morphogenesis	2	1.1976	0.0786869	P98161, P0C6B8	148	5	9044	24.4432	1	0.919594	0.911062
GOTERM_BP_DIRECT	GO:0099159~regulation of modification of postsynaptic structure	2	1.1976	0.0786869	O70511, Q8CFN2	148	5	9044	24.4432	1	0.919594	0.911062
GOTERM_BP_DIRECT	GO:1904936~interneuron migration	2	1.1976	0.0786869	Q6RUV5	148	5	9044	24.4432	1	0.919594	0.911062
GOTERM_BP_DIRECT	GO:1904948~midbrain dopaminergic neuron differentiation	2	1.1976	0.0786869	Q6RUV5	148	5	9044	24.4432	1	0.919594	0.911062
GOTERM_BP_DIRECT	GO:0048813~dendrite morphogenesis	3	1.79641	0.0800982	Q9QYP2, Q6RUV5	148	29	9044	6.32153	1	0.924943	0.916361
GOTERM_BP_DIRECT	GO:0007528~neuromuscular junction development	3	1.79641	0.0849345	O70511, Q12955	148	30	9044	6.11081	1	0.957982	0.949093
GOTERM_BP_DIRECT	GO:0050885~neuromuscular process controlling balance	3	1.79641	0.0849345	O54991, Q6RUV5	148	30	9044	6.11081	1	0.957982	0.949093
GOTERM_BP_DIRECT	GO:0006874~intracellular calcium ion homeostasis	4	2.39521	0.0888018	O70511, Q91X17, P50129, Q8NFF2	148	65	9044	3.7605	1	0.976989	0.967924
GOTERM_BP_DIRECT	GO:0003376~sphingosine-1-phosphate receptor signaling pathway	2	1.1976	0.0936701	Q6RUV5	148	6	9044	20.3694	1	0.976989	0.967924
GOTERM_BP_DIRECT	GO:0031529~ruffle organization	2	1.1976	0.0936701	Q6RUV5	148	6	9044	20.3694	1	0.976989	0.967924
GOTERM_BP_DIRECT	GO:0034351~negative regulation of glial cell apoptotic process	2	1.1976	0.0936701	Q12933, P23298	148	6	9044	20.3694	1	0.976989	0.967924
GOTERM_BP_DIRECT	GO:0021799~cerebral cortex radially oriented cell migration	2	1.1976	0.0936701	Q6RUV5	148	6	9044	20.3694	1	0.976989	0.967924
GOTERM_BP_DIRECT	GO:0043131~erythrocyte enucleation	2	1.1976	0.0936701	Q6RUV5	148	6	9044	20.3694	1	0.976989	0.967924
GOTERM_BP_DIRECT	GO:0031048~regulatory ncRNA-mediated heterochromatin formation	2	1.1976	0.0936701	Q8R151, Q9P2E3	148	6	9044	20.3694	1	0.976989	0.967924
GOTERM_MF_DIRECT	GO:0044325~transmembrane transporter binding	4	2.39521	0.0809812	O70511, Q12955, P98161	152	60	8921	3.91272	1	0.98797	0.971774
GOTERM_BP_DIRECT	GO:0007166~cell surface receptor signaling pathway	4	2.39521	0.0984573	Q9QYP2, P16066, Q9HAR2, P98161	148	68	9044	3.59459	1	1	0.991744

## Sheet: Module 6
Category	Term	Count	%	PValue	Genes	List Total	Pop Hits	Pop Total	Fold Enrichment	Bonferroni	Benjamini	FDR
GOTERM_CC_DIRECT	GO:0005576~extracellular region	14	25.9259	1.39489e-05	P98088, Q96GW7, P0C6B8, Q6UXI7, P19801, A2AJ76, Q26974, Q5G267, Q02388, B8VIU6, A6NMZ7, P79385, Q15485, A2AVA0	50	627	9325	4.16427	0.00193703	0.0019389	0.00192495
GOTERM_CC_DIRECT	GO:0045211~postsynaptic membrane	6	11.1111	0.00108645	Q8C8R3, P16157, O75899, P29274, P24524, Q866A2	50	150	9325	7.46	0.140237	0.0755079	0.0749647
GOTERM_CC_DIRECT	GO:0005581~collagen trimer	4	7.40741	0.00295279	P30204, Q02388, A6NMZ7, Q15485	50	55	9325	13.5636	0.337043	0.136813	0.135828
GOTERM_CC_DIRECT	GO:0030673~axolemma	3	5.55556	0.00436914	P16157, P29274, Q866A2	50	19	9325	29.4474	0.45591	0.151828	0.150735
GOTERM_CC_DIRECT	GO:0005615~extracellular space	9	16.6667	0.00611387	P98088, P19801, Q26974, Q02388, P79385, Q96GW7, P0C6B8, A2AVA0, Q15485	50	533	9325	3.14916	0.573625	0.169966	0.168743
GOTERM_CC_DIRECT	GO:0005886~plasma membrane	20	37.037	0.00736115	P98088, P30204, Q924H0, Q9Y5X5, O75899, Q8VDU0, P29274, Q8C8R3, P19801, P16157, A2AJ76, Q5G267, P24628, Q8BH18, E1C8P7, P24524, O15439, P41149, Q8CBH5, Q866A2	50	2097	9325	1.77873	0.641915	0.170533	0.169307
GOTERM_BP_DIRECT	GO:0042110~T cell activation	3	5.55556	0.00207281	Q5DU56, Q7RTR2, Q866A2	49	13	9044	42.5934	0.503047	0.365945	0.365945
GOTERM_BP_DIRECT	GO:0050728~negative regulation of inflammatory response	4	7.40741	0.00217825	Q5DU56, P29274, Q7RTR2, Q866A2	49	49	9044	15.0671	0.520432	0.365945	0.365945
GOTERM_BP_DIRECT	GO:0032715~negative regulation of interleukin-6 production	3	5.55556	0.00543174	Q5DU56, Q7RTR2, Q866A2	49	21	9044	26.3673	0.840464	0.386808	0.386808
GOTERM_BP_DIRECT	GO:0006805~xenobiotic metabolic process	3	5.55556	0.00543174	Q9WVK8, O75897, O15439	49	21	9044	26.3673	0.840464	0.386808	0.386808
GOTERM_BP_DIRECT	GO:0008544~epidermis development	3	5.55556	0.00649994	Q02388, P0C6B8, A2AVA0	49	23	9044	24.0745	0.888934	0.386808	0.386808
GOTERM_BP_DIRECT	GO:0007155~cell adhesion	6	11.1111	0.00690729	Q02388, A6NMZ7, P79385, Q96GW7, P0C6B8, A2AVA0	49	228	9044	4.85714	0.90327	0.386808	0.386808
GOTERM_BP_DIRECT	GO:0032720~negative regulation of tumor necrosis factor production	3	5.55556	0.010222	Q5DU56, Q7RTR2, Q866A2	49	29	9044	19.0936	0.96865	0.490655	0.490655
GOTERM_CC_DIRECT	GO:0043005~neuron projection	5	9.25926	0.0312775	Q8C8R3, P16157, O75899, P24524, Q866A2	50	228	9325	4.08991	0.98793	0.621083	0.616615
GOTERM_CC_DIRECT	GO:0043231~intracellular membrane-bounded organelle	6	11.1111	0.0396495	Q9WVK8, Q6RT24, Q8NFT6, Q5DU56, P24524, Q7RTR2	50	360	9325	3.10833	0.996388	0.648825	0.644157
GOTERM_CC_DIRECT	GO:0062023~collagen-containing extracellular matrix	4	7.40741	0.0424609	A2AJ76, Q02388, A6NMZ7, Q15485	50	148	9325	5.04054	0.997597	0.648825	0.644157
GOTERM_CC_DIRECT	GO:0045202~synapse	6	11.1111	0.0499773	Q9WVK8, Q8C8R3, E1C8P7, P24524, Q96GW7, Q866A2	50	384	9325	2.91406	0.999196	0.648825	0.644157
GOTERM_CC_DIRECT	GO:0031430~M band	2	3.7037	0.0513458	Q8C8R3, P16157	50	10	9325	37.3	0.999342	0.648825	0.644157
GOTERM_BP_DIRECT	GO:0045959~negative regulation of complement activation, classical pathway	2	3.7037	0.0158395	P0C6B8, A2AVA0	49	3	9044	123.048	0.995395	0.665261	0.665261
GOTERM_BP_DIRECT	GO:0003017~lymph circulation	2	3.7037	0.0210646	P0C6B8, A2AVA0	49	4	9044	92.2857	0.999234	0.678784	0.678784
GOTERM_BP_DIRECT	GO:0120193~tight junction organization	2	3.7037	0.0210646	P0C6B8, A2AVA0	49	4	9044	92.2857	0.999234	0.678784	0.678784
GOTERM_BP_DIRECT	GO:0032687~negative regulation of interferon-alpha production	2	3.7037	0.0262625	Q5DU56, Q7RTR2	49	5	9044	73.8286	0.999873	0.678784	0.678784
GOTERM_BP_DIRECT	GO:1900016~negative regulation of cytokine production involved in inflammatory response	2	3.7037	0.0262625	Q5DU56, Q7RTR2	49	5	9044	73.8286	0.999873	0.678784	0.678784
GOTERM_BP_DIRECT	GO:0036303~lymph vessel morphogenesis	2	3.7037	0.0262625	P0C6B8, A2AVA0	49	5	9044	73.8286	0.999873	0.678784	0.678784
GOTERM_CC_DIRECT	GO:0098978~glutamatergic synapse	5	9.25926	0.0691757	P29274, P24628, P24524, Q96GW7, Q866A2	50	296	9325	3.15034	0.999953	0.75498	0.749548
GOTERM_CC_DIRECT	GO:0030425~dendrite	5	9.25926	0.0719236	Q9WVK8, P30204, Q5G267, P29274, P24524	50	300	9325	3.10833	0.999969	0.75498	0.749548
GOTERM_CC_DIRECT	GO:0043083~synaptic cleft	2	3.7037	0.0760411	P30204, Q5G267	50	15	9325	24.8667	0.999983	0.75498	0.749548
GOTERM_BP_DIRECT	GO:0048014~Tie signaling pathway	2	3.7037	0.0314333	P0C6B8, A2AVA0	49	6	9044	61.5238	0.999979	0.7544	0.7544
GOTERM_BP_DIRECT	GO:0090698~post-embryonic plant morphogenesis	2	3.7037	0.0365773	Q9FZ51, Q9FGH2	49	7	9044	52.7347	0.999996	0.81152	0.81152
GOTERM_BP_DIRECT	GO:0009299~mRNA transcription	2	3.7037	0.0416945	Q9FZ51, Q9FGH2	49	8	9044	46.1429	0.999999	0.81152	0.81152
GOTERM_BP_DIRECT	GO:0014061~regulation of norepinephrine secretion	2	3.7037	0.0416945	P29274, Q866A2	49	8	9044	46.1429	0.999999	0.81152	0.81152
GOTERM_BP_DIRECT	GO:0007186~G protein-coupled receptor signaling pathway	5	9.25926	0.0434743	Q924H0, Q9Y5X5, O75899, P24628, P41149	49	251	9044	3.67672	1	0.81152	0.81152
GOTERM_BP_DIRECT	GO:0010572~positive regulation of platelet activation	2	3.7037	0.0467851	P0C6B8, A2AVA0	49	9	9044	41.0159	1	0.827358	0.827358
GOTERM_BP_DIRECT	GO:1900226~negative regulation of NLRP3 inflammasome complex assembly	2	3.7037	0.0518493	Q5DU56, Q7RTR2	49	10	9044	36.9143	1	0.86882	0.86882
GOTERM_BP_DIRECT	GO:0032688~negative regulation of interferon-beta production	2	3.7037	0.056887	Q5DU56, Q7RTR2	49	11	9044	33.5584	1	0.86882	0.86882
GOTERM_BP_DIRECT	GO:0045906~negative regulation of vasoconstriction	2	3.7037	0.056887	P0C6B8, A2AVA0	49	11	9044	33.5584	1	0.86882	0.86882
GOTERM_BP_DIRECT	GO:0001945~lymph vessel development	2	3.7037	0.0618986	P0C6B8, A2AVA0	49	12	9044	30.7619	1	0.904258	0.904258
GOTERM_BP_DIRECT	GO:0070593~dendrite self-avoidance	2	3.7037	0.0668841	A2AJ76, E1C8P7	49	13	9044	28.3956	1	0.936377	0.936377
GOTERM_BP_DIRECT	GO:0048147~negative regulation of fibroblast proliferation	2	3.7037	0.0718436	Q5DU56, Q7RTR2	49	14	9044	26.3673	1	0.965578	0.965578
GOTERM_BP_DIRECT	GO:0051924~regulation of calcium ion transport	2	3.7037	0.0767773	Q8C8R3, P29274	49	15	9044	24.6095	1	0.992199	0.992199
GOTERM_MF_DIRECT	GO:0031628~opioid receptor binding	2	3.7037	0.0163895	Q924H0, Q9Y5X5	50	3	8921	118.947	0.921518	1	1
GOTERM_MF_DIRECT	GO:0098640~integrin binding involved in cell-matrix adhesion	2	3.7037	0.0325157	P0C6B8, A2AVA0	50	6	8921	59.4733	0.993846	1	1
GOTERM_MF_DIRECT	GO:0036312~phosphatidylinositol 3-kinase regulatory subunit binding	2	3.7037	0.0378333	Q5DU56, Q7RTR2	50	7	8921	50.9771	0.997366	1	1
GOTERM_MF_DIRECT	GO:0004888~transmembrane signaling receptor activity	3	5.55556	0.0577889	O75899, P24524, Q866A2	50	71	8921	7.53887	0.999896	1	1
GOTERM_MF_DIRECT	GO:0005178~integrin binding	3	5.55556	0.0621695	P79385, P0C6B8, A2AVA0	50	74	8921	7.23324	0.999949	1	1
GOTERM_MF_DIRECT	GO:0008093~cytoskeletal anchor activity	2	3.7037	0.0742634	Q8C8R3, P16157	50	14	8921	25.4886	0.999993	1	1
GOTERM_MF_DIRECT	GO:0004930~G protein-coupled receptor activity	4	7.40741	0.0849471	Q924H0, Q9Y5X5, P24628, P41149	50	189	8921	3.77608	0.999999	1	1
GOTERM_BP_DIRECT	GO:0032691~negative regulation of interleukin-1 beta production	2	3.7037	0.0865678	Q5DU56, Q866A2	49	17	9044	21.7143	1	1	1
GOTERM_MF_DIRECT	GO:0030507~spectrin binding	2	3.7037	0.0894595	Q8C8R3, P16157	50	17	8921	20.9906	0.999999	1	1
GOTERM_BP_DIRECT	GO:1901223~negative regulation of non-canonical NF-kappaB signal transduction	2	3.7037	0.0914249	Q5DU56, Q7RTR2	49	18	9044	20.5079	1	1	1
GOTERM_MF_DIRECT	GO:0005509~calcium ion binding	6	11.1111	0.0922914	P19801, P24044, A2AJ76, Q7TN88, P0C6B8, A2AVA0	50	440	8921	2.433	1	1	1
GOTERM_BP_DIRECT	GO:1900273~positive regulation of long-term synaptic potentiation	2	3.7037	0.0962567	P29274, Q866A2	49	19	9044	19.4286	1	1	1
GOTERM_BP_DIRECT	GO:0045824~negative regulation of innate immune response	2	3.7037	0.0962567	Q5DU56, Q7RTR2	49	19	9044	19.4286	1	1	1

## Sheet: Module 7
Category	Term	Count	%	PValue	Genes	List Total	Pop Hits	Pop Total	Fold Enrichment	Bonferroni	Benjamini	FDR
GOTERM_BP_DIRECT	GO:0072574~hepatocyte proliferation	4	11.1111	1.45544e-07	Q04721	32	4	9044	282.625	4.86104e-05	1.21165e-05	1.06611e-05
GOTERM_BP_DIRECT	GO:0071228~cellular response to tumor cell	4	11.1111	1.45544e-07	Q04721	32	4	9044	282.625	4.86104e-05	1.21165e-05	1.06611e-05
GOTERM_BP_DIRECT	GO:2001204~regulation of osteoclast development	4	11.1111	1.45544e-07	Q04721	32	4	9044	282.625	4.86104e-05	1.21165e-05	1.06611e-05
GOTERM_BP_DIRECT	GO:0003162~atrioventricular node development	4	11.1111	1.45544e-07	Q04721	32	4	9044	282.625	4.86104e-05	1.21165e-05	1.06611e-05
GOTERM_BP_DIRECT	GO:1990705~cholangiocyte proliferation	4	11.1111	3.63014e-07	Q04721	32	5	9044	226.1	0.000121239	1.51105e-05	1.32954e-05
GOTERM_BP_DIRECT	GO:0072014~proximal tubule development	4	11.1111	3.63014e-07	Q04721	32	5	9044	226.1	0.000121239	1.51105e-05	1.32954e-05
GOTERM_BP_DIRECT	GO:0051152~positive regulation of smooth muscle cell differentiation	4	11.1111	3.63014e-07	Q04721	32	5	9044	226.1	0.000121239	1.51105e-05	1.32954e-05
GOTERM_BP_DIRECT	GO:0072104~glomerular capillary formation	4	11.1111	3.63014e-07	Q04721	32	5	9044	226.1	0.000121239	1.51105e-05	1.32954e-05
GOTERM_BP_DIRECT	GO:0002437~inflammatory response to antigenic stimulus	4	11.1111	7.24342e-07	Q04721	32	6	9044	188.417	0.000241901	2.19278e-05	1.92938e-05
GOTERM_BP_DIRECT	GO:0002315~marginal zone B cell differentiation	4	11.1111	7.24342e-07	Q04721	32	6	9044	188.417	0.000241901	2.19278e-05	1.92938e-05
GOTERM_BP_DIRECT	GO:0061073~ciliary body morphogenesis	4	11.1111	7.24342e-07	Q04721	32	6	9044	188.417	0.000241901	2.19278e-05	1.92938e-05
GOTERM_BP_DIRECT	GO:0035622~intrahepatic bile duct development	4	11.1111	2.01875e-06	Q04721	32	8	9044	141.312	0.000674036	4.80174e-05	4.22495e-05
GOTERM_BP_DIRECT	GO:0072015~podocyte development	4	11.1111	2.01875e-06	Q04721	32	8	9044	141.312	0.000674036	4.80174e-05	4.22495e-05
GOTERM_BP_DIRECT	GO:0060413~atrial septum morphogenesis	4	11.1111	2.01875e-06	Q04721	32	8	9044	141.312	0.000674036	4.80174e-05	4.22495e-05
GOTERM_BP_DIRECT	GO:0042742~defense response to bacterium	6	16.6667	4.01843e-06	Q04721, Q8K3Z0, F6R2G2	32	72	9044	23.5521	0.00134126	7.1692e-05	6.30804e-05
GOTERM_BP_DIRECT	GO:0046849~bone remodeling	4	11.1111	4.30583e-06	Q04721	32	10	9044	113.05	0.00143712	7.1692e-05	6.30804e-05
GOTERM_BP_DIRECT	GO:0060674~placenta blood vessel development	4	11.1111	4.30583e-06	Q04721	32	10	9044	113.05	0.00143712	7.1692e-05	6.30804e-05
GOTERM_BP_DIRECT	GO:0001709~cell fate determination	4	11.1111	4.30583e-06	Q04721	32	10	9044	113.05	0.00143712	7.1692e-05	6.30804e-05
GOTERM_BP_DIRECT	GO:0006959~humoral immune response	4	11.1111	4.30583e-06	Q04721	32	10	9044	113.05	0.00143712	7.1692e-05	6.30804e-05
GOTERM_BP_DIRECT	GO:0010838~positive regulation of keratinocyte proliferation	4	11.1111	4.30583e-06	Q04721	32	10	9044	113.05	0.00143712	7.1692e-05	6.30804e-05
GOTERM_BP_DIRECT	GO:0002011~morphogenesis of an epithelial sheet	4	11.1111	5.90677e-06	Q04721	32	11	9044	102.773	0.00197092	8.92302e-05	7.85119e-05
GOTERM_BP_DIRECT	GO:0043011~myeloid dendritic cell differentiation	4	11.1111	5.90677e-06	Q04721	32	11	9044	102.773	0.00197092	8.92302e-05	7.85119e-05
GOTERM_BP_DIRECT	GO:0042060~wound healing	5	13.8889	6.16305e-06	Q9VBW3, Q04721	32	36	9044	39.2535	0.00205635	8.92302e-05	7.85119e-05
GOTERM_BP_DIRECT	GO:0003184~pulmonary valve morphogenesis	4	11.1111	7.8574e-06	Q04721	32	12	9044	94.2083	0.00262094	0.000109021	9.59258e-05
GOTERM_BP_DIRECT	GO:0046579~positive regulation of Ras protein signal transduction	4	11.1111	1.01909e-05	Q04721	32	13	9044	86.9615	0.003398	0.000135743	0.000119438
GOTERM_BP_DIRECT	GO:0070986~left/right axis specification	4	11.1111	1.29401e-05	Q04721	32	14	9044	80.75	0.00431271	0.000159595	0.000140425
GOTERM_BP_DIRECT	GO:0045672~positive regulation of osteoclast differentiation	4	11.1111	1.29401e-05	Q04721	32	14	9044	80.75	0.00431271	0.000159595	0.000140425
GOTERM_BP_DIRECT	GO:0001947~heart looping	5	13.8889	1.97824e-05	Q04721, Q7TNH6	32	48	9044	29.4401	0.0065856	0.000235269	0.000207008
GOTERM_BP_DIRECT	GO:1902895~positive regulation of miRNA transcription	4	11.1111	5.37387e-05	Q04721	32	22	9044	51.3864	0.0177891	0.000617068	0.000542946
GOTERM_BP_DIRECT	GO:0030513~positive regulation of BMP signaling pathway	4	11.1111	6.16561e-05	Q04721	32	23	9044	49.1522	0.0203832	0.000684383	0.000602175
GOTERM_BP_DIRECT	GO:0030326~embryonic limb morphogenesis	4	11.1111	7.97019e-05	Q04721	32	25	9044	45.22	0.0262703	0.000856152	0.000753311
GOTERM_BP_DIRECT	GO:0030509~BMP signaling pathway	4	11.1111	8.98888e-05	Q04721	32	26	9044	43.4808	0.029578	0.000935405	0.000823044
GOTERM_BP_DIRECT	GO:0045197~establishment or maintenance of epithelial cell apical/basal polarity	4	11.1111	0.00010089	Q04721	32	27	9044	41.8704	0.0331376	0.00101808	0.000895784
GOTERM_BP_DIRECT	GO:0030097~hemopoiesis	4	11.1111	0.000185588	Q04721	32	33	9044	34.2576	0.0601097	0.00181767	0.00159933
GOTERM_BP_DIRECT	GO:0070374~positive regulation of ERK1 and ERK2 cascade	5	13.8889	0.000225056	Q04721, Q8K3Z0	32	89	9044	15.8778	0.072421	0.00214125	0.00188404
GOTERM_CC_DIRECT	GO:0043235~receptor complex	6	16.6667	4.3915e-05	Q9VBW3, Q04721, Q86PM4	32	121	9325	14.4499	0.00241246	0.00241532	0.00228358
GOTERM_MF_DIRECT	GO:0051059~NF-kappaB binding	4	11.1111	7.41387e-05	Q04721	35	22	8921	46.3429	0.00606115	0.00352906	0.00331647
GOTERM_MF_DIRECT	GO:0005112~Notch binding	4	11.1111	8.50376e-05	Q04721	35	23	8921	44.328	0.00694912	0.00352906	0.00331647
GOTERM_BP_DIRECT	GO:0007157~heterophilic cell-cell adhesion via plasma membrane cell adhesion molecules	4	11.1111	0.000469427	Q04721	32	45	9044	25.1222	0.145147	0.0043422	0.00382062
GOTERM_MF_DIRECT	GO:0005509~calcium ion binding	9	25	0.00019178	A2VCU8, Q9VBW3, Q04721, P83851, A2AVA0, O08746	35	440	8921	5.21357	0.0156044	0.00482736	0.00453656
GOTERM_MF_DIRECT	GO:0000987~cis-regulatory region sequence-specific DNA binding	4	11.1111	0.000232644	Q04721	35	32	8921	31.8607	0.0188982	0.00482736	0.00453656
GOTERM_BP_DIRECT	GO:0001701~in utero embryonic development	5	13.8889	0.000681306	Q04721, Q9JJ09	32	119	9044	11.875	0.203584	0.00613176	0.00539521
GOTERM_BP_DIRECT	GO:0007411~axon guidance	5	13.8889	0.000771528	Q04721, O08746	32	123	9044	11.4888	0.227242	0.00676102	0.00594888
GOTERM_BP_DIRECT	GO:0035264~multicellular organism growth	4	11.1111	0.000941416	Q04721	32	57	9044	19.8333	0.269905	0.00803824	0.00707269
GOTERM_MF_DIRECT	GO:0019899~enzyme binding	6	16.6667	0.000456557	Q04721, Q8K3Z0, Q5RD64	35	173	8921	8.83997	0.0367538	0.00757885	0.0071223
GOTERM_BP_DIRECT	GO:0043065~positive regulation of apoptotic process	5	13.8889	0.00142448	Q9D8Y8, Q04721	32	145	9044	9.74569	0.378809	0.0117112	0.0103044
GOTERM_BP_DIRECT	GO:0009887~animal organ morphogenesis	4	11.1111	0.00144192	Q04721	32	66	9044	17.1288	0.382421	0.0117112	0.0103044
GOTERM_BP_DIRECT	GO:0007219~Notch signaling pathway	4	11.1111	0.00170899	Q04721	32	70	9044	16.15	0.435203	0.0135498	0.0119222
GOTERM_BP_DIRECT	GO:0045747~positive regulation of Notch signaling pathway	3	8.33333	0.00251688	Q04721, Q8K3Z0	32	22	9044	38.5398	0.569022	0.0194912	0.0171499
GOTERM_MF_DIRECT	GO:0001228~DNA-binding transcription activator activity, RNA polymerase II-specific	5	13.8889	0.00146391	Q9TTF0, Q04721	35	131	8921	9.72846	0.113194	0.0202508	0.0190308
GOTERM_BP_DIRECT	GO:0035556~intracellular signal transduction	5	13.8889	0.00395494	Q04721, Q8K3Z0	32	192	9044	7.36003	0.733816	0.0299317	0.0263363
GOTERM_BP_DIRECT	GO:0045944~positive regulation of transcription by RNA polymerase II	7	19.4444	0.0042077	Q9TTF0, Q04721, Q8K3Z0, Q8WTV1	32	461	9044	4.29149	0.75545	0.031137	0.0273968
GOTERM_CC_DIRECT	GO:0009986~cell surface	6	16.6667	0.0011254	Q04721, Q8K3Z0, Q5RD64	32	243	9325	7.19522	0.060053	0.0309485	0.0292604
GOTERM_BP_DIRECT	GO:0010629~negative regulation of gene expression	4	11.1111	0.00678162	Q04721	32	114	9044	9.91667	0.896974	0.049093	0.043196
GOTERM_CC_DIRECT	GO:0032991~protein-containing complex	6	16.6667	0.00341921	Q04721, P35187, Q8K3Z0	32	313	9325	5.58606	0.171699	0.0626855	0.0592663
GOTERM_MF_DIRECT	GO:0038023~signaling receptor activity	4	11.1111	0.00766333	Q04721	35	107	8921	9.52844	0.467841	0.0908652	0.0853914
GOTERM_CC_DIRECT	GO:0005929~cilium	5	13.8889	0.00791235	Q04721, Q7TNH6	32	241	9325	6.04577	0.35397	0.0979683	0.0926246
GOTERM_CC_DIRECT	GO:0000139~Golgi membrane	6	16.6667	0.00890621	Q9UBM8, Q04721, Q6ITT3	32	393	9325	4.44895	0.38862	0.0979683	0.0926246
GOTERM_BP_DIRECT	GO:0006915~apoptotic process	5	13.8889	0.0184352	Q04721, F6R2G2	32	300	9044	4.71042	0.998	0.130615	0.114926
GOTERM_CC_DIRECT	GO:0005576~extracellular region	7	19.4444	0.0156539	A2VCU8, Q04721, A2AVA0, O08746	32	627	9325	3.25334	0.580114	0.143494	0.135667
GOTERM_MF_DIRECT	GO:0008454~alpha-1,3-mannosylglycoprotein 4-beta-N-acetylglucosaminyltransferase activity	2	5.55556	0.0151605	Q9UBM8, Q6ITT3	35	4	8921	127.443	0.714263	0.157291	0.147815
GOTERM_BP_DIRECT	GO:0000122~negative regulation of transcription by RNA polymerase II	5	13.8889	0.0269441	Q9TTF0, Q04721	32	337	9044	4.19325	0.999891	0.186924	0.164471
GOTERM_BP_DIRECT	GO:0016045~detection of bacterium	2	5.55556	0.0304429	Q8K3Z0, F6R2G2	32	9	9044	62.8056	0.999967	0.206887	0.182036
GOTERM_BP_DIRECT	GO:0043066~negative regulation of apoptotic process	4	11.1111	0.0323761	Q04721	32	205	9044	5.51463	0.999983	0.215625	0.189724
GOTERM_BP_DIRECT	GO:0007399~nervous system development	4	11.1111	0.0365297	Q04721	32	215	9044	5.25814	0.999996	0.237487	0.20896
GOTERM_BP_DIRECT	GO:0030322~stabilization of membrane potential	2	5.55556	0.0370851	Q63ZI0, Q9NPC2	32	11	9044	51.3864	0.999997	0.237487	0.20896
GOTERM_MF_DIRECT	GO:0048495~Roundabout binding	2	5.55556	0.0300979	Q04721	35	8	8921	63.7214	0.9184	0.277569	0.260848
GOTERM_BP_DIRECT	GO:0050919~negative chemotaxis	2	5.55556	0.0534987	Q04721	32	16	9044	35.3281	1	0.336133	0.295757
GOTERM_MF_DIRECT	GO:0022841~potassium ion leak channel activity	2	5.55556	0.0484606	Q63ZI0, Q9NPC2	35	13	8921	39.2132	0.982979	0.38106	0.358104
GOTERM_MF_DIRECT	GO:0008201~heparin binding	3	8.33333	0.0505019	A2VCU8, Q04721	35	95	8921	8.04902	0.985727	0.38106	0.358104
GOTERM_CC_DIRECT	GO:0030894~replisome	2	5.55556	0.0519252	P35187, P73421	32	16	9325	36.4258	0.946747	0.407984	0.38573
GOTERM_BP_DIRECT	GO:0044806~G-quadruplex DNA unwinding	2	5.55556	0.0728377	P35187, P73421	32	22	9044	25.6932	1	0.449166	0.395212
GOTERM_BP_DIRECT	GO:0070371~ERK1 and ERK2 cascade	2	5.55556	0.0791986	Q8K3Z0, E9Q5R7	32	24	9044	23.5521	1	0.470949	0.414379
GOTERM_BP_DIRECT	GO:1901224~positive regulation of non-canonical NF-kappaB signal transduction	2	5.55556	0.0791986	Q8K3Z0, E9Q5R7	32	24	9044	23.5521	1	0.470949	0.414379
GOTERM_MF_DIRECT	GO:0015271~outward rectifier potassium channel activity	2	5.55556	0.0664856	Q63ZI0, Q9NPC2	35	18	8921	28.3206	0.996453	0.459859	0.432157
GOTERM_CC_DIRECT	GO:0016020~membrane	14	38.8889	0.0739584	A2VCU8, Q9VBW3, Q04721, Q8K3Z0, Q63ZI0, Q6ITT3, Q5RD64, Q9VCZ3, Q86PM4, Q9JJ09, A2AVA0	32	2650	9325	1.5395	0.985389	0.508464	0.48073
GOTERM_MF_DIRECT	GO:0008375~acetylglucosaminyltransferase activity	2	5.55556	0.0841791	Q9UBM8, Q6ITT3	35	23	8921	22.164	0.999261	0.537451	0.505075

[truncated: 4 more sheets: Module 8, Module 9, Module 10, Module 11]
