# Supplementary material for: Acute Heat Priming Dampens Gene Expression Response to Thermal Stress in a Widespread Acropora Coral
Source: Ecol Evol. 2026 Jan 14;16(1):e72938. doi: 10.1002/ece3.72938 (PMC12800923; doi:10.1002/ece3.72938)
Supplement: Supplementary file 6 — File S6: ece372938‐sup‐0006‐SupplementaryFile6.xlsx. [file ECE3-16-e72938-s005.xlsx]

## Sheet: resTimepoint_T1_Control_vs_NaIv
	baseMean	log2FoldChange	lfcSE	stat	pvalue	padj	CONTIG	annotation	uniprot
SymbC1.scaffold1.256	304.219	-0.189094	0.128109	-1.47605	0.139932	0.999988	SymbC1.scaffold1.256	Protein ClpV1 OS=Pseudomonas aeruginosa (strain ATCC 15692 / DSM 22644 / CIP 104116 / JCM 14847 / LMG 12228 / 1C / PRS 101 / PAO1) GN=clpV1 PE=1 SV=1	sp|Q9I742|CLPV1_PSEAE
SymbC1.scaffold1.1084	208.526	0.170239	0.147938	1.15074	0.249839	0.999988	SymbC1.scaffold1.1084	Prolyl endopeptidase OS=Elizabethkingia meningoseptica GN=f1pep1 PE=1 SV=1	sp|P27028|PPCE_ELIME
SymbC1.scaffold1.1536	197.858	0.0842613	0.434799	0.193794	0.846337	0.999988	SymbC1.scaffold1.1536	N-acetyl-alpha-D-glucosaminyl L-malate deacetylase 1 OS=Bacillus anthracis GN=bshB1 PE=1 SV=1	sp|Q81ST8|BSHB1_BACAN
SymbC1.scaffold1.1352	1051.03	0.0364139	0.316503	0.115051	0.908405	0.999988	SymbC1.scaffold1.1352	Imidazole glycerol phosphate synthase subunit HisF OS=Rhodopirellula baltica (strain DSM 10527 / NCIMB 13988 / SH1) GN=hisF PE=3 SV=1	sp|Q7UKJ9|HIS6_RHOBA
SymbC1.scaffold1.2240	49.9554	-0.352986	0.168256	-2.09791	0.0359127	0.999988	SymbC1.scaffold1.2240	15-cis-phytoene desaturase, chloroplastic/chromoplastic OS=Arabidopsis thaliana GN=PDS PE=1 SV=1	sp|Q07356|PDS_ARATH
SymbC1.scaffold1.1928	276.829	0.0348722	0.111681	0.312247	0.754852	0.999988	SymbC1.scaffold1.1928	GTP-binding protein TypA/BipA homolog OS=Bacillus subtilis (strain 168) GN=typA PE=3 SV=1	sp|O07631|TYPA_BACSU
SymbC1.scaffold1.1093	199.451	0.351489	0.238101	1.47622	0.139886	0.999988	SymbC1.scaffold1.1093	description1:Uncharacterized protein OS=Clostridioides difficile GN=CDFC105_61572 PE=4 SV=1//description2:Uncharacterized protein OS=Candidatus Fischerbacteria bacterium RBG_13_37_8 GN=A2Y62_14615 PE=4 SV=1	tr|A0A160XKI9|A0A160XKI9_CLODI;tr|A0A1F5VMT4|A0A1F5VMT4_9BACT
SymbC1.scaffold1.360	13.8296	0.206835	0.405679	0.50985	0.610157	0.999988	SymbC1.scaffold1.360	Shikimate kinase OS=Rhodopirellula baltica (strain DSM 10527 / NCIMB 13988 / SH1) GN=aroK PE=3 SV=1	sp|Q7UU71|AROK_RHOBA
SymbC1.scaffold1.1319	91.1023	0.0129524	0.16306	0.0794333	0.936688	0.999988	SymbC1.scaffold1.1319	Xylose operon regulatory protein OS=Haemophilus influenzae (strain ATCC 51907 / DSM 11121 / KW20 / Rd) GN=xylR PE=3 SV=1	sp|P45043|XYLR_HAEIN
SymbC1.scaffold1.1331	518.766	0.036337	0.110684	0.328294	0.742689	0.999988	SymbC1.scaffold1.1331	Uncharacterized protein OS=Pirellula staleyi (strain ATCC 27377 / DSM 6068 / ICPB 4128) GN=Psta_1174 PE=4 SV=1	tr|D2R926|D2R926_PIRSD
SymbC1.scaffold1.902	744.317	0.0111088	0.103066	0.107784	0.914167	0.999988	SymbC1.scaffold1.902	Putative biopolymer transport protein ExbB homolog OS=Methanothermobacter thermautotrophicus (strain ATCC 29096 / DSM 1053 / JCM 10044 / NBRC 100330 / Delta H) GN=MTH_1022 PE=3 SV=1	sp|O27101|Y1022_METTH
SymbC1.scaffold1.133	214.649	0.0345257	0.102966	0.335312	0.73739	0.999988	SymbC1.scaffold1.133	Stage V sporulation protein R OS=Bacillus subtilis (strain 168) GN=spoVR PE=4 SV=1	sp|P37875|SP5R_BACSU
SymbC1.scaffold1.1581	202.5	0.0320165	0.200688	0.159533	0.873249	0.999988	SymbC1.scaffold1.1581	Sodium-dependent multivitamin transporter OS=Oryctolagus cuniculus GN=SLC5A6 PE=2 SV=1	sp|Q9XT77|SC5A6_RABIT
SymbC1.scaffold1.864	169.334	-0.0398797	0.092441	-0.431407	0.666173	0.999988	SymbC1.scaffold1.864	N-acetylgalactosamine-6-sulfatase OS=Homo sapiens GN=GALNS PE=1 SV=1	sp|P34059|GALNS_HUMAN
SymbC1.scaffold1.1975	188.872	-0.0866197	0.25938	-0.333948	0.738419	0.999988	SymbC1.scaffold1.1975	Uncharacterized protein OS=Gimesia maris DSM 8797 GN=PM8797T_06687 PE=4 SV=1	tr|A6CFA3|A6CFA3_9PLAN
SymbC1.scaffold1.1337	271.022	-0.0845662	0.100753	-0.839341	0.401278	0.999988	SymbC1.scaffold1.1337	NADPH-dependent alkenal/one oxidoreductase, chloroplastic OS=Arabidopsis thaliana GN=AOR PE=1 SV=2	sp|Q9ZUC1|AOR_ARATH
SymbC1.scaffold1.734	2168.98	0.0409879	0.420644	0.0974408	0.922376	0.999988	SymbC1.scaffold1.734	Putative uncharacterized protein YibJ OS=Escherichia coli (strain K12) GN=yibJ PE=5 SV=3	sp|P32109|YIBJ_ECOLI
SymbC1.scaffold1.324	243.773	0.0260474	0.133959	0.194443	0.845829	0.999988	SymbC1.scaffold1.324	C-Maf-inducing protein OS=Mus musculus GN=Cmip PE=1 SV=3	sp|Q9D486|CMIP_MOUSE
SymbC1.scaffold1.1962	36.2232	-0.000114434	0.255805	-0.000447351	0.999643	0.999988	SymbC1.scaffold1.1962	Riboflavin biosynthesis protein RibD OS=Actinobacillus pleuropneumoniae GN=ribD PE=3 SV=2	sp|P50853|RIBD_ACTPL
SymbC1.scaffold1.1662	224.337	0.0646686	0.221059	0.29254	0.769874	0.999988	SymbC1.scaffold1.1662	Ubiquinone/menaquinone biosynthesis C-methyltransferase UbiE OS=Pseudoalteromonas haloplanktis (strain TAC 125) GN=ubiE PE=3 SV=1	sp|Q3IJV7|UBIE_PSEHT
SymbC1.scaffold1.764	559.654	0.00585181	0.0859813	0.0680591	0.945739	0.999988	SymbC1.scaffold1.764	Alkaline phosphatase 4 OS=Bacillus subtilis (strain 168) GN=phoA PE=1 SV=4	sp|P19406|PPB4_BACSU
SymbC1.scaffold1.740	526.537	0.0856012	0.0856931	0.998928	0.31783	0.999988	SymbC1.scaffold1.740	Defense against restriction protein B OS=Escherichia phage P1 GN=darB PE=3 SV=1	sp|Q71TF8|DARB_BPP1
SymbC1.scaffold1.2213	406.773	-0.00270081	0.127554	-0.0211739	0.983107	0.999988	SymbC1.scaffold1.2213	Putative tyrosine-protein kinase CapB OS=Staphylococcus aureus GN=capB PE=3 SV=1	sp|P39851|CAPB_STAAU
SymbC1.scaffold1.1096	200.614	0.00864076	0.0887887	0.0973182	0.922474	0.999988	SymbC1.scaffold1.1096	NA	NA
SymbC1.scaffold1.1293	323.218	0.015403	0.12674	0.121532	0.903269	0.999988	SymbC1.scaffold1.1293	Uncharacterized protein OS=Blastopirellula marina DSM 3645 GN=DSM3645_11507 PE=4 SV=1	tr|A3ZT41|A3ZT41_9PLAN
SymbC1.scaffold1.254	465.378	0.0258965	0.115188	0.224819	0.82212	0.999988	SymbC1.scaffold1.254	Glutathione import ATP-binding protein GsiA OS=Salmonella typhimurium (strain LT2 / SGSC1412 / ATCC 700720) GN=gsiA PE=3 SV=1	sp|Q8ZQM4|GSIA_SALTY
SymbC1.scaffold1.1548	109.396	0.208122	0.149657	1.39066	0.164329	0.999988	SymbC1.scaffold1.1548	Ferredoxin, 2Fe-2S OS=Clostridium pasteurianum PE=1 SV=1	sp|P07324|FER2_CLOPA
SymbC1.scaffold1.1649	732.866	-0.0217572	0.166208	-0.130903	0.895852	0.999988	SymbC1.scaffold1.1649	Glucose dehydrogenase-B [pyrroloquinoline-quinone]-like protein OS=Blastopirellula marina DSM 3645 GN=DSM3645_13465 PE=4 SV=1	tr|A4A1X1|A4A1X1_9PLAN
SymbC1.scaffold1.2203	114.387	0.0166454	0.134397	0.123852	0.901432	0.999988	SymbC1.scaffold1.2203	Flagellar biosynthetic protein FliP OS=Caulobacter crescentus (strain ATCC 19089 / CB15) GN=fliP PE=3 SV=1	sp|Q45980|FLIP_CAUCR
SymbC1.scaffold1.1800	851.103	0.0754731	0.0578962	1.30359	0.192372	0.999988	SymbC1.scaffold1.1800	Type II secretion system protein E OS=Vibrio cholerae serotype O1 (strain ATCC 39315 / El Tor Inaba N16961) GN=epsE PE=1 SV=1	sp|P37093|GSPE_VIBCH
SymbC1.scaffold1.24	406.026	0.0356123	0.104067	0.342205	0.732196	0.999988	SymbC1.scaffold1.24	description1:Uncharacterized protein OS=Planctomycetes bacterium RBG_13_63_9 GN=A2V70_09980 PE=4 SV=1//description2:Similar to periplasmic dipeptide transport protein (Dipeptide-binding protein) (DBP)-putative secreted, membrane associated or paryphoplasmic protein OS=Rhodopirellula baltica (strain DSM 10527 / NCIMB 13988 / SH1) GN=RB10709 PE=4 SV=1	tr|A0A1G2Z8M8|A0A1G2Z8M8_9BACT;tr|Q7UKD3|Q7UKD3_RHOBA
SymbC1.scaffold1.2202	52.6543	-0.10851	0.162526	-0.667645	0.50436	0.999988	SymbC1.scaffold1.2202	Flagellar biosynthetic protein FliQ OS=Bacillus subtilis (strain 168) GN=fliQ PE=3 SV=1	sp|P35535|FLIQ_BACSU
SymbC1.scaffold1.993	321.326	-0.231705	0.405663	-0.571175	0.567881	0.999988	SymbC1.scaffold1.993	Oligoendopeptidase F homolog OS=Bacillus subtilis (strain 168) GN=yjbG PE=3 SV=2	sp|O31605|PEPF_BACSU
SymbC1.scaffold1.1121	97.4412	0.0801423	0.148908	0.538201	0.590438	0.999988	SymbC1.scaffold1.1121	Probable ferric enterobactin esterase-related protein Fes OS=Gimesia maris DSM 8797 GN=PM8797T_28689 PE=4 SV=1	tr|A6BZ89|A6BZ89_9PLAN
SymbC1.scaffold1.122	243.863	0.131609	0.112906	1.16566	0.243754	0.999988	SymbC1.scaffold1.122	ComG operon protein 3 homolog OS=Bacillus halodurans (strain ATCC BAA-125 / DSM 18197 / FERM 7344 / JCM 9153 / C-125) GN=comGC PE=3 SV=1	sp|Q9K923|COMGC_BACHD
SymbC1.scaffold1.688	363.005	0.0983586	0.0948833	1.03663	0.29991	0.999988	SymbC1.scaffold1.688	Polyamine aminopropyltransferase OS=Rhodopirellula baltica (strain DSM 10527 / NCIMB 13988 / SH1) GN=speE PE=3 SV=1	sp|Q7UWD1|SPEE_RHOBA
SymbC1.scaffold1.1478	297.185	0.0773306	0.092234	0.838418	0.401796	0.999988	SymbC1.scaffold1.1478	1-deoxy-D-xylulose-5-phosphate synthase OS=Rhodopirellula baltica (strain DSM 10527 / NCIMB 13988 / SH1) GN=dxs PE=3 SV=1	sp|Q7UWB7|DXS_RHOBA
SymbC1.scaffold1.1129	46.7514	0.122371	0.191457	0.639153	0.522723	0.999988	SymbC1.scaffold1.1129	Transposase for insertion sequence element OS=Rhodopirellula baltica SH28 GN=RBSH_02957 PE=4 SV=1	tr|K5CDJ3|K5CDJ3_RHOBT
SymbC1.scaffold1.1377	752.439	0.0677782	0.0758136	0.894011	0.371316	0.999988	SymbC1.scaffold1.1377	DNA-directed RNA polymerase subunit beta' OS=Rhodopirellula baltica (strain DSM 10527 / NCIMB 13988 / SH1) GN=rpoC PE=3 SV=1	sp|Q7URW4|RPOC_RHOBA
SymbC1.scaffold1.1282	531.752	0.113267	0.0958568	1.18162	0.237355	0.999988	SymbC1.scaffold1.1282	Putative membrane-bound dehydrogenase OS=Singulisphaera acidiphila (strain ATCC BAA-1392 / DSM 18658 / VKM B-2454 / MOB10) GN=Sinac_3115 PE=4 SV=1	tr|L0DEX7|L0DEX7_SINAD
SymbC1.scaffold1.523	719.893	0.0722892	0.0952467	0.758967	0.447872	0.999988	SymbC1.scaffold1.523	Chemotaxis protein CheA OS=Bacillus subtilis (strain 168) GN=cheA PE=1 SV=2	sp|P29072|CHEA_BACSU
SymbC1.scaffold1.578	953.997	0.133253	0.13741	0.969742	0.332175	0.999988	SymbC1.scaffold1.578	Leukotoxin OS=Aggregatibacter actinomycetemcomitans GN=ltxA PE=1 SV=2	sp|P16462|LTXA_AGGAC
SymbC1.scaffold1.1470	256.071	0.0816627	0.106455	0.767108	0.443017	0.999988	SymbC1.scaffold1.1470	Actin cross-linking toxin VgrG1 OS=Vibrio cholerae serotype O1 (strain ATCC 39315 / El Tor Inaba N16961) GN=vgrG1 PE=1 SV=1	sp|Q9KS45|VGRG1_VIBCH
SymbC1.scaffold1.337	186.687	-0.0714169	0.147197	-0.48518	0.627549	0.999988	SymbC1.scaffold1.337	Arylsulfatase B OS=Rattus norvegicus GN=Arsb PE=2 SV=2	sp|P50430|ARSB_RAT
SymbC1.scaffold1.809	257.77	0.0700286	0.166214	0.421316	0.673524	0.999988	SymbC1.scaffold1.809	description1:Cupin 2 conserved barrel domain protein OS=Pirellula staleyi (strain ATCC 27377 / DSM 6068 / ICPB 4128) GN=Psta_3892 PE=4 SV=1//description2:Uncharacterized protein OS=Chloroflexi bacterium RBG_16_57_11 GN=A2W35_15455 PE=4 SV=1	tr|D2R161|D2R161_PIRSD;tr|A0A1F8QU52|A0A1F8QU52_9CHLR
SymbC1.scaffold1.1078	416.611	0.0365103	0.166025	0.219908	0.825943	0.999988	SymbC1.scaffold1.1078	Phosphoribosylamine--glycine ligase OS=Rhodopirellula baltica (strain DSM 10527 / NCIMB 13988 / SH1) GN=purD PE=3 SV=2	sp|Q7UPZ8|PUR2_RHOBA
SymbC1.scaffold1.1298	1749.42	0.0273322	0.132104	0.206898	0.836089	0.999988	SymbC1.scaffold1.1298	Nitrite reductase [NAD(P)H] large subunit OS=Klebsiella oxytoca GN=nasB PE=3 SV=1	sp|Q06458|NIRB_KLEOX
SymbC1.scaffold1.1497	67.8296	0.161883	0.182755	0.885792	0.37573	0.999988	SymbC1.scaffold1.1497	Uncharacterized protein aq_250 OS=Aquifex aeolicus (strain VF5) GN=aq_250 PE=4 SV=1	sp|O66611|Y250_AQUAE
SymbC1.scaffold1.1252	13.777	-0.589951	0.355383	-1.66005	0.0969053	0.999988	SymbC1.scaffold1.1252	HNH endonuclease domain protein OS=Gimesia maris DSM 8797 GN=PM8797T_29678 PE=4 SV=1	tr|A6C7L6|A6C7L6_9PLAN
SymbC1.scaffold1.2163	84.9157	0.286717	0.150741	1.90205	0.0571648	0.999988	SymbC1.scaffold1.2163	tRNA (cytosine(49)-C(5))-methyltransferase OS=Pyrococcus abyssi (strain GE5 / Orsay) GN=PYRAB06230 PE=1 SV=1	sp|Q9V106|TRCM_PYRAB
SymbC1.scaffold1.1526	366.713	0.0569183	0.122069	0.46628	0.641015	0.999988	SymbC1.scaffold1.1526	Serine/threonine-protein kinase PknB OS=Mycobacterium tuberculosis (strain ATCC 25618 / H37Rv) GN=pknB PE=1 SV=1	sp|P9WI81|PKNB_MYCTU
SymbC1.scaffold1.564	452.449	0.00816925	0.170125	0.0480192	0.961701	0.999988	SymbC1.scaffold1.564	Miniconductance mechanosensitive channel MscM OS=Escherichia coli (strain K12) GN=mscM PE=1 SV=3	sp|P39285|MSCM_ECOLI
SymbC1.scaffold1.2412	141.676	0.101436	0.0924149	1.09762	0.272371	0.999988	SymbC1.scaffold1.2412	Oxygen-independent coproporphyrinogen III oxidase OS=Aquifex aeolicus (strain VF5) GN=hemN PE=3 SV=1	sp|O67886|HEMN_AQUAE
SymbC1.scaffold1.607	34.959	0.196503	0.212106	0.926439	0.354218	0.999988	SymbC1.scaffold1.607	50S ribosomal protein L9 OS=Rhodopirellula baltica (strain DSM 10527 / NCIMB 13988 / SH1) GN=rplI PE=3 SV=1	sp|Q7UKV4|RL9_RHOBA
SymbC1.scaffold1.908	1729.82	0.0468321	0.409109	0.114474	0.908862	0.999988	SymbC1.scaffold1.908	Subtilisin Savinase OS=Bacillus lentus PE=1 SV=1	sp|P29600|SUBS_BACLE
SymbC1.scaffold1.1719	86.4147	0.147202	0.272213	0.540761	0.588673	0.999988	SymbC1.scaffold1.1719	Uncharacterized protein OS=Pirellula staleyi (strain ATCC 27377 / DSM 6068 / ICPB 4128) GN=Psta_0912 PE=4 SV=1	tr|D2R7A1|D2R7A1_PIRSD
SymbC1.scaffold1.1556	30.027	-0.235397	0.318743	-0.738517	0.4602	0.999988	SymbC1.scaffold1.1556	Elongation factor P OS=Rhodopirellula baltica (strain DSM 10527 / NCIMB 13988 / SH1) GN=efp PE=3 SV=1	sp|Q7UXN7|EFP_RHOBA
SymbC1.scaffold1.656	9.51637	-0.038172	0.330954	-0.115339	0.908176	0.999988	SymbC1.scaffold1.656	Uncharacterized HIT-like protein Synpcc7942_1390 OS=Synechococcus elongatus (strain PCC 7942) GN=Synpcc7942_1390 PE=4 SV=1	sp|P32084|Y1390_SYNE7
SymbC1.scaffold1.189	306.112	0.0128961	0.119773	0.107671	0.914257	0.999988	SymbC1.scaffold1.189	Tryptophan 2-halogenase OS=Chondromyces crocatus GN=cmdE PE=4 SV=1	sp|Q0VZ69|THAL_CHOCO
SymbC1.scaffold1.670	77.6534	-0.116514	0.219837	-0.529999	0.596112	0.999988	SymbC1.scaffold1.670	Cytidylate kinase OS=Rhodopirellula baltica (strain DSM 10527 / NCIMB 13988 / SH1) GN=cmk PE=3 SV=1	sp|Q7UEW6|KCY_RHOBA
SymbC1.scaffold1.1207	1540.8	0.067179	0.109358	0.614303	0.539015	0.999988	SymbC1.scaffold1.1207	N-acetylgalactosamine-6-sulfatase OS=Canis lupus familiaris GN=GALNS PE=2 SV=1	sp|Q32KH5|GALNS_CANLF
SymbC1.scaffold1.457	551.046	3.6701481590652e-05	0.0724047	0.000506893	0.999596	0.999988	SymbC1.scaffold1.457	description1:von Willebrand factor A domain-containing protein DDB_G0292028 OS=Dictyostelium discoideum GN=DDB_G0292028 PE=4 SV=1//description2:Inter-alpha-trypsin inhibitor heavy chain H3 OS=Mus musculus GN=Itih3 PE=1 SV=3	sp|Q54DU5|Y2028_DICDI;sp|Q61704|ITIH3_MOUSE
SymbC1.scaffold1.2039	367.457	-0.100986	0.124831	-0.808981	0.418526	0.999988	SymbC1.scaffold1.2039	Sialidase OS=Bacteroides fragilis (strain YCH46) GN=nanH PE=3 SV=2	sp|P31206|NANH_BACFR
SymbC1.scaffold1.1456	346.935	-0.0118913	0.114868	-0.103522	0.917549	0.999988	SymbC1.scaffold1.1456	Uncharacterized AAA domain-containing protein Rv2559c OS=Mycobacterium tuberculosis (strain ATCC 25618 / H37Rv) GN=Rv2559c PE=1 SV=1	sp|P9WQN1|Y2559_MYCTU
SymbC1.scaffold1.2295	321.556	0.0491018	0.128489	0.382149	0.702351	0.999988	SymbC1.scaffold1.2295	N-sulphoglucosamine sulphohydrolase OS=Homo sapiens GN=SGSH PE=1 SV=1	sp|P51688|SPHM_HUMAN
SymbC1.scaffold1.2252	311.553	0.0195563	0.138649	0.141049	0.887831	0.999988	SymbC1.scaffold1.2252	Cytosine deaminase OS=Candida albicans GN=FCA1 PE=3 SV=1	sp|P78594|FCA1_CANAX
SymbC1.scaffold1.914	16.6587	0.489153	0.277051	1.76557	0.0774673	0.999988	SymbC1.scaffold1.914	NA	NA
SymbC1.scaffold1.165	528.554	-0.0168365	0.0982639	-0.171339	0.863957	0.999988	SymbC1.scaffold1.165	N-acetylgalactosamine-6-sulfatase OS=Mus musculus GN=Galns PE=1 SV=2	sp|Q571E4|GALNS_MOUSE
SymbC1.scaffold1.1451	51.4803	0.0856984	0.181257	0.4728	0.636356	0.999988	SymbC1.scaffold1.1451	Alkaline phosphatase D OS=Bacillus subtilis (strain 168) GN=phoD PE=1 SV=3	sp|P42251|PPBD_BACSU
SymbC1.scaffold1.1977	77.0134	0.0796289	0.155542	0.511945	0.608689	0.999988	SymbC1.scaffold1.1977	GDP-mannose-dependent alpha-(1-6)-phosphatidylinositol monomannoside mannosyltransferase OS=Mycobacterium tuberculosis (strain ATCC 25618 / H37Rv) GN=pimB PE=1 SV=1	sp|P9WMZ3|PIMB_MYCTU
SymbC1.scaffold1.144	157.333	-0.0360222	0.144811	-0.248754	0.803551	0.999988	SymbC1.scaffold1.144	N-sulphoglucosamine sulphohydrolase OS=Homo sapiens GN=SGSH PE=1 SV=1	sp|P51688|SPHM_HUMAN
SymbC1.scaffold1.1024	172.078	0.0275543	0.103613	0.265936	0.790289	0.999988	SymbC1.scaffold1.1024	Uncharacterized protein OS=Planctomycetes bacterium GWC2_45_44 GN=A2Y13_12150 PE=3 SV=1	tr|A0A1G2XA35|A0A1G2XA35_9BACT
SymbC1.scaffold1.2134	219.232	-0.0271351	0.113105	-0.23991	0.8104	0.999988	SymbC1.scaffold1.2134	Protein HelA OS=Legionella pneumophila GN=helA PE=3 SV=1	sp|Q48815|HELA_LEGPN
SymbC1.scaffold1.1959	489.013	0.0443055	0.0896642	0.494126	0.621217	0.999988	SymbC1.scaffold1.1959	Thiol-disulfide oxidoreductase ResA OS=Bacillus thuringiensis subsp. konkukian (strain 97-27) GN=resA PE=3 SV=1	sp|Q6HL81|RESA_BACHK
SymbC1.scaffold1.2241	134.247	0.0846485	0.177672	0.476432	0.633766	0.999988	SymbC1.scaffold1.2241	All-trans-phytoene synthase OS=Synechococcus elongatus (strain PCC 7942) GN=crtB PE=1 SV=2	sp|P37269|CRTB_SYNE7
SymbC1.scaffold1.75	96.1072	-0.00500312	0.145705	-0.0343374	0.972608	0.999988	SymbC1.scaffold1.75	Uncharacterized protein YeaC OS=Bacillus subtilis (strain 168) GN=yeaC PE=3 SV=2	sp|P94474|YEAC_BACSU
SymbC1.scaffold1.580	290.807	-0.055784	0.104245	-0.535123	0.592565	0.999988	SymbC1.scaffold1.580	RNA polymerase sigma factor FliA OS=Salmonella typhimurium (strain LT2 / SGSC1412 / ATCC 700720) GN=fliA PE=1 SV=1	sp|P0A2E8|FLIA_SALTY
SymbC1.scaffold1.2349	328.097	0.134909	0.100371	1.34411	0.178914	0.999988	SymbC1.scaffold1.2349	Chaperone protein ClpB OS=Rhodopirellula baltica (strain DSM 10527 / NCIMB 13988 / SH1) GN=clpB PE=3 SV=2	sp|Q7UM33|CLPB_RHOBA
SymbC1.scaffold1.1417	179.028	-0.0897641	0.125558	-0.714921	0.474658	0.999988	SymbC1.scaffold1.1417	description1:Twin-arginine translocation pathway signal OS=Gimesia maris DSM 8797 GN=PM8797T_19537 PE=4 SV=1//description2:Peptidyl-alpha-hydroxyglycine alpha-amidating lyase OS=Paludisphaera borealis GN=BSF38_00073 PE=4 SV=1	tr|A6CE09|A6CE09_9PLAN;tr|A0A1U7CIG5|A0A1U7CIG5_9BACT
SymbC1.scaffold1.1885	179.383	0.108489	0.118061	0.918923	0.358136	0.999988	SymbC1.scaffold1.1885	Uncharacterized protein HI_1586 OS=Haemophilus influenzae (strain ATCC 51907 / DSM 11121 / KW20 / Rd) GN=HI_1586 PE=4 SV=1	sp|P44263|Y1586_HAEIN
SymbC1.scaffold1.998	69.2472	0.0489785	0.189471	0.258502	0.79602	0.999988	SymbC1.scaffold1.998	description1:Uncharacterized protein OS=Blastopirellula marina DSM 3645 GN=DSM3645_05430 PE=4 SV=1//description2:Uncharacterized protein OS=Pirellula staleyi (strain ATCC 27377 / DSM 6068 / ICPB 4128) GN=Psta_1051 PE=4 SV=1	tr|A3ZTY0|A3ZTY0_9PLAN;tr|D2R8B7|D2R8B7_PIRSD
SymbC1.scaffold1.234	173.794	0.132399	0.101914	1.29913	0.193901	0.999988	SymbC1.scaffold1.234	Uncharacterized protein OS=Blastopirellula marina DSM 3645 GN=DSM3645_01495 PE=4 SV=1	tr|A3ZN18|A3ZN18_9PLAN
SymbC1.scaffold1.1438	258.073	0.0715093	0.187722	0.380931	0.703254	0.999988	SymbC1.scaffold1.1438	UvrABC system protein A OS=Staphylococcus aureus (strain MRSA252) GN=uvrA PE=3 SV=1	sp|Q6GIN2|UVRA_STAAR
SymbC1.scaffold1.1956	19.0696	0.442966	0.328753	1.34741	0.177848	0.999988	SymbC1.scaffold1.1956	Uncharacterized ABC transporter ATP-binding protein TM_0352 OS=Thermotoga maritima (strain ATCC 43589 / MSB8 / DSM 3109 / JCM 10099) GN=TM_0352 PE=3 SV=1	sp|Q9WYI7|Y352_THEMA
SymbC1.scaffold1.1557	45.2945	0.604036	0.20182	2.99295	0.00276298	0.999988	SymbC1.scaffold1.1557	L-lysine 2,3-aminomutase OS=Salmonella typhimurium (strain LT2 / SGSC1412 / ATCC 700720) GN=epmB PE=3 SV=1	sp|Q8ZKB8|EPMB_SALTY
SymbC1.scaffold1.2302	113.551	0.115112	0.126062	0.913142	0.361168	0.999988	SymbC1.scaffold1.2302	description1:Uncharacterized protein OS=Planctomyces sp. SH-PL14 GN=VT03_31120 PE=4 SV=1//description2:Uncharacterized protein OS=Planctopirus limnophila (strain ATCC 43296 / DSM 3776 / IFAM 1008 / 290) GN=Plim_2840 PE=4 SV=1	tr|A0A142X5T0|A0A142X5T0_9PLAN;tr|D5SRG9|D5SRG9_PLAL2
SymbC1.scaffold1.502	166.328	-0.0158249	0.205588	-0.076974	0.938644	0.999988	SymbC1.scaffold1.502	description1:Uncharacterized protein OS=Gimesia maris DSM 8797 GN=PM8797T_19894 PE=4 SV=1//description2:Methyltransferase domain protein OS=Mariprofundus micogutta GN=MMIC_P1036 PE=4 SV=1	tr|A6C8T8|A6C8T8_9PLAN;tr|A0A1L8CMF1|A0A1L8CMF1_9PROT
SymbC1.scaffold1.1902	270.175	0.110975	0.230469	0.481516	0.63015	0.999988	SymbC1.scaffold1.1902	Small ribosomal subunit biogenesis GTPase RsgA OS=Rhodopirellula baltica (strain DSM 10527 / NCIMB 13988 / SH1) GN=rsgA PE=3 SV=2	sp|Q7UUZ6|RSGA_RHOBA
SymbC1.scaffold1.2277	95.7155	-0.05832	0.254105	-0.229511	0.818472	0.999988	SymbC1.scaffold1.2277	N utilization substance protein B homolog OS=Rhodopirellula baltica (strain DSM 10527 / NCIMB 13988 / SH1) GN=nusB PE=3 SV=1	sp|Q7USA9|NUSB_RHOBA
SymbC1.scaffold1.309	205.694	-0.0984062	0.130621	-0.753369	0.451228	0.999988	SymbC1.scaffold1.309	30S ribosomal protein S1 homolog OS=Bacillus subtilis (strain 168) GN=ypfD PE=1 SV=1	sp|P38494|RS1H_BACSU
SymbC1.scaffold1.2007	282.677	-0.055683	0.109109	-0.510345	0.60981	0.999988	SymbC1.scaffold1.2007	Asparagine synthetase [glutamine-hydrolyzing] 1 OS=Bacillus subtilis (strain 168) GN=asnB PE=1 SV=2	sp|P54420|ASNB_BACSU
SymbC1.scaffold1.1372	154.989	-0.00340514	0.111064	-0.0306593	0.975541	0.999988	SymbC1.scaffold1.1372	Threonylcarbamoyl-AMP synthase OS=Pyrococcus abyssi (strain GE5 / Orsay) GN=sua5 PE=1 SV=1	sp|Q9UYB2|SUA5_PYRAB
SymbC1.scaffold1.1845	384.553	0.101378	0.085511	1.18556	0.235797	0.999988	SymbC1.scaffold1.1845	Autoinducer 2 sensor kinase/phosphatase LuxQ OS=Vibrio cholerae serotype O1 (strain ATCC 39315 / El Tor Inaba N16961) GN=luxQ PE=1 SV=1	sp|Q9KLK7|LUXQ_VIBCH
SymbC1.scaffold1.649	260.95	0.187991	0.168383	1.11645	0.264231	0.999988	SymbC1.scaffold1.649	Peptidase A24A prepilin type IV OS=Pirellula staleyi (strain ATCC 27377 / DSM 6068 / ICPB 4128) GN=Psta_1082 PE=4 SV=1	tr|D2R8E8|D2R8E8_PIRSD
SymbC1.scaffold1.746	582.377	-0.0907677	0.119675	-0.758452	0.448181	0.999988	SymbC1.scaffold1.746	Uncharacterized protein sll1770 OS=Synechocystis sp. (strain PCC 6803 / Kazusa) GN=sll1770 PE=3 SV=1	sp|P73627|Y1770_SYNY3
SymbC1.scaffold1.259	74.9601	0.0815268	0.199944	0.407749	0.683458	0.999988	SymbC1.scaffold1.259	Type VI secretion system-associated protein OS=Planctomycetes bacterium RBG_16_64_10 GN=A2W31_01420 PE=4 SV=1	tr|A0A1G3A7B2|A0A1G3A7B2_9BACT
SymbC1.scaffold1.2204	290.074	0.0432995	0.0981759	0.44104	0.659184	0.999988	SymbC1.scaffold1.2204	description1:Uncharacterized protein OS=Fuerstia marisgermanicae GN=Fuma_04853 PE=4 SV=1//description2:Uncharacterized protein OS=Fuerstia marisgermanicae GN=Fuma_04852 PE=4 SV=1	tr|A0A1P8WMB0|A0A1P8WMB0_9PLAN;tr|A0A1P8WMC7|A0A1P8WMC7_9PLAN
SymbC1.scaffold1.2312	79.1853	-0.00998186	0.136009	-0.0733912	0.941495	0.999988	SymbC1.scaffold1.2312	Ribosomal-protein-alanine N-acetyltransferase OS=Sporanaerobacter sp. PP17-6a GN=PP176A_2943 PE=4 SV=1	tr|A0A1G4FP29|A0A1G4FP29_9FIRM
SymbC1.scaffold1.2100	523.439	-0.0188131	0.101698	-0.184989	0.853237	0.999988	SymbC1.scaffold1.2100	Transcriptional regulatory protein ZraR OS=Salmonella typhimurium (strain LT2 / SGSC1412 / ATCC 700720) GN=zraR PE=1 SV=2	sp|P25852|ZRAR_SALTY
SymbC1.scaffold1.948	525.423	0.0518717	0.103101	0.503115	0.614884	0.999988	SymbC1.scaffold1.948	Planctomycete cytochrome C OS=Fuerstia marisgermanicae GN=Fuma_05383 PE=4 SV=1	tr|A0A1P8WNT7|A0A1P8WNT7_9PLAN
SymbC1.scaffold1.1105	134.845	-0.0270184	0.124527	-0.216969	0.828233	0.999988	SymbC1.scaffold1.1105	Uncharacterized protein OS=Blastopirellula marina DSM 3645 GN=DSM3645_16435 PE=4 SV=1	tr|A3ZN65|A3ZN65_9PLAN
SymbC1.scaffold1.1316	2301.24	0.0213004	0.0760584	0.280053	0.779437	0.999988	SymbC1.scaffold1.1316	Peroxiredoxin OsmC OS=Shigella flexneri GN=osmC PE=3 SV=2	sp|P0C0L3|OSMC_SHIFL
SymbC1.scaffold1.237	624.707	0.035981	0.0651151	0.552575	0.580555	0.999988	SymbC1.scaffold1.237	UDP-N-acetylenolpyruvoylglucosamine reductase OS=Rhodopirellula baltica (strain DSM 10527 / NCIMB 13988 / SH1) GN=murB PE=3 SV=2	sp|Q7UVF9|MURB_RHOBA
SymbC1.scaffold1.2373	262.113	-0.00173147	0.151986	-0.0113923	0.99091	0.999988	SymbC1.scaffold1.2373	Proline--tRNA ligase OS=Rhodopirellula baltica (strain DSM 10527 / NCIMB 13988 / SH1) GN=proS PE=3 SV=1	sp|Q7UGJ7|SYP_RHOBA
SymbC1.scaffold1.2370	667.782	0.0132603	0.1002	0.132339	0.894716	0.999988	SymbC1.scaffold1.2370	Arylsulfatase A OS=Mus musculus GN=Arsa PE=1 SV=2	sp|P50428|ARSA_MOUSE
SymbC1.scaffold1.1079	97.7454	-0.0462992	0.132222	-0.350162	0.726217	0.999988	SymbC1.scaffold1.1079	Probable serine/threonine-protein kinase Sps1 OS=Caldanaerobacter subterraneus subsp. tengcongensis (strain DSM 15242 / JCM 11007 / NBRC 100824 / MB4) GN=sps1 PE=3 SV=1	sp|Q8R9T6|PKN1_CALS4
SymbC1.scaffold1.669	370.204	0.0839674	0.0849445	0.988498	0.322909	0.999988	SymbC1.scaffold1.669	Putative heme-binding domain protein OS=Fuerstia marisgermanicae GN=Fuma_00773 PE=4 SV=1	tr|A0A1P8WAS8|A0A1P8WAS8_9PLAN
SymbC1.scaffold1.201	138.065	-0.0477763	0.168319	-0.283843	0.776531	0.999988	SymbC1.scaffold1.201	Isoaspartyl peptidase/L-asparaginase 1 OS=Arabidopsis thaliana GN=At5g08100 PE=1 SV=2	sp|P50287|ASPGA_ARATH
SymbC1.scaffold1.1374	502.252	0.0687905	0.127938	0.537685	0.590795	0.999988	SymbC1.scaffold1.1374	Elongation factor Tu OS=Rhodopirellula baltica (strain DSM 10527 / NCIMB 13988 / SH1) GN=tuf PE=3 SV=1	sp|Q7UMZ0|EFTU_RHOBA
SymbC1.scaffold1.2384	567.041	-0.152142	0.19277	-0.789244	0.429969	0.999988	SymbC1.scaffold1.2384	Ribose import ATP-binding protein RbsA 2 OS=Streptomyces avermitilis (strain ATCC 31267 / DSM 46492 / JCM 5070 / NBRC 14893 / NCIMB 12804 / NRRL 8165 / MA-4680) GN=rbsA2 PE=3 SV=1	sp|Q825P1|RBSA2_STRAW
SymbC1.scaffold1.1067	52.3927	0.125243	0.204703	0.611828	0.540652	0.999988	SymbC1.scaffold1.1067	description1:Uncharacterized protein OS=Pirellula staleyi (strain ATCC 27377 / DSM 6068 / ICPB 4128) GN=Psta_2145 PE=4 SV=1//description2:Putative signal peptide and transmembrane protein OS=Rhodopirellula islandica GN=RISK_004682 PE=4 SV=1	tr|D2R1V0|D2R1V0_PIRSD;tr|A0A0J1B972|A0A0J1B972_9PLAN
SymbC1.scaffold1.197	454.735	0.111806	0.0914203	1.22299	0.221335	0.999988	SymbC1.scaffold1.197	2-dehydro-3-deoxyphosphooctonate aldolase OS=Rhodopirellula baltica (strain DSM 10527 / NCIMB 13988 / SH1) GN=kdsA PE=3 SV=2	sp|Q7UQ25|KDSA_RHOBA
SymbC1.scaffold1.467	48.9528	0.310884	0.214757	1.44761	0.147727	0.999988	SymbC1.scaffold1.467	Redox-sensing transcriptional repressor Rex OS=Syntrophobacter fumaroxidans (strain DSM 10017 / MPOB) GN=rex PE=3 SV=1	sp|A0LIN8|REX_SYNFM
SymbC1.scaffold1.1302	581.36	-0.134353	0.175414	-0.765921	0.443724	0.999988	SymbC1.scaffold1.1302	Alkaline phosphatase synthesis transcriptional regulatory protein SphR OS=Synechococcus elongatus (strain PCC 7942) GN=sphR PE=1 SV=1	sp|P39663|SPHR_SYNE7
SymbC1.scaffold1.620	149.965	0.15187	0.213096	0.712682	0.476043	0.999988	SymbC1.scaffold1.620	Outer membrane protein assembly factor BamB OS=Vibrio fischeri (strain ATCC 700601 / ES114) GN=bamB PE=3 SV=1	sp|Q5E769|BAMB_VIBF1
SymbC1.scaffold1.1981	9.5728	-0.14711	0.333766	-0.440758	0.659388	0.999988	SymbC1.scaffold1.1981	Delta-aminolevulinic acid dehydratase OS=Bacillus halodurans (strain ATCC BAA-125 / DSM 18197 / FERM 7344 / JCM 9153 / C-125) GN=hemB PE=3 SV=1	sp|Q9K8G2|HEM2_BACHD
SymbC1.scaffold1.334	249.668	-0.0798907	0.0917839	-0.870422	0.38407	0.999988	SymbC1.scaffold1.334	Autoinducer 2 sensor kinase/phosphatase LuxQ OS=Vibrio vulnificus (strain CMCP6) GN=luxQ PE=3 SV=1	sp|Q8D5Z6|LUXQ_VIBVU
SymbC1.scaffold1.2049	265.716	0.0902043	0.106583	0.846329	0.397369	0.999988	SymbC1.scaffold1.2049	Glucose--fructose oxidoreductase OS=Zymomonas mobilis subsp. mobilis (strain ATCC 31821 / ZM4 / CP4) GN=gfo PE=1 SV=2	sp|Q07982|GFO_ZYMMO
SymbC1.scaffold1.442	269.207	-0.0713352	0.194267	-0.367201	0.713469	0.999988	SymbC1.scaffold1.442	description1:Uncharacterized protein OS=Planctomycetaceae bacterium SCGC AG-212-F19 GN=AYO44_09910 PE=4 SV=1//description2:Uncharacterized protein OS=Acidobacteria bacterium Mor1 GN=ABI59_00560 PE=4 SV=1	tr|A0A177QJG7|A0A177QJG7_9PLAN;tr|A0A192WNP9|A0A192WNP9_9BACT
SymbC1.scaffold1.1031	168.729	0.0414986	0.162209	0.255834	0.798079	0.999988	SymbC1.scaffold1.1031	description1:Uncharacterized protein OS=Pirellula staleyi (strain ATCC 27377 / DSM 6068 / ICPB 4128) GN=Psta_2354 PE=4 SV=1//description2:Bacterial Ig-like domain (Group 2) OS=Gemmata sp. SH-PL17 GN=VT84_34400 PE=4 SV=1	tr|D2R3S0|D2R3S0_PIRSD;tr|A0A142XRE8|A0A142XRE8_9BACT
SymbC1.scaffold1.1843	146.509	-0.134438	0.141099	-0.95279	0.340697	0.999988	SymbC1.scaffold1.1843	Phosphoenolpyruvate carboxylase OS=Roseiflexus castenholzii (strain DSM 13941 / HLO8) GN=ppc PE=3 SV=1	sp|A7NLR3|CAPP_ROSCS
SymbC1.scaffold1.1295	599.834	-0.00601579	0.133904	-0.044926	0.964166	0.999988	SymbC1.scaffold1.1295	Serine/threonine-protein kinase PknB OS=Mycobacterium leprae (strain TN) GN=pknB PE=3 SV=3	sp|P54744|PKNB_MYCLE
SymbC1.scaffold1.931	102.954	-0.160844	0.134009	-1.20025	0.230042	0.999988	SymbC1.scaffold1.931	GDP-mannose 4,6-dehydratase OS=Pseudomonas aeruginosa (strain ATCC 15692 / DSM 22644 / CIP 104116 / JCM 14847 / LMG 12228 / 1C / PRS 101 / PAO1) GN=gmd PE=1 SV=2	sp|Q51366|GM4D_PSEAE
SymbC1.scaffold1.1596	153.681	0.027458	0.131775	0.208369	0.83494	0.999988	SymbC1.scaffold1.1596	Aldose 1-epimerase OS=Bos taurus GN=GALM PE=2 SV=1	sp|Q5EA79|GALM_BOVIN
SymbC1.scaffold1.774	147.696	0.176279	0.113529	1.55272	0.120489	0.999988	SymbC1.scaffold1.774	3',5'-cyclic adenosine monophosphate phosphodiesterase CpdA OS=Mycobacterium tuberculosis (strain ATCC 25618 / H37Rv) GN=cpdA PE=1 SV=1	sp|P9WP65|CPDA_MYCTU
SymbC1.scaffold1.2286	463.733	0.109522	0.12634	0.86688	0.386008	0.999988	SymbC1.scaffold1.2286	Putative membrane protein MJ1562 OS=Methanocaldococcus jannaschii (strain ATCC 43067 / DSM 2661 / JAL-1 / JCM 10045 / NBRC 100440) GN=MJ1562 PE=3 SV=1	sp|Q58957|Y1562_METJA
SymbC1.scaffold1.1068	155.722	-0.163079	0.250285	-0.651571	0.514678	0.999988	SymbC1.scaffold1.1068	Transmembrane and TPR repeat-containing protein CG5038 OS=Drosophila melanogaster GN=CG5038 PE=2 SV=1	sp|Q9VF81|TMTC4_DROME
SymbC1.scaffold1.1619	100.726	-0.00900969	0.155284	-0.0580208	0.953732	0.999988	SymbC1.scaffold1.1619	Ribosomal RNA small subunit methyltransferase E OS=Shigella flexneri GN=rsmE PE=3 SV=1	sp|P0AGL9|RSME_SHIFL
SymbC1.scaffold1.2121	67.7042	0.0201824	0.150311	0.134271	0.893188	0.999988	SymbC1.scaffold1.2121	Bifunctional protein MdtA OS=Methylobacterium extorquens (strain ATCC 14718 / DSM 1338 / JCM 2805 / NCIMB 9133 / AM1) GN=mtdA PE=1 SV=3	sp|P55818|MTDA_METEA
SymbC1.scaffold1.1997	53.7588	0.178157	0.176413	1.00989	0.31255	0.999988	SymbC1.scaffold1.1997	Methylamine utilization protein MauG OS=Methylobacterium extorquens (strain ATCC 14718 / DSM 1338 / JCM 2805 / NCIMB 9133 / AM1) GN=mauG PE=3 SV=1	sp|Q49128|MAUG_METEA
SymbC1.scaffold1.1348	1326.03	0.10747	0.104314	1.03025	0.302891	0.999988	SymbC1.scaffold1.1348	Uncharacterized protein YehL OS=Escherichia coli (strain K12) GN=yehL PE=4 SV=2	sp|P33348|YEHL_ECOLI
SymbC1.scaffold1.155	122.567	0.0939229	0.135182	0.694787	0.487189	0.999988	SymbC1.scaffold1.155	Uncharacterized protein OS=Blastopirellula marina DSM 3645 GN=DSM3645_01620 PE=4 SV=1	tr|A3ZN43|A3ZN43_9PLAN
SymbC1.scaffold1.845	252.927	0.0049347	0.152113	0.0324411	0.97412	0.999988	SymbC1.scaffold1.845	Carbamoyltransferase hypF2 OS=Cupriavidus necator (strain ATCC 17699 / H16 / DSM 428 / Stanier 337) GN=hypF2 PE=3 SV=2	sp|O07451|HYPF2_CUPNH
SymbC1.scaffold1.2110	517.586	-0.0153652	0.130763	-0.117504	0.906461	0.999988	SymbC1.scaffold1.2110	Oligopeptide transport system permease protein AppB OS=Bacillus subtilis (strain 168) GN=appB PE=3 SV=2	sp|P42062|APPB_BACSU
SymbC1.scaffold1.1378	248.471	0.051292	0.126209	0.406405	0.684445	0.999988	SymbC1.scaffold1.1378	Uncharacterized protein OS=Blastopirellula marina DSM 3645 GN=DSM3645_10847 PE=4 SV=1	tr|A3ZSR5|A3ZSR5_9PLAN
SymbC1.scaffold1.535	107.152	0.0669222	0.163684	0.408851	0.682649	0.999988	SymbC1.scaffold1.535	GTPase Der OS=Rhodopirellula baltica (strain DSM 10527 / NCIMB 13988 / SH1) GN=der PE=3 SV=2	sp|Q7URJ8|DER_RHOBA
SymbC1.scaffold1.1035	34.3221	-0.161083	0.229185	-0.70285	0.482149	0.999988	SymbC1.scaffold1.1035	description1:Uncharacterized protein OS=Pirellula staleyi (strain ATCC 27377 / DSM 6068 / ICPB 4128) GN=Psta_3984 PE=4 SV=1//description2:Uncharacterized protein OS=Pirellula sp. SH-Sr6A GN=VN12_17170 PE=4 SV=1	tr|D2R227|D2R227_PIRSD;tr|A0A142Y3S5|A0A142Y3S5_9PLAN
SymbC1.scaffold1.2036	188.643	0.221849	0.272951	0.81278	0.416344	0.999988	SymbC1.scaffold1.2036	Uncharacterized protein OS=Vibrio ishigakensis GN=JCM19241_3872 PE=4 SV=1	tr|A0A0B8Q9K0|A0A0B8Q9K0_9VIBR
SymbC1.scaffold1.762	663.021	-0.0528211	0.0672648	-0.785272	0.432294	0.999988	SymbC1.scaffold1.762	ATP-dependent 6-phosphofructokinase OS=Deinococcus radiodurans (strain ATCC 13939 / DSM 20539 / JCM 16871 / LMG 4051 / NBRC 15346 / NCIMB 9279 / R1 / VKM B-1422) GN=pfkA PE=3 SV=2	sp|Q9RWN1|PFKA_DEIRA
SymbC1.scaffold1.30	470.968	-0.0106279	0.119432	-0.088987	0.929092	0.999988	SymbC1.scaffold1.30	Uncharacterized protein y4bJ OS=Sinorhizobium fredii (strain NBRC 101917 / NGR234) GN=NGR_a00200 PE=3 SV=1	sp|P55377|Y4BJ_SINFN
SymbC1.scaffold1.2221	71.7611	0.196024	0.194797	1.0063	0.314272	0.999988	SymbC1.scaffold1.2221	D-3-phosphoglycerate dehydrogenase OS=Archaeoglobus fulgidus (strain ATCC 49558 / VC-16 / DSM 4304 / JCM 9628 / NBRC 100126) GN=serA PE=3 SV=1	sp|O29445|SERA_ARCFU
SymbC1.scaffold1.1092	317.972	-0.00881651	0.117995	-0.0747196	0.940438	0.999988	SymbC1.scaffold1.1092	NA	NA
SymbC1.scaffold1.905	300.021	0.0790124	0.119737	0.659883	0.509329	0.999988	SymbC1.scaffold1.905	Na(+)/H(+) antiporter subunit A OS=Bacillus subtilis (strain 168) GN=mrpA PE=1 SV=2	sp|Q9K2S2|MRPA_BACSU
SymbC1.scaffold1.2072	275.062	0.0190218	0.104748	0.181596	0.8559	0.999988	SymbC1.scaffold1.2072	Macrolide export ATP-binding/permease protein MacB OS=Pseudomonas savastanoi pv. phaseolicola (strain 1448A / Race 6) GN=macB PE=3 SV=1	sp|Q48KB2|MACB_PSE14
SymbC1.scaffold1.1343	21.8443	-0.232361	0.295359	-0.786705	0.431455	0.999988	SymbC1.scaffold1.1343	Orotate phosphoribosyltransferase OS=Rhodopirellula baltica (strain DSM 10527 / NCIMB 13988 / SH1) GN=pyrE PE=3 SV=2	sp|Q7UYX5|PYRE_RHOBA
SymbC1.scaffold1.2206	434.331	0.0407276	0.118023	0.345081	0.730034	0.999988	SymbC1.scaffold1.2206	Coenzyme A biosynthesis bifunctional protein CoaBC OS=Vibrio cholerae serotype O1 (strain ATCC 39315 / El Tor Inaba N16961) GN=coaBC PE=3 SV=1	sp|Q9KVD1|COABC_VIBCH
SymbC1.scaffold1.1660	715.567	0.0374335	0.139667	0.268019	0.788685	0.999988	SymbC1.scaffold1.1660	tRNA-dihydrouridine synthase B OS=Pasteurella multocida (strain Pm70) GN=dusB PE=3 SV=2	sp|Q9CLW3|DUSB_PASMU
SymbC1.scaffold1.395	177.104	0.119341	0.119793	0.99623	0.319138	0.999988	SymbC1.scaffold1.395	PAPS-dependent sulfotransferase Stf3 OS=Mycobacterium tuberculosis (strain ATCC 25618 / H37Rv) GN=stf3 PE=3 SV=1	sp|P9WLG1|STF3_MYCTU
SymbC1.scaffold1.263	324.417	-0.0948568	0.130831	-0.725032	0.468432	0.999988	SymbC1.scaffold1.263	Prolyl tripeptidyl peptidase OS=Porphyromonas gingivalis (strain ATCC 33277 / DSM 20709 / CIP 103683 / JCM 12257 / NCTC 11834 / 2561) GN=ptpA PE=3 SV=1	sp|B2RJX3|PTP_PORG3
SymbC1.scaffold1.1484	1242.39	0.0803442	0.0644474	1.24666	0.212521	0.999988	SymbC1.scaffold1.1484	Probable transcriptional regulatory protein MADE_1004275 OS=Alteromonas mediterranea (strain DSM 17117 / CIP 110805 / LMG 28347 / Deep ecotype) GN=MADE_1004275 PE=3 SV=1	sp|B4RWE1|Y3175_ALTMD
SymbC1.scaffold1.722	137.574	-0.120382	0.13204	-0.911704	0.361924	0.999988	SymbC1.scaffold1.722	RNA polymerase sigma-70 ECF-like, Rhodopirellula baltica OS=Rhodopirellula sallentina SM41 GN=RSSM_02891 PE=3 SV=1	tr|M5U2L0|M5U2L0_9PLAN
SymbC1.scaffold1.440	239.633	-0.0427902	0.118418	-0.36135	0.717838	0.999988	SymbC1.scaffold1.440	Transposase for insertion sequence element OS=Rhodopirellula baltica SH28 GN=RBSH_02957 PE=4 SV=1	tr|K5CDJ3|K5CDJ3_RHOBT
SymbC1.scaffold1.805	17.0564	-0.0646739	0.333898	-0.193693	0.846416	0.999988	SymbC1.scaffold1.805	Uncharacterized protein OS=Paraburkholderia piptadeniae GN=BN2476_500017 PE=4 SV=1	tr|A0A1N7SF79|A0A1N7SF79_9BURK
SymbC1.scaffold1.128	31.2338	-0.177827	0.241185	-0.737305	0.460937	0.999988	SymbC1.scaffold1.128	30S ribosomal protein S9 OS=Rhodopirellula baltica (strain DSM 10527 / NCIMB 13988 / SH1) GN=rpsI PE=3 SV=1	sp|Q7UEY4|RS9_RHOBA
SymbC1.scaffold1.1013	266.025	0.0772077	0.118698	0.650456	0.515398	0.999988	SymbC1.scaffold1.1013	Phosphoglycerate kinase OS=Bifidobacterium adolescentis (strain ATCC 15703 / DSM 20083 / NCTC 11814 / E194a) GN=pgk PE=3 SV=1	sp|A1A1N3|PGK_BIFAA
SymbC1.scaffold1.399	110.202	0.746511	0.225997	3.30319	0.000955909	0.999988	SymbC1.scaffold1.399	description1:Uncharacterized protein OS=Planctomycetes bacterium RBG_13_50_24 GN=A2168_09440 PE=4 SV=1//description2:Uncharacterized protein OS=Phycisphaerae bacterium SM1_79 GN=AMJ75_10070 PE=4 SV=1	tr|A0A1G2Z2Q5|A0A1G2Z2Q5_9BACT;tr|A0A0S8KI87|A0A0S8KI87_9BACT
SymbC1.scaffold1.731	49.9489	0.0316328	0.167988	0.188304	0.850638	0.999988	SymbC1.scaffold1.731	Uncharacterized protein OS=Leptolyngbya sp. PCC 7375 GN=Lepto7375DRAFT_0059 PE=4 SV=1	tr|K9EH98|K9EH98_9CYAN
SymbC1.scaffold1.344	96.7146	-0.121997	0.200209	-0.609351	0.542292	0.999988	SymbC1.scaffold1.344	Short chain isoprenyl diphosphate synthase OS=Methanocaldococcus jannaschii (strain ATCC 43067 / DSM 2661 / JAL-1 / JCM 10045 / NBRC 100440) GN=idsA PE=3 SV=1	sp|Q58270|IDSA_METJA
SymbC1.scaffold1.1232	172.712	-0.0896173	0.105156	-0.85223	0.394086	0.999988	SymbC1.scaffold1.1232	Uncharacterized protein OS=Blastopirellula marina DSM 3645 GN=DSM3645_29012 PE=4 SV=1	tr|A3ZPM4|A3ZPM4_9PLAN
SymbC1.scaffold1.1754	363.393	0.0195135	0.134229	0.145375	0.884415	0.999988	SymbC1.scaffold1.1754	N-acetylgalactosamine-6-sulfatase OS=Rattus norvegicus GN=Galns PE=1 SV=1	sp|Q32KJ6|GALNS_RAT
SymbC1.scaffold1.817	144.493	-0.0759345	0.167991	-0.452015	0.651258	0.999988	SymbC1.scaffold1.817	Ribose import ATP-binding protein RbsA 1 OS=Rubrobacter xylanophilus (strain DSM 9941 / NBRC 16129) GN=rbsA1 PE=3 SV=1	sp|Q1AXG5|RBSA1_RUBXD
SymbC1.scaffold1.1863	72.8898	0.0171275	0.181846	0.0941869	0.924961	0.999988	SymbC1.scaffold1.1863	Nuclear envelope morphology protein 1 OS=Saccharomyces cerevisiae (strain ATCC 204508 / S288c) GN=NEM1 PE=1 SV=1	sp|P38757|NEM1_YEAST
SymbC1.scaffold1.1215	77.1786	-0.245832	0.179452	-1.3699	0.170718	0.999988	SymbC1.scaffold1.1215	Gluconolactonase OS=Zymomonas mobilis subsp. mobilis (strain ATCC 31821 / ZM4 / CP4) GN=gnl PE=1 SV=2	sp|Q01578|GNL_ZYMMO
SymbC1.scaffold1.1226	458.206	0.0278142	0.148045	0.187877	0.850973	0.999988	SymbC1.scaffold1.1226	Iduronate 2-sulfatase OS=Homo sapiens GN=IDS PE=1 SV=1	sp|P22304|IDS_HUMAN
SymbC1.scaffold1.2217	216.853	0.0164029	0.109546	0.149736	0.880973	0.999988	SymbC1.scaffold1.2217	Glycosyl hydrolase OS=Planctomycetes bacterium RBG_13_63_9 GN=A2V70_20345 PE=4 SV=1	tr|A0A1G2Z6A2|A0A1G2Z6A2_9BACT
SymbC1.scaffold1.1380	129.104	0.10079	0.127536	0.790289	0.429359	0.999988	SymbC1.scaffold1.1380	Uncharacterized protein OS=Gemmata sp. SH-PL17 GN=VT84_11095 PE=4 SV=1	tr|A0A142XDC4|A0A142XDC4_9BACT
SymbC1.scaffold1.516	3313.29	0.0365521	0.159144	0.22968	0.818341	0.999988	SymbC1.scaffold1.516	Lipid A biosynthesis lauroyltransferase OS=Escherichia coli (strain K12) GN=lpxL PE=1 SV=1	sp|P0ACV0|LPXL_ECOLI
SymbC1.scaffold1.161	217.784	0.178829	0.10492	1.70443	0.0883011	0.999988	SymbC1.scaffold1.161	Uncharacterized protein YyaL OS=Bacillus subtilis (strain 168) GN=yyaL PE=4 SV=1	sp|P37512|YYAL_BACSU
SymbC1.scaffold1.47	222.55	0.0693169	0.150704	0.459956	0.645548	0.999988	SymbC1.scaffold1.47	Phosphonoacetaldehyde hydrolase OS=Syntrophobacter fumaroxidans (strain DSM 10017 / MPOB) GN=phnX PE=3 SV=1	sp|A0LMC1|PHNX_SYNFM
SymbC1.scaffold1.1527	328.113	0.0816072	0.101094	0.807244	0.419526	0.999988	SymbC1.scaffold1.1527	Extracellular sulfatase Sulf-1 OS=Mus musculus GN=Sulf1 PE=2 SV=1	sp|Q8K007|SULF1_MOUSE
SymbC1.scaffold1.1133	151.144	-0.15766	0.109849	-1.43525	0.151216	0.999988	SymbC1.scaffold1.1133	V-type ATP synthase subunit I OS=Borrelia burgdorferi (strain ATCC 35210 / B31 / CIP 102532 / DSM 4680) GN=atpI PE=3 SV=1	sp|O51118|VATI_BORBU
SymbC1.scaffold1.2120	281.544	-0.0350199	0.128952	-0.271574	0.78595	0.999988	SymbC1.scaffold1.2120	Putative ankyrin repeat protein RF_0381 OS=Rickettsia felis (strain ATCC VR-1525 / URRWXCal2) GN=RF_0381 PE=4 SV=1	sp|Q4UMH6|Y381_RICFE
SymbC1.scaffold1.2177	207.793	0.264237	0.229611	1.1508	0.249815	0.999988	SymbC1.scaffold1.2177	Divalent-cation tolerance protein CutA OS=Thermus thermophilus (strain HB8 / ATCC 27634 / DSM 579) GN=cutA PE=1 SV=1	sp|Q7SIA8|CUTA_THET8
SymbC1.scaffold1.1162	272.63	-0.00200563	0.0905121	-0.0221586	0.982321	0.999988	SymbC1.scaffold1.1162	Uncharacterized protein OS=Blastopirellula marina DSM 3645 GN=DSM3645_07316 PE=4 SV=1	tr|A3ZYK0|A3ZYK0_9PLAN
SymbC1.scaffold1.2310	323.5	0.0625997	0.100794	0.621068	0.534555	0.999988	SymbC1.scaffold1.2310	Uncharacterized symporter H16_A2524 OS=Cupriavidus necator (strain ATCC 17699 / H16 / DSM 428 / Stanier 337) GN=H16_A2524 PE=3 SV=2	sp|P31640|Y2524_CUPNH
SymbC1.scaffold1.596	663.211	0.236305	0.136366	1.73287	0.0831189	0.999988	SymbC1.scaffold1.596	ATP-dependent RNA helicase HrpA OS=Escherichia coli (strain K12) GN=hrpA PE=3 SV=3	sp|P43329|HRPA_ECOLI
SymbC1.scaffold1.303	17.6715	0.207505	0.268629	0.772461	0.439842	0.999988	SymbC1.scaffold1.303	NADPH-dependent 7-cyano-7-deazaguanine reductase OS=Rhodopirellula baltica (strain DSM 10527 / NCIMB 13988 / SH1) GN=queF PE=3 SV=1	sp|Q7UVG9|QUEF_RHOBA
SymbC1.scaffold1.1153	557.791	0.0282369	0.0843334	0.334824	0.737758	0.999988	SymbC1.scaffold1.1153	Arylsulfatase F OS=Homo sapiens GN=ARSF PE=1 SV=4	sp|P54793|ARSF_HUMAN
SymbC1.scaffold1.2147	245.327	0.0586436	0.122993	0.476802	0.633503	0.999988	SymbC1.scaffold1.2147	Thiol:disulfide interchange protein DsbD OS=Haemophilus influenzae (strain PittGG) GN=dsbD PE=3 SV=1	sp|A5UI29|DSBD_HAEIG
SymbC1.scaffold1.1528	48.4317	0.00801114	0.20822	0.0384744	0.969309	0.999988	SymbC1.scaffold1.1528	Arsenite methyltransferase OS=Rhodopseudomonas palustris (strain ATCC BAA-98 / CGA009) GN=arsM PE=1 SV=1	sp|Q6N3Y0|ARSM_RHOPA
SymbC1.scaffold1.1549	158.219	-0.0222342	0.162821	-0.136557	0.891381	0.999988	SymbC1.scaffold1.1549	LL-diaminopimelate aminotransferase OS=Methanococcus maripaludis (strain S2 / LL) GN=dapL PE=1 SV=1	sp|Q6LX26|DAPAT_METMP
SymbC1.scaffold1.1788	74.2423	0.0581684	0.172947	0.336336	0.736617	0.999988	SymbC1.scaffold1.1788	Uncharacterized sulfatase YidJ OS=Escherichia coli (strain K12) GN=yidJ PE=3 SV=1	sp|P31447|YIDJ_ECOLI
SymbC1.scaffold1.1668	167.916	-0.0352306	0.121858	-0.289112	0.772496	0.999988	SymbC1.scaffold1.1668	FecR protein domain protein OS=Rhodopirellula sallentina SM41 GN=RSSM_01022 PE=4 SV=1	tr|M5U7T4|M5U7T4_9PLAN
SymbC1.scaffold1.2284	561.883	0.0305527	0.0911303	0.335264	0.737426	0.999988	SymbC1.scaffold1.2284	FeS cluster assembly protein SufB OS=Bacillus subtilis (strain 168) GN=sufB PE=3 SV=1	sp|O32162|SUFB_BACSU
SymbC1.scaffold1.463	536.861	0.0803211	0.143781	0.558635	0.576411	0.999988	SymbC1.scaffold1.463	Calcium-activated potassium channel subunit alpha-1 OS=Gallus gallus GN=KCNMA1 PE=1 SV=2	sp|Q8AYS8|KCMA1_CHICK
SymbC1.scaffold1.1737	332.188	0.131277	0.450745	0.291243	0.770865	0.999988	SymbC1.scaffold1.1737	Internalin-A OS=Listeria monocytogenes serotype 1/2a (strain 10403S) GN=inlA PE=3 SV=1	sp|G2K3G6|INLA_LISM4
SymbC1.scaffold1.1307	41.4062	0.00482947	0.191142	0.0252663	0.979843	0.999988	SymbC1.scaffold1.1307	Nitrogen regulatory protein P-II OS=Azospirillum brasilense GN=glnB PE=3 SV=1	sp|P21193|GLNB_AZOBR
SymbC1.scaffold1.257	473.847	0.223265	0.121092	1.84376	0.0652174	0.999988	SymbC1.scaffold1.257	Uncharacterized protein OS=Gemmata sp. SH-PL17 GN=VT84_02580 PE=4 SV=1	tr|A0A142X8A2|A0A142X8A2_9BACT
SymbC1.scaffold1.999	185.866	-0.0205501	0.161722	-0.12707	0.898885	0.999988	SymbC1.scaffold1.999	Foldase protein PrsA OS=Bacillus subtilis (strain 168) GN=prsA PE=1 SV=1	sp|P24327|PRSA_BACSU
SymbC1.scaffold1.1591	77.1046	-0.30545	0.166487	-1.83468	0.0665525	0.999988	SymbC1.scaffold1.1591	Uncharacterized protein OS=Pirellula staleyi (strain ATCC 27377 / DSM 6068 / ICPB 4128) GN=Psta_3632 PE=4 SV=1	tr|D2QZA1|D2QZA1_PIRSD
SymbC1.scaffold1.637	79.4494	-0.154844	0.186859	-0.828666	0.407293	0.999988	SymbC1.scaffold1.637	D-xylose 1-dehydrogenase (NADP(+)) 2 OS=Haloferax volcanii (strain ATCC 29605 / DSM 3757 / JCM 8879 / NBRC 14742 / NCIMB 2012 / VKM B-1768 / DS2) GN=HVO_B0029 PE=1 SV=1	sp|D4GP30|XDH2_HALVD
SymbC1.scaffold1.329	1982.58	-0.142245	0.119891	-1.18645	0.235443	0.999988	SymbC1.scaffold1.329	NAD-dependent protein deacetylase 1 OS=Bradyrhizobium diazoefficiens (strain JCM 10833 / IAM 13628 / NBRC 14792 / USDA 110) GN=cobB1 PE=3 SV=1	sp|Q89LY4|NPD1_BRADU
SymbC1.scaffold1.2344	203.762	0.0178176	0.113824	0.156537	0.87561	0.999988	SymbC1.scaffold1.2344	Acetolactate synthase 3, chloroplastic OS=Brassica napus PE=3 SV=1	sp|P27819|ILVB3_BRANA
SymbC1.scaffold1.261	938.61	-0.0288384	0.0836383	-0.344799	0.730245	0.999988	SymbC1.scaffold1.261	Kinesin light chain OS=Drosophila melanogaster GN=Klc PE=1 SV=1	sp|P46824|KLC_DROME
SymbC1.scaffold1.956	468.899	0.0726807	0.141579	0.513359	0.6077	0.999988	SymbC1.scaffold1.956	description1:Uncharacterized protein OS=Fuerstia marisgermanicae GN=Fuma_03538 PE=4 SV=1//description2:Uncharacterized protein OS=Blastopirellula marina DSM 3645 GN=DSM3645_29142 PE=4 SV=1	tr|A0A1P8WIM6|A0A1P8WIM6_9PLAN;tr|A3ZPQ0|A3ZPQ0_9PLAN
SymbC1.scaffold1.1434	41.4649	0.093237	0.250188	0.372667	0.709396	0.999988	SymbC1.scaffold1.1434	L-threonine 3-dehydrogenase OS=Solibacter usitatus (strain Ellin6076) GN=tdh PE=3 SV=1	sp|Q02BT1|TDH_SOLUE
SymbC1.scaffold1.1904	72.3517	-0.180499	0.12832	-1.40663	0.159539	0.999988	SymbC1.scaffold1.1904	UvrABC system protein B OS=Rhodopirellula baltica (strain DSM 10527 / NCIMB 13988 / SH1) GN=uvrB PE=3 SV=1	sp|Q7UFR2|UVRB_RHOBA
SymbC1.scaffold1.343	587.939	0.0258305	0.0925664	0.279049	0.780207	0.999988	SymbC1.scaffold1.343	RNA polymerase sigma factor SigA OS=Chlamydia muridarum (strain MoPn / Nigg) GN=sigA PE=3 SV=1	sp|P56835|SIGA_CHLMU
SymbC1.scaffold1.922	261.803	0.124373	0.125287	0.992707	0.320853	0.999988	SymbC1.scaffold1.922	Translation initiation factor IF-1 OS=Rhodopirellula baltica (strain DSM 10527 / NCIMB 13988 / SH1) GN=infA PE=3 SV=1	sp|Q7UEY5|IF1_RHOBA
SymbC1.scaffold1.498	394.18	-0.008651	0.0859568	-0.100644	0.919833	0.999988	SymbC1.scaffold1.498	Putative conjugal transfer protein Rv3659c OS=Mycobacterium tuberculosis (strain ATCC 25618 / H37Rv) GN=Rv3659c PE=2 SV=1	sp|P9WMT3|Y3659_MYCTU
SymbC1.scaffold1.2361	640.616	-0.0185772	0.17566	-0.105756	0.915776	0.999988	SymbC1.scaffold1.2361	description1:Uncharacterized protein (Fragment) OS=Planctomycetes bacterium RBG_13_63_9 GN=A2V70_12785 PE=4 SV=1//description2:Uncharacterized protein (Fragment) OS=marine sediment metagenome GN=LCGC14_1384290 PE=4 SV=1	tr|A0A1G2ZE68|A0A1G2ZE68_9BACT;tr|A0A0F9KML8|A0A0F9KML8_9ZZZZ
SymbC1.scaffold1.1416	85.5664	0.115621	0.182595	0.633211	0.526596	0.999988	SymbC1.scaffold1.1416	4-hydroxyproline 2-epimerase OS=Acinetobacter baumannii (strain AYE) GN=ABAYE2385 PE=1 SV=1	sp|B0VB44|4HYPE_ACIBY
SymbC1.scaffold1.1324	2304.42	0.0632384	0.0956558	0.661104	0.508546	0.999988	SymbC1.scaffold1.1324	Uncharacterized protein OS=Fuerstia marisgermanicae GN=Fuma_05711 PE=4 SV=1	tr|A0A1P8WPS2|A0A1P8WPS2_9PLAN
SymbC1.scaffold1.1781	480.47	0.175084	0.108937	1.60721	0.108009	0.999988	SymbC1.scaffold1.1781	ATP-dependent dethiobiotin synthetase BioD OS=Rhodopirellula baltica (strain DSM 10527 / NCIMB 13988 / SH1) GN=bioD PE=3 SV=2	sp|Q7URG0|BIOD_RHOBA
SymbC1.scaffold1.1173	262.26	-0.0134554	0.0930705	-0.144572	0.885048	0.999988	SymbC1.scaffold1.1173	description1:Secreted protein containing DUF1552 OS=Rhodopirellula europaea SH398 GN=RESH_00969 PE=4 SV=1//description2:Secreted protein containing DUF1592 OS=Rhodopirellula europaea SH398 GN=RESH_00970 PE=4 SV=1	tr|M5SQG1|M5SQG1_9PLAN;tr|M5SAJ3|M5SAJ3_9PLAN
SymbC1.scaffold1.1558	317.841	0.142061	0.176326	0.805673	0.420432	0.999988	SymbC1.scaffold1.1558	Uncharacterized helicase C17H9.02 OS=Schizosaccharomyces pombe (strain 972 / ATCC 24843) GN=SPAC17H9.02 PE=1 SV=1	sp|O13799|YE02_SCHPO
SymbC1.scaffold1.1196	195.68	0.072357	0.22591	0.32029	0.748748	0.999988	SymbC1.scaffold1.1196	description1:Uncharacterized protein OS=Pirellula staleyi (strain ATCC 27377 / DSM 6068 / ICPB 4128) GN=Psta_0374 PE=4 SV=1//description2:Uncharacterized protein OS=Rubinisphaera brasiliensis (strain ATCC 49424 / DSM 5305 / JCM 21570 / NBRC 103401 / IFAM 1448) GN=Plabr_0106 PE=4 SV=1	tr|D2R2F5|D2R2F5_PIRSD;tr|F0SMH4|F0SMH4_RUBBR
SymbC1.scaffold1.1485	958.494	0.0739865	0.122498	0.603979	0.545858	0.999988	SymbC1.scaffold1.1485	Leukotoxin OS=Aggregatibacter actinomycetemcomitans GN=ltxA PE=1 SV=2	sp|P16462|LTXA_AGGAC
SymbC1.scaffold1.710	1138.72	-0.031114	0.113598	-0.273897	0.784164	0.999988	SymbC1.scaffold1.710	ECF RNA polymerase sigma factor SigK OS=Mycobacterium tuberculosis (strain ATCC 25618 / H37Rv) GN=sigK PE=1 SV=1	sp|P9WGH7|SIGK_MYCTU
SymbC1.scaffold1.1970	224.999	0.104032	0.104528	0.995256	0.319612	0.999988	SymbC1.scaffold1.1970	description1:Uncharacterized protein OS=Blastopirellula marina DSM 3645 GN=DSM3645_10822 PE=4 SV=1//description2:Putative uncharacterized protein OS=uncultured Rhizobium sp. HF0500_35F13 PE=3 SV=1	tr|A3ZSR0|A3ZSR0_9PLAN;tr|E7C608|E7C608_9RHIZ
SymbC1.scaffold1.1606	424.4	0.0218886	0.0727819	0.300742	0.763612	0.999988	SymbC1.scaffold1.1606	Protein flp OS=Staphylococcus aureus (strain MSSA476) GN=flp PE=3 SV=1	sp|Q6G6M9|FLP_STAAS
SymbC1.scaffold1.1269	450.688	-0.0177471	0.0956562	-0.18553	0.852813	0.999988	SymbC1.scaffold1.1269	Arsenical resistance operon repressor OS=Escherichia coli (strain K12) GN=arsR PE=3 SV=1	sp|P37309|ARSR_ECOLI
SymbC1.scaffold1.1757	314.643	-0.0731811	0.188894	-0.387418	0.698447	0.999988	SymbC1.scaffold1.1757	Uncharacterized protein OS=Pirellula staleyi (strain ATCC 27377 / DSM 6068 / ICPB 4128) GN=Psta_4708 PE=4 SV=1	tr|D2R818|D2R818_PIRSD
SymbC1.scaffold1.2037	1010.73	-0.0527563	0.209211	-0.252168	0.800911	0.999988	SymbC1.scaffold1.2037	Putative uncharacterized protein OS=uncultured Planctomycetales bacterium HF0130_29M04 PE=4 SV=1	tr|E7C3E9|E7C3E9_9BACT
SymbC1.scaffold1.1243	620.801	-0.0123973	0.206429	-0.060056	0.952111	0.999988	SymbC1.scaffold1.1243	Putative hydroxypyruvate isomerase OS=Cupriavidus necator PE=3 SV=1	sp|Q44015|YGB4_CUPNE
SymbC1.scaffold1.1401	293.592	-0.138204	0.0928548	-1.48839	0.136648	0.999988	SymbC1.scaffold1.1401	Putative conjugal transfer protein Rv3659c OS=Mycobacterium tuberculosis (strain ATCC 25618 / H37Rv) GN=Rv3659c PE=2 SV=1	sp|P9WMT3|Y3659_MYCTU
SymbC1.scaffold1.1274	445.385	0.00923936	0.0905329	0.102055	0.918713	0.999988	SymbC1.scaffold1.1274	Protein piccolo OS=Mus musculus GN=Pclo PE=1 SV=4	sp|Q9QYX7|PCLO_MOUSE
SymbC1.scaffold1.2066	170.869	-0.0782281	0.0998012	-0.783839	0.433135	0.999988	SymbC1.scaffold1.2066	ATP-dependent protease ATPase subunit HslU OS=Desulfobacterium autotrophicum (strain ATCC 43914 / DSM 3382 / HRM2) GN=hslU PE=3 SV=1	sp|C0QJ36|HSLU_DESAH
SymbC1.scaffold1.233	226.362	-0.111351	0.112217	-0.992289	0.321057	0.999988	SymbC1.scaffold1.233	Carbon starvation protein A homolog OS=Aquifex aeolicus (strain VF5) GN=cstA PE=3 SV=1	sp|O67304|CSTA_AQUAE
SymbC1.scaffold1.2364	74.9721	-0.16414	0.151845	-1.08097	0.279711	0.999988	SymbC1.scaffold1.2364	Thiazole synthase OS=Rhodopirellula baltica (strain DSM 10527 / NCIMB 13988 / SH1) GN=thiG PE=3 SV=1	sp|Q7US84|THIG_RHOBA
SymbC1.scaffold1.272	54.9244	-0.35688	0.175641	-2.03187	0.0421666	0.999988	SymbC1.scaffold1.272	Cis-3-hydroxy-L-proline dehydratase OS=Labrenzia aggregata (strain ATCC 25650 / DSM 13394 / JCM 20685 / NBRC 16684 / NCIMB 2208 / IAM 12614) GN=SIAM614_28497 PE=1 SV=1	sp|A0NXQ8|C3HPD_LABAI
SymbC1.scaffold1.1760	418.067	0.0410229	0.102364	0.400756	0.6886	0.999988	SymbC1.scaffold1.1760	Nucleoid occlusion protein OS=Lysinibacillus sphaericus (strain C3-41) GN=noc PE=3 SV=1	sp|B1HPM0|NOC_LYSSC
SymbC1.scaffold1.80	125.518	-0.00927147	0.165311	-0.0560852	0.955274	0.999988	SymbC1.scaffold1.80	Uncharacterized protein OS=Pirellula staleyi (strain ATCC 27377 / DSM 6068 / ICPB 4128) GN=Psta_4226 PE=4 SV=1	tr|D2R425|D2R425_PIRSD
SymbC1.scaffold1.2291	307.766	-0.0395332	0.18584	-0.212727	0.83154	0.999988	SymbC1.scaffold1.2291	description1:Uncharacterized protein OS=Verrucomicrobiaceae bacterium SCGC AG-212-N21 GN=AYO49_00665 PE=4 SV=1//description2:Uncharacterized protein OS=Vulgatibacter incomptus GN=AKJ08_2393 PE=4 SV=1	tr|A0A177R9U1|A0A177R9U1_9BACT;tr|A0A0K1PF11|A0A0K1PF11_9DELT
SymbC1.scaffold1.673	188.12	0.163437	0.106937	1.52834	0.126428	0.999988	SymbC1.scaffold1.673	1,4-alpha-glucan branching enzyme GlgB OS=Rhodopirellula baltica (strain DSM 10527 / NCIMB 13988 / SH1) GN=glgB PE=3 SV=1	sp|Q7UVH1|GLGB_RHOBA
SymbC1.scaffold1.1670	510.485	0.0423115	0.0805608	0.525212	0.599436	0.999988	SymbC1.scaffold1.1670	DNA gyrase subunit B OS=Chlamydia muridarum (strain MoPn / Nigg) GN=gyrB PE=3 SV=1	sp|Q9PKK3|GYRB_CHLMU
SymbC1.scaffold1.1408	86.3007	0.00663625	0.171608	0.0386709	0.969153	0.999988	SymbC1.scaffold1.1408	Uncharacterized WD repeat-containing protein alr2800 OS=Nostoc sp. (strain PCC 7120 / SAG 25.82 / UTEX 2576) GN=alr2800 PE=4 SV=1	sp|Q8YTC2|Y2800_NOSS1
SymbC1.scaffold1.205	115.026	0.0553268	0.145356	0.380631	0.703477	0.999988	SymbC1.scaffold1.205	Uncharacterized protein YtfP OS=Bacillus subtilis (strain 168) GN=ytfP PE=4 SV=2	sp|Q795R8|YTFP_BACSU
SymbC1.scaffold1.634	70.826	-0.0369177	0.1526	-0.241925	0.808838	0.999988	SymbC1.scaffold1.634	Fumarylacetoacetate hydrolase domain-containing protein 2 OS=Bos taurus GN=FAHD2 PE=2 SV=1	sp|Q2KIB0|FAHD2_BOVIN
SymbC1.scaffold1.2297	688.575	-0.0314966	0.103002	-0.305785	0.759768	0.999988	SymbC1.scaffold1.2297	description1:Uncharacterized protein OS=Planctomyces sp. SH-PL14 GN=VT03_27875 PE=4 SV=1//description2:Zonular occludens toxin (Zot) OS=Planctomyces sp. SH-PL14 GN=VT03_27965 PE=4 SV=1	tr|A0A142X4P5|A0A142X4P5_9PLAN;tr|A0A142X5S7|A0A142X5S7_9PLAN
SymbC1.scaffold1.1124	71.0159	0.107577	0.142029	0.757425	0.448795	0.999988	SymbC1.scaffold1.1124	Ribosomal RNA small subunit methyltransferase H OS=Rhodopirellula baltica (strain DSM 10527 / NCIMB 13988 / SH1) GN=rsmH PE=3 SV=1	sp|Q7UFX8|RSMH_RHOBA
SymbC1.scaffold1.1477	60.1179	0.0402078	0.234746	0.171282	0.864002	0.999988	SymbC1.scaffold1.1477	Geranylgeranyl pyrophosphate synthase, chloroplastic OS=Hevea brasiliensis GN=GGPS PE=1 SV=1	sp|Q94ID7|GGPPS_HEVBR
SymbC1.scaffold1.825	99.1062	0.06561	0.238351	0.275267	0.783111	0.999988	SymbC1.scaffold1.825	3-methyl-2-oxobutanoate hydroxymethyltransferase OS=Desulfatibacillum alkenivorans (strain AK-01) GN=panB PE=3 SV=1	sp|B8FFR9|PANB_DESAA
SymbC1.scaffold1.1758	146.04	-0.164202	0.147847	-1.11062	0.266732	0.999988	SymbC1.scaffold1.1758	Uncharacterized protein OS=Rhodopirellula baltica SH28 GN=RBSH_02347 PE=4 SV=1	tr|K5E947|K5E947_RHOBT
SymbC1.scaffold1.707	390.734	0.00119516	0.166012	0.00719926	0.994256	0.999988	SymbC1.scaffold1.707	Suppressor of RPS4-RLD 1 OS=Arabidopsis thaliana GN=SRFR1 PE=1 SV=1	sp|F4JS25|SRFR1_ARATH
SymbC1.scaffold1.1949	295.514	0.16754	0.207318	0.808129	0.419016	0.999988	SymbC1.scaffold1.1949	Porphyrin biosynthesis protein HemD OS=Clostridium josui GN=hemD PE=3 SV=1	sp|Q59294|HEM4_CLOJO
SymbC1.scaffold1.1257	513.806	0.00454116	0.0797974	0.0569087	0.954618	0.999988	SymbC1.scaffold1.1257	Type II secretion system protein E OS=Dickeya chrysanthemi GN=outE PE=3 SV=1	sp|P31702|GSPE1_DICCH
SymbC1.scaffold1.326	1717.08	0.0951938	0.0901656	1.05577	0.291075	0.999988	SymbC1.scaffold1.326	description1:Uncharacterized protein OS=Lentisphaera araneosa HTCC2155 GN=LNTAR_07859 PE=4 SV=1//description2:Protein containing planctomycete cytochrome C domain OS=Rhodopirellula baltica WH47 GN=RBWH47_01664 PE=4 SV=1	tr|A6DR53|A6DR53_9BACT;tr|F2AUA3|F2AUA3_RHOBT
SymbC1.scaffold1.1600	24.8409	-0.290173	0.228545	-1.26965	0.204209	0.999988	SymbC1.scaffold1.1600	UPF0173 metal-dependent hydrolase TT_C0917 OS=Thermus thermophilus (strain HB27 / ATCC BAA-163 / DSM 7039) GN=TT_C0917 PE=3 SV=1	sp|Q72J62|Y917_THET2
SymbC1.scaffold1.772	453.346	0.294626	0.100174	2.94114	0.0032701	0.999988	SymbC1.scaffold1.772	description1:Uncharacterized protein YfiH OS=Bacillus subtilis (strain 168) GN=yfiH PE=4 SV=2//description2:Inosose dehydratase OS=Clostridium perfringens (strain 13 / Type A) GN=iolE PE=3 SV=1	sp|P54724|YFIH_BACSU;sp|Q8XP74|IOLE_CLOPE
SymbC1.scaffold1.77	152.813	-0.0665887	0.283425	-0.234943	0.814253	0.999988	SymbC1.scaffold1.77	1,5-anhydro-D-fructose reductase OS=Rhizobium meliloti (strain 1021) GN=afr PE=1 SV=1	sp|Q92KZ3|AFR_RHIME
SymbC1.scaffold1.984	127.292	0.0443739	0.19144	0.231791	0.816701	0.999988	SymbC1.scaffold1.984	N-acetylgalactosamine-6-sulfatase OS=Sus scrofa GN=GALNS PE=2 SV=1	sp|Q8WNQ7|GALNS_PIG
SymbC1.scaffold1.693	250.518	-0.114105	0.128658	-0.886879	0.375144	0.999988	SymbC1.scaffold1.693	Arylsulfatase OS=Clostridium perfringens (strain 13 / Type A) GN=CPE0231 PE=3 SV=1	sp|Q8XNV1|SULF_CLOPE
SymbC1.scaffold1.1687	139.419	0.0135402	0.158873	0.0852266	0.932081	0.999988	SymbC1.scaffold1.1687	Ribosomal protein S12 methylthiotransferase RimO OS=Rhodopirellula baltica (strain DSM 10527 / NCIMB 13988 / SH1) GN=rimO PE=3 SV=1	sp|Q7UK39|RIMO_RHOBA
SymbC1.scaffold1.1127	419.771	0.0733763	0.12203	0.601299	0.547641	0.999988	SymbC1.scaffold1.1127	CRISPR-associated endonuclease Cas1 1 OS=Chlorobium tepidum (strain ATCC 49652 / DSM 12025 / NBRC 103806 / TLS) GN=cas1-1 PE=3 SV=1	sp|Q8KDC4|CAS1A_CHLTE
SymbC1.scaffold1.691	18.6081	-0.162694	0.253722	-0.641231	0.521373	0.999988	SymbC1.scaffold1.691	Uncharacterized protein OS=Gimesia maris DSM 8797 GN=PM8797T_03800 PE=4 SV=1	tr|A6C6X4|A6C6X4_9PLAN
SymbC1.scaffold1.167	515.868	0.0769715	0.094892	0.811149	0.41728	0.999988	SymbC1.scaffold1.167	Regulatory protein BlaR1 OS=Bacillus licheniformis GN=blaR1 PE=1 SV=1	sp|P12287|BLAR_BACLI
SymbC1.scaffold1.872	115.018	-0.0515775	0.133912	-0.38516	0.700119	0.999988	SymbC1.scaffold1.872	UDP-N-acetylglucosamine 3-dehydrogenase OS=Methanococcus maripaludis (strain S2 / LL) GN=MMP0352 PE=1 SV=1	sp|Q6M0B9|UGNO_METMP
SymbC1.scaffold1.2011	273.182	0.239959	0.140845	1.7037	0.0884368	0.999988	SymbC1.scaffold1.2011	N-acetylgalactosamine-6-sulfatase OS=Canis lupus familiaris GN=GALNS PE=2 SV=1	sp|Q32KH5|GALNS_CANLF
SymbC1.scaffold1.1457	92.269	-0.0585367	0.31282	-0.187126	0.851562	0.999988	SymbC1.scaffold1.1457	Putative branched-chain-amino-acid aminotransferase OS=Archaeoglobus fulgidus (strain ATCC 49558 / VC-16 / DSM 4304 / JCM 9628 / NBRC 100126) GN=ilvE PE=3 SV=1	sp|O29329|ILVE_ARCFU
SymbC1.scaffold1.2030	19.4337	-0.116626	0.277722	-0.419937	0.674531	0.999988	SymbC1.scaffold1.2030	DNA-directed RNA polymerase subunit alpha OS=Rhodopirellula baltica (strain DSM 10527 / NCIMB 13988 / SH1) GN=rpoA PE=3 SV=1	sp|Q7UIC5|RPOA_RHOBA
SymbC1.scaffold1.1048	313.791	0.144441	0.0938113	1.53969	0.123635	0.999988	SymbC1.scaffold1.1048	N-sulphoglucosamine sulphohydrolase OS=Homo sapiens GN=SGSH PE=1 SV=1	sp|P51688|SPHM_HUMAN
SymbC1.scaffold1.1674	95.7417	0.0854223	0.146439	0.58333	0.559671	0.999988	SymbC1.scaffold1.1674	Undecaprenyl-diphosphatase OS=Rhodopirellula baltica (strain DSM 10527 / NCIMB 13988 / SH1) GN=uppP PE=3 SV=1	sp|Q7UNQ8|UPPP_RHOBA
SymbC1.scaffold1.2385	375.32	-0.0815266	0.128497	-0.634461	0.52578	0.999988	SymbC1.scaffold1.2385	Ribose import binding protein RbsB OS=Haemophilus influenzae (strain ATCC 51907 / DSM 11121 / KW20 / Rd) GN=rbsB PE=1 SV=1	sp|P44737|RBSB_HAEIN
SymbC1.scaffold1.2296	410.587	0.155128	0.120988	1.28217	0.199783	0.999988	SymbC1.scaffold1.2296	description1:Uncharacterized protein OS=Planctomyces sp. SH-PL14 GN=VT03_27875 PE=4 SV=1//description2:Zonular occludens toxin (Zot) OS=Planctomyces sp. SH-PL14 GN=VT03_27965 PE=4 SV=1	tr|A0A142X4P5|A0A142X4P5_9PLAN;tr|A0A142X5S7|A0A142X5S7_9PLAN
SymbC1.scaffold1.1995	516.346	0.0966528	0.134137	0.720553	0.471184	0.999988	SymbC1.scaffold1.1995	Putative sulfate transporter YvdB OS=Bacillus subtilis (strain 168) GN=yvdB PE=3 SV=1	sp|O06984|YVDB_BACSU
SymbC1.scaffold1.1062	52.1279	-0.0356425	0.223075	-0.159778	0.873056	0.999988	SymbC1.scaffold1.1062	Ribosomal RNA small subunit methyltransferase A OS=Rhodopirellula baltica (strain DSM 10527 / NCIMB 13988 / SH1) GN=rsmA PE=3 SV=1	sp|Q7UIR4|RSMA_RHOBA
SymbC1.scaffold1.1119	83.4248	-0.0224644	0.141365	-0.158911	0.873739	0.999988	SymbC1.scaffold1.1119	Zinc metalloprotease ZmpB OS=Streptococcus pneumoniae serotype 4 (strain ATCC BAA-334 / TIGR4) GN=zmpB PE=3 SV=2	sp|Q9L7Q2|ZMPB_STRPN
SymbC1.scaffold1.654	205.7	-0.0947463	0.120403	-0.786909	0.431335	0.999988	SymbC1.scaffold1.654	Uncharacterized protein OS=Gimesia maris DSM 8797 GN=PM8797T_06340 PE=4 SV=1	tr|A6CCJ7|A6CCJ7_9PLAN
SymbC1.scaffold1.1020	185.846	0.0281928	0.089457	0.315154	0.752644	0.999988	SymbC1.scaffold1.1020	Uncharacterized protein OS=Leisingera sp. ANG-M1 GN=RA19_08845 PE=4 SV=1	tr|A0A0C1EFN9|A0A0C1EFN9_9RHOB
SymbC1.scaffold1.1149	144.523	-0.0437102	0.145122	-0.301197	0.763264	0.999988	SymbC1.scaffold1.1149	RNA 2',3'-cyclic phosphodiesterase OS=Methanothermobacter thermautotrophicus (strain ATCC 29096 / DSM 1053 / JCM 10044 / NBRC 100330 / Delta H) GN=MTH_583 PE=3 SV=1	sp|O26683|THPR_METTH
SymbC1.scaffold1.1338	481.806	0.107254	0.357443	0.30006	0.764132	0.999988	SymbC1.scaffold1.1338	Uncharacterized oxidoreductase YusZ OS=Bacillus subtilis (strain 168) GN=yusZ PE=3 SV=2	sp|P37959|YUSZ_BACSU
SymbC1.scaffold1.2352	206.268	-0.0667318	0.143701	-0.46438	0.642375	0.999988	SymbC1.scaffold1.2352	UPF0053 protein sll1254 OS=Synechocystis sp. (strain PCC 6803 / Kazusa) GN=sll1254 PE=3 SV=1	sp|P74078|Y1254_SYNY3
SymbC1.scaffold1.866	343.544	-0.0228617	0.121013	-0.188919	0.850156	0.999988	SymbC1.scaffold1.866	Heme-binding protein OS=Pirellula staleyi (strain ATCC 27377 / DSM 6068 / ICPB 4128) GN=Psta_2637 PE=4 SV=1	tr|D2R6K6|D2R6K6_PIRSD
SymbC1.scaffold1.1444	368.651	0.114849	0.11631	0.987443	0.323425	0.999988	SymbC1.scaffold1.1444	4-hydroxy-tetrahydrodipicolinate reductase OS=Rhodopirellula baltica (strain DSM 10527 / NCIMB 13988 / SH1) GN=dapB PE=3 SV=1	sp|Q7UJD7|DAPB_RHOBA
SymbC1.scaffold1.1510	573.802	0.010621	0.0852232	0.124626	0.90082	0.999988	SymbC1.scaffold1.1510	Pregnancy zone protein OS=Mus musculus GN=Pzp PE=1 SV=3	sp|Q61838|PZP_MOUSE
SymbC1.scaffold1.301	294.97	0.0363253	0.151974	0.239024	0.811087	0.999988	SymbC1.scaffold1.301	Acyl-CoA synthetase family member 4 OS=Mus musculus GN=Aasdh PE=2 SV=1	sp|Q80WC9|ACSF4_MOUSE
SymbC1.scaffold1.1075	41.6696	-0.252978	0.170985	-1.47954	0.138996	0.999988	SymbC1.scaffold1.1075	tRNA pseudouridine synthase B OS=Rhodopirellula baltica (strain DSM 10527 / NCIMB 13988 / SH1) GN=truB PE=3 SV=1	sp|P59883|TRUB_RHOBA
SymbC1.scaffold1.1136	133.955	0.0154804	0.135803	0.113992	0.909244	0.999988	SymbC1.scaffold1.1136	description1:Uncharacterized protein OS=Rhodopirellula maiorica SM1 GN=RMSM_04997 PE=4 SV=1//description2:Uncharacterized protein OS=Haliangium ochraceum (strain DSM 14365 / JCM 11303 / SMP-2) GN=Hoch_3156 PE=4 SV=1	tr|M5RRR0|M5RRR0_9PLAN;tr|D0LSF9|D0LSF9_HALO1
SymbC1.scaffold1.105	13.2422	-0.432564	0.308581	-1.40178	0.16098	0.999988	SymbC1.scaffold1.105	2-C-methyl-D-erythritol 2,4-cyclodiphosphate synthase OS=Nostoc sp. (strain PCC 7120 / SAG 25.82 / UTEX 2576) GN=ispF PE=3 SV=1	sp|Q8YQF0|ISPF_NOSS1
SymbC1.scaffold1.904	500.437	0.00211166	0.0777615	0.0271556	0.978336	0.999988	SymbC1.scaffold1.904	N-sulphoglucosamine sulphohydrolase OS=Homo sapiens GN=SGSH PE=1 SV=1	sp|P51688|SPHM_HUMAN
SymbC1.scaffold1.1189	231.374	0.214199	0.0855964	2.50242	0.0123346	0.999988	SymbC1.scaffold1.1189	Pyrophosphate--fructose 6-phosphate 1-phosphotransferase OS=Naegleria fowleri PE=1 SV=1	sp|Q27705|PFP_NAEFO
SymbC1.scaffold1.1533	70.3293	0.166945	0.163271	1.0225	0.306542	0.999988	SymbC1.scaffold1.1533	FK506-binding protein 4 OS=Neurospora crassa (strain ATCC 24698 / 74-OR23-1A / CBS 708.71 / DSM 1257 / FGSC 987) GN=fkr-4 PE=3 SV=1	sp|Q7SCN0|FKBP4_NEUCR
SymbC1.scaffold1.1521	921.26	0.101639	0.0928359	1.09483	0.273593	0.999988	SymbC1.scaffold1.1521	Riboflavin biosynthesis protein RibBA OS=Bacillus cereus (strain ATCC 14579 / DSM 31 / JCM 2152 / NBRC 15305 / NCIMB 9373 / NRRL B-3711) GN=ribBA PE=3 SV=1	sp|Q818X6|RIBBA_BACCR
SymbC1.scaffold1.36	205.984	0.259674	0.164265	1.58082	0.113919	0.999988	SymbC1.scaffold1.36	Ribosomal RNA large subunit methyltransferase K/L OS=Proteus mirabilis (strain HI4320) GN=rlmL PE=3 SV=1	sp|B4EVC6|RLMKL_PROMH
SymbC1.scaffold1.1395	325.473	-0.00944692	0.142841	-0.0661359	0.94727	0.999988	SymbC1.scaffold1.1395	Leukotoxin OS=Aggregatibacter actinomycetemcomitans GN=ltxA PE=1 SV=2	sp|P16462|LTXA_AGGAC
SymbC1.scaffold1.650	448.517	-0.0550048	0.102128	-0.538585	0.590173	0.999988	SymbC1.scaffold1.650	Carbamoyl-phosphate synthase large chain OS=Rhodopirellula baltica (strain DSM 10527 / NCIMB 13988 / SH1) GN=carB PE=3 SV=1	sp|Q7UJ58|CARB_RHOBA
SymbC1.scaffold1.2135	183.14	0.0456205	0.141775	0.321781	0.747619	0.999988	SymbC1.scaffold1.2135	Uncharacterized protein YlaK OS=Bacillus subtilis (strain 168) GN=ylaK PE=3 SV=1	sp|O07635|YLAK_BACSU
SymbC1.scaffold1.2129	129.306	0.0641143	0.2618	0.244898	0.806536	0.999988	SymbC1.scaffold1.2129	Uncharacterized protein OS=Planctomycetes bacterium RBG_16_64_12 GN=A2V98_03160 PE=3 SV=1	tr|A0A1G3A5W2|A0A1G3A5W2_9BACT
SymbC1.scaffold1.2347	94.3295	-0.120429	0.157026	-0.76694	0.443117	0.999988	SymbC1.scaffold1.2347	description1:DUF2617 domain-containing protein OS=Planctomycetes bacterium RBG_13_63_9 GN=A2V70_08160 PE=4 SV=1//description2:Uncharacterized protein OS=Blastopirellula marina DSM 3645 GN=DSM3645_15955 PE=4 SV=1	tr|A0A1G2ZLH1|A0A1G2ZLH1_9BACT;tr|A4A298|A4A298_9PLAN
SymbC1.scaffold1.2137	270.406	-0.109063	0.084138	-1.29623	0.194895	0.999988	SymbC1.scaffold1.2137	3-oxoacyl-[acyl-carrier-protein] synthase 2 OS=Synechocystis sp. (strain PCC 6803 / Kazusa) GN=fabF PE=1 SV=1	sp|P73283|FABF_SYNY3
SymbC1.scaffold1.1394	630.599	0.00719836	0.153082	0.0470228	0.962495	0.999988	SymbC1.scaffold1.1394	Nif-specific regulatory protein OS=Azospirillum lipoferum GN=nifA PE=4 SV=1	sp|P54929|NIFA_AZOLI
SymbC1.scaffold1.1856	1172.91	0.110474	0.199722	0.553141	0.580167	0.999988	SymbC1.scaffold1.1856	E3 ubiquitin-protein ligase TRIM71 OS=Mus musculus GN=Trim71 PE=1 SV=1	sp|Q1PSW8|LIN41_MOUSE
SymbC1.scaffold1.1912	90.6539	0.0634086	0.124737	0.508339	0.611216	0.999988	SymbC1.scaffold1.1912	N-sulphoglucosamine sulphohydrolase OS=Homo sapiens GN=SGSH PE=1 SV=1	sp|P51688|SPHM_HUMAN
SymbC1.scaffold1.317	835.796	-0.0079379	0.077797	-0.102034	0.91873	0.999988	SymbC1.scaffold1.317	Transcriptional regulatory protein ZraR OS=Escherichia coli (strain K12) GN=zraR PE=1 SV=2	sp|P14375|ZRAR_ECOLI
SymbC1.scaffold1.154	808.541	0.0902647	0.147531	0.611835	0.540647	0.999988	SymbC1.scaffold1.154	Oligoendopeptidase, M3 family OS=Gloeobacter kilaueensis JS1 GN=pepF PE=3 SV=1	tr|U5QGT3|U5QGT3_9CYAN
SymbC1.scaffold1.1010	185.68	-0.182053	0.166062	-1.0963	0.272949	0.999988	SymbC1.scaffold1.1010	description1:Uncharacterized protein OS=Pirellula staleyi (strain ATCC 27377 / DSM 6068 / ICPB 4128) GN=Psta_4724 PE=4 SV=1//description2:Putative signal peptide and transmembrane protein OS=Rhodopirellula islandica GN=RISK_004329 PE=4 SV=1	tr|D2R834|D2R834_PIRSD;tr|A0A0J1BBB4|A0A0J1BBB4_9PLAN
SymbC1.scaffold1.99	468.657	0.00191786	0.180758	0.0106101	0.991535	0.999988	SymbC1.scaffold1.99	Alpha-1,4-glucan:maltose-1-phosphate maltosyltransferase OS=Chlorobium tepidum (strain ATCC 49652 / DSM 12025 / NBRC 103806 / TLS) GN=glgE PE=3 SV=1	sp|Q8KAR6|GLGE_CHLTE
SymbC1.scaffold1.368	823.672	-0.0264784	0.137934	-0.191965	0.84777	0.999988	SymbC1.scaffold1.368	Poly-beta-1,6-N-acetyl-D-glucosamine synthase OS=Escherichia coli (strain K12) GN=pgaC PE=1 SV=1	sp|P75905|PGAC_ECOLI
SymbC1.scaffold1.832	274.594	0.110732	0.093835	1.18007	0.237973	0.999988	SymbC1.scaffold1.832	Probable chromosome segregation protein OS=Lentisphaera araneosa HTCC2155 GN=LNTAR_17078 PE=4 SV=1	tr|A6DFA4|A6DFA4_9BACT
SymbC1.scaffold1.2088	8.0118	0.412658	0.329414	1.2527	0.210314	0.999988	SymbC1.scaffold1.2088	Tungstate-binding protein TupA OS=Peptoclostridium acidaminophilum GN=tupA PE=1 SV=1	sp|Q93KD6|TUPA_PEPAC
SymbC1.scaffold1.2257	1173.83	0.0260121	0.0771161	0.33731	0.735883	0.999988	SymbC1.scaffold1.2257	Terminase, large subunit OS=Escherichia phage T5 GN=ORF144 PE=1 SV=1	sp|Q6QGD2|TERL_BPT5
SymbC1.scaffold1.379	1274.28	-0.10138	0.180202	-0.562593	0.573712	0.999988	SymbC1.scaffold1.379	Sporulation initiation inhibitor protein Soj OS=Bacillus subtilis (strain 168) GN=soj PE=1 SV=1	sp|P37522|SOJ_BACSU
SymbC1.scaffold1.1555	31.4791	-0.0342253	0.184465	-0.185538	0.852807	0.999988	SymbC1.scaffold1.1555	Elongation factor P--(R)-beta-lysine ligase OS=Pseudoalteromonas haloplanktis (strain TAC 125) GN=epmA PE=3 SV=1	sp|Q3IFP4|EPMA_PSEHT
SymbC1.scaffold1.751	109.546	0.00888673	0.192879	0.0460741	0.963251	0.999988	SymbC1.scaffold1.751	Uncharacterized protein OS=Gemmata sp. SH-PL17 GN=VT84_32135 PE=4 SV=1	tr|A0A142XPY3|A0A142XPY3_9BACT
SymbC1.scaffold1.354	127.7	0.0297127	0.122861	0.24184	0.808904	0.999988	SymbC1.scaffold1.354	Type II secretion system protein G OS=Pseudomonas aeruginosa (strain ATCC 15692 / DSM 22644 / CIP 104116 / JCM 14847 / LMG 12228 / 1C / PRS 101 / PAO1) GN=xcpT PE=1 SV=1	sp|Q00514|GSPG_PSEAE
SymbC1.scaffold1.1087	159.182	0.102244	0.108008	0.946636	0.343825	0.999988	SymbC1.scaffold1.1087	Replicative DNA helicase OS=Leifsonia xyli subsp. xyli (strain CTCB07) GN=dnaB PE=3 SV=1	sp|Q6ABX1|DNAB_LEIXX
SymbC1.scaffold1.1725	219.45	0.139637	0.136193	1.02529	0.305228	0.999988	SymbC1.scaffold1.1725	Type II secretion system protein G OS=Vibrio cholerae serotype O1 (strain ATCC 39315 / El Tor Inaba N16961) GN=epsG PE=1 SV=1	sp|P45773|GSPG_VIBCH
SymbC1.scaffold1.2046	446.069	-0.0854055	0.100036	-0.853746	0.393246	0.999988	SymbC1.scaffold1.2046	Putative polysaccharide deacetylase YxkH OS=Bacillus subtilis (strain 168) GN=yxkH PE=3 SV=1	sp|P94361|YXKH_BACSU
SymbC1.scaffold1.1734	478.919	0.109321	0.0815674	1.34025	0.180163	0.999988	SymbC1.scaffold1.1734	description1:Uncharacterized protein in mobD 3'region OS=Pantoea stewartii subsp. stewartii PE=4 SV=1//description2:Secreted effector protein PipB2 OS=Salmonella typhi GN=pipB2 PE=3 SV=1	sp|Q52118|YMO3_PANSE;sp|Q8Z4G9|PIPB2_SALTI
SymbC1.scaffold1.907	1338.28	-0.131324	0.123641	-1.06215	0.288169	0.999988	SymbC1.scaffold1.907	Na(+)/H(+) antiporter subunit D OS=Bacillus pseudofirmus (strain OF4) GN=mrpD PE=1 SV=2	sp|Q9RGZ2|MRPD_BACPE
SymbC1.scaffold1.612	33.2413	-0.150512	0.235928	-0.637956	0.523502	0.999988	SymbC1.scaffold1.612	HD domain-containing protein 2 OS=Danio rerio GN=hddc2 PE=2 SV=1	sp|Q1LUI2|HDDC2_DANRE
SymbC1.scaffold1.41	607.818	0.163705	0.083677	1.95639	0.0504187	0.999988	SymbC1.scaffold1.41	DNA mismatch repair protein MutS OS=Natronomonas pharaonis (strain ATCC 35678 / DSM 2160 / CIP 103997 / NBRC 14720 / NCIMB 2260 / Gabara) GN=mutS PE=3 SV=1	sp|Q3IUH3|MUTS_NATPD
SymbC1.scaffold1.1871	72.9883	-0.015019	0.155542	-0.096559	0.923077	0.999988	SymbC1.scaffold1.1871	Uncharacterized protein OS=Celeribacter baekdonensis GN=SAMN04488117_101341 PE=4 SV=1	tr|A0A1G7G175|A0A1G7G175_9RHOB
SymbC1.scaffold1.798	177.451	0.0243061	0.170187	0.14282	0.886433	0.999988	SymbC1.scaffold1.798	Uncharacterized protein OS=Gimesia maris DSM 8797 GN=PM8797T_01519 PE=4 SV=1	tr|A6CET8|A6CET8_9PLAN
SymbC1.scaffold1.1634	74.6725	0.0994657	0.172532	0.576506	0.564274	0.999988	SymbC1.scaffold1.1634	3-oxoacyl-[acyl-carrier-protein] synthase 3 OS=Rhodopirellula baltica (strain DSM 10527 / NCIMB 13988 / SH1) GN=fabH PE=3 SV=1	sp|P59814|FABH_RHOBA
SymbC1.scaffold1.1918	33.4462	-0.162334	0.207696	-0.781596	0.434452	0.999988	SymbC1.scaffold1.1918	Putative symporter YfeH OS=Escherichia coli (strain K12) GN=yfeH PE=3 SV=2	sp|P39836|YFEH_ECOLI
SymbC1.scaffold1.1715	5282.67	-0.196868	0.195175	-1.00867	0.313131	0.999988	SymbC1.scaffold1.1715	Iron-regulated protein FrpC OS=Neisseria meningitidis serogroup B (strain MC58) GN=frpC PE=3 SV=1	sp|Q9JYV5|FRPC_NEIMB
SymbC1.scaffold1.1509	14.5676	-0.0213101	0.291488	-0.0731081	0.94172	0.999988	SymbC1.scaffold1.1509	NA	NA
SymbC1.scaffold1.1664	691.463	0.00374486	0.0973806	0.0384559	0.969324	0.999988	SymbC1.scaffold1.1664	Elongation factor G OS=Nautilia profundicola (strain ATCC BAA-1463 / DSM 18972 / AmH) GN=fusA PE=3 SV=1	sp|B9L7K0|EFG_NAUPA
SymbC1.scaffold1.81	35.953	0.0722811	0.222707	0.324556	0.745517	0.999988	SymbC1.scaffold1.81	Release factor glutamine methyltransferase OS=Rhodopirellula baltica (strain DSM 10527 / NCIMB 13988 / SH1) GN=prmC PE=3 SV=1	sp|Q7ULT2|PRMC_RHOBA
SymbC1.scaffold1.1705	1535.1	0.0384583	0.0703651	0.546553	0.584686	0.999988	SymbC1.scaffold1.1705	Pantothenate synthetase 1 OS=Bradyrhizobium diazoefficiens (strain JCM 10833 / IAM 13628 / NBRC 14792 / USDA 110) GN=panC1 PE=3 SV=1	sp|Q9AMR9|PANC1_BRADU
SymbC1.scaffold1.929	93.8165	-0.062087	0.175372	-0.354029	0.723317	0.999988	SymbC1.scaffold1.929	description1:Uncharacterized protein OS=Planctomycetes bacterium RBG_13_63_9 GN=A2V70_01540 PE=4 SV=1//description2:Uncharacterized protein OS=Phycisphaerae bacterium SM1_79 GN=AMJ75_05430 PE=4 SV=1	tr|A0A1G2ZR16|A0A1G2ZR16_9BACT;tr|A0A0S8KPW6|A0A0S8KPW6_9BACT
SymbC1.scaffold1.1809	242.272	0.0888489	0.138088	0.643421	0.519951	0.999988	SymbC1.scaffold1.1809	ASPIC/UnbV domain protein OS=Agarivorans albus MKT 106 GN=AALB_1793 PE=4 SV=1	tr|R9PKC7|R9PKC7_AGAAL
SymbC1.scaffold1.1572	322.272	0.0161687	0.0786117	0.205677	0.837043	0.999988	SymbC1.scaffold1.1572	Uncharacterized protein OS=Pirellula staleyi (strain ATCC 27377 / DSM 6068 / ICPB 4128) GN=Psta_0308 PE=4 SV=1	tr|D2R289|D2R289_PIRSD
SymbC1.scaffold1.947	3889.67	0.0667663	0.0890759	0.749544	0.453529	0.999988	SymbC1.scaffold1.947	Extracellular metalloproteinase 10 OS=Coccidioides posadasii (strain C735) GN=MEP10 PE=3 SV=1	sp|C5P7A7|MEP10_COCP7
SymbC1.scaffold1.1943	340.886	0.0323883	0.14221	0.22775	0.819841	0.999988	SymbC1.scaffold1.1943	description1:Uncharacterized protein OS=Pirellula staleyi (strain ATCC 27377 / DSM 6068 / ICPB 4128) GN=Psta_4380 PE=4 SV=1//description2:Secreted protein containing DUF1598 OS=Rhodopirellula baltica SWK14 GN=RBSWK_04804 PE=4 SV=1	tr|D2R565|D2R565_PIRSD;tr|L7CAV8|L7CAV8_RHOBT
SymbC1.scaffold1.1110	260.673	0.214595	0.235239	0.912243	0.361641	0.999988	SymbC1.scaffold1.1110	Xylose isomerase OS=Rhodopirellula baltica (strain DSM 10527 / NCIMB 13988 / SH1) GN=xylA PE=3 SV=2	sp|Q7UVG2|XYLA_RHOBA
SymbC1.scaffold1.1524	256.8	0.0754692	0.11147	0.677033	0.498385	0.999988	SymbC1.scaffold1.1524	Carboxylesterase NlhH OS=Mycobacterium tuberculosis (strain ATCC 25618 / H37Rv) GN=nlhH PE=1 SV=1	sp|P9WK87|NLHH_MYCTU
SymbC1.scaffold1.709	177.288	0.0649141	0.152414	0.425907	0.670176	0.999988	SymbC1.scaffold1.709	Uncharacterized HTH-type transcriptional regulator YobV OS=Bacillus subtilis (strain 168) GN=yobV PE=4 SV=1	sp|O34920|YOBV_BACSU
SymbC1.scaffold1.585	436.999	-0.227343	0.134617	-1.68882	0.0912541	0.999988	SymbC1.scaffold1.585	3-deoxy-D-manno-octulosonate 8-phosphate phosphatase KdsC OS=Yersinia pestis GN=kdsC PE=1 SV=1	sp|Q8ZB47|KDSC_YERPE
SymbC1.scaffold1.2397	58.8953	-0.169392	0.177918	-0.95208	0.341056	0.999988	SymbC1.scaffold1.2397	Uncharacterized protein OS=Planctomycetales bacterium 71-10 GN=BGO49_21755 PE=4 SV=1	tr|A0A1U7GRW9|A0A1U7GRW9_9BACT
SymbC1.scaffold1.724	49.964	0.0446309	0.234102	0.190647	0.848802	0.999988	SymbC1.scaffold1.724	Tryptophan synthase beta chain OS=Rhodopirellula baltica (strain DSM 10527 / NCIMB 13988 / SH1) GN=trpB PE=3 SV=1	sp|Q7UKG9|TRPB_RHOBA
SymbC1.scaffold1.392	235.799	0.111059	0.107945	1.02885	0.303551	0.999988	SymbC1.scaffold1.392	description1:Uncharacterized protein OS=Rhodopirellula islandica GN=RISK_006393 PE=4 SV=1//description2:Uncharacterized protein (Fragment) OS=Pseudomonas coronafaciens pv. oryzae str. 1_6 GN=POR16_18538 PE=4 SV=1	tr|A0A0J1B4Z2|A0A0J1B4Z2_9PLAN;tr|F2ZMV5|F2ZMV5_9PSED
SymbC1.scaffold1.1448	124.146	-0.0469848	0.189849	-0.247486	0.804532	0.999988	SymbC1.scaffold1.1448	RNA polymerase sigma factor RpoD OS=Myxococcus xanthus GN=rpoD PE=3 SV=1	sp|P17531|RPOD_MYXXA
SymbC1.scaffold1.1811	288.826	0.0822995	0.116303	0.707632	0.479174	0.999988	SymbC1.scaffold1.1811	Ethanolamine utilization protein EutE OS=Salmonella typhimurium (strain LT2 / SGSC1412 / ATCC 700720) GN=eutE PE=4 SV=2	sp|P41793|EUTE_SALTY
SymbC1.scaffold1.2368	784.843	-0.0907176	0.0688202	-1.31818	0.187443	0.999988	SymbC1.scaffold1.2368	UvrABC system protein A OS=Clostridium tetani (strain Massachusetts / E88) GN=uvrA PE=3 SV=2	sp|Q890X9|UVRA_CLOTE
SymbC1.scaffold1.361	181.071	-0.0130061	0.117359	-0.110823	0.911757	0.999988	SymbC1.scaffold1.361	Cysteine desulfurase SufS OS=Bacillus subtilis (strain 168) GN=sufS PE=1 SV=1	sp|O32164|SUFS_BACSU
SymbC1.scaffold1.1544	246.324	0.017488	0.0987056	0.177174	0.859372	0.999988	SymbC1.scaffold1.1544	Spore wall maturation protein DIT1 OS=Saccharomyces cerevisiae (strain ATCC 204508 / S288c) GN=DIT1 PE=1 SV=2	sp|P21623|DIT1_YEAST
SymbC1.scaffold1.1160	1006.35	-0.121717	0.123804	-0.983149	0.325534	0.999988	SymbC1.scaffold1.1160	UPF0192 protein TM_0984 OS=Thermotoga maritima (strain ATCC 43589 / MSB8 / DSM 3109 / JCM 10099) GN=TM_0984 PE=3 SV=1	sp|Q9X079|Y984_THEMA
SymbC1.scaffold1.613	787.188	0.331449	0.216159	1.53336	0.125188	0.999988	SymbC1.scaffold1.613	description1:Putative type VI secretion system protein VgrGB OS=Dickeya dadantii (strain 3937) GN=vgrGB PE=4 SV=1//description2:Actin cross-linking toxin VgrG1 OS=Vibrio cholerae serotype O1 (strain ATCC 39315 / El Tor Inaba N16961) GN=vgrG1 PE=1 SV=1	sp|E0SIS4|VGRGB_DICD3;sp|Q9KS45|VGRG1_VIBCH
SymbC1.scaffold1.696	462.935	0.0103962	0.111261	0.0934399	0.925554	0.999988	SymbC1.scaffold1.696	description1:Fibrinogen-binding protein OS=Rhodopirellula maiorica SM1 GN=RMSM_01352 PE=4 SV=1//description2:Uncharacterized protein OS=Planctomycetes bacterium RBG_13_63_9 GN=A2V70_19045 PE=4 SV=1	tr|M5RQZ5|M5RQZ5_9PLAN;tr|A0A1G2Z697|A0A1G2Z697_9BACT
SymbC1.scaffold1.1568	44.3525	0.339046	0.202474	1.67452	0.0940287	0.999988	SymbC1.scaffold1.1568	description1:Uncharacterized protein OS=Pirellula staleyi (strain ATCC 27377 / DSM 6068 / ICPB 4128) GN=Psta_1543 PE=4 SV=1//description2:Putative transmembrane protein OS=Rhodopirellula islandica GN=RISK_003026 PE=4 SV=1	tr|D2QXN3|D2QXN3_PIRSD;tr|A0A0J1BDR2|A0A0J1BDR2_9PLAN
SymbC1.scaffold1.89	206.186	-0.0488765	0.116396	-0.419917	0.674546	0.999988	SymbC1.scaffold1.89	Probable glucuronokinase 2 OS=Arabidopsis thaliana GN=GLCAK2 PE=2 SV=1	sp|Q9LY82|GLAK2_ARATH
SymbC1.scaffold1.404	204.887	-0.0123603	0.142536	-0.0867174	0.930896	0.999988	SymbC1.scaffold1.404	description1:FOG: WD40-like repeat-like protein OS=Pedosphaera parvula (strain Ellin514) GN=Cflav_PD3629 PE=4 SV=1//description2:Quinohemoprotein alcohol dehydrogenase ADH IIB OS=Fuerstia marisgermanicae GN=qbdA PE=4 SV=1	tr|B9XHD6|B9XHD6_PEDPL;tr|A0A1P8WMB9|A0A1P8WMB9_9PLAN
SymbC1.scaffold1.2027	43.3064	-0.0622999	0.207294	-0.300539	0.763766	0.999988	SymbC1.scaffold1.2027	Dolichol-phosphate mannosyltransferase subunit 1 OS=Bos taurus GN=DPM1 PE=2 SV=1	sp|Q1JQ93|DPM1_BOVIN
SymbC1.scaffold1.840	400.125	0.0532824	0.144537	0.368641	0.712395	0.999988	SymbC1.scaffold1.840	Copper-exporting P-type ATPase A OS=Staphylococcus epidermidis (strain ATCC 12228) GN=copA PE=3 SV=1	sp|Q8CN02|COPA_STAES
SymbC1.scaffold1.1015	588.022	-0.12478	0.110514	-1.12909	0.258861	0.999988	SymbC1.scaffold1.1015	Glutamine synthetase OS=Synechocystis sp. (strain PCC 6803 / Kazusa) GN=glnA PE=1 SV=2	sp|P77961|GLN1B_SYNY3
SymbC1.scaffold1.1914	383.808	0.2191	0.113263	1.93444	0.0530597	0.999988	SymbC1.scaffold1.1914	Histone deacetylase 14 OS=Arabidopsis thaliana GN=HDA14 PE=1 SV=1	sp|Q941D6|HDA14_ARATH
SymbC1.scaffold1.2029	89.529	-0.0307811	0.155581	-0.197845	0.843166	0.999988	SymbC1.scaffold1.2029	50S ribosomal protein L17 OS=Rhodopirellula baltica (strain DSM 10527 / NCIMB 13988 / SH1) GN=rplQ PE=3 SV=1	sp|Q7UIC4|RL17_RHOBA
SymbC1.scaffold1.1730	313.126	0.0594296	0.0849998	0.699173	0.484444	0.999988	SymbC1.scaffold1.1730	Tuberculostearic acid methyltransferase UfaA1 OS=Mycobacterium tuberculosis (strain ATCC 25618 / H37Rv) GN=ufaA1 PE=1 SV=3	sp|O53732|UFAA1_MYCTU
SymbC1.scaffold1.1085	170.598	0.165058	0.0986204	1.67367	0.094196	0.999988	SymbC1.scaffold1.1085	Pyrophosphate--fructose 6-phosphate 1-phosphotransferase OS=Methylococcus capsulatus (strain ATCC 33009 / NCIMB 11132 / Bath) GN=pfp PE=1 SV=1	sp|Q609I3|PFP_METCA
SymbC1.scaffold1.876	480.954	0.140902	0.11189	1.25929	0.207924	0.999988	SymbC1.scaffold1.876	Uncharacterized oxidoreductase YrbE OS=Bacillus subtilis (strain 168) GN=yrbE PE=3 SV=2	sp|O05389|YRBE_BACSU
SymbC1.scaffold1.1188	18.418	-0.469896	0.234285	-2.00566	0.0448924	0.999988	SymbC1.scaffold1.1188	Soluble inorganic pyrophosphatase PPA1 OS=Solanum tuberosum GN=PPA1 PE=1 SV=1	sp|Q43187|IPYR_SOLTU
SymbC1.scaffold1.1931	75.2811	-0.0114001	0.131743	-0.0865329	0.931043	0.999988	SymbC1.scaffold1.1931	3-deoxy-manno-octulosonate cytidylyltransferase OS=Rhodopirellula baltica (strain DSM 10527 / NCIMB 13988 / SH1) GN=kdsB PE=3 SV=1	sp|Q7UI86|KDSB_RHOBA
SymbC1.scaffold1.871	177.616	0.0414591	0.155573	0.266492	0.78986	0.999988	SymbC1.scaffold1.871	Sulfhydrogenase 2 subunit delta OS=Pyrococcus furiosus (strain ATCC 43587 / DSM 3638 / JCM 8422 / Vc1) GN=shyD PE=1 SV=1	sp|E7FHF8|HYD2D_PYRFU
SymbC1.scaffold1.2103	67.8735	-0.0385744	0.159327	-0.242109	0.808696	0.999988	SymbC1.scaffold1.2103	Probable cytosol aminopeptidase OS=Rhodopirellula baltica (strain DSM 10527 / NCIMB 13988 / SH1) GN=pepA PE=3 SV=1	sp|Q7UJ62|AMPA_RHOBA
SymbC1.scaffold1.1864	578.966	-0.0674737	0.0760073	-0.887727	0.374688	0.999988	SymbC1.scaffold1.1864	(4-{4-[2-(gamma-L-glutamylamino)ethyl]phenoxymethyl}furan-2-yl)methanamine synthase OS=Methanocaldococcus jannaschii (strain ATCC 43067 / DSM 2661 / JAL-1 / JCM 10045 / NBRC 100440) GN=mfnF PE=1 SV=1	sp|Q58250|MFNF_METJA
SymbC1.scaffold1.663	66.0842	-0.070906	0.173669	-0.408283	0.683066	0.999988	SymbC1.scaffold1.663	Superoxide dismutase [Mn] OS=Bacillus halodurans (strain ATCC BAA-125 / DSM 18197 / FERM 7344 / JCM 9153 / C-125) GN=sodA PE=3 SV=1	sp|Q9KD10|SODM_BACHD
SymbC1.scaffold1.1095	626.025	0.0991919	0.113458	0.874262	0.381975	0.999988	SymbC1.scaffold1.1095	Head-tail preconnector protein GP5 OS=Enterobacteria phage P21 GN=5 PE=3 SV=1	sp|P36273|VG05_BPP21
SymbC1.scaffold1.1919	230.891	0.0497943	0.102873	0.484038	0.628359	0.999988	SymbC1.scaffold1.1919	Uncharacterized ABC transporter ATP-binding protein sll0415 OS=Synechocystis sp. (strain PCC 6803 / Kazusa) GN=sll0415 PE=3 SV=2	sp|P22040|Y415_SYNY3
SymbC1.scaffold1.1159	379.572	-0.08735	0.110994	-0.786978	0.431295	0.999988	SymbC1.scaffold1.1159	Uncharacterized oxidoreductase YjhC OS=Escherichia coli (strain K12) GN=yjhC PE=3 SV=2	sp|P39353|YJHC_ECOLI
SymbC1.scaffold1.248	90.6896	-0.0847215	0.14748	-0.57446	0.565657	0.999988	SymbC1.scaffold1.248	description1:Uncharacterized protein OS=Candidatus Lambdaproteobacteria bacterium RIFOXYD2_FULL_50_16 GN=A2527_02605 PE=4 SV=1//description2:Cold-shock DNA-binding domain protein OS=Porphyromonas endodontalis (strain ATCC 35406 / BCRC 14492 / JCM 8526 / NCTC 13058 / HG 370) GN=POREN0001_0496 PE=4 SV=1	tr|A0A1F6GFU0|A0A1F6GFU0_9PROT;tr|C3JC96|C3JC96_POREA
SymbC1.scaffold1.2256	245.148	0.655453	0.746933	0.877525	0.380201	0.999988	SymbC1.scaffold1.2256	Single-stranded DNA-binding protein OS=Rhodopirellula baltica (strain DSM 10527 / NCIMB 13988 / SH1) GN=ssb PE=3 SV=1	sp|P59932|SSB_RHOBA
SymbC1.scaffold1.284	98.0249	-0.0151288	0.146239	-0.103452	0.917604	0.999988	SymbC1.scaffold1.284	Small-conductance mechanosensitive channel OS=Edwardsiella ictaluri (strain 93-146) GN=mscS PE=3 SV=1	sp|O52401|MSCS_EDWI9
SymbC1.scaffold1.1971	390.516	0.074049	0.0920023	0.804861	0.4209	0.999988	SymbC1.scaffold1.1971	DNA gyrase subunit A OS=Clostridium acetobutylicum (strain ATCC 824 / DSM 792 / JCM 1419 / LMG 5710 / VKM B-1787) GN=gyrA PE=3 SV=2	sp|P94605|GYRA_CLOAB
SymbC1.scaffold1.568	38.3884	-0.190661	0.203939	-0.934891	0.349845	0.999988	SymbC1.scaffold1.568	Nucleoside diphosphate kinase OS=Rhodopirellula baltica (strain DSM 10527 / NCIMB 13988 / SH1) GN=ndk PE=3 SV=1	sp|Q7UJK7|NDK_RHOBA
SymbC1.scaffold1.549	227.567	-0.0614748	0.134347	-0.457582	0.647253	0.999988	SymbC1.scaffold1.549	Uncharacterized ABC transporter ATP-binding protein TM_0352 OS=Thermotoga maritima (strain ATCC 43589 / MSB8 / DSM 3109 / JCM 10099) GN=TM_0352 PE=3 SV=1	sp|Q9WYI7|Y352_THEMA
SymbC1.scaffold1.2215	380.056	0.147542	0.103192	1.42979	0.152778	0.999988	SymbC1.scaffold1.2215	Probable serine/threonine-protein kinase CPE1738 OS=Clostridium perfringens (strain 13 / Type A) GN=CPE1738 PE=3 SV=1	sp|Q8XJL8|PKN2_CLOPE
SymbC1.scaffold1.1830	345.864	0.00598572	0.0711891	0.0840818	0.932991	0.999988	SymbC1.scaffold1.1830	Flagellar hook protein FlgE OS=Borrelia burgdorferi (strain ATCC 35210 / B31 / CIP 102532 / DSM 4680) GN=flgE PE=3 SV=1	sp|Q44767|FLGE_BORBU
SymbC1.scaffold1.664	1463.08	0.0510375	0.091701	0.556564	0.577826	0.999988	SymbC1.scaffold1.664	Leukotoxin OS=Aggregatibacter actinomycetemcomitans GN=ltxA PE=1 SV=2	sp|P16462|LTXA_AGGAC
SymbC1.scaffold1.471	76.362	-0.163608	0.208581	-0.784385	0.432814	0.999988	SymbC1.scaffold1.471	Cytochrome c peroxidase-like protein OS=Pirellula staleyi (strain ATCC 27377 / DSM 6068 / ICPB 4128) GN=Psta_0159 PE=4 SV=1	tr|D2R0I7|D2R0I7_PIRSD
SymbC1.scaffold1.1402	151.758	0.146699	0.127941	1.14662	0.25154	0.999988	SymbC1.scaffold1.1402	Type II secretion system protein OS=Pirellula staleyi (strain ATCC 27377 / DSM 6068 / ICPB 4128) GN=Psta_1432 PE=4 SV=1	tr|D2QX03|D2QX03_PIRSD
SymbC1.scaffold1.171	206.341	-0.170801	0.16209	-1.05374	0.292001	0.999988	SymbC1.scaffold1.171	Uncharacterized protein Mb2734 OS=Mycobacterium bovis (strain ATCC BAA-935 / AF2122/97) GN=Mb2734 PE=3 SV=1	sp|P0A573|Y2734_MYCBO
SymbC1.scaffold1.140	3.52334	0.748806	0.617812	1.21203	0.225501	0.999988	SymbC1.scaffold1.140	Uncharacterized protein OS=Gimesia maris DSM 8797 GN=PM8797T_25406 PE=4 SV=1	tr|A6C4G4|A6C4G4_9PLAN
SymbC1.scaffold1.2153	130.625	-0.0139609	0.136922	-0.101962	0.918787	0.999988	SymbC1.scaffold1.2153	Uncharacterized protein OS=marine sediment metagenome GN=S01H4_27133 PE=4 SV=1	tr|X1C7H1|X1C7H1_9ZZZZ
SymbC1.scaffold1.1515	49.3224	-0.234465	0.181286	-1.29334	0.195893	0.999988	SymbC1.scaffold1.1515	description1:Uncharacterized protein OS=Pirellula staleyi (strain ATCC 27377 / DSM 6068 / ICPB 4128) GN=Psta_1770 PE=4 SV=1//description2:Uncharacterized protein OS=Cyclobacterium amurskyense GN=CA2015_4464 PE=4 SV=1	tr|D2QYZ0|D2QYZ0_PIRSD;tr|A0A0H4PL84|A0A0H4PL84_9BACT
SymbC1.scaffold1.1036	572.111	0.0418772	0.110518	0.378916	0.70475	0.999988	SymbC1.scaffold1.1036	description1:Uncharacterized protein (Fragment) OS=marine sediment metagenome GN=LCGC14_1965410 PE=4 SV=1//description2:Uncharacterized protein (Fragment) OS=marine sediment metagenome GN=LCGC14_2729980 PE=4 SV=1	tr|A0A0F9HRS3|A0A0F9HRS3_9ZZZZ;tr|A0A0F8ZUX6|A0A0F8ZUX6_9ZZZZ
SymbC1.scaffold1.202	318.877	0.0760059	0.0930218	0.817077	0.413884	0.999988	SymbC1.scaffold1.202	Transcription-repair-coupling factor OS=Bacillus subtilis (strain 168) GN=mfd PE=3 SV=1	sp|P37474|MFD_BACSU
SymbC1.scaffold1.1540	129.989	-0.130395	0.144562	-0.902002	0.367056	0.999988	SymbC1.scaffold1.1540	NAD(P) transhydrogenase subunit alpha part 1 OS=Rhodospirillum rubrum GN=pntAA PE=3 SV=1	sp|P0C186|PNTAA_RHORU
SymbC1.scaffold1.1665	664.55	-0.049964	0.0915884	-0.545528	0.585391	0.999988	SymbC1.scaffold1.1665	Uncharacterized protein OS=Planctomycetaceae bacterium SCGC AG-212-F19 GN=AYO44_03415 PE=4 SV=1	tr|A0A177R752|A0A177R752_9PLAN
SymbC1.scaffold1.2359	1080.89	-0.013356	0.171915	-0.0776897	0.938075	0.999988	SymbC1.scaffold1.2359	Translation initiation factor IF-2 OS=Rhodopirellula baltica (strain DSM 10527 / NCIMB 13988 / SH1) GN=infB PE=3 SV=1	sp|Q7URR0|IF2_RHOBA
SymbC1.scaffold1.1185	2477.11	0.0233508	0.0708649	0.329511	0.74177	0.999988	SymbC1.scaffold1.1185	tRNA nuclease WapA OS=Bacillus subtilis (strain 168) GN=wapA PE=1 SV=2	sp|Q07833|WAPA_BACSU
SymbC1.scaffold1.1866	89.1478	-0.147069	0.208858	-0.704159	0.481334	0.999988	SymbC1.scaffold1.1866	C-Maf-inducing protein OS=Mus musculus GN=Cmip PE=1 SV=3	sp|Q9D486|CMIP_MOUSE
SymbC1.scaffold1.1817	266.932	-0.0487398	0.0941966	-0.517426	0.604859	0.999988	SymbC1.scaffold1.1817	Putative acyl-CoA dehydrogenase YdbM OS=Bacillus subtilis (strain 168) GN=ydbM PE=2 SV=1	sp|P96608|YDBM_BACSU
SymbC1.scaffold1.2109	286.419	-0.00315162	0.0928108	-0.0339575	0.972911	0.999988	SymbC1.scaffold1.2109	Type 2 DNA topoisomerase 6 subunit B OS=Methanococcoides burtonii (strain DSM 6242 / NBRC 107633 / OCM 468 / ACE-M) GN=top6B PE=3 SV=1	sp|Q12WQ0|TOP6B_METBU
SymbC1.scaffold1.1142	431.381	-0.0170845	0.0993923	-0.171889	0.863525	0.999988	SymbC1.scaffold1.1142	Putative heme-binding domain-containing protein OS=Singulisphaera acidiphila (strain ATCC BAA-1392 / DSM 18658 / VKM B-2454 / MOB10) GN=Sinac_0953 PE=4 SV=1	tr|L0D9N3|L0D9N3_SINAD
SymbC1.scaffold1.2169	171.765	0.166386	0.195635	0.850489	0.395054	0.999988	SymbC1.scaffold1.2169	L-galactonate-5-dehydrogenase OS=Escherichia coli (strain K12) GN=lgoD PE=1 SV=3	sp|P39400|LGOD_ECOLI
SymbC1.scaffold1.732	160.224	0.00172105	0.126704	0.0135832	0.989162	0.999988	SymbC1.scaffold1.732	UDP-glucose 4-epimerase OS=Bacillus subtilis (strain 168) GN=galE PE=3 SV=1	sp|P55180|GALE_BACSU
SymbC1.scaffold1.1716	346.163	-0.0454292	0.10578	-0.429467	0.667583	0.999988	SymbC1.scaffold1.1716	description1:Secreted protein containing planctomycete cytochrome C domain OS=Rhodopirellula baltica WH47 GN=RBWH47_04958 PE=4 SV=1//description2:Uncharacterized protein OS=Lentisphaera araneosa HTCC2155 GN=LNTAR_07409 PE=4 SV=1	tr|F2AVH5|F2AVH5_RHOBT;tr|A6DN17|A6DN17_9BACT
SymbC1.scaffold1.571	245.656	-0.0531828	0.0957064	-0.555686	0.578425	0.999988	SymbC1.scaffold1.571	Probable squalene--hopene cyclase OS=Sinorhizobium fredii (strain NBRC 101917 / NGR234) GN=shc PE=3 SV=1	sp|P55348|SQHC_SINFN
SymbC1.scaffold1.1131	1420.98	-0.00251282	0.0783128	-0.0320869	0.974403	0.999988	SymbC1.scaffold1.1131	description1:Cyclolysin OS=Fuerstia marisgermanicae GN=cya_3 PE=4 SV=1//description2:Poly(Beta-D-mannuronate) C5 epimerase OS=Fuerstia marisgermanicae GN=algE PE=4 SV=1	tr|A0A1P8WGR0|A0A1P8WGR0_9PLAN;tr|A0A1P8WQR5|A0A1P8WQR5_9PLAN
SymbC1.scaffold1.690	138.266	0.0378312	0.1233	0.306821	0.758979	0.999988	SymbC1.scaffold1.690	N-acetylgalactosamine-6-sulfatase OS=Homo sapiens GN=GALNS PE=1 SV=1	sp|P34059|GALNS_HUMAN
SymbC1.scaffold1.485	11.5793	-0.1281	0.325491	-0.393558	0.693908	0.999988	SymbC1.scaffold1.485	Glyoxalase/bleomycin resistance protein/dioxygenase OS=Rhodopirellula baltica WH47 GN=RBWH47_02600 PE=4 SV=1	tr|F2ASS7|F2ASS7_RHOBT
SymbC1.scaffold1.777	160.031	-0.109633	0.130701	-0.838809	0.401576	0.999988	SymbC1.scaffold1.777	Phosphoenolpyruvate-protein phosphotransferase OS=Bacillus sp. (strain S) GN=ptsI PE=3 SV=1	sp|O83018|PT1_BACSI
SymbC1.scaffold1.1289	276.051	0.0691905	0.0989525	0.699229	0.484409	0.999988	SymbC1.scaffold1.1289	Probable leucine aminopeptidase MCYG_04170 OS=Arthroderma otae (strain ATCC MYA-4605 / CBS 113480) GN=MCYG_04170 PE=3 SV=1	sp|C5FNB5|LAP5_ARTOC
SymbC1.scaffold1.74	65.375	-0.24151	0.192312	-1.25583	0.209179	0.999988	SymbC1.scaffold1.74	Uncharacterized protein OS=Fuerstia marisgermanicae GN=Fuma_00909 PE=4 SV=1	tr|A0A1P8WB94|A0A1P8WB94_9PLAN
SymbC1.scaffold1.466	35.1036	0.0623594	0.188707	0.330457	0.741055	0.999988	SymbC1.scaffold1.466	NA	NA
SymbC1.scaffold1.2348	388.814	0.0423577	0.113951	0.371719	0.710102	0.999988	SymbC1.scaffold1.2348	DEAD-box ATP-dependent RNA helicase CshA OS=Geobacillus kaustophilus (strain HTA426) GN=cshA PE=3 SV=1	sp|Q5L3G9|CSHA_GEOKA
SymbC1.scaffold1.830	448.263	0.0943551	0.121386	0.777311	0.436975	0.999988	SymbC1.scaffold1.830	Thioredoxin reductase 2 OS=Arabidopsis thaliana GN=NTR2 PE=2 SV=2	sp|Q39242|TRXB2_ARATH
SymbC1.scaffold1.1382	58.7523	0.0481623	0.188038	0.25613	0.79785	0.999988	SymbC1.scaffold1.1382	Tyrosine recombinase XerD OS=Bacillus subtilis (strain 168) GN=xerD PE=3 SV=3	sp|P46352|XERD_BACSU
SymbC1.scaffold1.2033	373.403	-0.159205	0.0973231	-1.63584	0.101873	0.999988	SymbC1.scaffold1.2033	Cytochrome C-containing protein OS=uncultured bacterium PE=4 SV=1	tr|A0A1B2ZB86|A0A1B2ZB86_9BACT
SymbC1.scaffold1.1750	283.177	0.103426	0.145213	0.712235	0.476319	0.999988	SymbC1.scaffold1.1750	DNA polymerase/3'-5' exonuclease PolX OS=Bacillus subtilis (strain 168) GN=polX PE=1 SV=1	sp|P94544|POLX_BACSU
SymbC1.scaffold1.28	299.205	0.0690663	0.123568	0.558933	0.576207	0.999988	SymbC1.scaffold1.28	Putative peroxiredoxin bcp OS=Haemophilus influenzae (strain ATCC 51907 / DSM 11121 / KW20 / Rd) GN=bcp PE=3 SV=1	sp|P44411|BCP_HAEIN
SymbC1.scaffold1.1454	166.278	0.244178	0.184417	1.32405	0.185485	0.999988	SymbC1.scaffold1.1454	Lipid A galacturonosyltransferase RgtD OS=Rhizobium leguminosarum bv. viciae (strain 3841) GN=rgtD PE=3 SV=1	sp|Q1MLH5|RGTD_RHIL3
SymbC1.scaffold1.236	268.159	0.264751	0.0867506	3.05186	0.00227428	0.999988	SymbC1.scaffold1.236	Type II secretion system protein G OS=Pseudomonas aeruginosa (strain ATCC 15692 / DSM 22644 / CIP 104116 / JCM 14847 / LMG 12228 / 1C / PRS 101 / PAO1) GN=xcpT PE=1 SV=1	sp|Q00514|GSPG_PSEAE
SymbC1.scaffold1.974	359.935	0.0279863	0.193981	0.144273	0.885285	0.999988	SymbC1.scaffold1.974	Dimethylaniline monooxygenase [N-oxide-forming] 2 OS=Mus musculus GN=Fmo2 PE=1 SV=3	sp|Q8K2I3|FMO2_MOUSE
SymbC1.scaffold1.231	1542.87	0.0909119	0.0740674	1.22742	0.219665	0.999988	SymbC1.scaffold1.231	Uncharacterized zinc protease YmxG OS=Bacillus subtilis (strain 168) GN=ymxG PE=3 SV=3	sp|Q04805|YMXG_BACSU
SymbC1.scaffold1.2375	31.1371	0.288959	0.201171	1.43638	0.150894	0.999988	SymbC1.scaffold1.2375	description1:Uncharacterized protein OS=Plasmodium inui San Antonio 1 GN=C922_03509 PE=4 SV=1//description2:Uncharacterized protein OS=Pirellula staleyi (strain ATCC 27377 / DSM 6068 / ICPB 4128) GN=Psta_3540 PE=4 SV=1	tr|W7AAC4|W7AAC4_9APIC;tr|D2QYP2|D2QYP2_PIRSD
SymbC1.scaffold1.886	664.234	0.0382836	0.0995473	0.384577	0.700551	0.999988	SymbC1.scaffold1.886	Flagellin B OS=Campylobacter jejuni subsp. jejuni serotype O:6 (strain 81116 / NCTC 11828) GN=flaB PE=3 SV=4	sp|P22252|FLB_CAMJ8
SymbC1.scaffold1.25	65.9521	-0.134569	0.159772	-0.842255	0.399645	0.999988	SymbC1.scaffold1.25	Biopolymer transport protein ExbD/TolR OS=Pirellula staleyi (strain ATCC 27377 / DSM 6068 / ICPB 4128) GN=Psta_2715 PE=3 SV=1	tr|D2R6T3|D2R6T3_PIRSD
SymbC1.scaffold1.1598	84.226	-0.022808	0.144313	-0.158046	0.874421	0.999988	SymbC1.scaffold1.1598	description1:Uncharacterized protein OS=Planctomyces sp. SH-PL14 GN=VT03_23270 PE=4 SV=1//description2:Uncharacterized protein OS=Planctomycetes bacterium RBG_13_63_9 GN=A2V70_13245 PE=4 SV=1	tr|A0A142X291|A0A142X291_9PLAN;tr|A0A1G2Z5M1|A0A1G2Z5M1_9BACT
SymbC1.scaffold1.43	108.946	0.0883795	0.131809	0.67051	0.502533	0.999988	SymbC1.scaffold1.43	Alpha-protein kinase vwkA OS=Dictyostelium discoideum GN=vwkA PE=1 SV=1	sp|Q6B9X6|VWKA_DICDI
SymbC1.scaffold1.789	829.491	0.15198	0.0930266	1.63372	0.102317	0.999988	SymbC1.scaffold1.789	Nodulation protein NolG OS=Rhizobium meliloti (strain 1021) GN=nolG PE=3 SV=2	sp|P25197|NOLG_RHIME
SymbC1.scaffold1.407	100.248	0.00233021	0.127527	0.0182723	0.985422	0.999988	SymbC1.scaffold1.407	Peptidase T OS=Geobacillus thermodenitrificans (strain NG80-2) GN=pepT PE=3 SV=1	sp|A4INW9|PEPT_GEOTN
SymbC1.scaffold1.1088	306.032	0.0210567	0.100265	0.21001	0.83366	0.999988	SymbC1.scaffold1.1088	Putative signal peptide peptidase SppA OS=Gemmata sp. SH-PL17 GN=sppA_5 PE=4 SV=1	tr|A0A142XSZ9|A0A142XSZ9_9BACT
SymbC1.scaffold1.842	405.141	-0.0127792	0.218456	-0.058498	0.953352	0.999988	SymbC1.scaffold1.842	description1:Hydrogenase expression/formation protein HypE OS=Azotobacter vinelandii GN=hypE PE=3 SV=1//description2:Hydrogenase expression/formation protein HypE OS=Cupriavidus necator (strain ATCC 17699 / H16 / DSM 428 / Stanier 337) GN=hypE PE=1 SV=1	sp|P40595|HYPE_AZOVI;sp|P31905|HYPE_CUPNH
SymbC1.scaffold1.2119	273.005	-0.0508419	0.121697	-0.417774	0.676112	0.999988	SymbC1.scaffold1.2119	Uncharacterized protein OS=Pirellula staleyi (strain ATCC 27377 / DSM 6068 / ICPB 4128) GN=Psta_4198 PE=4 SV=1	tr|D2R3Z7|D2R3Z7_PIRSD
SymbC1.scaffold1.2223	91.9514	0.120553	0.143023	0.842891	0.399289	0.999988	SymbC1.scaffold1.2223	Lipoprotein-releasing system ATP-binding protein LolD OS=Neisseria gonorrhoeae (strain ATCC 700825 / FA 1090) GN=lolD PE=3 SV=1	sp|Q5F8K2|LOLD_NEIG1
SymbC1.scaffold1.1586	1035.45	0.0837412	0.0605505	1.383	0.166666	0.999988	SymbC1.scaffold1.1586	Inositol-1-monophosphatase OS=Pasteurella multocida (strain Pm70) GN=suhB PE=3 SV=1	sp|Q9CNV8|SUHB_PASMU
SymbC1.scaffold1.909	134.799	-0.0740279	0.141912	-0.521647	0.601916	0.999988	SymbC1.scaffold1.909	H repeat-associated putative transposase YdcC OS=Escherichia coli (strain K12) GN=ydcC PE=3 SV=1	sp|P28917|YDCC_ECOLI
SymbC1.scaffold1.2383	195.817	-0.0955023	0.146083	-0.653755	0.51327	0.999988	SymbC1.scaffold1.2383	ADP-glucose phosphorylase OS=Arabidopsis thaliana GN=At5g18200 PE=1 SV=1	sp|Q9FK51|AGLUP_ARATH
SymbC1.scaffold1.483	129.34	-0.00499113	0.123466	-0.0404252	0.967754	0.999988	SymbC1.scaffold1.483	Anthranilate synthase component 2 OS=Pseudomonas putida GN=trpG PE=1 SV=2	sp|P00901|TRPG_PSEPU
SymbC1.scaffold1.1642	201.548	0.0412723	0.160041	0.257886	0.796495	0.999988	SymbC1.scaffold1.1642	Steryl-sulfatase OS=Homo sapiens GN=STS PE=1 SV=2	sp|P08842|STS_HUMAN
SymbC1.scaffold1.1311	43.6092	0.0560768	0.161626	0.346954	0.728626	0.999988	SymbC1.scaffold1.1311	Carboxy-terminal-processing protease OS=Bartonella bacilliformis (strain ATCC 35685 / KC583) GN=ctpA PE=3 SV=1	sp|Q44879|CTPA_BARBK
SymbC1.scaffold1.1874	3046.39	-0.0017584	0.100936	-0.017421	0.986101	0.999988	SymbC1.scaffold1.1874	Bifunctional hemolysin/adenylate cyclase OS=Bordetella pertussis (strain Tohama I / ATCC BAA-589 / NCTC 13251) GN=cya PE=1 SV=1	sp|P0DKX7|CYAA_BORPE
SymbC1.scaffold1.2254	22.383	-0.170185	0.268642	-0.633501	0.526406	0.999988	SymbC1.scaffold1.2254	Carbon storage regulator homolog OS=Thermotoga neapolitana (strain ATCC 49049 / DSM 4359 / NS-E) GN=csrA PE=3 SV=1	sp|B9K6M8|CSRA_THENN
SymbC1.scaffold1.1279	156.308	-0.0819402	0.142232	-0.576102	0.564546	0.999988	SymbC1.scaffold1.1279	UPF0194 membrane protein YE2891 OS=Yersinia enterocolitica serotype O:8 / biotype 1B (strain NCTC 13174 / 8081) GN=YE2891 PE=3 SV=1	sp|A1JSL8|Y2891_YERE8
SymbC1.scaffold1.2193	14.4585	-0.154606	0.277093	-0.557957	0.576874	0.999988	SymbC1.scaffold1.2193	description1:UPF0301 protein Clim_0777 OS=Chlorobium limicola (strain DSM 245 / NBRC 103803 / 6330) GN=Clim_0777 PE=3 SV=1//description2:UPF0301 protein MCA2336 2 OS=Methylococcus capsulatus (strain ATCC 33009 / NCIMB 11132 / Bath) GN=MCA2336 PE=3 SV=1	sp|B3EHS7|Y777_CHLL2;sp|Q605E8|Y2336_METCA
SymbC1.scaffold1.2300	145.772	-0.102929	0.18344	-0.561108	0.574724	0.999988	SymbC1.scaffold1.2300	C-Maf-inducing protein OS=Mus musculus GN=Cmip PE=1 SV=3	sp|Q9D486|CMIP_MOUSE
SymbC1.scaffold1.1785	878.136	-0.051515	0.106743	-0.482606	0.629376	0.999988	SymbC1.scaffold1.1785	Flagellar basal-body rod protein FlgG OS=Rhizobium meliloti (strain 1021) GN=flgG PE=3 SV=2	sp|Q52946|FLGG_RHIME
SymbC1.scaffold1.1946	187.406	0.153551	0.178031	0.862499	0.388413	0.999988	SymbC1.scaffold1.1946	Putative HTH-type transcriptional regulator Mb1318 OS=Mycobacterium bovis (strain ATCC BAA-935 / AF2122/97) GN=Mb1318 PE=4 SV=1	sp|P67160|Y1318_MYCBO
SymbC1.scaffold1.1256	1061.54	0.0424634	0.094644	0.448664	0.653674	0.999988	SymbC1.scaffold1.1256	Type IV pilus assembly protein TapC OS=Aeromonas hydrophila GN=tapC PE=3 SV=1	sp|P45793|TAPC_AERHY
SymbC1.scaffold1.1880	150.193	-0.155564	0.127991	-1.21543	0.224203	0.999988	SymbC1.scaffold1.1880	NADP-dependent fatty aldehyde dehydrogenase OS=Vibrio harveyi GN=aldH PE=1 SV=1	sp|Q56694|ALDH_VIBHA
SymbC1.scaffold1.884	323.036	0.0699243	0.0904207	0.773321	0.439332	0.999988	SymbC1.scaffold1.884	Uncharacterized protein OS=Pirellula staleyi (strain ATCC 27377 / DSM 6068 / ICPB 4128) GN=Psta_0308 PE=4 SV=1	tr|D2R289|D2R289_PIRSD
SymbC1.scaffold1.1780	5.07588	-0.44348	0.491265	-0.902731	0.366669	0.999988	SymbC1.scaffold1.1780	Putative fluoride ion transporter CrcB OS=Hahella chejuensis (strain KCTC 2396) GN=crcB PE=3 SV=1	sp|Q2SJB9|CRCB_HAHCH
SymbC1.scaffold1.441	299.756	0.0136438	0.0959737	0.142162	0.886952	0.999988	SymbC1.scaffold1.441	ATP-dependent DNA helicase PcrA OS=Staphylococcus aureus (strain N315) GN=pcrA PE=1 SV=1	sp|P64319|PCRA_STAAN
SymbC1.scaffold1.2246	276.571	0.179061	0.11019	1.62501	0.104159	0.999988	SymbC1.scaffold1.2246	Uncharacterized protein OS=Pirellula staleyi (strain ATCC 27377 / DSM 6068 / ICPB 4128) GN=Psta_0306 PE=4 SV=1	tr|D2R288|D2R288_PIRSD
SymbC1.scaffold1.175	239.178	-0.119211	0.133932	-0.890082	0.373422	0.999988	SymbC1.scaffold1.175	Vegetative incompatibility protein HET-E-1 OS=Podospora anserina GN=HET-E1 PE=4 SV=1	sp|Q00808|HETE1_PODAS
SymbC1.scaffold1.1460	191.371	0.321495	0.266701	1.20545	0.228029	0.999988	SymbC1.scaffold1.1460	Adenine DNA glycosylase OS=Geobacillus stearothermophilus GN=mutY PE=1 SV=2	sp|P83847|MUTY_GEOSE
SymbC1.scaffold1.903	333.356	-0.0863304	0.108147	-0.798269	0.424714	0.999988	SymbC1.scaffold1.903	Iduronate 2-sulfatase OS=Mus musculus GN=Ids PE=2 SV=3	sp|Q08890|IDS_MOUSE
SymbC1.scaffold1.957	319.925	0.0755491	0.129571	0.583072	0.559845	0.999988	SymbC1.scaffold1.957	Autoinducer 2 sensor kinase/phosphatase LuxQ OS=Vibrio harveyi GN=luxQ PE=1 SV=1	sp|P54302|LUXQ_VIBHA
SymbC1.scaffold1.1270	135.36	0.059755	0.183281	0.326029	0.744402	0.999988	SymbC1.scaffold1.1270	Homoserine dehydrogenase OS=Pseudomonas aeruginosa (strain ATCC 15692 / DSM 22644 / CIP 104116 / JCM 14847 / LMG 12228 / 1C / PRS 101 / PAO1) GN=hom PE=3 SV=2	sp|P29365|DHOM_PSEAE
SymbC1.scaffold1.1137	4894.26	0.1177	0.179593	0.655369	0.51223	0.999988	SymbC1.scaffold1.1137	Uncharacterized AAA domain-containing protein ycf46 OS=Guillardia theta GN=ycf46 PE=3 SV=1	sp|O78439|YCF46_GUITH
SymbC1.scaffold1.327	1105.4	0.0161453	0.0571599	0.282458	0.777592	0.999988	SymbC1.scaffold1.327	Thermophilic serine proteinase OS=Bacillus sp. (strain AK1) PE=1 SV=1	sp|Q45670|THES_BACSJ
SymbC1.scaffold1.114	154.523	-0.0487943	0.156893	-0.311003	0.755798	0.999988	SymbC1.scaffold1.114	Esterase OS=Pirellula staleyi (strain ATCC 27377 / DSM 6068 / ICPB 4128) GN=Psta_2350 PE=4 SV=1	tr|D2R3R6|D2R3R6_PIRSD
SymbC1.scaffold1.2140	47.8099	0.396431	0.211697	1.87264	0.0611187	0.999988	SymbC1.scaffold1.2140	FKBP-type peptidyl-prolyl cis-trans isomerase SlyD OS=Aeromonas hydrophila GN=slyD PE=3 SV=1	sp|O07046|SLYD_AERHY
SymbC1.scaffold1.38	1230.55	0.0798571	0.0604274	1.32154	0.186322	0.999988	SymbC1.scaffold1.38	Collagen alpha-1(XXI) chain OS=Homo sapiens GN=COL21A1 PE=2 SV=1	sp|Q96P44|COLA1_HUMAN
SymbC1.scaffold1.1523	476.961	-0.107165	0.0869636	-1.23229	0.217839	0.999988	SymbC1.scaffold1.1523	General transcriptional corepressor tupA OS=Dictyostelium discoideum GN=tupA PE=2 SV=1	sp|O76734|TUP1_DICDI
SymbC1.scaffold1.1890	294.72	-0.206562	0.108509	-1.90363	0.056958	0.999988	SymbC1.scaffold1.1890	Uncharacterized protein R00370 OS=Rhizobium meliloti (strain 1021) GN=R00370 PE=4 SV=2	sp|Q52997|Y370_RHIME
SymbC1.scaffold1.996	217.741	0.0437739	0.146482	0.298835	0.765066	0.999988	SymbC1.scaffold1.996	description1:Uncharacterized protein OS=Planctomycetes bacterium RBG_16_64_12 GN=A2V98_07140 PE=4 SV=1//description2:Protein containing DUF1570 OS=Rhodopirellula europaea 6C GN=RE6C_05320 PE=4 SV=1	tr|A0A1G3A765|A0A1G3A765_9BACT;tr|M2AWK4|M2AWK4_9PLAN
SymbC1.scaffold1.1126	65.655	0.0254775	0.204283	0.124716	0.900748	0.999988	SymbC1.scaffold1.1126	RNA polymerase sigma-70 ECF-like protein OS=Rhodopirellula sp. SWK7 GN=RRSWK_02117 PE=4 SV=1	tr|M5T897|M5T897_9PLAN
SymbC1.scaffold1.2407	365.865	0.0334199	0.199124	0.167835	0.866713	0.999988	SymbC1.scaffold1.2407	Putative REP-associated tyrosine transposase OS=Haemophilus influenzae (strain ATCC 51907 / DSM 11121 / KW20 / Rd) GN=HI_0217 PE=3 SV=1	sp|P43965|Y217_HAEIN
SymbC1.scaffold1.357	438.911	-0.0578924	0.11063	-0.523297	0.600767	0.999988	SymbC1.scaffold1.357	Flagellar biosynthesis protein FlhA OS=Bacillus subtilis (strain 168) GN=flhA PE=1 SV=2	sp|P35620|FLHA_BACSU
SymbC1.scaffold1.652	208.169	-0.0548347	0.107568	-0.509767	0.610214	0.999988	SymbC1.scaffold1.652	Acetyl-coenzyme A synthetase OS=Rhodopirellula baltica (strain DSM 10527 / NCIMB 13988 / SH1) GN=acsA PE=3 SV=1	sp|P59872|ACSA_RHOBA
SymbC1.scaffold1.83	230.644	0.115394	0.0997709	1.15659	0.247438	0.999988	SymbC1.scaffold1.83	RNA polymerase sigma-54 factor OS=Azorhizobium caulinodans (strain ATCC 43989 / DSM 5975 / JCM 20966 / NBRC 14845 / NCIMB 13405 / ORS 571) GN=rpoN PE=3 SV=2	sp|P33984|RP54_AZOC5
SymbC1.scaffold1.123	76.5688	0.14583	0.141933	1.02745	0.304207	0.999988	SymbC1.scaffold1.123	Uncharacterized protein OS=Planctomycetaceae bacterium SCGC AG-212-D15 GN=AYO40_03770 PE=4 SV=1	tr|A0A177Q0J5|A0A177Q0J5_9PLAN
SymbC1.scaffold1.2250	32.465	-0.188841	0.216617	-0.871772	0.383333	0.999988	SymbC1.scaffold1.2250	Glutamate-1-semialdehyde 2,1-aminomutase OS=Rhodopirellula baltica (strain DSM 10527 / NCIMB 13988 / SH1) GN=hemL PE=3 SV=1	sp|Q7UPM9|GSA_RHOBA
SymbC1.scaffold1.267	1486.02	0.170848	0.0616585	2.77087	0.00559069	0.999988	SymbC1.scaffold1.267	Uncharacterized protein OS=Pirellula sp. SH-Sr6A GN=VN12_23015 PE=4 SV=1	tr|A0A142Y722|A0A142Y722_9PLAN
SymbC1.scaffold1.575	323.476	0.0994253	0.091457	1.08713	0.276981	0.999988	SymbC1.scaffold1.575	Uncharacterized sulfatase YidJ OS=Escherichia coli (strain K12) GN=yidJ PE=3 SV=1	sp|P31447|YIDJ_ECOLI
SymbC1.scaffold1.653	377.888	-0.000609438	0.0899462	-0.00677559	0.994594	0.999988	SymbC1.scaffold1.653	Probable squalene-hopene cyclase OS=Gimesia maris DSM 8797 GN=PM8797T_03805 PE=4 SV=1	tr|A6C6X5|A6C6X5_9PLAN
SymbC1.scaffold1.2394	126.83	-0.122266	0.179556	-0.680936	0.495912	0.999988	SymbC1.scaffold1.2394	Uncharacterized protein OS=Pirellula staleyi (strain ATCC 27377 / DSM 6068 / ICPB 4128) GN=Psta_0197 PE=4 SV=1	tr|D2R1A8|D2R1A8_PIRSD
SymbC1.scaffold1.1631	324.714	-0.0525718	0.277718	-0.189299	0.849858	0.999988	SymbC1.scaffold1.1631	Uncharacterized protein (Fragment) OS=marine sediment metagenome GN=LCGC14_2573980 PE=4 SV=1	tr|A0A0F9CSM1|A0A0F9CSM1_9ZZZZ
SymbC1.scaffold1.1106	68.6944	0.122408	0.166651	0.734517	0.462633	0.999988	SymbC1.scaffold1.1106	UDP-N-acetylglucosamine 3-dehydrogenase OS=Methanococcus maripaludis (strain S2 / LL) GN=MMP0352 PE=1 SV=1	sp|Q6M0B9|UGNO_METMP
SymbC1.scaffold1.2335	240.7	-0.0289229	0.0965209	-0.299654	0.764441	0.999988	SymbC1.scaffold1.2335	ATP synthase subunit alpha 2 OS=Rhodopirellula baltica (strain DSM 10527 / NCIMB 13988 / SH1) GN=atpA2 PE=3 SV=1	sp|Q7UFB7|ATPA2_RHOBA
SymbC1.scaffold1.100	1059.21	0.0128307	0.103862	0.123535	0.901683	0.999988	SymbC1.scaffold1.100	1,4-alpha-glucan branching enzyme GlgB OS=Aquifex aeolicus (strain VF5) GN=glgB PE=3 SV=1	sp|O66936|GLGB_AQUAE
SymbC1.scaffold1.1630	97.1876	0.135654	0.248133	0.546697	0.584587	0.999988	SymbC1.scaffold1.1630	Ferrochelatase OS=Rhodopirellula baltica (strain DSM 10527 / NCIMB 13988 / SH1) GN=hemH PE=3 SV=1	sp|Q7UFZ7|HEMH_RHOBA
SymbC1.scaffold1.766	159.16	-0.0707377	0.218945	-0.323085	0.746631	0.999988	SymbC1.scaffold1.766	Flavin-dependent tryptophan halogenase RebH OS=Lechevalieria aerocolonigenes GN=rebH PE=1 SV=1	sp|Q8KHZ8|REBH_NOCAE
SymbC1.scaffold1.2118	52.5718	-0.0719494	0.141744	-0.507602	0.611733	0.999988	SymbC1.scaffold1.2118	Sterol-4-alpha-carboxylate 3-dehydrogenase, decarboxylating OS=Mus musculus GN=Nsdhl PE=1 SV=1	sp|Q9R1J0|NSDHL_MOUSE
SymbC1.scaffold1.262	129.922	0.0984863	0.106364	0.92594	0.354477	0.999988	SymbC1.scaffold1.262	Lipopolysaccharide core biosynthesis glycosyltransferase WaaE OS=Klebsiella pneumoniae GN=waaE PE=3 SV=1	sp|Q9XC90|WAAE_KLEPN
SymbC1.scaffold1.2381	52.7601	-0.0657316	0.151275	-0.434516	0.663914	0.999988	SymbC1.scaffold1.2381	Twitching mobility protein OS=Pseudomonas aeruginosa (strain ATCC 15692 / DSM 22644 / CIP 104116 / JCM 14847 / LMG 12228 / 1C / PRS 101 / PAO1) GN=pilT PE=1 SV=1	sp|P24559|PILT_PSEAE
SymbC1.scaffold1.1455	779.225	0.0964697	0.135258	0.71323	0.475703	0.999988	SymbC1.scaffold1.1455	Lipid A 4'-phosphatase OS=Francisella tularensis subsp. novicida (strain U112) GN=lpxF PE=3 SV=1	sp|A0Q4N6|LPXF_FRATN
SymbC1.scaffold1.306	30.7292	-0.142691	0.246814	-0.578133	0.563174	0.999988	SymbC1.scaffold1.306	Uncharacterized protein OS=Rubinisphaera brasiliensis (strain ATCC 49424 / DSM 5305 / JCM 21570 / NBRC 103401 / IFAM 1448) GN=Plabr_0395 PE=4 SV=1	tr|F0SRG1|F0SRG1_RUBBR
SymbC1.scaffold1.938	18.3671	0.2851	0.269592	1.05752	0.290274	0.999988	SymbC1.scaffold1.938	Thioredoxin 1 OS=Nostoc sp. (strain ATCC 29151 / PCC 7119) GN=trxA PE=1 SV=2	sp|P0A4L2|THIO1_NOSSO
SymbC1.scaffold1.444	274.271	0.0908131	0.106276	0.854502	0.392827	0.999988	SymbC1.scaffold1.444	Gluconolactonase OS=Zymomonas mobilis subsp. mobilis (strain ATCC 31821 / ZM4 / CP4) GN=gnl PE=1 SV=2	sp|Q01578|GNL_ZYMMO
SymbC1.scaffold1.748	428.251	0.0283824	0.0972456	0.291863	0.770391	0.999988	SymbC1.scaffold1.748	Chaperone protein HtpG OS=Anaplasma phagocytophilum (strain HZ) GN=htpG PE=3 SV=1	sp|Q2GJI3|HTPG_ANAPZ
SymbC1.scaffold1.1104	113.669	-0.0588475	0.158171	-0.372051	0.709855	0.999988	SymbC1.scaffold1.1104	Protein TabA OS=Pseudomonas amygdali pv. tabaci GN=tabA PE=3 SV=1	sp|P31851|TABA_PSEAJ
SymbC1.scaffold1.1044	2701.49	-0.190234	0.44508	-0.427416	0.669076	0.999988	SymbC1.scaffold1.1044	Deoxyribodipyrimidine photo-lyase OS=Methanothermobacter marburgensis (strain ATCC BAA-927 / DSM 2133 / JCM 14651 / NBRC 100331 / OCM 82 / Marburg) GN=phr PE=1 SV=2	sp|P58818|PHR_METTM
SymbC1.scaffold1.2315	95.3781	-0.000561333	0.219734	-0.0025546	0.997962	0.999988	SymbC1.scaffold1.2315	4-sulfomuconolactone hydrolase OS=Hydrogenophaga intermedia PE=1 SV=1	sp|A6XIG6|SLMH_HYDIT
SymbC1.scaffold1.1755	170.502	0.0141734	0.133526	0.106147	0.915466	0.999988	SymbC1.scaffold1.1755	Ribosomal large subunit pseudouridine synthase B OS=Bacillus subtilis (strain 168) GN=rluB PE=1 SV=2	sp|P35159|RLUB_BACSU
SymbC1.scaffold1.733	423.451	0.107192	0.189396	0.56597	0.571414	0.999988	SymbC1.scaffold1.733	Uncharacterized protein OS=Blastopirellula marina DSM 3645 GN=DSM3645_15245 PE=4 SV=1	tr|A4A268|A4A268_9PLAN
SymbC1.scaffold1.1420	100.293	0.115511	0.119577	0.965996	0.334046	0.999988	SymbC1.scaffold1.1420	5'-nucleotidase SurE OS=Rhodopirellula baltica (strain DSM 10527 / NCIMB 13988 / SH1) GN=surE PE=3 SV=2	sp|Q7UKT6|SURE_RHOBA
SymbC1.scaffold1.965	648.684	0.140784	0.119241	1.18066	0.237737	0.999988	SymbC1.scaffold1.965	Uncharacterized protein OS=Pirellula staleyi (strain ATCC 27377 / DSM 6068 / ICPB 4128) GN=Psta_3062 PE=4 SV=1	tr|D2R9H6|D2R9H6_PIRSD
SymbC1.scaffold1.1212	42.9712	-0.229989	0.168044	-1.36862	0.171118	0.999988	SymbC1.scaffold1.1212	Probable periplasmic serine endoprotease DegP-like OS=Pseudomonas putida (strain ATCC 700007 / DSM 6899 / BCRC 17059 / F1) GN=Pput_4291 PE=3 SV=1	sp|A5W8F5|DEGPL_PSEP1
SymbC1.scaffold1.1200	260.365	-0.150349	0.106522	-1.41144	0.158114	0.999988	SymbC1.scaffold1.1200	Chaperone protein HscA homolog OS=Burkholderia lata (strain ATCC 17760 / LMG 22485 / NCIMB 9086 / R18194 / 383) GN=hscA PE=3 SV=1	sp|Q39EU4|HSCA_BURL3
SymbC1.scaffold1.2229	348.718	-0.0330692	0.114986	-0.287594	0.773658	0.999988	SymbC1.scaffold1.2229	DNA polymerase III subunit alpha OS=Borrelia burgdorferi (strain ATCC 35210 / B31 / CIP 102532 / DSM 4680) GN=dnaE PE=3 SV=2	sp|O51526|DPO3A_BORBU
SymbC1.scaffold1.1706	467.558	-0.0120367	0.093548	-0.128669	0.89762	0.999988	SymbC1.scaffold1.1706	description1:Uncharacterized WD repeat-containing protein alr3466 OS=Nostoc sp. (strain PCC 7120 / SAG 25.82 / UTEX 2576) GN=alr3466 PE=4 SV=1//description2:Vegetative incompatibility protein HET-E-1 OS=Podospora anserina GN=HET-E1 PE=4 SV=1	sp|Q8YRI1|YY46_NOSS1;sp|Q00808|HETE1_PODAS
SymbC1.scaffold1.1792	452.413	0.0830529	0.12171	0.682385	0.494995	0.999988	SymbC1.scaffold1.1792	Modification methylase SinI OS=Salmonella infantis GN=sinIM PE=3 SV=1	sp|P09795|MTS1_SALIN
SymbC1.scaffold1.50	247.073	0.110225	0.117707	0.936433	0.34905	0.999988	SymbC1.scaffold1.50	Arylsulfatase OS=Clostridium perfringens (strain 13 / Type A) GN=CPE0231 PE=3 SV=1	sp|Q8XNV1|SULF_CLOPE
SymbC1.scaffold1.396	200.945	0.194063	0.248099	0.782202	0.434096	0.999988	SymbC1.scaffold1.396	Thiol-disulfide oxidoreductase ResA OS=Bacillus cereus (strain ATCC 10987 / NRS 248) GN=resA PE=3 SV=1	sp|Q73B22|RESA_BACC1
SymbC1.scaffold1.449	67.296	-0.139593	0.154727	-0.902187	0.366957	0.999988	SymbC1.scaffold1.449	3-ketoacyl-CoA thiolase OS=Aeromonas salmonicida (strain A449) GN=fadA PE=3 SV=1	sp|A4STF3|FADA_AERS4
SymbC1.scaffold1.451	289.237	-0.0385919	0.117748	-0.32775	0.743101	0.999988	SymbC1.scaffold1.451	Outer membrane protein assembly factor BamA OS=Desulfovibrio vulgaris (strain Hildenborough / ATCC 29579 / DSM 644 / NCIMB 8303) GN=bamA PE=3 SV=1	sp|Q729H8|BAMA_DESVH
SymbC1.scaffold1.2065	71.2741	0.26282	0.147433	1.78264	0.0746453	0.999988	SymbC1.scaffold1.2065	UDP-N-acetyl-D-glucosamine 6-dehydrogenase OS=Pseudomonas aeruginosa (strain ATCC 15692 / DSM 22644 / CIP 104116 / JCM 14847 / LMG 12228 / 1C / PRS 101 / PAO1) GN=wbpA PE=1 SV=1	sp|G3XD94|UGND_PSEAE
SymbC1.scaffold1.1288	193.275	0.00663868	0.110819	0.0599058	0.952231	0.999988	SymbC1.scaffold1.1288	1-deoxy-D-xylulose 5-phosphate reductoisomerase OS=Chlorobium chlorochromatii (strain CaD3) GN=dxr PE=3 SV=1	sp|Q3AUE4|DXR_CHLCH
SymbC1.scaffold1.2048	170.19	-0.0966143	0.142286	-0.679014	0.497129	0.999988	SymbC1.scaffold1.2048	Dodecaprenyl-phosphate galacturonate synthase OS=Rhizobium leguminosarum bv. viciae (strain 3841) GN=rgtE PE=1 SV=1	sp|Q1MJ95|RGTE_RHIL3
SymbC1.scaffold1.592	936.359	-0.00846861	0.161851	-0.0523235	0.958271	0.999988	SymbC1.scaffold1.592	Arylsulfatase I OS=Mus musculus GN=Arsi PE=2 SV=1	sp|Q32KI9|ARSI_MOUSE
SymbC1.scaffold1.678	2234.55	0.0279229	0.0957989	0.291474	0.770689	0.999988	SymbC1.scaffold1.678	Protein ClpV1 OS=Pseudomonas aeruginosa (strain ATCC 15692 / DSM 22644 / CIP 104116 / JCM 14847 / LMG 12228 / 1C / PRS 101 / PAO1) GN=clpV1 PE=1 SV=1	sp|Q9I742|CLPV1_PSEAE
SymbC1.scaffold1.1872	273.966	0.0344074	0.0892151	0.385668	0.699742	0.999988	SymbC1.scaffold1.1872	Uncharacterized protein OS=Leptolyngbya sp. PCC 7375 GN=Lepto7375DRAFT_8355 PE=4 SV=1	tr|K9FCE2|K9FCE2_9CYAN
SymbC1.scaffold1.1009	3803.12	0.130505	0.30694	0.425179	0.670706	0.999988	SymbC1.scaffold1.1009	Leukotoxin OS=Aggregatibacter actinomycetemcomitans GN=ltxA PE=1 SV=2	sp|P16462|LTXA_AGGAC
SymbC1.scaffold1.1859	48.4671	-0.119741	0.181793	-0.658667	0.510109	0.999988	SymbC1.scaffold1.1859	Fructose-1,6-bisphosphatase class 1 OS=Chlorobium phaeovibrioides (strain DSM 265 / 1930) GN=fbp PE=3 SV=1	sp|A4SDH2|F16PA_CHLPM
SymbC1.scaffold1.1199	103.328	0.0981608	0.142034	0.691107	0.489498	0.999988	SymbC1.scaffold1.1199	scyllo-inositol 2-dehydrogenase (NAD(+)) OS=Bacillus subtilis (strain 168) GN=iolX PE=1 SV=2	sp|P40332|IOLX_BACSU
SymbC1.scaffold1.1445	164.346	-0.0604434	0.113138	-0.534244	0.593173	0.999988	SymbC1.scaffold1.1445	Tetratricopeptide repeat-containing protein OS=Aquimarina spongiae GN=SAMN04488508_104276 PE=4 SV=1	tr|A0A1M6FGP6|A0A1M6FGP6_9FLAO
SymbC1.scaffold1.2398	101.426	-0.109879	0.160598	-0.684184	0.493859	0.999988	SymbC1.scaffold1.2398	Inosose isomerase OS=Bacillus velezensis (strain DSM 23117 / BGSC 10A6 / FZB42) GN=iolI PE=3 SV=1	sp|A7ZAH3|IOLI_BACVZ
SymbC1.scaffold1.1025	140.319	-0.0961094	0.129606	-0.741549	0.458361	0.999988	SymbC1.scaffold1.1025	Ribonuclease TTHA0252 OS=Thermus thermophilus (strain HB8 / ATCC 27634 / DSM 579) GN=TTHA0252 PE=1 SV=1	sp|Q5SLP1|RNSE_THET8
SymbC1.scaffold1.2155	2584.55	0.140475	0.226521	0.62014	0.535166	0.999988	SymbC1.scaffold1.2155	Probable deoxyribonuclease RhsB OS=Dickeya dadantii (strain 3937) GN=rhsB PE=1 SV=1	sp|E0SIS2|RHSB_DICD3
SymbC1.scaffold1.2263	71.7374	-0.240316	0.161607	-1.48705	0.137003	0.999988	SymbC1.scaffold1.2263	description1:Uncharacterized 17.7 kDa protein in bps2 3'region OS=Acidianus ambivalens PE=4 SV=1//description2:CBS domain-containing protein CBSCBSPB1 OS=Arabidopsis thaliana GN=CBSCBSPB1 PE=1 SV=1	sp|P32987|YBP3_ACIAM;sp|Q9FMV3|Y5349_ARATH
SymbC1.scaffold1.1752	11.807	-0.324006	0.461854	-0.701534	0.48297	0.999988	SymbC1.scaffold1.1752	D-aminoacyl-tRNA deacylase OS=Desulfitobacterium hafniense (strain Y51) GN=dtd PE=3 SV=1	sp|Q24UQ3|DTD_DESHY
SymbC1.scaffold1.1576	802.99	0.0518299	0.0700756	0.739628	0.459526	0.999988	SymbC1.scaffold1.1576	O-demethylpuromycin-O-methyltransferase OS=Streptomyces alboniger GN=dmpM PE=3 SV=1	sp|P42712|DMPM_STRAD
SymbC1.scaffold1.232	48.3512	0.0547738	0.22474	0.243721	0.807447	0.999988	SymbC1.scaffold1.232	Undecaprenyl-phosphate mannosyltransferase OS=Micrococcus luteus (strain ATCC 4698 / DSM 20030 / JCM 1464 / NBRC 3333 / NCIMB 9278 / NCTC 2665 / VKM Ac-2230) GN=Mlut_12000 PE=1 SV=1	sp|C5CBV8|MPUS_MICLC
SymbC1.scaffold1.839	159.282	0.249692	0.115979	2.15291	0.0313257	0.999988	SymbC1.scaffold1.839	Cytochrome c oxidase subunit 1 OS=Rhodobacter capsulatus GN=ctaD PE=3 SV=1	sp|P98059|COX1_RHOCA
SymbC1.scaffold1.26	65.5761	0.0338058	0.18136	0.186402	0.85213	0.999988	SymbC1.scaffold1.26	Biopolymer transport protein ExbB OS=Haemophilus influenzae (strain ATCC 51907 / DSM 11121 / KW20 / Rd) GN=exbB PE=3 SV=1	sp|P43008|EXBB_HAEIN
SymbC1.scaffold1.888	760.311	0.00748525	0.0700654	0.106832	0.914922	0.999988	SymbC1.scaffold1.888	Serine/threonine-protein kinase PknB OS=Mycobacterium leprae (strain TN) GN=pknB PE=3 SV=3	sp|P54744|PKNB_MYCLE
SymbC1.scaffold1.865	166.795	0.0245366	0.129964	0.188795	0.850253	0.999988	SymbC1.scaffold1.865	N-acetylgalactosamine-6-sulfatase OS=Sus scrofa GN=GALNS PE=2 SV=1	sp|Q8WNQ7|GALNS_PIG
SymbC1.scaffold1.528	1366.43	-0.295523	0.181656	-1.62683	0.103774	0.999988	SymbC1.scaffold1.528	Uncharacterized protein OS=Blastopirellula marina DSM 3645 GN=DSM3645_20287 PE=4 SV=1	tr|A4A312|A4A312_9PLAN
SymbC1.scaffold1.674	694.701	0.0339934	0.133576	0.254487	0.79912	0.999988	SymbC1.scaffold1.674	Uncharacterized protein OS=Pirellula sp. SH-Sr6A GN=VN12_15230 PE=4 SV=1	tr|A0A142Y2L5|A0A142Y2L5_9PLAN
SymbC1.scaffold1.336	309.377	0.023372	0.0872626	0.267835	0.788826	0.999988	SymbC1.scaffold1.336	Fumarate hydratase class II OS=Corynebacterium glutamicum (strain ATCC 13032 / DSM 20300 / JCM 1318 / LMG 3730 / NCIMB 10025) GN=fumC PE=3 SV=1	sp|Q8NRN8|FUMC_CORGL
SymbC1.scaffold1.833	57.8928	0.0727899	0.154269	0.471838	0.637042	0.999988	SymbC1.scaffold1.833	Proline iminopeptidase OS=Aeromonas sobria GN=pip PE=1 SV=3	sp|P46547|PIP_AERSO
SymbC1.scaffold1.31	422.471	0.00358996	0.116479	0.0308207	0.975412	0.999988	SymbC1.scaffold1.31	description1:Uncharacterized WD repeat-containing protein all2124 OS=Nostoc sp. (strain PCC 7120 / SAG 25.82 / UTEX 2576) GN=all2124 PE=4 SV=1//description2:Guanine nucleotide-binding protein subunit beta-like protein OS=Schizosaccharomyces pombe (strain 972 / ATCC 24843) GN=rkp1 PE=1 SV=3	sp|Q8YV57|Y2124_NOSS1;sp|Q10281|GBLP_SCHPO
SymbC1.scaffold1.1753	66.2629	-0.201212	0.145245	-1.38532	0.165953	0.999988	SymbC1.scaffold1.1753	Iron-sulfur cluster carrier protein OS=Synechocystis sp. (strain PCC 6803 / Kazusa) GN=mrp PE=3 SV=1	sp|P53383|APBC_SYNY3
SymbC1.scaffold1.12	290.774	-0.0770866	0.105684	-0.729404	0.465755	0.999988	SymbC1.scaffold1.12	Phosphoesterase OS=Planctomycetes bacterium RBG_13_63_9 GN=A2V70_06600 PE=4 SV=1	tr|A0A1G2ZNH6|A0A1G2ZNH6_9BACT
SymbC1.scaffold1.1772	273.444	-0.0882034	0.108979	-0.809361	0.418307	0.999988	SymbC1.scaffold1.1772	description1:UPF0753 protein RB1129 OS=Rhodopirellula baltica (strain DSM 10527 / NCIMB 13988 / SH1) GN=RB1129 PE=3 SV=1//description2:UPF0753 protein VC_1582 OS=Vibrio cholerae serotype O1 (strain ATCC 39315 / El Tor Inaba N16961) GN=VC_1582 PE=3 SV=1	sp|Q7UXT7|Y1129_RHOBA;sp|Q9KRQ4|Y1582_VIBCH
SymbC1.scaffold1.610	278.95	-0.0391615	0.0997198	-0.392716	0.694529	0.999988	SymbC1.scaffold1.610	Probable serine/threonine-protein kinase Sps1 OS=Caldanaerobacter subterraneus subsp. tengcongensis (strain DSM 15242 / JCM 11007 / NBRC 100824 / MB4) GN=sps1 PE=3 SV=1	sp|Q8R9T6|PKN1_CALS4
SymbC1.scaffold1.139	251.148	-0.0343543	0.114505	-0.300025	0.764158	0.999988	SymbC1.scaffold1.139	Xylulose kinase OS=Bacillus subtilis (strain 168) GN=xylB PE=3 SV=2	sp|P39211|XYLB_BACSU
SymbC1.scaffold1.1101	217.286	0.00165201	0.1325	0.0124681	0.990052	0.999988	SymbC1.scaffold1.1101	Daunorubicin/doxorubicin resistance ATP-binding protein DrrA OS=Streptomyces peucetius GN=drrA PE=1 SV=1	sp|P32010|DRRA_STRPE
SymbC1.scaffold1.630	117.894	0.330271	0.167575	1.97088	0.0487375	0.999988	SymbC1.scaffold1.630	Biotin carboxylase OS=Nostoc sp. (strain PCC 7120 / SAG 25.82 / UTEX 2576) GN=accC PE=3 SV=1	sp|Q06862|ACCC_NOSS1
SymbC1.scaffold1.992	93.2946	0.16394	0.163738	1.00124	0.316712	0.999988	SymbC1.scaffold1.992	Uncharacterized glycosyltransferase MJ1178 OS=Methanocaldococcus jannaschii (strain ATCC 43067 / DSM 2661 / JAL-1 / JCM 10045 / NBRC 100440) GN=MJ1178 PE=3 SV=1	sp|Q58577|Y1178_METJA
SymbC1.scaffold1.1251	144.578	0.0571089	0.148588	0.384345	0.700723	0.999988	SymbC1.scaffold1.1251	Protein-L-isoaspartate O-methyltransferase 3 OS=Geobacter uraniireducens (strain Rf4) GN=pcm3 PE=3 SV=1	sp|A5G6S0|PIMT3_GEOUR
SymbC1.scaffold1.702	124.887	0.142504	0.483308	0.294851	0.768108	0.999988	SymbC1.scaffold1.702	Uncharacterized protein OS=Blastopirellula marina DSM 3645 GN=DSM3645_19518 PE=4 SV=1	tr|A3ZTF7|A3ZTF7_9PLAN
SymbC1.scaffold1.2050	129.188	0.207993	0.199545	1.04233	0.297257	0.999988	SymbC1.scaffold1.2050	Rhamnulokinase OS=Bacteroides thetaiotaomicron (strain ATCC 29148 / DSM 2079 / NCTC 10582 / E50 / VPI-5482) GN=rhaB PE=3 SV=1	sp|Q8A1A3|RHAB_BACTN
SymbC1.scaffold1.1321	156.241	-0.126326	0.146814	-0.860449	0.389541	0.999988	SymbC1.scaffold1.1321	Putative dimethyl sulfoxide reductase iron-sulfur subunit B OS=Halobacterium salinarum (strain ATCC 700922 / JCM 11081 / NRC-1) GN=dmsB PE=2 SV=1	sp|Q9HR73|DMSB_HALSA
SymbC1.scaffold1.552	526.701	0.0411713	0.166204	0.247715	0.804355	0.999988	SymbC1.scaffold1.552	Uncharacterized protein YifB OS=Escherichia coli (strain K12) GN=yifB PE=3 SV=2	sp|P22787|YIFB_ECOLI
SymbC1.scaffold1.2035	143.074	-0.149922	0.129981	-1.15341	0.248742	0.999988	SymbC1.scaffold1.2035	description1:Uncharacterized protein OS=Planctomycetes bacterium SM23_65 GN=AMK75_07065 PE=4 SV=1//description2:Alr1903 protein OS=Nostoc sp. (strain PCC 7120 / SAG 25.82 / UTEX 2576) GN=alr1903 PE=4 SV=1	tr|A0A0S8IL93|A0A0S8IL93_9BACT;tr|Q8YVS1|Q8YVS1_NOSS1
SymbC1.scaffold1.1076	391.449	-0.120622	0.0875157	-1.37829	0.168113	0.999988	SymbC1.scaffold1.1076	Uncharacterized protein OS=Blastopirellula marina DSM 3645 GN=DSM3645_20552 PE=4 SV=1	tr|A3ZQK9|A3ZQK9_9PLAN
SymbC1.scaffold1.238	85.1517	0.192926	0.171239	1.12665	0.259892	0.999988	SymbC1.scaffold1.238	Cysteine desulfurase, mitochondrial OS=Homo sapiens GN=NFS1 PE=1 SV=3	sp|Q9Y697|NFS1_HUMAN
SymbC1.scaffold1.126	445.338	0.0813761	0.0923214	0.881443	0.378078	0.999988	SymbC1.scaffold1.126	Uncharacterized protein OS=Planctomycetaceae bacterium SCGC AG-212-F19 GN=AYO44_02570 PE=4 SV=1	tr|A0A177QEU6|A0A177QEU6_9PLAN
SymbC1.scaffold1.1351	258.442	-0.0628972	0.112872	-0.557245	0.57736	0.999988	SymbC1.scaffold1.1351	Putative signal peptide peptidase SppA OS=Enterococcus faecium GN=sppA PE=3 SV=1	sp|Q9X480|SPPA_ENTFC
SymbC1.scaffold1.438	40.8349	-0.314308	0.190002	-1.65424	0.0980793	0.999988	SymbC1.scaffold1.438	description1:Uncharacterized protein OS=Fuerstia marisgermanicae GN=Fuma_05094 PE=4 SV=1//description2:Uncharacterized protein OS=Pirellula sp. SH-Sr6A GN=VN12_14725 PE=4 SV=1	tr|A0A1P8WMZ7|A0A1P8WMZ7_9PLAN;tr|A0A142Y2E7|A0A142Y2E7_9PLAN
SymbC1.scaffold1.1214	64.9956	-0.262768	0.160802	-1.63411	0.102235	0.999988	SymbC1.scaffold1.1214	Protocatechuate 3,4-dioxygenase beta chain OS=Pseudomonas putida GN=pcaH PE=1 SV=3	sp|P00437|PCXB_PSEPU
SymbC1.scaffold1.1726	859.67	0.35472	0.104071	3.40844	0.000653348	0.999988	SymbC1.scaffold1.1726	Uncharacterized protein OS=Pirellula staleyi (strain ATCC 27377 / DSM 6068 / ICPB 4128) GN=Psta_3667 PE=4 SV=1	tr|D2QZD4|D2QZD4_PIRSD
SymbC1.scaffold1.1506	76.2147	0.148348	0.175408	0.845731	0.397703	0.999988	SymbC1.scaffold1.1506	Probable ribonucleotide transport ATP-binding protein mkl OS=Mycobacterium tuberculosis (strain ATCC 25618 / H37Rv) GN=mkl PE=1 SV=1	sp|P9WQL5|MKL_MYCTU
SymbC1.scaffold1.2022	256.718	-0.00697187	0.0938558	-0.0742827	0.940785	0.999988	SymbC1.scaffold1.2022	DNA mismatch repair protein MutS OS=Rhodopirellula baltica (strain DSM 10527 / NCIMB 13988 / SH1) GN=mutS PE=3 SV=1	sp|Q7UP05|MUTS_RHOBA
SymbC1.scaffold1.136	141.267	-0.0302752	0.16124	-0.187765	0.851061	0.999988	SymbC1.scaffold1.136	Putative L-lactate permease OS=Haemophilus influenzae (strain ATCC 51907 / DSM 11121 / KW20 / Rd) GN=HI_1218 PE=3 SV=1	sp|Q57251|Y1218_HAEIN
SymbC1.scaffold1.364	267.366	0.122777	0.129144	0.950696	0.341759	0.999988	SymbC1.scaffold1.364	N-substituted formamide deformylase OS=Arthrobacter pascens GN=nfdA PE=1 SV=1	sp|Q68AP4|NFDA_ARTPS
SymbC1.scaffold1.1913	178.39	-0.0217443	0.145504	-0.149441	0.881205	0.999988	SymbC1.scaffold1.1913	UDP-2,3-diacylglucosamine hydrolase OS=Photorhabdus luminescens subsp. laumondii (strain DSM 15139 / CIP 105565 / TT01) GN=lpxH PE=3 SV=1	sp|Q7N0S3|LPXH_PHOLL
SymbC1.scaffold1.1789	189.578	0.171373	0.136797	1.25275	0.210298	0.999988	SymbC1.scaffold1.1789	Purple acid phosphatase 2 OS=Ipomoea batatas GN=PAP2 PE=1 SV=1	sp|Q9SDZ9|PPAF2_IPOBA
SymbC1.scaffold1.1512	56.9774	-0.043378	0.245833	-0.176453	0.859938	0.999988	SymbC1.scaffold1.1512	RNA polymerase sigma-70 ECF-like protein OS=Rhodopirellula europaea 6C GN=RE6C_05056 PE=4 SV=1	tr|M2ABS0|M2ABS0_9PLAN
SymbC1.scaffold1.1102	126.69	0.165316	0.114466	1.44424	0.148673	0.999988	SymbC1.scaffold1.1102	Protoheme IX farnesyltransferase OS=Solibacter usitatus (strain Ellin6076) GN=ctaB PE=3 SV=1	sp|Q01YC2|COXX_SOLUE
SymbC1.scaffold1.870	671.532	0.0269519	0.104603	0.257658	0.796671	0.999988	SymbC1.scaffold1.870	Putative pyruvate-flavodoxin oxidoreductase OS=Synechocystis sp. (strain PCC 6803 / Kazusa) GN=nifJ PE=3 SV=1	sp|P52965|NIFJ_SYNY3
SymbC1.scaffold1.1827	405.195	-0.00594594	0.101218	-0.0587439	0.953156	0.999988	SymbC1.scaffold1.1827	Flagellar motor switch protein FliN OS=Borrelia burgdorferi (strain ATCC 35210 / B31 / CIP 102532 / DSM 4680) GN=fliN PE=3 SV=1	sp|Q44903|FLIN_BORBU
SymbC1.scaffold1.1935	160.095	0.113483	0.103821	1.09306	0.274367	0.999988	SymbC1.scaffold1.1935	Vegetative incompatibility protein HET-E-1 OS=Podospora anserina GN=HET-E1 PE=4 SV=1	sp|Q00808|HETE1_PODAS
SymbC1.scaffold1.1819	147.301	0.117261	0.155549	0.753851	0.450938	0.999988	SymbC1.scaffold1.1819	Uncharacterized methyltransferase slr0309 OS=Synechocystis sp. (strain PCC 6803 / Kazusa) GN=slr0309 PE=3 SV=1	sp|Q55914|Y309_SYNY3
SymbC1.scaffold1.934	231.858	-0.166321	0.151735	-1.09613	0.273023	0.999988	SymbC1.scaffold1.934	Peptide methionine sulfoxide reductase MsrB OS=Thermosynechococcus elongatus (strain BP-1) GN=msrB PE=3 SV=1	sp|Q8DJK9|MSRB_THEEB
SymbC1.scaffold1.1745	538.841	-0.0120747	0.103245	-0.116952	0.906898	0.999988	SymbC1.scaffold1.1745	Vegetative incompatibility protein HET-E-1 OS=Podospora anserina GN=HET-E1 PE=4 SV=1	sp|Q00808|HETE1_PODAS
SymbC1.scaffold1.1486	1089.29	-0.0440462	0.106178	-0.414832	0.678265	0.999988	SymbC1.scaffold1.1486	Uncharacterized protein OS=Pirellula staleyi (strain ATCC 27377 / DSM 6068 / ICPB 4128) GN=Psta_1174 PE=4 SV=1	tr|D2R926|D2R926_PIRSD
SymbC1.scaffold1.1539	68.0728	0.124424	0.173628	0.71661	0.473615	0.999988	SymbC1.scaffold1.1539	description1:Uncharacterized protein OS=Rubinisphaera brasiliensis (strain ATCC 49424 / DSM 5305 / JCM 21570 / NBRC 103401 / IFAM 1448) GN=Plabr_4255 PE=4 SV=1//description2:Uncharacterized protein OS=Blastopirellula marina DSM 3645 GN=DSM3645_10457 PE=4 SV=1	tr|F0SIX9|F0SIX9_RUBBR;tr|A3ZM32|A3ZM32_9PLAN
SymbC1.scaffold1.793	41.7616	0.135368	0.232318	0.582683	0.560106	0.999988	SymbC1.scaffold1.793	Uncharacterized protein YflK OS=Bacillus subtilis (strain 168) GN=yflK PE=4 SV=1	sp|O34542|YFLK_BACSU
SymbC1.scaffold1.278	147.397	0.181054	0.127001	1.42561	0.15398	0.999988	SymbC1.scaffold1.278	Uncharacterized protein OS=Blastopirellula marina DSM 3645 GN=DSM3645_29841 PE=4 SV=1	tr|A3ZXD5|A3ZXD5_9PLAN
SymbC1.scaffold1.1847	58.9933	0.122424	0.160274	0.763841	0.444962	0.999988	SymbC1.scaffold1.1847	Thiamine-phosphate synthase OS=Rhodopirellula baltica (strain DSM 10527 / NCIMB 13988 / SH1) GN=thiE PE=3 SV=1	sp|Q7UQH1|THIE_RHOBA
SymbC1.scaffold1.1604	864.536	-0.0160566	0.130449	-0.123087	0.902038	0.999988	SymbC1.scaffold1.1604	Secreted protein containing DUF1549 OS=Rhodopirellula maiorica SM1 GN=RMSM_04015 PE=4 SV=1	tr|M5RUI1|M5RUI1_9PLAN
SymbC1.scaffold1.430	311.431	0.0206454	0.0901363	0.229047	0.818833	0.999988	SymbC1.scaffold1.430	Probable serine/threonine-protein kinase PknB OS=Bifidobacterium longum (strain NCC 2705) GN=pknB PE=3 SV=1	sp|Q8G6P9|PKNB_BIFLO
SymbC1.scaffold1.2224	342.706	0.076124	0.0914501	0.832411	0.405177	0.999988	SymbC1.scaffold1.2224	Uncharacterized protein OS=Blastopirellula marina DSM 3645 GN=DSM3645_16540 PE=4 SV=1	tr|A3ZN86|A3ZN86_9PLAN
SymbC1.scaffold1.1220	165.527	0.0974813	0.136586	0.713699	0.475413	0.999988	SymbC1.scaffold1.1220	Bis(5'-nucleosyl)-tetraphosphatase PrpE [asymmetrical] OS=Bacillus halodurans (strain ATCC BAA-125 / DSM 18197 / FERM 7344 / JCM 9153 / C-125) GN=prpE PE=3 SV=1	sp|Q9K907|PRPE_BACHD
SymbC1.scaffold1.1213	347.369	0.114161	0.101699	1.12253	0.261635	0.999988	SymbC1.scaffold1.1213	Glycogen synthase OS=Rhodopirellula baltica (strain DSM 10527 / NCIMB 13988 / SH1) GN=glgA PE=3 SV=1	sp|Q7UPY2|GLGA_RHOBA
SymbC1.scaffold1.1242	50.4206	0.145043	0.185093	0.783619	0.433264	0.999988	SymbC1.scaffold1.1242	Uncharacterized conserved protein YbaA, DUF1428 family OS=Nitrosomonas communis GN=SAMN05421863_104234 PE=4 SV=1	tr|A0A1I4SQ23|A0A1I4SQ23_9PROT
SymbC1.scaffold1.473	43.9171	0.0585685	0.206383	0.283786	0.776575	0.999988	SymbC1.scaffold1.473	description1:Peptidoglycan-binding LysM OS=Pirellula staleyi (strain ATCC 27377 / DSM 6068 / ICPB 4128) GN=Psta_3987 PE=4 SV=1//description2:Uncharacterized protein OS=Planctomycetes bacterium RBG_16_64_12 GN=A2V98_11710 PE=4 SV=1	tr|D2R230|D2R230_PIRSD;tr|A0A1G3AMA7|A0A1G3AMA7_9BACT
SymbC1.scaffold1.642	120.612	-0.00738479	0.108566	-0.0680215	0.945769	0.999988	SymbC1.scaffold1.642	Porphobilinogen deaminase OS=Escherichia coli (strain SE11) GN=hemC PE=3 SV=1	sp|B6I4E0|HEM3_ECOSE
SymbC1.scaffold1.330	515.409	0.183527	0.175619	1.04503	0.29601	0.999988	SymbC1.scaffold1.330	DNA ligase OS=Rhodopirellula baltica (strain DSM 10527 / NCIMB 13988 / SH1) GN=ligA PE=3 SV=1	sp|Q7UKD1|DNLJ_RHOBA
SymbC1.scaffold1.1671	232.542	0.0760252	0.129998	0.58482	0.558668	0.999988	SymbC1.scaffold1.1671	Cysteine desulfurase OS=Trichormus azollae GN=nifS PE=3 SV=1	sp|Q43884|NIFS_TRIAZ
SymbC1.scaffold1.1525	474.779	-0.0427392	0.0913088	-0.468073	0.639732	0.999988	SymbC1.scaffold1.1525	Arylsulfatase A OS=Homo sapiens GN=ARSA PE=1 SV=3	sp|P15289|ARSA_HUMAN
SymbC1.scaffold1.1018	1392.86	-0.0120245	0.0548009	-0.219421	0.826322	0.999988	SymbC1.scaffold1.1018	DNA-binding protein SMUBP-2 OS=Mus musculus GN=Ighmbp2 PE=1 SV=1	sp|P40694|SMBP2_MOUSE
SymbC1.scaffold1.927	519.563	0.0339612	0.085193	0.398638	0.69016	0.999988	SymbC1.scaffold1.927	Xanthan lyase OS=Bacillus sp. (strain GL1) GN=xly PE=1 SV=1	sp|Q9AQS0|XANLY_BACGL
SymbC1.scaffold1.2093	24.9497	-0.109862	0.27603	-0.398008	0.690625	0.999988	SymbC1.scaffold1.2093	Epoxyqueuosine reductase OS=Cyclobacterium marinum (strain ATCC 25205 / DSM 745) GN=queG PE=3 SV=1	sp|G0J2F8|QUEG_CYCMS
SymbC1.scaffold1.1320	317.275	-0.053412	0.148215	-0.360368	0.718572	0.999988	SymbC1.scaffold1.1320	Iron-sulfur cluster repair protein YtfE OS=Pectobacterium carotovorum subsp. carotovorum (strain PC1) GN=ytfE PE=3 SV=1	sp|C6DDN6|YTFE_PECCP
SymbC1.scaffold1.426	453.615	0.0298451	0.122275	0.244081	0.807168	0.999988	SymbC1.scaffold1.426	Glutathione-regulated potassium-efflux system protein KefB OS=Yersinia pseudotuberculosis serotype O:3 (strain YPIII) GN=kefB PE=3 SV=1	sp|B1JIU4|KEFB_YERPY
SymbC1.scaffold1.632	10.0107	-0.162016	0.38999	-0.415435	0.677823	0.999988	SymbC1.scaffold1.632	Uncharacterized protein slr1261 OS=Synechocystis sp. (strain PCC 6803 / Kazusa) GN=slr1261 PE=4 SV=1	sp|P73801|Y1261_SYNY3
SymbC1.scaffold1.708	44.6775	-0.0359973	0.231136	-0.155741	0.876237	0.999988	SymbC1.scaffold1.708	description1:Uncharacterized protein OS=Blastopirellula marina DSM 3645 GN=DSM3645_20372 PE=4 SV=1//description2:Putative transmembrane region and signal peptide protein OS=Rhodopirellula islandica GN=RISK_003747 PE=4 SV=1	tr|A3ZQM6|A3ZQM6_9PLAN;tr|A0A0J1BCC5|A0A0J1BCC5_9PLAN
SymbC1.scaffold1.2023	78.8823	-0.101779	0.13999	-0.727044	0.467199	0.999988	SymbC1.scaffold1.2023	Elongation factor P-like protein OS=Hahella chejuensis (strain KCTC 2396) GN=HCH_00211 PE=3 SV=1	sp|Q2SQE7|EFPL_HAHCH
SymbC1.scaffold1.2313	423.613	0.0703545	0.116607	0.60335	0.546276	0.999988	SymbC1.scaffold1.2313	Cytochrome c-554 OS=Nitrosomonas europaea (strain ATCC 19718 / CIP 103999 / KCTC 2705 / NBRC 14298) GN=cycA1 PE=1 SV=1	sp|Q57142|C554_NITEU
SymbC1.scaffold1.1761	154.29	0.114	0.149608	0.761995	0.446063	0.999988	SymbC1.scaffold1.1761	Sulfate transporter CysZ OS=Haemophilus influenzae (strain PittEE) GN=cysZ PE=3 SV=1	sp|A5UD02|CYSZ_HAEIE
SymbC1.scaffold1.1873	455.15	-0.0645319	0.14154	-0.455928	0.648442	0.999988	SymbC1.scaffold1.1873	Pappalysin-1 OS=Mus musculus GN=Pappa PE=2 SV=2	sp|Q8R4K8|PAPP1_MOUSE
SymbC1.scaffold1.1679	59.3556	-0.179444	0.184121	-0.974598	0.329759	0.999988	SymbC1.scaffold1.1679	D-glycerate 2-kinase OS=Thermotoga maritima (strain ATCC 43589 / MSB8 / DSM 3109 / JCM 10099) GN=TM_1585 PE=1 SV=1	sp|Q9X1S1|GCK_THEMA
SymbC1.scaffold1.1683	113.386	-0.0680274	0.119225	-0.570579	0.568285	0.999988	SymbC1.scaffold1.1683	Uncharacterized ABC transporter ATP-binding protein sll0415 OS=Synechocystis sp. (strain PCC 6803 / Kazusa) GN=sll0415 PE=3 SV=2	sp|P22040|Y415_SYNY3
SymbC1.scaffold1.1389	23.8455	-0.00130426	0.20111	-0.00648531	0.994826	0.999988	SymbC1.scaffold1.1389	Ribonuclease H OS=Rhodopirellula baltica (strain DSM 10527 / NCIMB 13988 / SH1) GN=rnhA PE=3 SV=1	sp|Q7UF86|RNH_RHOBA
SymbC1.scaffold1.1659	297.284	0.00845306	0.129553	0.0652478	0.947977	0.999988	SymbC1.scaffold1.1659	Probable serine/threonine protein kinase related protein OS=Blastopirellula marina DSM 3645 GN=DSM3645_12491 PE=4 SV=1	tr|A3ZRR8|A3ZRR8_9PLAN
SymbC1.scaffold1.2340	221.103	-0.00990425	0.0952012	-0.104035	0.917142	0.999988	SymbC1.scaffold1.2340	Arylsulfatase OS=Clostridium perfringens (strain ATCC 13124 / DSM 756 / JCM 1290 / NCIMB 6125 / NCTC 8237 / Type A) GN=CPF_0221 PE=1 SV=1	sp|Q0TUK6|SULF_CLOP1
SymbC1.scaffold1.2001	745.459	0.0865848	0.0932465	0.928558	0.353118	0.999988	SymbC1.scaffold1.2001	Anti-sigma-I factor RsgI3 OS=Clostridium thermocellum (strain ATCC 27405 / DSM 1237 / NBRC 103400 / NCIMB 10682 / NRRL B-4536 / VPI 7372) GN=rsgI3 PE=2 SV=1	sp|A3DC75|RSGI3_CLOTH
SymbC1.scaffold1.239	252.017	0.00281294	0.0979093	0.0287301	0.97708	0.999988	SymbC1.scaffold1.239	Serine/threonine-protein kinase PksC OS=Streptomyces coelicolor (strain ATCC BAA-471 / A3(2) / M145) GN=pksC PE=3 SV=1	sp|Q9S2C0|PKSC_STRCO
SymbC1.scaffold1.1741	156.032	0.21195	0.100056	2.11831	0.034149	0.999988	SymbC1.scaffold1.1741	3-oxoacyl-[acyl-carrier-protein] synthase 2 OS=Coxiella burnetii (strain RSA 493 / Nine Mile phase I) GN=fabF PE=1 SV=1	sp|Q83E37|FABF_COXBU
SymbC1.scaffold1.377	274.737	-0.00575304	0.100947	-0.0569909	0.954552	0.999988	SymbC1.scaffold1.377	NA	NA
SymbC1.scaffold1.2157	48.1195	0.0689291	0.261937	0.263152	0.792433	0.999988	SymbC1.scaffold1.2157	RNA polymerase sigma-H factor OS=Pseudomonas aeruginosa (strain ATCC 15692 / DSM 22644 / CIP 104116 / JCM 14847 / LMG 12228 / 1C / PRS 101 / PAO1) GN=algU PE=3 SV=1	sp|Q06198|RPSH_PSEAE
SymbC1.scaffold1.1794	587.244	0.185011	0.114945	1.60956	0.107494	0.999988	SymbC1.scaffold1.1794	Probable isoprenylcysteine alpha-carbonyl methylesterase ICMEL1 OS=Arabidopsis thaliana GN=ICMEL1 PE=2 SV=1	sp|Q8VYP9|ICML1_ARATH
SymbC1.scaffold1.1629	72.7627	-0.156399	0.312465	-0.500534	0.616699	0.999988	SymbC1.scaffold1.1629	Platelet-activating factor acetylhydrolase IB subunit gamma OS=Mus musculus GN=Pafah1b3 PE=1 SV=1	sp|Q61205|PA1B3_MOUSE
SymbC1.scaffold1.349	609.793	-0.0679446	0.0825197	-0.823375	0.410295	0.999988	SymbC1.scaffold1.349	description1:Type IV pilus assembly protein PilM OS=Pirellula staleyi (strain ATCC 27377 / DSM 6068 / ICPB 4128) GN=Psta_3610 PE=4 SV=1//description2:Probable fimbrial assembly protein PilM OS=Gimesia maris DSM 8797 GN=PM8797T_30357 PE=4 SV=1	tr|D2QZ79|D2QZ79_PIRSD;tr|A6C8P9|A6C8P9_9PLAN
SymbC1.scaffold1.1306	957.17	-0.084767	0.10476	-0.809153	0.418427	0.999988	SymbC1.scaffold1.1306	Leukotoxin OS=Aggregatibacter actinomycetemcomitans GN=ltxA PE=1 SV=2	sp|P16462|LTXA_AGGAC
SymbC1.scaffold1.1648	192.174	0.167196	0.141316	1.18313	0.236756	0.999988	SymbC1.scaffold1.1648	3-oxoacyl-[acyl-carrier-protein] synthase 2 OS=Synechocystis sp. (strain PCC 6803 / Kazusa) GN=fabF PE=1 SV=1	sp|P73283|FABF_SYNY3
SymbC1.scaffold1.121	88.8176	-0.226086	0.172671	-1.30935	0.190416	0.999988	SymbC1.scaffold1.121	Putative protein phosphatase 2C-type OS=Streptococcus pyogenes serotype M6 (strain ATCC BAA-946 / MGAS10394) GN=M6_Spy1382 PE=1 SV=1	sp|Q5XAP6|PP2C_STRP6
SymbC1.scaffold1.1156	41.5788	0.0855728	0.227552	0.376058	0.706874	0.999988	SymbC1.scaffold1.1156	description1:Uncharacterized protein OS=Blastopirellula marina DSM 3645 GN=DSM3645_06269 PE=4 SV=1//description2:Uncharacterized protein OS=Planctomycetales bacterium 71-10 GN=BGO49_16540 PE=4 SV=1	tr|A4A098|A4A098_9PLAN;tr|A0A1U7GEC9|A0A1U7GEC9_9BACT
SymbC1.scaffold1.1749	337.222	-0.0161499	0.154346	-0.104634	0.916666	0.999988	SymbC1.scaffold1.1749	UDP-N-acetylglucosamine 4-epimerase OS=Plesiomonas shigelloides GN=wbgU PE=1 SV=1	sp|Q7BJX9|GNE_PLESH
SymbC1.scaffold1.1686	288.516	0.00945903	0.0916009	0.103264	0.917754	0.999988	SymbC1.scaffold1.1686	description1:Putative type VI secretion system protein VgrGB OS=Dickeya dadantii (strain 3937) GN=vgrGB PE=4 SV=1//description2:Actin cross-linking toxin VgrG1 OS=Vibrio cholerae serotype O1 (strain ATCC 39541 / Classical Ogawa 395 / O395) GN=vgrG1 PE=1 SV=1	sp|E0SIS4|VGRGB_DICD3;sp|A0A0H3AIG7|VGRG1_VIBC3
SymbC1.scaffold1.715	116.114	-0.00158965	0.145276	-0.0109422	0.99127	0.999988	SymbC1.scaffold1.715	Transcription elongation factor GreA OS=Rhodopirellula baltica (strain DSM 10527 / NCIMB 13988 / SH1) GN=greA PE=3 SV=1	sp|Q7UVA0|GREA_RHOBA
SymbC1.scaffold1.456	282.658	-0.0237739	0.0919334	-0.258599	0.795945	0.999988	SymbC1.scaffold1.456	Planctomycete cytochrome C OS=Fuerstia marisgermanicae GN=Fuma_05770 PE=4 SV=1	tr|A0A1P8WPX0|A0A1P8WPX0_9PLAN
SymbC1.scaffold1.79	60.3707	0.1833	0.183351	0.999723	0.317444	0.999988	SymbC1.scaffold1.79	Sorbitol dehydrogenase OS=Bacillus subtilis (strain 168) GN=gutB PE=1 SV=3	sp|Q06004|DHSO_BACSU
SymbC1.scaffold1.2194	1362.65	-0.0750064	0.210429	-0.356445	0.721507	0.999988	SymbC1.scaffold1.2194	Vegetative incompatibility protein HET-E-1 OS=Podospora anserina GN=HET-E1 PE=4 SV=1	sp|Q00808|HETE1_PODAS
SymbC1.scaffold1.2126	419.306	-0.000205332	0.0791576	-0.00259397	0.99793	0.999988	SymbC1.scaffold1.2126	ECF RNA polymerase sigma factor SigW OS=Bacillus subtilis (strain 168) GN=sigW PE=1 SV=1	sp|Q45585|SIGW_BACSU
SymbC1.scaffold1.1948	433.179	0.13289	0.100887	1.31721	0.187768	0.999988	SymbC1.scaffold1.1948	Probable ATP-dependent DNA helicase RecS OS=Bacillus subtilis (strain 168) GN=recS PE=3 SV=1	sp|P50729|RECS_BACSU
SymbC1.scaffold1.384	176.213	0.00850207	0.145173	0.0585652	0.953298	0.999988	SymbC1.scaffold1.384	Glycosyl hydrolase family 109 protein OS=Shewanella baltica (strain OS195) GN=Sbal195_2933 PE=3 SV=1	sp|A9KUT1|GH109_SHEB9
SymbC1.scaffold1.422	98.9522	0.249735	0.108295	2.30605	0.0211077	0.999988	SymbC1.scaffold1.422	Uncharacterized protein OS=Pirellula staleyi (strain ATCC 27377 / DSM 6068 / ICPB 4128) GN=Psta_0305 PE=4 SV=1	tr|D2R287|D2R287_PIRSD
SymbC1.scaffold1.1661	23.1068	-0.308122	0.318473	-0.967499	0.333295	0.999988	SymbC1.scaffold1.1661	Protein hcp1 OS=Pseudomonas aeruginosa (strain ATCC 15692 / DSM 22644 / CIP 104116 / JCM 14847 / LMG 12228 / 1C / PRS 101 / PAO1) GN=hcp1 PE=1 SV=1	sp|Q9I747|HCP1_PSEAE
SymbC1.scaffold1.1621	442.521	0.032707	0.143034	0.228666	0.819128	0.999988	SymbC1.scaffold1.1621	NADH-quinone oxidoreductase subunits H/I OS=Nocardia farcinica (strain IFM 10152) GN=nuoH/I PE=3 SV=1	sp|Q5YWD4|NUOHI_NOCFA
SymbC1.scaffold1.606	51.7493	0.186608	0.161482	1.15559	0.247847	0.999988	SymbC1.scaffold1.606	Single-stranded DNA-binding protein OS=Rhodopirellula baltica (strain DSM 10527 / NCIMB 13988 / SH1) GN=ssb PE=3 SV=1	sp|P59932|SSB_RHOBA
SymbC1.scaffold1.937	389.896	0.0642489	0.090037	0.713583	0.475485	0.999988	SymbC1.scaffold1.937	3-hydroxy-3-methylglutaryl-coenzyme A reductase OS=Pyrococcus abyssi (strain GE5 / Orsay) GN=hmgA PE=3 SV=2	sp|Q9V1R3|HMDH_PYRAB
SymbC1.scaffold1.2390	1696.03	-0.14117	0.591078	-0.238834	0.811234	0.999988	SymbC1.scaffold1.2390	Putative gamma-glutamyltransferase YwrD OS=Bacillus subtilis (strain 168) GN=ywrD PE=1 SV=1	sp|O05218|YWRD_BACSU
SymbC1.scaffold1.276	152.115	0.173992	0.140274	1.24037	0.214837	0.999988	SymbC1.scaffold1.276	Uncharacterized protein OS=Pirellula staleyi (strain ATCC 27377 / DSM 6068 / ICPB 4128) GN=Psta_3861 PE=4 SV=1	tr|D2R131|D2R131_PIRSD
SymbC1.scaffold1.572	502.104	0.782347	0.34013	2.30014	0.0214403	0.999988	SymbC1.scaffold1.572	Glycerol-3-phosphate dehydrogenase OS=Synechocystis sp. (strain PCC 6803 / Kazusa) GN=glpD PE=3 SV=1	sp|P74257|GLPD_SYNY3
SymbC1.scaffold1.2089	412.027	0.0506888	0.0844386	0.600304	0.548304	0.999988	SymbC1.scaffold1.2089	Phosphate import ATP-binding protein PstB 2 OS=Natronomonas pharaonis (strain ATCC 35678 / DSM 2160 / CIP 103997 / NBRC 14720 / NCIMB 2260 / Gabara) GN=pstB2 PE=3 SV=1	sp|Q3IQI3|PSTB2_NATPD
SymbC1.scaffold1.589	322.25	0.0133901	0.23486	0.0570132	0.954535	0.999988	SymbC1.scaffold1.589	DNA mismatch repair protein MutL OS=Halothermothrix orenii (strain H 168 / OCM 544 / DSM 9562) GN=mutL PE=3 SV=1	sp|B8CX97|MUTL_HALOH
SymbC1.scaffold1.418	273.53	-0.00691967	0.0857739	-0.0806734	0.935702	0.999988	SymbC1.scaffold1.418	description1:Uncharacterized protein OS=Blastopirellula marina DSM 3645 GN=DSM3645_15790 PE=4 SV=1//description2:Xylose isomerase domain protein TIM barrel OS=Pirellula staleyi (strain ATCC 27377 / DSM 6068 / ICPB 4128) GN=Psta_2405 PE=4 SV=1	tr|A4A2Z8|A4A2Z8_9PLAN;tr|D2R4K9|D2R4K9_PIRSD
SymbC1.scaffold1.1615	570.492	-0.0174951	0.0905704	-0.193166	0.846829	0.999988	SymbC1.scaffold1.1615	Glutamine--fructose-6-phosphate aminotransferase [isomerizing] OS=Chlorobium tepidum (strain ATCC 49652 / DSM 12025 / NBRC 103806 / TLS) GN=glmS PE=3 SV=3	sp|Q8KG38|GLMS_CHLTE
SymbC1.scaffold1.883	296.123	0.0973172	0.116489	0.835422	0.40348	0.999988	SymbC1.scaffold1.883	NA	NA
SymbC1.scaffold1.1744	122.139	0.0265189	0.15486	0.171244	0.864032	0.999988	SymbC1.scaffold1.1744	RNA polymerase sigma-H factor OS=Pseudomonas aeruginosa (strain ATCC 15692 / DSM 22644 / CIP 104116 / JCM 14847 / LMG 12228 / 1C / PRS 101 / PAO1) GN=algU PE=3 SV=1	sp|Q06198|RPSH_PSEAE
SymbC1.scaffold1.2154	362.684	-0.120874	0.127142	-0.950697	0.341758	0.999988	SymbC1.scaffold1.2154	DNA replication protein DnaC OS=Shigella flexneri GN=dnaC PE=3 SV=1	sp|P0AEF3|DNAC_SHIFL
SymbC1.scaffold1.1899	72.734	-0.130181	0.188829	-0.689413	0.490563	0.999988	SymbC1.scaffold1.1899	Putative dihydroorotase OS=Rhodopirellula baltica (strain DSM 10527 / NCIMB 13988 / SH1) GN=pyrC PE=3 SV=1	sp|Q7UNR2|PYRC_RHOBA
SymbC1.scaffold1.982	260.137	-0.0537788	0.14205	-0.37859	0.704992	0.999988	SymbC1.scaffold1.982	Methenyltetrahydromethanopterin cyclohydrolase OS=Methanopyrus kandleri (strain AV19 / DSM 6324 / JCM 9639 / NBRC 100938) GN=mch PE=1 SV=4	sp|P94954|MCH_METKA
SymbC1.scaffold1.1888	60.4031	0.276446	0.236992	1.16648	0.243421	0.999988	SymbC1.scaffold1.1888	N-acetylglucosamine-6-phosphate deacetylase OS=Bos taurus GN=AMDHD2 PE=2 SV=1	sp|A7MBC0|NAGA_BOVIN
SymbC1.scaffold1.1061	45.8759	0.341549	0.229306	1.48949	0.136359	0.999988	SymbC1.scaffold1.1061	Uncharacterized protein MJ1311 OS=Methanocaldococcus jannaschii (strain ATCC 43067 / DSM 2661 / JAL-1 / JCM 10045 / NBRC 100440) GN=MJ1311 PE=1 SV=1	sp|Q58707|Y1311_METJA
SymbC1.scaffold1.1738	152.887	0.0469068	0.106171	0.441805	0.65863	0.999988	SymbC1.scaffold1.1738	Uncharacterized protein OS=Actinoplanes friuliensis DSM 7358 GN=AFR_03770 PE=4 SV=1	tr|U5VQ51|U5VQ51_9ACTN
SymbC1.scaffold1.2415	58.7135	-0.139384	0.159482	-0.873982	0.382128	0.999988	SymbC1.scaffold1.2415	8-demethyl-8-(2,3-dimethoxy-alpha-L-rhamnosyl)-tetracenomycin-C 4'-O-methyltransferase OS=Streptomyces olivaceus GN=elmMIII PE=1 SV=1	sp|Q9AJU0|ELMM3_STROV
SymbC1.scaffold1.2332	163.801	0.0599823	0.131231	0.457076	0.647617	0.999988	SymbC1.scaffold1.2332	Uncharacterized protein OS=Pirellula staleyi (strain ATCC 27377 / DSM 6068 / ICPB 4128) GN=Psta_4419 PE=4 SV=1	tr|D2R5Y0|D2R5Y0_PIRSD
SymbC1.scaffold1.910	445.007	0.20819	0.126769	1.64228	0.100532	0.999988	SymbC1.scaffold1.910	Putative uncharacterized protein OS=uncultured Acidobacteria bacterium A2 PE=4 SV=1	tr|F8TTF1|F8TTF1_9BACT
SymbC1.scaffold1.96	180.564	-0.0258596	0.110187	-0.234688	0.814451	0.999988	SymbC1.scaffold1.96	Acetoacetate metabolism regulatory protein AtoC OS=Escherichia coli (strain K12) GN=atoC PE=3 SV=2	sp|Q06065|ATOC_ECOLI
SymbC1.scaffold1.801	503.623	0.0547487	0.0740401	0.739447	0.459636	0.999988	SymbC1.scaffold1.801	Uncharacterized protein YeaC OS=Bacillus subtilis (strain 168) GN=yeaC PE=3 SV=2	sp|P94474|YEAC_BACSU
SymbC1.scaffold1.312	402.808	0.0381142	0.110506	0.344905	0.730166	0.999988	SymbC1.scaffold1.312	Uncharacterized electron transport protein YkgF OS=Escherichia coli (strain K12) GN=ykgF PE=3 SV=1	sp|P77536|YKGF_ECOLI
SymbC1.scaffold1.800	2343.31	-0.00679722	0.0766798	-0.0886441	0.929365	0.999988	SymbC1.scaffold1.800	Periplasmic serine endoprotease DegP OS=Escherichia coli (strain K12) GN=degP PE=1 SV=1	sp|P0C0V0|DEGP_ECOLI
SymbC1.scaffold1.1266	211.864	-0.105893	0.148711	-0.712076	0.476418	0.999988	SymbC1.scaffold1.1266	Uncharacterized protein OS=Blastopirellula marina DSM 3645 GN=DSM3645_01065 PE=4 SV=1	tr|A3ZMT5|A3ZMT5_9PLAN
SymbC1.scaffold1.52	538.446	0.105481	0.0973455	1.08358	0.278553	0.999988	SymbC1.scaffold1.52	Protein translocase subunit SecY OS=Aquifex aeolicus (strain VF5) GN=secY PE=1 SV=1	sp|O66491|SECY_AQUAE
SymbC1.scaffold1.382	62.2102	0.179396	0.164036	1.09364	0.274114	0.999988	SymbC1.scaffold1.382	General secretion pathway protein A OS=Aeromonas hydrophila GN=exeA PE=3 SV=1	sp|P45754|GSPA_AERHY
SymbC1.scaffold1.763	267.272	0.00682026	0.139322	0.0489534	0.960956	0.999988	SymbC1.scaffold1.763	Polyribonucleotide nucleotidyltransferase OS=Rhodopirellula baltica (strain DSM 10527 / NCIMB 13988 / SH1) GN=pnp PE=3 SV=2	sp|Q7UR95|PNP_RHOBA
SymbC1.scaffold1.2268	50.7452	-0.223863	0.253191	-0.884166	0.376607	0.999988	SymbC1.scaffold1.2268	50S ribosomal protein L20 OS=Rhodopirellula baltica (strain DSM 10527 / NCIMB 13988 / SH1) GN=rplT PE=3 SV=1	sp|Q7UP74|RL20_RHOBA
SymbC1.scaffold1.1641	898.788	0.285519	0.0908223	3.14371	0.00166822	0.999988	SymbC1.scaffold1.1641	Uncharacterized protein OS=Pirellula staleyi (strain ATCC 27377 / DSM 6068 / ICPB 4128) GN=Psta_2913 PE=4 SV=1	tr|D2R8N7|D2R8N7_PIRSD
SymbC1.scaffold1.804	217.109	-0.0975002	0.163607	-0.595942	0.551214	0.999988	SymbC1.scaffold1.804	N5-carboxyaminoimidazole ribonucleotide synthase OS=Bacillus subtilis (strain 168) GN=purK PE=3 SV=2	sp|P12045|PURK_BACSU
SymbC1.scaffold1.507	295.435	0.0269631	0.404674	0.0666292	0.946877	0.999988	SymbC1.scaffold1.507	Glycosyl hydrolase family 109 protein OS=Shewanella baltica (strain OS185) GN=Shew185_2813 PE=3 SV=1	sp|A6WQ58|GH109_SHEB8
SymbC1.scaffold1.1656	29.6284	0.0983556	0.213957	0.459698	0.645733	0.999988	SymbC1.scaffold1.1656	Tryptophan-rich protein TspO OS=Chlorobium tepidum (strain ATCC 49652 / DSM 12025 / NBRC 103806 / TLS) GN=crtK-2 PE=1 SV=1	sp|Q8KBX2|TSPO_CHLTE
SymbC1.scaffold1.366	325.323	-0.0670224	0.102703	-0.652584	0.514024	0.999988	SymbC1.scaffold1.366	Efflux pump membrane transporter BepE OS=Brucella suis biovar 1 (strain 1330) GN=bepE PE=1 SV=1	sp|Q8G2M6|BEPE_BRUSU
SymbC1.scaffold1.1767	2061.93	0.0933123	0.080087	1.16514	0.243964	0.999988	SymbC1.scaffold1.1767	Putative metal chaperone YciC OS=Bacillus subtilis (strain 168) GN=yciC PE=2 SV=1	sp|P94400|YCIC_BACSU
SymbC1.scaffold1.225	67.9745	0.231817	0.160903	1.44073	0.149661	0.999988	SymbC1.scaffold1.225	4-hydroxy-3-methylbut-2-en-1-yl diphosphate synthase (flavodoxin) OS=Rhodopirellula baltica (strain DSM 10527 / NCIMB 13988 / SH1) GN=ispG PE=3 SV=1	sp|Q7UWC8|ISPG_RHOBA
SymbC1.scaffold1.319	133.553	-0.129483	0.155388	-0.83329	0.404681	0.999988	SymbC1.scaffold1.319	Chondroitin synthase OS=Escherichia coli GN=kfoC PE=1 SV=1	sp|Q8L0V4|CHS_ECOLX
SymbC1.scaffold1.1060	395.052	-0.24519	0.184568	-1.32846	0.184028	0.999988	SymbC1.scaffold1.1060	FHA domain containing protein OS=Pirellula staleyi (strain ATCC 27377 / DSM 6068 / ICPB 4128) GN=Psta_0483 PE=4 SV=1	tr|D2R3E0|D2R3E0_PIRSD
SymbC1.scaffold1.1446	368.734	-0.100801	0.129372	-0.779151	0.435891	0.999988	SymbC1.scaffold1.1446	Uncharacterized WD repeat-containing protein alr2800 OS=Nostoc sp. (strain PCC 7120 / SAG 25.82 / UTEX 2576) GN=alr2800 PE=4 SV=1	sp|Q8YTC2|Y2800_NOSS1
SymbC1.scaffold1.1538	887.051	0.0455332	0.0592966	0.767889	0.442553	0.999988	SymbC1.scaffold1.1538	Phosphoribosylaminoimidazole-succinocarboxamide synthase OS=Geobacter bemidjiensis (strain Bem / ATCC BAA-1014 / DSM 16622) GN=purC PE=3 SV=1	sp|B5EGN6|PUR7_GEOBB
SymbC1.scaffold1.2404	87.8883	-0.12722	0.132903	-0.957243	0.338445	0.999988	SymbC1.scaffold1.2404	Uncharacterized protein OS=Pirellula staleyi (strain ATCC 27377 / DSM 6068 / ICPB 4128) GN=Psta_2015 PE=4 SV=1	tr|D2R0U1|D2R0U1_PIRSD
SymbC1.scaffold1.1412	101.279	-0.154606	0.138381	-1.11725	0.263888	0.999988	SymbC1.scaffold1.1412	Putative branched-chain-amino-acid aminotransferase OS=Archaeoglobus fulgidus (strain ATCC 49558 / VC-16 / DSM 4304 / JCM 9628 / NBRC 100126) GN=ilvE PE=3 SV=1	sp|O29329|ILVE_ARCFU
SymbC1.scaffold1.1468	160.877	-0.0387832	0.118413	-0.327524	0.743272	0.999988	SymbC1.scaffold1.1468	Prolyl endopeptidase OS=Aeromonas hydrophila PE=1 SV=2	sp|Q06903|PPCE_AERHY
SymbC1.scaffold1.480	64.1247	-0.0917006	0.149146	-0.614839	0.538661	0.999988	SymbC1.scaffold1.480	description1:PilT protein domain protein OS=Cyanothece sp. (strain PCC 7425 / ATCC 29141) GN=Cyan7425_4601 PE=4 SV=1//description2:Ribonuclease VapC OS=Candidatus Rokubacteria bacterium GWA2_70_23 GN=vapC PE=3 SV=1	tr|B8HKR5|B8HKR5_CYAP4;tr|A0A1F7L784|A0A1F7L784_9BACT
SymbC1.scaffold1.1844	1051.01	0.0246869	0.0763024	0.32354	0.746286	0.999988	SymbC1.scaffold1.1844	tRNA nuclease WapA OS=Bacillus subtilis (strain 168) GN=wapA PE=1 SV=2	sp|Q07833|WAPA_BACSU
SymbC1.scaffold1.1545	204.362	-0.0615441	0.109526	-0.561912	0.574176	0.999988	SymbC1.scaffold1.1545	Probable serine/threonine-protein kinase Sps1 OS=Caldanaerobacter subterraneus subsp. tengcongensis (strain DSM 15242 / JCM 11007 / NBRC 100824 / MB4) GN=sps1 PE=3 SV=1	sp|Q8R9T6|PKN1_CALS4
SymbC1.scaffold1.1775	525.768	-0.0345892	0.13229	-0.261465	0.793734	0.999988	SymbC1.scaffold1.1775	Probable serine/threonine-protein kinase Sps1 OS=Caldanaerobacter subterraneus subsp. tengcongensis (strain DSM 15242 / JCM 11007 / NBRC 100824 / MB4) GN=sps1 PE=3 SV=1	sp|Q8R9T6|PKN1_CALS4
SymbC1.scaffold1.1117	261.68	-0.208011	0.13932	-1.49304	0.135426	0.999988	SymbC1.scaffold1.1117	Arginine biosynthesis bifunctional protein ArgJ OS=Rhodopirellula baltica (strain DSM 10527 / NCIMB 13988 / SH1) GN=argJ PE=3 SV=1	sp|Q7UUJ7|ARGJ_RHOBA
SymbC1.scaffold1.2057	1533.52	0.177904	0.116697	1.52449	0.127386	0.999988	SymbC1.scaffold1.2057	Uncharacterized ABC transporter ATP-binding protein MJ0796 OS=Methanocaldococcus jannaschii (strain ATCC 43067 / DSM 2661 / JAL-1 / JCM 10045 / NBRC 100440) GN=MJ0796 PE=1 SV=1	sp|Q58206|Y796_METJA
SymbC1.scaffold1.2171	200.349	0.00988538	0.118052	0.0837374	0.933265	0.999988	SymbC1.scaffold1.2171	GTPase Era OS=Desulfovibrio vulgaris subsp. vulgaris (strain DP4) GN=era PE=3 SV=1	sp|A1VHK4|ERA_DESVV
SymbC1.scaffold1.1089	186.622	-0.0912068	0.116301	-0.784233	0.432903	0.999988	SymbC1.scaffold1.1089	Uncharacterized protein OS=Gimesia maris DSM 8797 GN=PM8797T_19218 PE=3 SV=1	tr|A6CGQ5|A6CGQ5_9PLAN
SymbC1.scaffold1.1383	892.278	-0.0447749	0.163813	-0.27333	0.7846	0.999988	SymbC1.scaffold1.1383	Sialate O-acetylesterase OS=Rattus norvegicus GN=Siae PE=1 SV=2	sp|P82450|SIAE_RAT
SymbC1.scaffold1.163	530.956	-0.0242664	0.0871041	-0.27859	0.780559	0.999988	SymbC1.scaffold1.163	Halomucin OS=Haloquadratum walsbyi (strain DSM 16790 / HBSQ001) GN=hmu PE=3 SV=1	sp|Q18DN4|HMU_HALWD
SymbC1.scaffold1.1297	802.97	0.0523258	0.175786	0.297668	0.765957	0.999988	SymbC1.scaffold1.1297	Bicarbonate transport ATP-binding protein CmpD OS=Synechocystis sp. (strain PCC 6803 / Kazusa) GN=cmpD PE=2 SV=1	sp|Q55463|CMPD_SYNY3
SymbC1.scaffold1.353	50.4834	-0.0520096	0.222004	-0.234274	0.814773	0.999988	SymbC1.scaffold1.353	Putative aminopeptidase MJ0555 OS=Methanocaldococcus jannaschii (strain ATCC 43067 / DSM 2661 / JAL-1 / JCM 10045 / NBRC 100440) GN=MJ0555 PE=3 SV=1	sp|Q57975|Y555_METJA
SymbC1.scaffold1.380	474.23	0.186627	0.176673	1.05634	0.290813	0.999988	SymbC1.scaffold1.380	Adenosylhomocysteinase OS=Bacteroides thetaiotaomicron (strain ATCC 29148 / DSM 2079 / NCTC 10582 / E50 / VPI-5482) GN=ahcY PE=3 SV=1	sp|Q8A407|SAHH_BACTN
SymbC1.scaffold1.1778	84.8312	-0.0771129	0.194154	-0.397174	0.691239	0.999988	SymbC1.scaffold1.1778	Uncharacterized protein OS=Omnitrophica WOR_2 bacterium GWA2_45_18 GN=A2Z81_09410 PE=4 SV=1	tr|A0A1G1KT63|A0A1G1KT63_9BACT
SymbC1.scaffold1.2026	952.261	0.0736239	0.114406	0.643529	0.519881	0.999988	SymbC1.scaffold1.2026	Uncharacterized ABC transporter ATP-binding protein YfiL OS=Bacillus subtilis (strain 168) GN=yfiL PE=3 SV=2	sp|P94440|YFIL_BACSU
SymbC1.scaffold1.2280	28.8452	0.0341624	0.220113	0.155203	0.876661	0.999988	SymbC1.scaffold1.2280	Nicotinamidase OS=Escherichia coli (strain K12) GN=pncA PE=1 SV=1	sp|P21369|PNCA_ECOLI
SymbC1.scaffold1.1202	53.9799	-0.117603	0.134499	-0.874375	0.381914	0.999988	SymbC1.scaffold1.1202	Chlorinase MJ1651 OS=Methanocaldococcus jannaschii (strain ATCC 43067 / DSM 2661 / JAL-1 / JCM 10045 / NBRC 100440) GN=MJ1651 PE=1 SV=1	sp|Q59045|SALL_METJA
SymbC1.scaffold1.2391	196.838	-0.0887367	0.194808	-0.455509	0.648743	0.999988	SymbC1.scaffold1.2391	UPF0053 inner membrane protein YfjD OS=Escherichia coli (strain K12) GN=yfjD PE=1 SV=5	sp|P37908|YFJD_ECOLI
SymbC1.scaffold1.873	187.478	0.0357025	0.0942699	0.378727	0.704891	0.999988	SymbC1.scaffold1.873	Histidine--tRNA ligase OS=Rhodopirellula baltica (strain DSM 10527 / NCIMB 13988 / SH1) GN=hisS PE=3 SV=1	sp|Q7UZ20|SYH_RHOBA
SymbC1.scaffold1.728	1802.18	0.0460769	0.0883828	0.521333	0.602135	0.999988	SymbC1.scaffold1.728	Serine-aspartate repeat-containing protein D OS=Staphylococcus aureus (strain Newman) GN=sdrD PE=1 SV=1	sp|O86488|SDRD_STAAE
SymbC1.scaffold1.1277	43.8118	-0.00659786	0.158232	-0.0416973	0.96674	0.999988	SymbC1.scaffold1.1277	Peptidyl-prolyl cis-trans isomerase A OS=Escherichia coli (strain K12) GN=ppiA PE=1 SV=1	sp|P0AFL3|PPIA_ECOLI
SymbC1.scaffold1.1040	88.8532	0.0995105	0.143223	0.694795	0.487184	0.999988	SymbC1.scaffold1.1040	Uncharacterized protein OS=Myxococcus stipitatus (strain DSM 14675 / JCM 12634 / Mx s8) GN=MYSTI_07697 PE=4 SV=1	tr|L7UQZ0|L7UQZ0_MYXSD
SymbC1.scaffold1.960	6972.37	-0.224675	0.222717	-1.00879	0.313075	0.999988	SymbC1.scaffold1.960	von Willebrand factor type A (Fragment) OS=Rhodopirellula maiorica SM1 GN=RMSM_00601 PE=4 SV=1	tr|M5S495|M5S495_9PLAN
SymbC1.scaffold1.22	163.187	0.0135639	0.13899	0.0975889	0.922259	0.999988	SymbC1.scaffold1.22	10 kDa chaperonin OS=Pirellula staleyi (strain ATCC 27377 / DSM 6068 / ICPB 4128) GN=Psta_2673 PE=3 SV=1	tr|D2R6P2|D2R6P2_PIRSD
SymbC1.scaffold1.1777	151.043	-0.0934021	0.118616	-0.787433	0.431029	0.999988	SymbC1.scaffold1.1777	Uncharacterized protein OS=Fuerstia marisgermanicae GN=Fuma_01572 PE=4 SV=1	tr|A0A1P8WD59|A0A1P8WD59_9PLAN
SymbC1.scaffold1.928	122.924	-0.250598	0.206333	-1.21453	0.224544	0.999988	SymbC1.scaffold1.928	NA	NA
SymbC1.scaffold1.609	135.168	0.184075	0.190629	0.965618	0.334236	0.999988	SymbC1.scaffold1.609	Fine tangled pili major subunit OS=Haemophilus ducreyi (strain 35000HP / ATCC 700724) GN=ftpA PE=1 SV=1	sp|Q47953|FTPA_HAEDU
SymbC1.scaffold1.266	1914.08	0.0726712	0.0803576	0.904348	0.365811	0.999988	SymbC1.scaffold1.266	Protein containing Planctomycete extracellular OS=Rhodopirellula baltica SWK14 GN=RBSWK_02634 PE=4 SV=1	tr|L7CGS1|L7CGS1_RHOBT
SymbC1.scaffold1.2393	715.963	0.0122566	0.256361	0.0478099	0.961868	0.999988	SymbC1.scaffold1.2393	description1:Putative type VI secretion system protein VgrGB OS=Dickeya dadantii (strain 3937) GN=vgrGB PE=4 SV=1//description2:Actin cross-linking toxin VgrG1 OS=Vibrio cholerae serotype O1 (strain ATCC 39541 / Classical Ogawa 395 / O395) GN=vgrG1 PE=1 SV=1	sp|E0SIS4|VGRGB_DICD3;sp|A0A0H3AIG7|VGRG1_VIBC3
SymbC1.scaffold1.1423	189.969	0.0758429	0.0956408	0.792997	0.427779	0.999988	SymbC1.scaffold1.1423	Uncharacterized protein OS=Pirellula sp. SH-Sr6A GN=VN12_21450 PE=4 SV=1	tr|A0A142Y657|A0A142Y657_9PLAN
SymbC1.scaffold1.10	388.783	0.00692422	0.134342	0.0515415	0.958894	0.999988	SymbC1.scaffold1.10	description1:31 kDa immunogenic protein OS=Brucella melitensis biotype 1 (strain 16M / ATCC 23456 / NCTC 10094) GN=bcsP31 PE=4 SV=1//description2:Sialic acid TRAP transporter large permease protein SiaM OS=Vibrio cholerae serotype O1 (strain ATCC 39315 / El Tor Inaba N16961) GN=siaM PE=1 SV=1	sp|P0A3T2|BCSP_BRUME;sp|Q9KR66|SIAM_VIBCH
SymbC1.scaffold1.799	117	-0.148443	0.141744	-1.04726	0.294981	0.999988	SymbC1.scaffold1.799	Neutral ceramidase OS=Rattus norvegicus GN=Asah2 PE=1 SV=1	sp|Q91XT9|ASAH2_RAT
SymbC1.scaffold1.679	299.439	-0.106586	0.122342	-0.87121	0.383639	0.999988	SymbC1.scaffold1.679	Uncharacterized protein OS=Pirellula sp. SH-Sr6A GN=VN12_15285 PE=4 SV=1	tr|A0A142Y2K8|A0A142Y2K8_9PLAN
SymbC1.scaffold1.1698	15.1459	-0.187205	0.296259	-0.631895	0.527456	0.999988	SymbC1.scaffold1.1698	Adenine phosphoribosyltransferase OS=Rhodopirellula baltica (strain DSM 10527 / NCIMB 13988 / SH1) GN=apt PE=3 SV=1	sp|Q7UR74|APT_RHOBA
SymbC1.scaffold1.989	431.928	0.0930839	0.108315	0.859379	0.390132	0.999988	SymbC1.scaffold1.989	description1:Uncharacterized protein OS=Gimesia maris DSM 8797 GN=PM8797T_16183 PE=4 SV=1//description2:Planctomycete cytochrome C OS=Singulisphaera sp. GP187 GN=SAMN05444166_4388 PE=4 SV=1	tr|A6C5W8|A6C5W8_9PLAN;tr|A0A1N6J6Y6|A0A1N6J6Y6_9BACT
SymbC1.scaffold1.1398	317.492	0.0703207	0.115057	0.611181	0.54108	0.999988	SymbC1.scaffold1.1398	Glycosyl transferase family 2 OS=Pirellula staleyi (strain ATCC 27377 / DSM 6068 / ICPB 4128) GN=Psta_0527 PE=4 SV=1	tr|D2R3I3|D2R3I3_PIRSD
SymbC1.scaffold1.1979	72.7103	0.112193	0.170507	0.657997	0.51054	0.999988	SymbC1.scaffold1.1979	Glutamate-pyruvate aminotransferase AlaC OS=Escherichia coli (strain K12) GN=alaC PE=1 SV=1	sp|P77434|ALAC_ECOLI
SymbC1.scaffold1.2183	20.8926	-0.058906	0.265976	-0.221471	0.824726	0.999988	SymbC1.scaffold1.2183	Cob(I)yrinic acid a,c-diamide adenosyltransferase OS=Bacillus subtilis (strain 168) GN=yvqK PE=1 SV=2	sp|O34899|PDUO_BACSU
SymbC1.scaffold1.1601	82.7362	-0.24388	0.262524	-0.928979	0.3529	0.999988	SymbC1.scaffold1.1601	Uncharacterized protein YkkB OS=Bacillus subtilis (strain 168) GN=ykkB PE=4 SV=1	sp|P49855|YKKB_BACSU
SymbC1.scaffold1.2374	166.856	0.0223869	0.104271	0.2147	0.830001	0.999988	SymbC1.scaffold1.2374	Autocrine proliferation repressor protein A OS=Dictyostelium discoideum GN=aprA PE=1 SV=1	sp|Q5XM24|APRA_DICDI
SymbC1.scaffold1.2258	409.395	-0.0651733	0.088169	-0.739186	0.459794	0.999988	SymbC1.scaffold1.2258	description1:Oxidoreductase OS=Pseudomonas stutzeri GN=A3710_17265 PE=4 SV=1//description2:Uncharacterized protein OS=Pseudomonas aeruginosa MTB-1 GN=U769_15595 PE=4 SV=1	tr|A0A165VRW7|A0A165VRW7_PSEST;tr|A0A0E1AYP0|A0A0E1AYP0_PSEAI
SymbC1.scaffold1.924	388.453	-0.0234638	0.0941533	-0.249209	0.803199	0.999988	SymbC1.scaffold1.924	Arylsulfatase OS=Hemicentrotus pulcherrimus PE=1 SV=1	sp|P14000|ARS_HEMPU
SymbC1.scaffold1.224	154.183	-0.0311734	0.142106	-0.219367	0.826364	0.999988	SymbC1.scaffold1.224	Probable serine/threonine-protein kinase Sps1 OS=Caldanaerobacter subterraneus subsp. tengcongensis (strain DSM 15242 / JCM 11007 / NBRC 100824 / MB4) GN=sps1 PE=3 SV=1	sp|Q8R9T6|PKN1_CALS4
SymbC1.scaffold1.2095	186.039	0.0860163	0.158683	0.542062	0.587775	0.999988	SymbC1.scaffold1.2095	RNA polymerase sigma factor SigA OS=Chlamydia muridarum (strain MoPn / Nigg) GN=sigA PE=3 SV=1	sp|P56835|SIGA_CHLMU
SymbC1.scaffold1.2255	593.036	-0.10048	0.100133	-1.00347	0.315636	0.999988	SymbC1.scaffold1.2255	Exodeoxyribonuclease 8 OS=Escherichia coli (strain K12) GN=recE PE=1 SV=3	sp|P15032|RECE_ECOLI
SymbC1.scaffold1.1208	410.643	0.0312915	0.0904169	0.34608	0.729282	0.999988	SymbC1.scaffold1.1208	Vanadium-dependent bromoperoxidase OS=Corallina pilulifera PE=1 SV=1	sp|O81959|PRXV_CORPI
SymbC1.scaffold1.356	212.239	0.0722209	0.0886471	0.814701	0.415243	0.999988	SymbC1.scaffold1.356	Transcriptional regulatory protein ZraR OS=Salmonella typhimurium (strain LT2 / SGSC1412 / ATCC 700720) GN=zraR PE=1 SV=2	sp|P25852|ZRAR_SALTY
SymbC1.scaffold1.1029	160.937	-0.105328	0.182722	-0.576437	0.56432	0.999988	SymbC1.scaffold1.1029	HHIP-like protein 2 OS=Homo sapiens GN=HHIPL2 PE=1 SV=1	sp|Q6UWX4|HIPL2_HUMAN
SymbC1.scaffold1.700	165.054	0.129344	0.116518	1.11008	0.266966	0.999988	SymbC1.scaffold1.700	RNA polymerase sigma-H factor OS=Pseudomonas aeruginosa (strain ATCC 15692 / DSM 22644 / CIP 104116 / JCM 14847 / LMG 12228 / 1C / PRS 101 / PAO1) GN=algU PE=3 SV=1	sp|Q06198|RPSH_PSEAE
SymbC1.scaffold1.489	47.588	0.208421	0.224706	0.927528	0.353653	0.999988	SymbC1.scaffold1.489	Thymidine phosphorylase OS=Proteus mirabilis (strain HI4320) GN=deoA PE=3 SV=1	sp|B4EWA3|TYPH_PROMH
SymbC1.scaffold1.745	244.197	0.0359876	0.114933	0.31312	0.75419	0.999988	SymbC1.scaffold1.745	UPF0761 membrane protein PsycPRwf_0630 OS=Psychrobacter sp. (strain PRwf-1) GN=PsycPRwf_0630 PE=3 SV=1	sp|A5WD44|Y630_PSYWF
SymbC1.scaffold1.203	528.676	0.0478699	0.0637251	0.751194	0.452536	0.999988	SymbC1.scaffold1.203	HEAT repeat-containing taxis protein OE_2401F OS=Halobacterium salinarum (strain ATCC 29341 / DSM 671 / R1) GN=OE_2401F PE=1 SV=1	sp|B0R4J2|HTAXP_HALS3
SymbC1.scaffold1.1569	31.2498	0.0918942	0.203105	0.452447	0.650947	0.999988	SymbC1.scaffold1.1569	Lactate utilization protein A OS=Bacillus licheniformis (strain ATCC 14580 / DSM 13 / JCM 2505 / NBRC 12200 / NCIMB 9375 / NRRL NRS-1264 / Gibson 46) GN=lutA PE=3 SV=1	sp|Q62Q36|LUTA_BACLD
SymbC1.scaffold1.971	1058.82	-0.0304636	0.0637692	-0.477717	0.632852	0.999988	SymbC1.scaffold1.971	Exoenzymes regulatory protein AepA OS=Pectobacterium carotovorum subsp. carotovorum GN=aepA PE=3 SV=1	sp|Q06555|AEPA_PECCC
SymbC1.scaffold1.918	748.18	0.0235999	0.0608902	0.38758	0.698327	0.999988	SymbC1.scaffold1.918	60 kDa chaperonin 1 OS=Rhodopirellula baltica (strain DSM 10527 / NCIMB 13988 / SH1) GN=groL1 PE=3 SV=2	sp|Q7UM99|CH601_RHOBA
SymbC1.scaffold1.2371	119.508	0.131804	0.159849	0.824553	0.409626	0.999988	SymbC1.scaffold1.2371	Type 4 prepilin-like proteins leader peptide-processing enzyme OS=Synechocystis sp. (strain PCC 6803 / Kazusa) GN=hofD PE=3 SV=1	sp|P72640|LEP4_SYNY3
SymbC1.scaffold1.594	251.992	0.0378413	0.110911	0.341187	0.732963	0.999988	SymbC1.scaffold1.594	Uncharacterized protein y4xJ OS=Sinorhizobium fredii (strain NBRC 101917 / NGR234) GN=NGR_a00790 PE=3 SV=1	sp|P55702|Y4XJ_SINFN
SymbC1.scaffold1.1326	277.809	0.0138833	0.103866	0.133666	0.893667	0.999988	SymbC1.scaffold1.1326	Uncharacterized protein OS=Paludisphaera borealis GN=BSF38_00865 PE=4 SV=1	tr|A0A1U7CKI1|A0A1U7CKI1_9BACT
SymbC1.scaffold1.33	992.872	0.139692	0.0950645	1.46944	0.141712	0.999988	SymbC1.scaffold1.33	Putative biopolymer transport protein ExbB homolog OS=Methanothermobacter thermautotrophicus (strain ATCC 29096 / DSM 1053 / JCM 10044 / NBRC 100330 / Delta H) GN=MTH_1022 PE=3 SV=1	sp|O27101|Y1022_METTH
SymbC1.scaffold1.717	95.8091	0.180388	0.219921	0.820238	0.41208	0.999988	SymbC1.scaffold1.717	description1:Uncharacterized protein OS=Pirellula staleyi (strain ATCC 27377 / DSM 6068 / ICPB 4128) GN=Psta_4231 PE=4 SV=1//description2:Uncharacterized protein OS=Rhodopirellula europaea 6C GN=RE6C_02972 PE=4 SV=1	tr|D2R430|D2R430_PIRSD;tr|M2B212|M2B212_9PLAN
SymbC1.scaffold1.1322	232.37	0.0485708	0.0883208	0.549937	0.582363	0.999988	SymbC1.scaffold1.1322	Periplasmic nitrate reductase OS=Vibrio parahaemolyticus serotype O3:K6 (strain RIMD 2210633) GN=napA PE=3 SV=1	sp|Q87GW6|NAPA_VIBPA
SymbC1.scaffold1.706	137.341	-0.0503011	0.136148	-0.36946	0.711785	0.999988	SymbC1.scaffold1.706	Thiamine-monophosphate kinase OS=Rhodopirellula baltica (strain DSM 10527 / NCIMB 13988 / SH1) GN=thiL PE=3 SV=1	sp|Q7UPP0|THIL_RHOBA
SymbC1.scaffold1.727	53.0049	0.10687	0.168798	0.633127	0.526651	0.999988	SymbC1.scaffold1.727	Uncharacterized protein OS=marine sediment metagenome GN=LCGC14_2184860 PE=4 SV=1	tr|A0A0F9GH13|A0A0F9GH13_9ZZZZ
SymbC1.scaffold1.437	818.794	0.415195	0.175693	2.36318	0.0181187	0.999988	SymbC1.scaffold1.437	NA	NA
SymbC1.scaffold1.671	1972.21	0.0129312	0.165593	0.07809	0.937756	0.999988	SymbC1.scaffold1.671	Peroxiredoxin Q, chloroplastic OS=Arabidopsis thaliana GN=PRXQ PE=1 SV=1	sp|Q9LU86|PRXQ_ARATH
SymbC1.scaffold1.141	120.391	0.0238688	0.132707	0.17986	0.857262	0.999988	SymbC1.scaffold1.141	Vegetative incompatibility protein HET-E-1 OS=Podospora anserina GN=HET-E1 PE=4 SV=1	sp|Q00808|HETE1_PODAS
SymbC1.scaffold1.1458	534.842	-0.436497	0.62409	-0.699414	0.484293	0.999988	SymbC1.scaffold1.1458	Sodium/proline symporter OS=Haemophilus influenzae (strain ATCC 51907 / DSM 11121 / KW20 / Rd) GN=putP PE=3 SV=1	sp|P45174|PUTP_HAEIN
SymbC1.scaffold1.68	24.3831	0.08741	0.260104	0.336058	0.736827	0.999988	SymbC1.scaffold1.68	RNA polymerase sigma factor CnrH OS=Cupriavidus metallidurans (strain ATCC 43123 / DSM 2839 / NBRC 102507 / CH34) GN=cnrH PE=1 SV=1	sp|P37978|CNRH_CUPMC
SymbC1.scaffold1.2021	123.326	0.0220396	0.188004	0.11723	0.906678	0.999988	SymbC1.scaffold1.2021	description1:Uncharacterized protein OS=Pirellula staleyi (strain ATCC 27377 / DSM 6068 / ICPB 4128) GN=Psta_3759 PE=4 SV=1//description2:Large multi-functional protein OS=Rhodopirellula maiorica SM1 GN=RMSM_04690 PE=4 SV=1	tr|D2R049|D2R049_PIRSD;tr|M5RWS4|M5RWS4_9PLAN
SymbC1.scaffold1.543	265.736	-0.0497219	0.096369	-0.515953	0.605887	0.999988	SymbC1.scaffold1.543	Quinone oxidoreductase OS=Homo sapiens GN=CRYZ PE=1 SV=1	sp|Q08257|QOR_HUMAN
SymbC1.scaffold1.616	25.4803	0.199244	0.246828	0.807219	0.41954	0.999988	SymbC1.scaffold1.616	RNA polymerase II-associated protein 3 OS=Mus musculus GN=Rpap3 PE=1 SV=1	sp|Q9D706|RPAP3_MOUSE
SymbC1.scaffold1.2243	291.091	0.0651712	0.102601	0.635192	0.525303	0.999988	SymbC1.scaffold1.2243	Inner membrane protein YqiK OS=Escherichia coli (strain K12) GN=yqiK PE=1 SV=1	sp|P77306|YQIK_ECOLI
SymbC1.scaffold1.94	114.076	0.0874375	0.16023	0.5457	0.585272	0.999988	SymbC1.scaffold1.94	Abortive infection protein OS=Pirellula staleyi (strain ATCC 27377 / DSM 6068 / ICPB 4128) GN=Psta_3168 PE=4 SV=1	tr|D2QWM9|D2QWM9_PIRSD
SymbC1.scaffold1.566	544.365	0.0369946	0.0833195	0.444008	0.657037	0.999988	SymbC1.scaffold1.566	General secretion pathway protein A OS=Aeromonas hydrophila GN=exeA PE=3 SV=1	sp|P45754|GSPA_AERHY
SymbC1.scaffold1.1443	377.477	0.184476	0.149312	1.23551	0.216641	0.999988	SymbC1.scaffold1.1443	Probable serine/threonine-protein kinase CPE1738 OS=Clostridium perfringens (strain 13 / Type A) GN=CPE1738 PE=3 SV=1	sp|Q8XJL8|PKN2_CLOPE
SymbC1.scaffold1.172	287.654	0.0358857	0.0931246	0.385351	0.699977	0.999988	SymbC1.scaffold1.172	Manganese transport system membrane protein MntC OS=Bacillus subtilis (strain 168) GN=mntC PE=3 SV=1	sp|O35024|MNTC_BACSU
SymbC1.scaffold1.1248	66.0358	-0.124446	0.169733	-0.733183	0.463447	0.999988	SymbC1.scaffold1.1248	Phosphate regulon transcriptional regulatory protein PhoB OS=Pseudomonas aeruginosa (strain ATCC 15692 / DSM 22644 / CIP 104116 / JCM 14847 / LMG 12228 / 1C / PRS 101 / PAO1) GN=phoB PE=3 SV=2	sp|P23620|PHOB_PSEAE
SymbC1.scaffold1.228	223.603	-0.0434919	0.13642	-0.318809	0.749871	0.999988	SymbC1.scaffold1.228	ADP-heptose--LPS heptosyltransferase 2 OS=Escherichia coli (strain K12) GN=rfaF PE=1 SV=1	sp|P37692|RFAF_ECOLI
SymbC1.scaffold1.1655	192.69	-0.0732185	0.103303	-0.708775	0.478464	0.999988	SymbC1.scaffold1.1655	Phosphoserine phosphatase RsbU OS=Bacillus subtilis (strain 168) GN=rsbU PE=1 SV=3	sp|P40399|RSBU_BACSU
SymbC1.scaffold1.1261	49.3888	0.265192	0.186604	1.42115	0.155273	0.999988	SymbC1.scaffold1.1261	N-acetylneuraminate lyase OS=Gallus gallus GN=NPL PE=2 SV=1	sp|Q5ZKD4|NPL_CHICK
SymbC1.scaffold1.1250	173.066	0.0219026	0.125268	0.174846	0.861201	0.999988	SymbC1.scaffold1.1250	Deoxyribose-phosphate aldolase OS=Rhodopirellula baltica (strain DSM 10527 / NCIMB 13988 / SH1) GN=deoC PE=3 SV=2	sp|Q7UPT7|DEOC_RHOBA
SymbC1.scaffold1.687	75.6877	0.250509	0.167482	1.49573	0.134723	0.999988	SymbC1.scaffold1.687	Putative transposase for insertion sequence element, putative transposase OS=candidate division NC10 bacterium CSP1-5 GN=XU15_C0017G0015 PE=4 SV=1	tr|A0A0T6A0W8|A0A0T6A0W8_9BACT
SymbC1.scaffold1.2248	354.514	0.249831	0.136067	1.83609	0.066345	0.999988	SymbC1.scaffold1.2248	description1:Uncharacterized protein OS=Pirellula staleyi (strain ATCC 27377 / DSM 6068 / ICPB 4128) GN=Psta_3750 PE=4 SV=1//description2:Uncharacterized protein OS=Rhodopirellula baltica SH28 GN=RBSH_00934 PE=4 SV=1	tr|D2R040|D2R040_PIRSD;tr|K5CIF0|K5CIF0_RHOBT
SymbC1.scaffold1.1164	317.814	0.136818	0.0882775	1.54986	0.121175	0.999988	SymbC1.scaffold1.1164	Phosphoribosylformylglycinamidine synthase subunit PurQ OS=Methanococcus maripaludis (strain C5 / ATCC BAA-1333) GN=purQ PE=3 SV=1	sp|A4G010|PURQ_METM5
SymbC1.scaffold1.64	28.6916	0.215927	0.244077	0.884669	0.376335	0.999988	SymbC1.scaffold1.64	50S ribosomal protein L4 OS=Rhodopirellula baltica (strain DSM 10527 / NCIMB 13988 / SH1) GN=rplD PE=3 SV=1	sp|Q7UN19|RL4_RHOBA
SymbC1.scaffold1.1561	93.9003	0.0720897	0.139904	0.515279	0.606358	0.999988	SymbC1.scaffold1.1561	Uncharacterized protein OS=Blastopirellula marina DSM 3645 GN=DSM3645_13820 PE=4 SV=1	tr|A3ZWS2|A3ZWS2_9PLAN
SymbC1.scaffold1.1176	403.442	-0.0153346	0.0911899	-0.168161	0.866456	0.999988	SymbC1.scaffold1.1176	description1:Large, multifunctional secreted protein OS=Rhodopirellula maiorica SM1 GN=RMSM_04534 PE=4 SV=1//description2:Uncharacterized protein OS=Rhodopirellula maiorica SM1 GN=RMSM_04532 PE=4 SV=1	tr|M5RGS9|M5RGS9_9PLAN;tr|M5RGN1|M5RGN1_9PLAN
SymbC1.scaffold1.429	394.726	0.110881	0.109816	1.00971	0.312637	0.999988	SymbC1.scaffold1.429	Alanine--tRNA ligase OS=Rhodopirellula baltica (strain DSM 10527 / NCIMB 13988 / SH1) GN=alaS PE=3 SV=1	sp|Q7UFH9|SYA_RHOBA
SymbC1.scaffold1.1301	383.881	-0.0525999	0.181718	-0.289459	0.77223	0.999988	SymbC1.scaffold1.1301	RNA polymerase sigma-H factor OS=Pseudomonas aeruginosa (strain ATCC 15692 / DSM 22644 / CIP 104116 / JCM 14847 / LMG 12228 / 1C / PRS 101 / PAO1) GN=algU PE=3 SV=1	sp|Q06198|RPSH_PSEAE
SymbC1.scaffold1.1264	190.834	0.139719	0.106054	1.31744	0.187692	0.999988	SymbC1.scaffold1.1264	Uncharacterized protein OS=Ignavibacteria bacterium GWA2_35_9 GN=A2057_01230 PE=4 SV=1	tr|A0A1G0PAV2|A0A1G0PAV2_9BACT
SymbC1.scaffold1.1267	99.58	0.12565	0.176522	0.711807	0.476584	0.999988	SymbC1.scaffold1.1267	Probable ABC transporter permease protein YesP OS=Bacillus subtilis (strain 168) GN=yesP PE=3 SV=1	sp|O31519|YESP_BACSU
SymbC1.scaffold1.966	369.862	-0.000541539	0.111454	-0.00485884	0.996123	0.999988	SymbC1.scaffold1.966	Arylsulfatase OS=Pseudomonas aeruginosa (strain ATCC 15692 / DSM 22644 / CIP 104116 / JCM 14847 / LMG 12228 / 1C / PRS 101 / PAO1) GN=atsA PE=1 SV=3	sp|P51691|ARS_PSEAE
SymbC1.scaffold1.348	139.58	-0.0331258	0.111659	-0.29667	0.766718	0.999988	SymbC1.scaffold1.348	tRNA modification GTPase MnmE OS=Rhodopirellula baltica (strain DSM 10527 / NCIMB 13988 / SH1) GN=mnmE PE=3 SV=1	sp|Q7UJI3|MNME_RHOBA
SymbC1.scaffold1.723	1113.55	-0.0531283	0.0682092	-0.778903	0.436037	0.999988	SymbC1.scaffold1.723	Xanthan lyase OS=Bacillus sp. (strain GL1) GN=xly PE=1 SV=1	sp|Q9AQS0|XANLY_BACGL
SymbC1.scaffold1.1482	171.367	-0.0624046	0.155886	-0.400321	0.68892	0.999988	SymbC1.scaffold1.1482	tRNA-(ms[2]io[6]A)-hydroxylase OS=Salmonella typhimurium (strain LT2 / SGSC1412 / ATCC 700720) GN=miaE PE=4 SV=1	sp|Q08015|MIAE_SALTY
SymbC1.scaffold1.1837	402.687	0.201702	0.215879	0.934329	0.350134	0.999988	SymbC1.scaffold1.1837	description1:Uncharacterized protein OS=Lentisphaerae bacterium RIFOXYC12_FULL_60_16 GN=A2498_04195 PE=4 SV=1//description2:Uncharacterized protein OS=Fuerstia marisgermanicae GN=Fuma_00244 PE=4 SV=1	tr|A0A1G1A6Z0|A0A1G1A6Z0_9BACT;tr|A0A1P8W9C3|A0A1P8W9C3_9PLAN
SymbC1.scaffold1.822	736.796	0.0776182	0.0700531	1.10799	0.267866	0.999988	SymbC1.scaffold1.822	Aldose 1-epimerase OS=Sus scrofa GN=GALM PE=2 SV=1	sp|Q9GKX6|GALM_PIG
SymbC1.scaffold1.1290	237.124	-0.0464803	0.115417	-0.402714	0.687158	0.999988	SymbC1.scaffold1.1290	Uncharacterized ABC transporter permease MJ1507 OS=Methanocaldococcus jannaschii (strain ATCC 43067 / DSM 2661 / JAL-1 / JCM 10045 / NBRC 100440) GN=MJ1507 PE=3 SV=1	sp|Q58902|Y1507_METJA
SymbC1.scaffold1.1462	133.919	0.0921316	0.134437	0.685316	0.493145	0.999988	SymbC1.scaffold1.1462	Surface protein OS=Rhodopirellula islandica GN=RISK_005877 PE=4 SV=1	tr|A0A0J1B6F1|A0A0J1B6F1_9PLAN
SymbC1.scaffold1.215	226.757	0.0491878	0.160888	0.305727	0.759812	0.999988	SymbC1.scaffold1.215	Methylamine utilization protein MauG OS=Methylophilus methylotrophus GN=mauG PE=3 SV=1	sp|Q50233|MAUG_METME
SymbC1.scaffold1.1318	741.407	-0.00258282	0.0801716	-0.0322161	0.9743	0.999988	SymbC1.scaffold1.1318	description1:Uncharacterized protein OS=Pirellula staleyi (strain ATCC 27377 / DSM 6068 / ICPB 4128) GN=Psta_4280 PE=4 SV=1//description2:DO serine protease OS=Blastopirellula marina DSM 3645 GN=DSM3645_01215 PE=4 SV=1	tr|D2R4W6|D2R4W6_PIRSD;tr|A3ZMW2|A3ZMW2_9PLAN
SymbC1.scaffold1.2002	104.924	0.0347178	0.197571	0.175724	0.860511	0.999988	SymbC1.scaffold1.2002	Uncharacterized protein OS=Blastopirellula marina DSM 3645 GN=DSM3645_25412 PE=4 SV=1	tr|A4A0F0|A4A0F0_9PLAN
SymbC1.scaffold1.936	706.695	0.0666675	0.1115	0.597912	0.549898	0.999988	SymbC1.scaffold1.936	Probable phosphoenolpyruvate synthase OS=Methanothermobacter thermautotrophicus (strain ATCC 29096 / DSM 1053 / JCM 10044 / NBRC 100330 / Delta H) GN=ppsA PE=3 SV=1	sp|O27190|PPSA_METTH
SymbC1.scaffold1.784	1481.08	0.140662	0.0657309	2.13996	0.032358	0.999988	SymbC1.scaffold1.784	Leukotoxin OS=Aggregatibacter actinomycetemcomitans GN=ltxA PE=1 SV=2	sp|P16462|LTXA_AGGAC
SymbC1.scaffold1.1419	25.1214	-0.0547229	0.347968	-0.157264	0.875037	0.999988	SymbC1.scaffold1.1419	Transcriptional repressor NrdR OS=Caldicellulosiruptor bescii (strain ATCC BAA-1888 / DSM 6725 / Z-1320) GN=nrdR PE=3 SV=1	sp|B9MJV0|NRDR_CALBD
SymbC1.scaffold1.1091	215.837	0.0249592	0.131511	0.189788	0.849475	0.999988	SymbC1.scaffold1.1091	Uncharacterized protein OS=Planctomyces sp. SH-PL14 GN=VT03_01390 PE=4 SV=1	tr|A0A142WPZ0|A0A142WPZ0_9PLAN
SymbC1.scaffold1.1258	179.976	0.0104875	0.123798	0.0847144	0.932488	0.999988	SymbC1.scaffold1.1258	UPF0194 membrane protein YPTS_1292 OS=Yersinia pseudotuberculosis serotype IB (strain PB1/+) GN=YPTS_1292 PE=3 SV=1	sp|B2K8W1|Y1292_YERPB
SymbC1.scaffold1.2299	25.8083	-0.172782	0.195357	-0.884442	0.376458	0.999988	SymbC1.scaffold1.2299	tRNA (guanine-N(7)-)-methyltransferase OS=Rhodopirellula baltica (strain DSM 10527 / NCIMB 13988 / SH1) GN=trmB PE=3 SV=1	sp|Q7UN36|TRMB_RHOBA
SymbC1.scaffold1.2063	926.818	-0.0656499	0.150012	-0.437631	0.661654	0.999988	SymbC1.scaffold1.2063	Uncharacterized protein OS=Gimesia maris DSM 8797 GN=PM8797T_05225 PE=4 SV=1	tr|A6C0V3|A6C0V3_9PLAN
SymbC1.scaffold1.863	51.5338	-0.398328	0.176081	-2.26218	0.0236862	0.999988	SymbC1.scaffold1.863	description1:Beta-agarase OS=Rhodopirellula europaea 6C GN=RE6C_00367 PE=4 SV=1//description2:Uncharacterized protein OS=Planctomycetes bacterium RBG_16_41_13 GN=A2W17_04880 PE=4 SV=1	tr|M2A9L6|M2A9L6_9PLAN;tr|A0A1G2ZGL0|A0A1G2ZGL0_9BACT
SymbC1.scaffold1.253	485.977	0.0293969	0.113373	0.259295	0.795408	0.999988	SymbC1.scaffold1.253	Deoxyribonuclease-1-like 1 OS=Cricetulus griseus GN=DNASE1L1 PE=2 SV=1	sp|Q2QDE6|DNSL1_CRIGR
SymbC1.scaffold1.1299	433.603	-0.0682159	0.120169	-0.567665	0.570262	0.999988	SymbC1.scaffold1.1299	Acetolactate synthase OS=Bacillus subtilis (strain 168) GN=alsS PE=2 SV=3	sp|Q04789|ILVX_BACSU
SymbC1.scaffold1.1182	43.6031	-0.195665	0.215119	-0.909563	0.363053	0.999988	SymbC1.scaffold1.1182	Uncharacterized protein OS=Solibacter usitatus (strain Ellin6076) GN=Acid_0990 PE=4 SV=1	tr|Q02AD4|Q02AD4_SOLUE
SymbC1.scaffold1.2365	111.555	0.154413	0.137175	1.12566	0.260308	0.999988	SymbC1.scaffold1.2365	Putative acetyltransferase EpsM OS=Bacillus subtilis (strain 168) GN=epsM PE=2 SV=1	sp|P71063|EPSM_BACSU
SymbC1.scaffold1.598	419.844	0.0339632	0.107206	0.316805	0.751392	0.999988	SymbC1.scaffold1.598	2-C-methyl-D-erythritol 4-phosphate cytidylyltransferase OS=Rhodopirellula baltica (strain DSM 10527 / NCIMB 13988 / SH1) GN=ispD PE=3 SV=1	sp|Q7UM15|ISPD_RHOBA
SymbC1.scaffold1.2363	656.988	-0.0262899	0.0882677	-0.297843	0.765823	0.999988	SymbC1.scaffold1.2363	description1:Autotransporter-associated beta strand repeat protein OS=Pirellula staleyi (strain ATCC 27377 / DSM 6068 / ICPB 4128) GN=Psta_3067 PE=4 SV=1//description2:Uncharacterized protein OS=Thalassospira lucentensis GN=AUP42_16250 PE=4 SV=1	tr|D2R9I1|D2R9I1_PIRSD;tr|A0A154L763|A0A154L763_9PROT
SymbC1.scaffold1.2207	225.873	-0.197322	0.181341	-1.08813	0.276539	0.999988	SymbC1.scaffold1.2207	Glycine oxidase OS=Pseudomonas aeruginosa (strain ATCC 15692 / DSM 22644 / CIP 104116 / JCM 14847 / LMG 12228 / 1C / PRS 101 / PAO1) GN=thiO PE=3 SV=3	sp|P33642|GLYOX_PSEAE
SymbC1.scaffold1.1271	187.619	-0.0938879	0.134438	-0.698375	0.484942	0.999988	SymbC1.scaffold1.1271	Serine/threonine-protein kinase pkn1 OS=Chlamydia pneumoniae GN=pkn1 PE=3 SV=1	sp|Q7AJA5|PKN1_CHLPN
SymbC1.scaffold1.1354	28.8816	-0.0502939	0.241149	-0.20856	0.834792	0.999988	SymbC1.scaffold1.1354	Probable peptidyl-prolyl cis-trans isomerase OS=Treponema pallidum (strain Nichols) GN=ppiB PE=1 SV=1	sp|O66105|PPIB_TREPA
SymbC1.scaffold1.423	309.058	-0.130688	0.0945122	-1.38276	0.166738	0.999988	SymbC1.scaffold1.423	description1:Uncharacterized protein OS=Planctomycetes bacterium SM23_25 GN=AMK72_09115 PE=4 SV=1//description2:Uncharacterized protein OS=Anaerolineae bacterium SG8_19 GN=AMJ56_21785 PE=4 SV=1	tr|A0A0S8EER5|A0A0S8EER5_9BACT;tr|A0A0S8ARX9|A0A0S8ARX9_9CHLR
SymbC1.scaffold1.2138	35.4282	0.0222163	0.198984	0.111649	0.911102	0.999988	SymbC1.scaffold1.2138	Malonyl CoA-acyl carrier protein transacylase OS=Bacillus subtilis (strain 168) GN=fabD PE=3 SV=2	sp|P71019|FABD_BACSU
SymbC1.scaffold1.475	110.187	0.228704	0.112493	2.03306	0.0420463	0.999988	SymbC1.scaffold1.475	Uncharacterized protein OS=Anaeromyxobacter sp. PSR-1 GN=PSR1_01561 PE=4 SV=1	tr|A0A0D6QGZ1|A0A0D6QGZ1_9DELT
SymbC1.scaffold1.2122	42.4939	-0.383522	0.189534	-2.0235	0.0430216	0.999988	SymbC1.scaffold1.2122	Bifunctional enzyme Fae/Hps OS=Methanosarcina acetivorans (strain ATCC 35395 / DSM 2834 / JCM 12185 / C2A) GN=fae-hps PE=3 SV=1	sp|Q8THA9|FAEHP_METAC
SymbC1.scaffold1.241	206.98	0.142693	0.167575	0.851518	0.394482	0.999988	SymbC1.scaffold1.241	Multidrug resistance protein NorM OS=Vibrio cholerae serotype O1 (strain ATCC 39315 / El Tor Inaba N16961) GN=norM PE=3 SV=2	sp|Q9KRU4|NORM_VIBCH
SymbC1.scaffold1.393	317.103	0.155094	0.12948	1.19782	0.230986	0.999988	SymbC1.scaffold1.393	tRNA-specific 2-thiouridylase MnmA OS=Rhodopirellula baltica (strain DSM 10527 / NCIMB 13988 / SH1) GN=mnmA PE=3 SV=1	sp|Q7TTZ4|MNMA_RHOBA
SymbC1.scaffold1.103	29.7441	-0.0615475	0.237084	-0.259602	0.795171	0.999988	SymbC1.scaffold1.103	Crossover junction endodeoxyribonuclease RuvC OS=Rhodopirellula baltica (strain DSM 10527 / NCIMB 13988 / SH1) GN=ruvC PE=3 SV=1	sp|Q7US71|RUVC_RHOBA
SymbC1.scaffold1.1700	860.443	0.0176122	0.0886208	0.198737	0.842469	0.999988	SymbC1.scaffold1.1700	Threonine--tRNA ligase OS=Rhodopirellula baltica (strain DSM 10527 / NCIMB 13988 / SH1) GN=thrS PE=3 SV=2	sp|Q7UJ52|SYT_RHOBA
SymbC1.scaffold1.246	587.854	0.471566	0.316493	1.48998	0.136231	0.999988	SymbC1.scaffold1.246	DNA repair protein RecO OS=Rhodopirellula baltica (strain DSM 10527 / NCIMB 13988 / SH1) GN=recO PE=3 SV=2	sp|Q7USC2|RECO_RHOBA
SymbC1.scaffold1.1183	361.019	-0.0292362	0.114072	-0.256297	0.797722	0.999988	SymbC1.scaffold1.1183	NA	NA
SymbC1.scaffold1.1325	362.686	0.0580081	0.0892951	0.649622	0.515936	0.999988	SymbC1.scaffold1.1325	Planctomycete cytochrome C OS=Gemmata sp. SH-PL17 GN=VT84_11280 PE=4 SV=1	tr|A0A142XD89|A0A142XD89_9BACT
SymbC1.scaffold1.1992	90.2595	-0.124919	0.141645	-0.88192	0.37782	0.999988	SymbC1.scaffold1.1992	description1:Uncharacterized protein OS=Pirellula staleyi (strain ATCC 27377 / DSM 6068 / ICPB 4128) GN=Psta_3006 PE=4 SV=1//description2:Uncharacterized protein OS=Rhodopirellula islandica GN=RISK_003577 PE=4 SV=1	tr|D2R9C1|D2R9C1_PIRSD;tr|A0A0J1BD55|A0A0J1BD55_9PLAN
SymbC1.scaffold1.1875	61.9167	-0.16781	0.177012	-0.948015	0.343122	0.999988	SymbC1.scaffold1.1875	Uncharacterized protein OS=Myxococcus fulvus 124B02 GN=MFUL124B02_16485 PE=4 SV=1	tr|A0A0F7E0N8|A0A0F7E0N8_MYXFU
SymbC1.scaffold1.1763	22.7286	0.160643	0.214407	0.749245	0.45371	0.999988	SymbC1.scaffold1.1763	Acyl carrier protein OS=Synechocystis sp. (strain PCC 6803 / Kazusa) GN=acpP PE=1 SV=2	sp|P20804|ACP_SYNY3
SymbC1.scaffold1.2116	303.472	0.0333123	0.175013	0.190342	0.849041	0.999988	SymbC1.scaffold1.2116	Uncharacterized protein OS=Nostoc sp. MBR 210 GN=BCD64_09925 PE=4 SV=1	tr|A0A1C0VD94|A0A1C0VD94_9NOSO
SymbC1.scaffold1.739	395.123	0.0220659	0.10088	0.218734	0.826858	0.999988	SymbC1.scaffold1.739	Replicative DNA helicase OS=Bacillus subtilis (strain 168) GN=dnaC PE=1 SV=2	sp|P37469|DNAC_BACSU
SymbC1.scaffold1.2145	459.402	0.201078	0.103086	1.95059	0.0511053	0.999988	SymbC1.scaffold1.2145	Signal recognition particle protein OS=Bacillus subtilis (strain 168) GN=ffh PE=1 SV=1	sp|P37105|SRP54_BACSU
SymbC1.scaffold1.2082	138.144	0.0734668	0.151714	0.484247	0.628211	0.999988	SymbC1.scaffold1.2082	Tungsten-containing aldehyde ferredoxin oxidoreductase OS=Pyrococcus furiosus (strain ATCC 43587 / DSM 3638 / JCM 8422 / Vc1) GN=aor PE=1 SV=1	sp|Q51739|AOR_PYRFU
SymbC1.scaffold1.1768	890.359	0.0394934	0.0874434	0.451646	0.651524	0.999988	SymbC1.scaffold1.1768	Uncharacterized protein YeaC OS=Bacillus subtilis (strain 168) GN=yeaC PE=3 SV=2	sp|P94474|YEAC_BACSU
SymbC1.scaffold1.1012	40.406	0.0356507	0.188828	0.1888	0.85025	0.999988	SymbC1.scaffold1.1012	Pyruvate kinase 2 OS=Synechocystis sp. (strain PCC 6803 / Kazusa) GN=pyk2 PE=3 SV=1	sp|P73534|KPYK2_SYNY3
SymbC1.scaffold1.1082	1335.99	-0.0109824	0.0805576	-0.13633	0.891561	0.999988	SymbC1.scaffold1.1082	description1:Uncharacterized protein Mb1516 OS=Mycobacterium bovis (strain ATCC BAA-935 / AF2122/97) GN=Mb1516 PE=4 SV=1//description2:Uncharacterized protein Rv1480 OS=Mycobacterium tuberculosis (strain ATCC 25618 / H37Rv) GN=Rv1480 PE=1 SV=1	sp|P64854|Y1516_MYCBO;sp|P9WLX5|Y1480_MYCTU
SymbC1.scaffold1.2028	119.136	-0.0285887	0.214987	-0.132979	0.89421	0.999988	SymbC1.scaffold1.2028	Glucose-6-phosphate isomerase OS=Myxococcus xanthus (strain DK 1622) GN=pgi PE=3 SV=1	sp|Q1CX51|G6PI_MYXXD
SymbC1.scaffold1.49	206.85	-0.0152224	0.123108	-0.12365	0.901592	0.999988	SymbC1.scaffold1.49	Protein translocase subunit SecA 2 OS=Rhodopirellula baltica (strain DSM 10527 / NCIMB 13988 / SH1) GN=secA2 PE=3 SV=2	sp|Q7UWI5|SECA2_RHOBA
SymbC1.scaffold1.2096	87.8824	0.0209024	0.149796	0.139539	0.889024	0.999988	SymbC1.scaffold1.2096	tRNA-2-methylthio-N(6)-dimethylallyladenosine synthase OS=Rhodopirellula baltica (strain DSM 10527 / NCIMB 13988 / SH1) GN=miaB PE=3 SV=1	sp|Q7ULM9|MIAB_RHOBA
SymbC1.scaffold1.1735	239.98	-0.0796258	0.161984	-0.491567	0.623025	0.999988	SymbC1.scaffold1.1735	Leukotoxin OS=Aggregatibacter actinomycetemcomitans GN=ltxA PE=1 SV=2	sp|P16462|LTXA_AGGAC
SymbC1.scaffold1.1607	82.5375	-0.275339	0.136018	-2.02428	0.0429412	0.999988	SymbC1.scaffold1.1607	NAD(P)H-dependent D-xylose reductase XYR1 OS=Magnaporthe oryzae (strain 70-15 / ATCC MYA-4617 / FGSC 8958) GN=XYR1 PE=2 SV=1	sp|G4N708|XYL1_MAGO7
SymbC1.scaffold1.2389	104.781	0.0843477	0.182326	0.462621	0.643636	0.999988	SymbC1.scaffold1.2389	Uncharacterized protein OS=Planctomycetes bacterium RBG_16_64_12 GN=A2V98_11460 PE=4 SV=1	tr|A0A1G3ALP8|A0A1G3ALP8_9BACT
SymbC1.scaffold1.1543	174.321	0.320027	0.195346	1.63826	0.101368	0.999988	SymbC1.scaffold1.1543	Uncharacterized ABC transporter ATP-binding protein YcbN OS=Bacillus subtilis (strain 168) GN=ycbN PE=3 SV=4	sp|P42246|YCBN_BACSU
SymbC1.scaffold1.2	432.034	0.0567221	0.0740781	0.765706	0.443851	0.999988	SymbC1.scaffold1.2	Iron-regulated protein FrpA OS=Neisseria meningitidis serogroup C GN=frpA PE=3 SV=1	sp|P55126|FRPA_NEIMC
SymbC1.scaffold1.1181	19.3857	0.225063	0.261187	0.86169	0.388858	0.999988	SymbC1.scaffold1.1181	Replication factor C small subunit 2 OS=Pyrobaculum aerophilum (strain ATCC 51768 / IM2 / DSM 7523 / JCM 9630 / NBRC 100827) GN=rfcS2 PE=3 SV=1	sp|Q8ZWS2|RFCS2_PYRAE
SymbC1.scaffold1.400	205.487	3.61848438239375e-05	0.140944	0.000256733	0.999795	0.999988	SymbC1.scaffold1.400	Penicillinase repressor OS=Bacillus licheniformis GN=blaI PE=1 SV=1	sp|P06555|BLAI_BACLI
SymbC1.scaffold1.1803	884.067	-0.0620957	0.0974513	-0.637197	0.523996	0.999988	SymbC1.scaffold1.1803	F(420)H(2) dehydrogenase subunit L OS=Methanosarcina mazei (strain ATCC BAA-159 / DSM 3647 / Goe1 / Go1 / JCM 11833 / OCM 88) GN=fpoL PE=1 SV=1	sp|F1SVK0|FPOL_METMA
SymbC1.scaffold1.383	122.377	0.0608485	0.163949	0.371143	0.710531	0.999988	SymbC1.scaffold1.383	description1:Uncharacterized protein OS=Planctomycetes bacterium RBG_13_50_24 GN=A2168_08635 PE=4 SV=1//description2:Uncharacterized protein OS=Planctomycetes bacterium RBG_16_64_10 GN=A2W31_07650 PE=4 SV=1	tr|A0A1G2YSR7|A0A1G2YSR7_9BACT;tr|A0A1G3A2Q9|A0A1G3A2Q9_9BACT
SymbC1.scaffold1.1223	355.445	-0.195388	0.11789	-1.65738	0.0974429	0.999988	SymbC1.scaffold1.1223	tRNA threonylcarbamoyladenosine biosynthesis protein TsaB OS=Vibrio parahaemolyticus serotype O3:K6 (strain RIMD 2210633) GN=tsaB PE=1 SV=1	sp|Q87RD1|TSAB_VIBPA
SymbC1.scaffold1.1699	221.85	-0.116531	0.109219	-1.06695	0.285993	0.999988	SymbC1.scaffold1.1699	Soluble pyridine nucleotide transhydrogenase OS=Pseudomonas aeruginosa (strain ATCC 15692 / DSM 22644 / CIP 104116 / JCM 14847 / LMG 12228 / 1C / PRS 101 / PAO1) GN=sthA PE=1 SV=2	sp|P57112|STHA_PSEAE
SymbC1.scaffold1.1165	256.49	-0.0222897	0.161059	-0.138395	0.889928	0.999988	SymbC1.scaffold1.1165	Uncharacterized WD repeat-containing protein alr2800 OS=Nostoc sp. (strain PCC 7120 / SAG 25.82 / UTEX 2576) GN=alr2800 PE=4 SV=1	sp|Q8YTC2|Y2800_NOSS1
SymbC1.scaffold1.2040	101.103	0.0678869	0.148059	0.458513	0.646584	0.999988	SymbC1.scaffold1.2040	Uncharacterized protein OS=Ectocarpus siliculosus GN=Esi_0062_0018 PE=4 SV=1	tr|D8LR26|D8LR26_ECTSI
SymbC1.scaffold1.1846	244.752	0.045375	0.125368	0.361934	0.717401	0.999988	SymbC1.scaffold1.1846	Chaperone protein ClpB OS=Oceanobacillus iheyensis (strain DSM 14371 / CIP 107618 / JCM 11309 / KCTC 3954 / HTE831) GN=clpB PE=3 SV=1	sp|Q8EU05|CLPB_OCEIH
SymbC1.scaffold1.2276	100.648	-0.0641799	0.150603	-0.426153	0.669996	0.999988	SymbC1.scaffold1.2276	Signal recognition particle receptor FtsY OS=Desulfovibrio vulgaris (strain Hildenborough / ATCC 29579 / DSM 644 / NCIMB 8303) GN=ftsY PE=3 SV=1	sp|Q726P7|FTSY_DESVH
SymbC1.scaffold1.158	15.4059	-0.0375814	0.327041	-0.114914	0.908514	0.999988	SymbC1.scaffold1.158	Peptide methionine sulfoxide reductase MsrA 2 OS=Rhizobium loti (strain MAFF303099) GN=msrA2 PE=3 SV=1	sp|Q98DV6|MSRA2_RHILO
SymbC1.scaffold1.1535	407.982	0.102095	0.0870398	1.17296	0.24081	0.999988	SymbC1.scaffold1.1535	HHIP-like protein 1 OS=Mus musculus GN=Hhipl1 PE=2 SV=1	sp|Q14DK5|HIPL1_MOUSE
SymbC1.scaffold1.546	299.238	0.276073	0.380062	0.726389	0.4676	0.999988	SymbC1.scaffold1.546	Molybdenum cofactor biosynthesis protein B OS=Bacillus halodurans (strain ATCC BAA-125 / DSM 18197 / FERM 7344 / JCM 9153 / C-125) GN=moaB PE=3 SV=1	sp|Q9K8I4|MOAB_BACHD
SymbC1.scaffold1.308	78.2694	0.429774	0.202935	2.11779	0.0341927	0.999988	SymbC1.scaffold1.308	Uncharacterized methyltransferase YbaJ OS=Bacillus subtilis (strain 168) GN=ybaJ PE=3 SV=2	sp|P70976|YBAJ_BACSU
SymbC1.scaffold1.432	928.744	-0.0271028	0.0933712	-0.290269	0.77161	0.999988	SymbC1.scaffold1.432	Uncharacterized protein YeaC OS=Bacillus subtilis (strain 168) GN=yeaC PE=3 SV=2	sp|P94474|YEAC_BACSU
SymbC1.scaffold1.742	170.081	0.0716837	0.140888	0.508798	0.610894	0.999988	SymbC1.scaffold1.742	Uncharacterized protein Mb1321c OS=Mycobacterium bovis (strain ATCC BAA-935 / AF2122/97) GN=Mb1321c PE=4 SV=1	sp|P0A5E4|Y1321_MYCBO
SymbC1.scaffold1.1690	32.2518	0.246377	0.208737	1.18032	0.237871	0.999988	SymbC1.scaffold1.1690	Phosphopantetheine adenylyltransferase OS=Rhodopirellula baltica (strain DSM 10527 / NCIMB 13988 / SH1) GN=coaD PE=3 SV=1	sp|Q7UKG6|COAD_RHOBA
SymbC1.scaffold1.1284	195.752	0.00489291	0.121848	0.0401559	0.967969	0.999988	SymbC1.scaffold1.1284	Probable serine/threonine-protein kinase Sps1 OS=Caldanaerobacter subterraneus subsp. tengcongensis (strain DSM 15242 / JCM 11007 / NBRC 100824 / MB4) GN=sps1 PE=3 SV=1	sp|Q8R9T6|PKN1_CALS4
SymbC1.scaffold1.1400	161.785	0.226472	0.181011	1.25115	0.210881	0.999988	SymbC1.scaffold1.1400	Aspartate kinase Ask_LysC OS=Pseudomonas stutzeri (strain A1501) GN=lysC PE=1 SV=1	sp|A4VJB4|AKLYS_PSEU5
SymbC1.scaffold1.125	397.941	-0.0398029	0.110459	-0.360342	0.718591	0.999988	SymbC1.scaffold1.125	tRNA(Glu)-specific nuclease WapA OS=Bacillus subtilis subsp. natto (strain BEST195) GN=wapA PE=1 SV=2	sp|D4G3R4|WAPA_BACNB
SymbC1.scaffold1.560	295.716	0.0875899	0.183078	0.478429	0.632345	0.999988	SymbC1.scaffold1.560	Probable peptidyl-prolyl cis-trans isomerase OS=Treponema pallidum (strain Nichols) GN=ppiB PE=1 SV=1	sp|O66105|PPIB_TREPA
SymbC1.scaffold1.1069	164.546	-0.0414081	0.136589	-0.303158	0.761769	0.999988	SymbC1.scaffold1.1069	S-adenosylmethionine:tRNA ribosyltransferase-isomerase OS=Sulfurihydrogenibium sp. (strain YO3AOP1) GN=queA PE=3 SV=1	sp|B2V7F8|QUEA_SULSY
SymbC1.scaffold1.151	133.326	-0.0622905	0.119764	-0.520109	0.602988	0.999988	SymbC1.scaffold1.151	Endoribonuclease YbeY OS=Rhodopirellula baltica (strain DSM 10527 / NCIMB 13988 / SH1) GN=ybeY PE=3 SV=1	sp|Q7USC9|YBEY_RHOBA
SymbC1.scaffold1.716	30.2018	-0.116317	0.218239	-0.532981	0.594047	0.999988	SymbC1.scaffold1.716	description1:Uncharacterized protein OS=Planctomycetes bacterium RBG_16_64_12 GN=A2V98_14805 PE=4 SV=1//description2:Uncharacterized protein OS=Planctopirus sp. JC280 GN=A6X21_00160 PE=4 SV=1	tr|A0A1G3AIX7|A0A1G3AIX7_9BACT;tr|A0A1C3EAQ3|A0A1C3EAQ3_9PLAN
SymbC1.scaffold1.1666	39.3776	0.129224	0.164004	0.787933	0.430736	0.999988	SymbC1.scaffold1.1666	Secreted protein containing DUF1587 OS=Rhodopirellula europaea 6C GN=RE6C_04376 PE=4 SV=1	tr|M2AZD9|M2AZD9_9PLAN
SymbC1.scaffold1.346	188.233	-0.0202237	0.129095	-0.156658	0.875514	0.999988	SymbC1.scaffold1.346	Serine hydroxymethyltransferase OS=Rhodopirellula baltica (strain DSM 10527 / NCIMB 13988 / SH1) GN=glyA PE=3 SV=1	sp|Q7UQN2|GLYA_RHOBA
SymbC1.scaffold1.554	537.842	-0.0164565	0.0855842	-0.192284	0.84752	0.999988	SymbC1.scaffold1.554	Uncharacterized protein YbcK OS=Escherichia coli (strain K12) GN=ybcK PE=4 SV=1	sp|P77698|YBCK_ECOLI
SymbC1.scaffold1.2220	1020.43	0.0335616	0.159307	0.210672	0.833143	0.999988	SymbC1.scaffold1.2220	Uncharacterized protein OS=Blastopirellula marina DSM 3645 GN=DSM3645_13630 PE=4 SV=1	tr|A3ZWN4|A3ZWN4_9PLAN
SymbC1.scaffold1.1504	240.456	-0.0320984	0.101417	-0.316499	0.751624	0.999988	SymbC1.scaffold1.1504	Putative glycosyltransferase EpsH OS=Bacillus subtilis (strain 168) GN=epsH PE=2 SV=1	sp|P71057|EPSH_BACSU
SymbC1.scaffold1.1273	256.025	-0.00369964	0.108957	-0.0339552	0.972913	0.999988	SymbC1.scaffold1.1273	Benzoylformate decarboxylase OS=Pseudomonas putida GN=mdlC PE=1 SV=2	sp|P20906|MDLC_PSEPU
SymbC1.scaffold1.156	203.35	-0.153905	0.102734	-1.49809	0.134109	0.999988	SymbC1.scaffold1.156	description1:Probable alcohol dehydrogenase (Acceptor) OS=Blastopirellula marina DSM 3645 GN=DSM3645_05795 PE=4 SV=1//description2:Quinohemoprotein ethanol dehydrogenase type-1 OS=Fuerstia marisgermanicae GN=qheDH PE=4 SV=1	tr|A3ZU46|A3ZU46_9PLAN;tr|A0A1P8WG55|A0A1P8WG55_9PLAN
SymbC1.scaffold1.443	350.032	-0.00238266	0.0942055	-0.0252921	0.979822	0.999988	SymbC1.scaffold1.443	description1:Uncharacterized protein OS=Blastopirellula marina DSM 3645 GN=DSM3645_13750 PE=4 SV=1//description2:Uncharacterized protein OS=Blastopirellula marina DSM 3645 GN=DSM3645_13985 PE=4 SV=1	tr|A3ZWQ8|A3ZWQ8_9PLAN;tr|A3ZWV5|A3ZWV5_9PLAN
SymbC1.scaffold1.1553	177.063	0.0855725	0.123659	0.692006	0.488934	0.999988	SymbC1.scaffold1.1553	Uncharacterized ABC transporter ATP-binding protein sll0415 OS=Synechocystis sp. (strain PCC 6803 / Kazusa) GN=sll0415 PE=3 SV=2	sp|P22040|Y415_SYNY3
SymbC1.scaffold1.1495	213.929	-0.112087	0.0943466	-1.18804	0.23482	0.999988	SymbC1.scaffold1.1495	Bacitracin export ATP-binding protein BceA OS=Bacillus halodurans (strain ATCC BAA-125 / DSM 18197 / FERM 7344 / JCM 9153 / C-125) GN=bceA PE=3 SV=1	sp|Q9K619|BCEA_BACHD
SymbC1.scaffold1.1227	89.8743	-0.0323123	0.19494	-0.165755	0.86835	0.999988	SymbC1.scaffold1.1227	Ribose-phosphate pyrophosphokinase OS=Rhodopirellula baltica (strain DSM 10527 / NCIMB 13988 / SH1) GN=prs PE=3 SV=1	sp|Q7UPM4|KPRS_RHOBA
SymbC1.scaffold1.1312	394.059	0.062904	0.196793	0.319645	0.749237	0.999988	SymbC1.scaffold1.1312	Arginine--tRNA ligase OS=Rhodopirellula baltica (strain DSM 10527 / NCIMB 13988 / SH1) GN=argS PE=3 SV=1	sp|Q7URC7|SYR_RHOBA
SymbC1.scaffold1.591	166.16	0.0452482	0.11351	0.398627	0.690168	0.999988	SymbC1.scaffold1.591	Guanine deaminase OS=Bacillus subtilis (strain 168) GN=guaD PE=1 SV=1	sp|O34598|GUAD_BACSU
SymbC1.scaffold1.1353	32.7333	-0.142132	0.214944	-0.661251	0.508451	0.999988	SymbC1.scaffold1.1353	Alanine dehydrogenase OS=Mycobacterium smegmatis GN=ald PE=1 SV=1	sp|Q8KY18|DHA_MYCSM
SymbC1.scaffold1.962	74.5188	0.00978596	0.218753	0.0447352	0.964318	0.999988	SymbC1.scaffold1.962	Probable acetolactate synthase small subunit OS=Methanothermobacter thermautotrophicus (strain ATCC 29096 / DSM 1053 / JCM 10044 / NBRC 100330 / Delta H) GN=ilvH PE=3 SV=1	sp|O27492|ILVH_METTH
SymbC1.scaffold1.2180	52.4747	-0.117895	0.148281	-0.795083	0.426565	0.999988	SymbC1.scaffold1.2180	Mannose-1-phosphate guanylyltransferase OS=Salmonella montevideo GN=manC PE=3 SV=1	sp|Q01410|MANC_SALMO
SymbC1.scaffold1.69	188.841	-0.0361714	0.114513	-0.315871	0.7521	0.999988	SymbC1.scaffold1.69	Glutamine--tRNA ligase OS=Rhodopirellula baltica (strain DSM 10527 / NCIMB 13988 / SH1) GN=glnS PE=3 SV=1	sp|Q7UX42|SYQ_RHOBA
SymbC1.scaffold1.880	236.329	0.153224	0.142917	1.07212	0.283666	0.999988	SymbC1.scaffold1.880	Nicotinate phosphoribosyltransferase OS=Bacillus subtilis (strain 168) GN=pncB PE=3 SV=1	sp|O32090|PNCB_BACSU
SymbC1.scaffold1.1308	120.603	-0.0212817	0.141504	-0.150396	0.880452	0.999988	SymbC1.scaffold1.1308	Secreted protein containing PHP OS=Rhodopirellula maiorica SM1 GN=RMSM_03600 PE=4 SV=1	tr|M5RJH5|M5RJH5_9PLAN
SymbC1.scaffold1.2179	74.1698	-0.151682	0.175318	-0.865183	0.386939	0.999988	SymbC1.scaffold1.2179	Trigger factor OS=Rhodopirellula baltica (strain DSM 10527 / NCIMB 13988 / SH1) GN=tig PE=3 SV=2	sp|Q7URG5|TIG_RHOBA
SymbC1.scaffold1.482	159.169	0.181159	0.12787	1.41675	0.156557	0.999988	SymbC1.scaffold1.482	Acetylornithine deacetylase OS=Vibrio campbellii (strain ATCC BAA-1116 / BB120) GN=argE PE=3 SV=1	sp|A7MXC2|ARGE_VIBCB
SymbC1.scaffold1.911	320.932	0.0264417	0.107431	0.246128	0.805583	0.999988	SymbC1.scaffold1.911	description1:Uncharacterized protein OS=Pirellula staleyi (strain ATCC 27377 / DSM 6068 / ICPB 4128) GN=Psta_2188 PE=4 SV=1//description2:Uncharacterized protein OS=Clostridiales bacterium PH28_bin88 GN=SY88_15260 PE=4 SV=1	tr|D2R2M0|D2R2M0_PIRSD;tr|A0A0M2U1I1|A0A0M2U1I1_9FIRM
SymbC1.scaffold1.1841	359.258	0.0827264	0.183125	0.451747	0.651451	0.999988	SymbC1.scaffold1.1841	Glyceraldehyde-3-phosphate dehydrogenase OS=Mycobacterium smegmatis (strain ATCC 700084 / mc(2)155) GN=gapA PE=1 SV=1	sp|A0QWW2|G3P_MYCS2
SymbC1.scaffold1.1694	416.203	-0.0484167	0.132692	-0.364879	0.715202	0.999988	SymbC1.scaffold1.1694	Iron-regulated protein FrpC OS=Neisseria meningitidis serogroup C GN=frpC PE=3 SV=1	sp|P55127|FRPC_NEIMC
SymbC1.scaffold1.1198	169.936	-0.00837213	0.245255	-0.0341364	0.972768	0.999988	SymbC1.scaffold1.1198	description1:Uncharacterized protein OS=Rhodopirellula baltica WH47 GN=RBWH47_05593 PE=4 SV=1//description2:Uncharacterized protein OS=Rhodopirellula baltica SH28 GN=RBSH_04356 PE=4 SV=1	tr|F2ATG3|F2ATG3_RHOBT;tr|K5CAP0|K5CAP0_RHOBT
SymbC1.scaffold1.913	691.453	0.10078	0.115965	0.869054	0.384817	0.999988	SymbC1.scaffold1.913	description1:Uncharacterized protein OS=Planctomycetes bacterium DG_20 GN=AMS14_02575 PE=4 SV=1//description2:Uncharacterized protein OS=Fragilariopsis cylindrus CCMP1102 GN=FRACYDRAFT_232692 PE=4 SV=1	tr|A0A0S7YMR8|A0A0S7YMR8_9BACT;tr|A0A1E7FWN3|A0A1E7FWN3_9STRA
SymbC1.scaffold1.2073	353.182	-0.259753	0.141816	-1.83162	0.0670079	0.999988	SymbC1.scaffold1.2073	Uncharacterized protein OS=Planctomycetes bacterium RBG_16_64_12 GN=A2V98_07035 PE=4 SV=1	tr|A0A1G3A7X1|A0A1G3A7X1_9BACT
SymbC1.scaffold1.2369	53.6629	-0.133057	0.197576	-0.673448	0.500662	0.999988	SymbC1.scaffold1.2369	RuBisCO operon transcriptional regulator OS=Allochromatium vinosum GN=rbcR PE=4 SV=1	sp|P25544|RBCR_ALLVI
SymbC1.scaffold1.1004	198.931	0.0769901	0.116399	0.661432	0.508335	0.999988	SymbC1.scaffold1.1004	UDP-glucuronate 4-epimerase 2 OS=Arabidopsis thaliana GN=GAE2 PE=2 SV=1	sp|Q9LPC1|GAE2_ARATH
SymbC1.scaffold1.1229	370.397	0.107703	0.114516	0.940507	0.346958	0.999988	SymbC1.scaffold1.1229	Inosine-5'-monophosphate dehydrogenase OS=Rhodopirellula baltica (strain DSM 10527 / NCIMB 13988 / SH1) GN=guaB PE=3 SV=1	sp|Q7UJL3|IMDH_RHOBA
SymbC1.scaffold1.2156	68.1296	-0.0412785	0.155831	-0.264893	0.791092	0.999988	SymbC1.scaffold1.2156	Transposase for insertion sequence element IS904 OS=Lactococcus lactis subsp. lactis (strain IL1403) GN=nisX1 PE=3 SV=1	sp|P35878|T904_LACLA
SymbC1.scaffold1.1435	237.485	0.057652	0.157422	0.366226	0.714197	0.999988	SymbC1.scaffold1.1435	2-amino-3-ketobutyrate coenzyme A ligase OS=Shigella flexneri GN=kbl PE=3 SV=1	sp|P0AB79|KBL_SHIFL
SymbC1.scaffold1.689	486.663	0.0737994	0.10052	0.734174	0.462843	0.999988	SymbC1.scaffold1.689	Protein containing DUF1549 OS=Rhodopirellula maiorica SM1 GN=RMSM_06673 PE=4 SV=1	tr|M5RA82|M5RA82_9PLAN
SymbC1.scaffold1.1718	168.694	-0.0988046	0.119979	-0.823514	0.410216	0.999988	SymbC1.scaffold1.1718	Uncharacterized protein OS=Pirellula staleyi (strain ATCC 27377 / DSM 6068 / ICPB 4128) GN=Psta_0913 PE=4 SV=1	tr|D2R7A2|D2R7A2_PIRSD
SymbC1.scaffold1.1829	68.9023	0.0986838	0.328527	0.300383	0.763885	0.999988	SymbC1.scaffold1.1829	Chemotaxis protein PomA OS=Vibrio alginolyticus GN=pomA PE=1 SV=1	sp|O06873|POMA_VIBAL
SymbC1.scaffold1.1893	202.92	-0.0122874	0.187488	-0.0655371	0.947746	0.999988	SymbC1.scaffold1.1893	description1:Uncharacterized protein OS=Planctomycetes bacterium RBG_16_64_12 GN=A2V98_09560 PE=4 SV=1//description2:Transmembrane prediction OS=Pirellula staleyi (strain ATCC 27377 / DSM 6068 / ICPB 4128) GN=Psta_2085 PE=4 SV=1	tr|A0A1G3AK15|A0A1G3AK15_9BACT;tr|D2R1P0|D2R1P0_PIRSD
SymbC1.scaffold1.1828	568.758	-0.0695319	0.125406	-0.554452	0.579269	0.999988	SymbC1.scaffold1.1828	Uncharacterized 24.6 kDa protein in ccpA 3'region OS=Bacillus megaterium GN=ytxE PE=3 SV=1	sp|P46827|YTXE_BACME
SymbC1.scaffold1.148	124.008	0.153745	0.125763	1.2225	0.221518	0.999988	SymbC1.scaffold1.148	Dihydrofolate synthase/folylpolyglutamate synthase OS=Bacillus subtilis (strain 168) GN=folC PE=3 SV=2	sp|Q05865|FOLC_BACSU
SymbC1.scaffold1.1364	420.954	0.0498691	0.245991	0.202728	0.839348	0.999988	SymbC1.scaffold1.1364	Putative transposase for insertion sequence element IS4SA OS=Synechocystis sp. (strain PCC 6803 / Kazusa) GN=slr0180 PE=3 SV=1	sp|Q55566|T4SA_SYNY3
SymbC1.scaffold1.2253	46.3475	0.283509	0.204667	1.38522	0.165984	0.999988	SymbC1.scaffold1.2253	Uncharacterized protein OS=Blastopirellula marina DSM 3645 GN=DSM3645_24410 PE=3 SV=1	tr|A3ZUX3|A3ZUX3_9PLAN
SymbC1.scaffold1.2285	27.2103	0.188068	0.218737	0.859789	0.389906	0.999988	SymbC1.scaffold1.2285	description1:Fe-S protein maturation auxiliary factor SufT OS=Staphylococcus aureus (strain USA300) GN=sufT PE=2 SV=1//description2:3-phenylpropionate/cinnamic acid dioxygenase ferredoxin subunit OS=Photorhabdus luminescens subsp. laumondii (strain DSM 15139 / CIP 105565 / TT01) GN=hcaC PE=3 SV=1	sp|A0A0H2XI17|SUFT_STAA3;sp|Q7N4V8|HCAC_PHOLL
SymbC1.scaffold1.603	21.3685	0.169701	0.298597	0.568326	0.569813	0.999988	SymbC1.scaffold1.603	50S ribosomal protein L25 OS=Rhodopirellula baltica (strain DSM 10527 / NCIMB 13988 / SH1) GN=rplY PE=3 SV=1	sp|Q7UKU9|RL25_RHOBA
SymbC1.scaffold1.1667	429.589	-0.0331598	0.101776	-0.325812	0.744566	0.999988	SymbC1.scaffold1.1667	Alcohol dehydrogenase [cytochrome c] OS=Komagataeibacter europaeus GN=adh PE=3 SV=1	sp|Q44002|DHET_KOMEU
SymbC1.scaffold1.681	579.167	0.0384288	0.0779942	0.492713	0.622215	0.999988	SymbC1.scaffold1.681	description1:Uncharacterized protein OS=Pirellula sp. SH-Sr6A GN=VN12_15310 PE=4 SV=1//description2:Uncharacterized protein OS=Pirellula staleyi (strain ATCC 27377 / DSM 6068 / ICPB 4128) GN=Psta_1807 PE=4 SV=1	tr|A0A142Y2Z4|A0A142Y2Z4_9PLAN;tr|D2QZJ9|D2QZJ9_PIRSD
SymbC1.scaffold1.2267	925.822	0.0376837	0.124824	0.301894	0.762733	0.999988	SymbC1.scaffold1.2267	Succinate--CoA ligase [ADP-forming] subunit beta OS=Rhodopirellula baltica (strain DSM 10527 / NCIMB 13988 / SH1) GN=sucC PE=3 SV=2	sp|Q7UKI3|SUCC_RHOBA
SymbC1.scaffold1.1759	166.551	-0.00937178	0.215195	-0.0435501	0.965263	0.999988	SymbC1.scaffold1.1759	NA	NA
SymbC1.scaffold1.1473	54.0587	0.0237448	0.147611	0.16086	0.872204	0.999988	SymbC1.scaffold1.1473	ECF RNA polymerase sigma factor SigM OS=Bacillus subtilis (strain 168) GN=sigM PE=1 SV=1	sp|O07582|SIGM_BACSU
SymbC1.scaffold1.1051	780.503	-0.127698	0.10558	-1.20949	0.226474	0.999988	SymbC1.scaffold1.1051	Putative xanthine dehydrogenase YagR molybdenum-binding subunit OS=Escherichia coli O157:H7 GN=yagR PE=3 SV=1	sp|Q8X6J4|YAGR_ECO57
SymbC1.scaffold1.540	111.625	0.0332249	0.151437	0.219397	0.826341	0.999988	SymbC1.scaffold1.540	Phosphodiesterase MJ0936 OS=Methanocaldococcus jannaschii (strain ATCC 43067 / DSM 2661 / JAL-1 / JCM 10045 / NBRC 100440) GN=MJ0936 PE=1 SV=1	sp|Q58346|P936_METJA
SymbC1.scaffold1.1147	513.048	0.0912113	0.0950325	0.959791	0.337161	0.999988	SymbC1.scaffold1.1147	Secreted protein containing DUF1588 OS=Rhodopirellula europaea SH398 GN=RESH_04020 PE=4 SV=1	tr|M5SCL1|M5SCL1_9PLAN
SymbC1.scaffold1.389	84.1503	0.086428	0.146473	0.59006	0.555151	0.999988	SymbC1.scaffold1.389	Peptide chain release factor 1 OS=Rhodopirellula baltica (strain DSM 10527 / NCIMB 13988 / SH1) GN=prfA PE=3 SV=1	sp|Q7ULT3|RF1_RHOBA
SymbC1.scaffold1.517	318.643	0.0385234	0.205198	0.187738	0.851082	0.999988	SymbC1.scaffold1.517	Uncharacterized peptidase YqhT OS=Bacillus subtilis (strain 168) GN=yqhT PE=3 SV=1	sp|P54518|YQHT_BACSU
SymbC1.scaffold1.1920	205.702	0.114113	0.166229	0.686478	0.492412	0.999988	SymbC1.scaffold1.1920	Uncharacterized protein OS=Pirellula staleyi (strain ATCC 27377 / DSM 6068 / ICPB 4128) GN=Psta_2388 PE=4 SV=1	tr|D2R4J2|D2R4J2_PIRSD
SymbC1.scaffold1.1669	1156.79	0.197185	0.109107	1.80727	0.0707206	0.999988	SymbC1.scaffold1.1669	Uncharacterized protein OS=Planctomycetes bacterium SM23_25 GN=AMK72_14065 PE=4 SV=1	tr|A0A0S8E2P3|A0A0S8E2P3_9BACT
SymbC1.scaffold1.790	1051.84	0.052095	0.147378	0.35348	0.723729	0.999988	SymbC1.scaffold1.790	Trypsin OS=Sus scrofa PE=1 SV=1	sp|P00761|TRYP_PIG
SymbC1.scaffold1.1120	420.543	-0.0957844	0.0818189	-1.17069	0.241724	0.999988	SymbC1.scaffold1.1120	5'-methylthioadenosine/S-adenosylhomocysteine nucleosidase OS=Shewanella amazonensis (strain ATCC BAA-1098 / SB2B) GN=mtnN PE=3 SV=2	sp|A1S3V6|MTNN_SHEAM
SymbC1.scaffold1.1123	29.6956	-0.103786	0.219031	-0.47384	0.635614	0.999988	SymbC1.scaffold1.1123	Flagellar motor switch protein FliG OS=Thermotoga maritima (strain ATCC 43589 / MSB8 / DSM 3109 / JCM 10099) GN=fliG PE=1 SV=1	sp|Q9WY63|FLIG_THEMA
SymbC1.scaffold1.2316	257.143	0.14502	0.134807	1.07576	0.282034	0.999988	SymbC1.scaffold1.2316	N-acetylgalactosamine-6-sulfatase OS=Homo sapiens GN=GALNS PE=1 SV=1	sp|P34059|GALNS_HUMAN
SymbC1.scaffold1.497	220.353	0.0885741	0.19431	0.455839	0.648506	0.999988	SymbC1.scaffold1.497	description1:Prepilin peptidase-dependent protein A OS=Clostridium perfringens (strain 13 / Type A) GN=ppdA PE=3 SV=2//description2:Type II secretion system protein G OS=Pseudomonas aeruginosa (strain ATCC 15692 / DSM 22644 / CIP 104116 / JCM 14847 / LMG 12228 / 1C / PRS 101 / PAO1) GN=xcpT PE=1 SV=1	sp|P33555|PPDA_CLOPE;sp|Q00514|GSPG_PSEAE
SymbC1.scaffold1.7	28.5356	0.107561	0.192098	0.559927	0.575529	0.999988	SymbC1.scaffold1.7	tRNA dimethylallyltransferase OS=Rhodopirellula baltica (strain DSM 10527 / NCIMB 13988 / SH1) GN=miaA PE=3 SV=1	sp|Q7TU09|MIAA_RHOBA
SymbC1.scaffold1.87	658.476	0.0145093	0.0785187	0.184788	0.853395	0.999988	SymbC1.scaffold1.87	Putative uncharacterized protein OS=uncultured myxobacterium HF0200_08J13 PE=4 SV=1	tr|E7C3M9|E7C3M9_9DELT
SymbC1.scaffold1.892	526.836	0.123555	0.102743	1.20257	0.229143	0.999988	SymbC1.scaffold1.892	Putative membrane protein OS=Rhodopirellula sp. SWK7 GN=RRSWK_02682 PE=3 SV=1	tr|M5TGE2|M5TGE2_9PLAN
SymbC1.scaffold1.633	410.034	0.084208	0.0912047	0.923287	0.355858	0.999988	SymbC1.scaffold1.633	Adenylate cyclase 1 OS=Stigmatella aurantiaca GN=cyaA PE=1 SV=3	sp|P40137|CYAA_STIAU
SymbC1.scaffold1.975	141.318	-0.00267007	0.192286	-0.0138859	0.988921	0.999988	SymbC1.scaffold1.975	Type II secretion system protein G OS=Pectobacterium carotovorum subsp. carotovorum GN=outG PE=3 SV=1	sp|P31586|GSPG_PECCC
SymbC1.scaffold1.1820	132.819	-0.0127841	0.20717	-0.0617085	0.950795	0.999988	SymbC1.scaffold1.1820	Aconitate hydratase A OS=Deinococcus radiodurans (strain ATCC 13939 / DSM 20539 / JCM 16871 / LMG 4051 / NBRC 15346 / NCIMB 9279 / R1 / VKM B-1422) GN=acn PE=1 SV=1	sp|Q9RTN7|ACNA_DEIRA
SymbC1.scaffold1.608	85.9809	0.0017821	0.186565	0.00955215	0.992379	0.999988	SymbC1.scaffold1.608	L-2-hydroxyglutarate dehydrogenase, mitochondrial OS=Nematostella vectensis GN=v1g172254 PE=3 SV=1	sp|A7SMW7|L2HDH_NEMVE
SymbC1.scaffold1.1836	16.3881	0.0329909	0.259398	0.127182	0.898796	0.999988	SymbC1.scaffold1.1836	Flagellar basal-body rod protein FlgC OS=Escherichia coli (strain K12) GN=flgC PE=3 SV=1	sp|P0ABX2|FLGC_ECOLI
SymbC1.scaffold1.1431	136.938	-0.0471652	0.189597	-0.248766	0.803542	0.999988	SymbC1.scaffold1.1431	4-diphosphocytidyl-2-C-methyl-D-erythritol kinase OS=Desulfotomaculum reducens (strain MI-1) GN=ispE PE=3 SV=1	sp|A4J0P1|ISPE_DESRM
SymbC1.scaffold1.529	108.438	-0.0691371	0.12373	-0.558775	0.576315	0.999988	SymbC1.scaffold1.529	NA	NA
SymbC1.scaffold1.1793	85.1526	0.0523571	0.186663	0.28049	0.779102	0.999988	SymbC1.scaffold1.1793	UDP-3-O-acylglucosamine N-acyltransferase OS=Rhodopirellula baltica (strain DSM 10527 / NCIMB 13988 / SH1) GN=lpxD PE=3 SV=2	sp|Q7UEV1|LPXD_RHOBA
SymbC1.scaffold1.1579	226.529	0.153401	0.174536	0.878908	0.379451	0.999988	SymbC1.scaffold1.1579	Acetylornithine aminotransferase OS=Caldanaerobacter subterraneus subsp. tengcongensis (strain DSM 15242 / JCM 11007 / NBRC 100824 / MB4) GN=argD PE=3 SV=1	sp|Q8R7C1|ARGD_CALS4
SymbC1.scaffold1.84	10.6615	0.125688	0.337196	0.372746	0.709338	0.999988	SymbC1.scaffold1.84	Recombination protein RecR OS=Rhodopirellula baltica (strain DSM 10527 / NCIMB 13988 / SH1) GN=recR PE=3 SV=1	sp|Q7UQ68|RECR_RHOBA
SymbC1.scaffold1.1501	6.69171	-0.361217	0.387026	-0.933314	0.350658	0.999988	SymbC1.scaffold1.1501	Probable RNA 2'-phosphotransferase OS=Agrobacterium fabrum (strain C58 / ATCC 33970) GN=kptA PE=3 SV=1	sp|Q8U9Z2|KPTA_AGRFC
SymbC1.scaffold1.1107	318.11	0.113403	0.12264	0.924685	0.35513	0.999988	SymbC1.scaffold1.1107	3-phosphoshikimate 1-carboxyvinyltransferase OS=Nostoc punctiforme (strain ATCC 29133 / PCC 73102) GN=aroA PE=3 SV=1	sp|B2IYE4|AROA_NOSP7
SymbC1.scaffold1.2085	31.0873	0.144664	0.240402	0.601758	0.547335	0.999988	SymbC1.scaffold1.2085	Formylmethanofuran--tetrahydromethanopterin formyltransferase OS=Methylobacillus flagellatus (strain KT / ATCC 51484 / DSM 6875) GN=ffsA PE=3 SV=1	sp|Q1H0Q5|FTR_METFK
SymbC1.scaffold1.152	376.565	-0.339083	0.422908	-0.801788	0.422676	0.999988	SymbC1.scaffold1.152	Cystathionine beta-lyase OS=Coxiella burnetii (strain RSA 493 / Nine Mile phase I) GN=metC PE=1 SV=1	sp|Q83A83|METC_COXBU
SymbC1.scaffold1.1915	398.552	0.00982407	0.085506	0.114893	0.90853	0.999988	SymbC1.scaffold1.1915	description1:Uncharacterized protein OS=Planctomycetes bacterium RBG_13_63_9 GN=A2V70_03795 PE=4 SV=1//description2:PBS lyase HEAT-like repeat domain protein OS=Coleofasciculus chthonoplastes PCC 7420 GN=MC7420_3535 PE=4 SV=1	tr|A0A1G2ZT53|A0A1G2ZT53_9BACT;tr|B4W048|B4W048_9CYAN
SymbC1.scaffold1.518	162.436	-0.175159	0.13785	-1.27065	0.203855	0.999988	SymbC1.scaffold1.518	Transcription termination factor Rho OS=Rhodopirellula baltica (strain DSM 10527 / NCIMB 13988 / SH1) GN=rho PE=3 SV=1	sp|Q7UGV0|RHO_RHOBA
SymbC1.scaffold1.981	700.387	0.168102	0.076105	2.20881	0.0271878	0.999988	SymbC1.scaffold1.981	Phosphate import ATP-binding protein PstB OS=Chlorobium luteolum (strain DSM 273 / 2530) GN=pstB PE=3 SV=1	sp|Q3B3H7|PSTB_CHLL7
SymbC1.scaffold1.1567	54.012	0.0882684	0.194348	0.454178	0.649701	0.999988	SymbC1.scaffold1.1567	description1:Transglutaminase domain protein OS=Pirellula staleyi (strain ATCC 27377 / DSM 6068 / ICPB 4128) GN=Psta_1539 PE=4 SV=1//description2:Transglutaminase domain protein OS=Rhodopirellula baltica SWK14 GN=RBSWK_03409 PE=4 SV=1	tr|D2QXM9|D2QXM9_PIRSD;tr|L7CEH4|L7CEH4_RHOBT
SymbC1.scaffold1.1358	60.7051	-0.17971	0.161495	-1.11279	0.2658	0.999988	SymbC1.scaffold1.1358	7-cyano-7-deazaguanine synthase 1 OS=Desulfitobacterium hafniense (strain Y51) GN=queC1 PE=3 SV=1	sp|Q24ZT5|QUEC1_DESHY
SymbC1.scaffold1.1281	72.1001	-0.103296	0.173987	-0.593697	0.552715	0.999988	SymbC1.scaffold1.1281	Sulfatase OS=Planctomycetaceae bacterium SCGC AG-212-D15 GN=AYO40_05425 PE=4 SV=1	tr|A0A177PWX7|A0A177PWX7_9PLAN
SymbC1.scaffold1.531	72.4908	0.209446	0.151377	1.3836	0.16648	0.999988	SymbC1.scaffold1.531	Uncharacterized oxidoreductase At4g09670 OS=Arabidopsis thaliana GN=At4g09670 PE=1 SV=1	sp|Q9SZ83|Y4967_ARATH
SymbC1.scaffold1.1627	153.016	0.114485	0.126491	0.905085	0.36542	0.999988	SymbC1.scaffold1.1627	Cytochrome c-552 OS=Parabacteroides distasonis (strain ATCC 8503 / DSM 20701 / CIP 104284 / JCM 5825 / NCTC 11152) GN=nrfA PE=3 SV=1	sp|A6L890|NRFA_PARD8
SymbC1.scaffold1.1620	1452.87	0.0512871	0.0741522	0.691646	0.489159	0.999988	SymbC1.scaffold1.1620	NADH-quinone oxidoreductase subunit B/C/D OS=Pelobacter carbinolicus (strain DSM 2380 / NBRC 103641 / GraBd1) GN=nuoBCD PE=3 SV=1	sp|Q3A825|NUBCD_PELCD
SymbC1.scaffold1.460	136.088	-0.011993	0.186067	-0.0644549	0.948608	0.999988	SymbC1.scaffold1.460	UPF0092 membrane protein aq_1254 OS=Aquifex aeolicus (strain VF5) GN=aq_1254 PE=3 SV=1	sp|O67295|Y1254_AQUAE
SymbC1.scaffold1.950	921.294	0.0555157	0.0715721	0.775661	0.437949	0.999988	SymbC1.scaffold1.950	Arylsulfatase OS=Pseudomonas aeruginosa (strain ATCC 15692 / DSM 22644 / CIP 104116 / JCM 14847 / LMG 12228 / 1C / PRS 101 / PAO1) GN=atsA PE=1 SV=3	sp|P51691|ARS_PSEAE
SymbC1.scaffold1.1769	112.9	-0.0352648	0.104852	-0.33633	0.736622	0.999988	SymbC1.scaffold1.1769	GTP cyclohydrolase 1 OS=Rhodopirellula baltica (strain DSM 10527 / NCIMB 13988 / SH1) GN=folE PE=3 SV=1	sp|Q7UJJ7|GCH1_RHOBA
SymbC1.scaffold1.221	47.007	0.0708975	0.168404	0.420996	0.673758	0.999988	SymbC1.scaffold1.221	Putative ABC transporter ATP-binding protein MG467 homolog OS=Mycoplasma pneumoniae (strain ATCC 29342 / M129) GN=MPN_683 PE=3 SV=1	sp|P75110|Y683_MYCPN
SymbC1.scaffold1.2226	486.1	-0.103693	0.163981	-0.632347	0.52716	0.999988	SymbC1.scaffold1.2226	Uncharacterized protein OS=Pirellula staleyi (strain ATCC 27377 / DSM 6068 / ICPB 4128) GN=Psta_2539 PE=4 SV=1	tr|D2R5M6|D2R5M6_PIRSD
SymbC1.scaffold1.1799	203.737	0.0955458	0.14834	0.644102	0.51951	0.999988	SymbC1.scaffold1.1799	Alkaline phosphatase synthesis sensor protein PhoR OS=Bacillus subtilis (strain 168) GN=phoR PE=1 SV=1	sp|P23545|PHOR_BACSU
SymbC1.scaffold1.841	413.103	0.154496	0.122316	1.26309	0.206558	0.999988	SymbC1.scaffold1.841	Secreted protein containing DUF1592 OS=Rhodopirellula maiorica SM1 GN=RMSM_03065 PE=4 SV=1	tr|M5RL16|M5RL16_9PLAN
SymbC1.scaffold1.765	481.018	0.110739	0.11471	0.965385	0.334352	0.999988	SymbC1.scaffold1.765	Succinate dehydrogenase flavoprotein subunit OS=Bacillus subtilis (strain 168) GN=sdhA PE=3 SV=4	sp|P08065|SDHA_BACSU
SymbC1.scaffold1.2125	231.203	-0.00745518	0.0849133	-0.0877976	0.930038	0.999988	SymbC1.scaffold1.2125	Uncharacterized protein OS=Pirellula staleyi (strain ATCC 27377 / DSM 6068 / ICPB 4128) GN=Psta_4180 PE=4 SV=1	tr|D2R3Y0|D2R3Y0_PIRSD
SymbC1.scaffold1.1944	187.636	0.0421445	0.0962792	0.437732	0.66158	0.999988	SymbC1.scaffold1.1944	Outer membrane protein assembly factor BamB OS=Francisella tularensis subsp. tularensis (strain SCHU S4 / Schu 4) GN=bamB PE=3 SV=1	sp|Q5NIB1|BAMB_FRATT
SymbC1.scaffold1.2265	141.335	-0.0473427	0.127044	-0.372649	0.70941	0.999988	SymbC1.scaffold1.2265	Alpha-aminoadipic semialdehyde dehydrogenase OS=Bos taurus GN=ALDH7A1 PE=2 SV=4	sp|Q2KJC9|AL7A1_BOVIN
SymbC1.scaffold1.2228	80.9534	0.187895	0.13501	1.39171	0.164011	0.999988	SymbC1.scaffold1.2228	Uncharacterized protein OS=Blastopirellula marina DSM 3645 GN=DSM3645_00230 PE=4 SV=1	tr|A3ZMC5|A3ZMC5_9PLAN
SymbC1.scaffold1.1984	347.952	-0.0929267	0.105585	-0.880112	0.378799	0.999988	SymbC1.scaffold1.1984	Uncharacterized sodium-dependent transporter HI_0736 OS=Haemophilus influenzae (strain ATCC 51907 / DSM 11121 / KW20 / Rd) GN=HI_0736 PE=3 SV=1	sp|P44849|Y736_HAEIN
SymbC1.scaffold1.1166	227.952	0.095516	0.434514	0.219823	0.826009	0.999988	SymbC1.scaffold1.1166	description1:VCBS OS=Gimesia maris DSM 8797 GN=PM8797T_24886 PE=4 SV=1//description2:VCBS repeat-containing protein OS=Nostoc sp. (strain ATCC 29411 / PCC 7524) GN=Nos7524_0032 PE=4 SV=1	tr|A6C6U4|A6C6U4_9PLAN;tr|K9QLK8|K9QLK8_NOSS7
SymbC1.scaffold1.2117	119.045	-0.258406	0.12735	-2.02911	0.0424475	0.999988	SymbC1.scaffold1.2117	Galactarate dehydratase (L-threo-forming) OS=Escherichia coli (strain K12) GN=garD PE=1 SV=2	sp|P39829|GARD_ECOLI
SymbC1.scaffold1.1839	443.746	0.177601	0.160173	1.1088	0.267515	0.999988	SymbC1.scaffold1.1839	Iron-regulated protein FrpA OS=Neisseria meningitidis serogroup B (strain MC58) GN=frpA PE=3 SV=1	sp|Q9K0K9|FRPA_NEIMB
SymbC1.scaffold1.1000	657.099	-0.0265932	0.230103	-0.115571	0.907993	0.999988	SymbC1.scaffold1.1000	Adenylosuccinate synthetase OS=Rhodopirellula baltica (strain DSM 10527 / NCIMB 13988 / SH1) GN=purA PE=3 SV=1	sp|Q7UHW3|PURA_RHOBA
SymbC1.scaffold1.2355	101.693	-0.0460747	0.137776	-0.334416	0.738066	0.999988	SymbC1.scaffold1.2355	Putative uncharacterized protein YghO OS=Escherichia coli (strain K12) GN=yghO PE=5 SV=3	sp|Q46840|YGHO_ECOLI
SymbC1.scaffold1.672	376.349	-0.0819981	0.0980533	-0.836261	0.403008	0.999988	SymbC1.scaffold1.672	Protein DJ-1 homolog D OS=Arabidopsis thaliana GN=DJ1D PE=1 SV=1	sp|Q9M8R4|DJ1D_ARATH
SymbC1.scaffold1.579	599.791	0.104888	0.115244	0.910134	0.362752	0.999988	SymbC1.scaffold1.579	DNA translocase FtsK OS=Bacillus anthracis GN=ftsK PE=3 SV=1	sp|Q81WP2|FTSK_BACAN
SymbC1.scaffold1.2278	19.0613	0.0122074	0.296596	0.0411585	0.96717	0.999988	SymbC1.scaffold1.2278	6,7-dimethyl-8-ribityllumazine synthase OS=Desulfotomaculum reducens (strain MI-1) GN=ribH PE=3 SV=1	sp|A4J6A4|RISB_DESRM
SymbC1.scaffold1.2075	54.603	0.217419	0.224471	0.968585	0.332752	0.999988	SymbC1.scaffold1.2075	Probable transcription regulator OS=Blastopirellula marina DSM 3645 GN=DSM3645_05505 PE=4 SV=1	tr|A3ZTZ2|A3ZTZ2_9PLAN
SymbC1.scaffold1.1204	184.57	0.184682	0.108922	1.69555	0.089972	0.999988	SymbC1.scaffold1.1204	CBS domain-containing protein CBSX3, mitochondrial OS=Arabidopsis thaliana GN=CBSX3 PE=1 SV=1	sp|Q9LEV3|CBSX3_ARATH
SymbC1.scaffold1.1612	406.465	-0.0440856	0.26074	-0.169079	0.865735	0.999988	SymbC1.scaffold1.1612	Aminomethyltransferase OS=Bacillus cereus (strain G9842) GN=gcvT PE=3 SV=1	sp|B7IXL4|GCST_BACC2
SymbC1.scaffold1.2104	799.252	0.011518	0.168445	0.0683782	0.945485	0.999988	SymbC1.scaffold1.2104	Histidinol dehydrogenase OS=Rhodopirellula baltica (strain DSM 10527 / NCIMB 13988 / SH1) GN=hisD PE=3 SV=1	sp|Q7UX39|HISX_RHOBA
SymbC1.scaffold1.1344	76.3501	0.0110196	0.183671	0.0599964	0.952159	0.999988	SymbC1.scaffold1.1344	Pyridoxine 5'-phosphate synthase OS=Rhodopirellula baltica (strain DSM 10527 / NCIMB 13988 / SH1) GN=pdxJ PE=3 SV=2	sp|Q7UYK5|PDXJ_RHOBA
SymbC1.scaffold1.853	139.526	0.115792	0.137543	0.841863	0.399865	0.999988	SymbC1.scaffold1.853	Glucose 1-dehydrogenase OS=Methanocella arvoryzae (strain DSM 22066 / NBRC 105507 / MRE50) GN=gdh PE=3 SV=1	sp|Q0W5A6|GLCDH_METAR
SymbC1.scaffold1.1118	55.5405	0.123755	0.292108	0.42366	0.671814	0.999988	SymbC1.scaffold1.1118	N-acetyl-gamma-glutamyl-phosphate reductase OS=Rhodopirellula baltica (strain DSM 10527 / NCIMB 13988 / SH1) GN=argC PE=3 SV=1	sp|Q7UVL4|ARGC_RHOBA
SymbC1.scaffold1.559	13.5112	-0.0989667	0.291455	-0.339561	0.734187	0.999988	SymbC1.scaffold1.559	Ribosomal RNA small subunit methyltransferase D OS=Escherichia coli (strain K12) GN=rsmD PE=1 SV=1	sp|P0ADX9|RSMD_ECOLI
SymbC1.scaffold1.857	420.055	0.0667982	0.0908512	0.735248	0.462188	0.999988	SymbC1.scaffold1.857	Glucose--fructose oxidoreductase OS=Zymomonas mobilis subsp. mobilis (strain ATCC 31821 / ZM4 / CP4) GN=gfo PE=1 SV=2	sp|Q07982|GFO_ZYMMO
SymbC1.scaffold1.2162	372.829	-0.107645	0.0810045	-1.32888	0.183889	0.999988	SymbC1.scaffold1.2162	Serine/threonine-protein kinase PknH OS=Mycobacterium bovis (strain ATCC BAA-935 / AF2122/97) GN=pknH PE=3 SV=1	sp|Q7U095|PKNH_MYCBO
SymbC1.scaffold1.97	200.181	-0.104792	0.130039	-0.805852	0.420328	0.999988	SymbC1.scaffold1.97	Argininosuccinate lyase OS=Rhodopirellula baltica (strain DSM 10527 / NCIMB 13988 / SH1) GN=argH PE=3 SV=2	sp|Q7UK64|ARLY_RHOBA
SymbC1.scaffold1.1878	222.612	-0.066877	0.168704	-0.396415	0.691799	0.999988	SymbC1.scaffold1.1878	Uncharacterized protein YyaL OS=Bacillus subtilis (strain 168) GN=yyaL PE=4 SV=1	sp|P37512|YYAL_BACSU
SymbC1.scaffold100.23	52.3281	0.00925444	0.164293	0.0563289	0.95508	0.999988	SymbC1.scaffold100.23	Uncharacterized protein OS=Symbiodinium microadriaticum GN=AK812_SmicGene32864 PE=4 SV=1	tr|A0A1Q9CT39|A0A1Q9CT39_SYMMI
SymbC1.scaffold100.22	126.636	-0.120861	0.201381	-0.600162	0.548399	0.999988	SymbC1.scaffold100.22	Probable voltage-dependent R-type calcium channel subunit alpha-1E OS=Diplobatis ommata PE=2 SV=1	sp|P56699|CAC1E_DIPOM
SymbC1.scaffold100.20	258.824	-0.138347	0.110982	-1.24657	0.212557	0.999988	SymbC1.scaffold100.20	Probable inactive glycosyltransferase 25 family member 3 OS=Bos taurus GN=CERCAM PE=2 SV=1	sp|A7MB73|GT253_BOVIN
SymbC1.scaffold100.10	23.5858	-0.0318181	0.223135	-0.142595	0.88661	0.999988	SymbC1.scaffold100.10	NA	NA
SymbC1.scaffold100.11	483.768	-0.171756	0.0692666	-2.47964	0.0131515	0.999988	SymbC1.scaffold100.11	description1:Uncharacterized protein OS=Symbiodinium microadriaticum GN=AK812_SmicGene1528 PE=4 SV=1//description2:Calmodulin OS=Symbiodinium microadriaticum GN=Calmodulin PE=4 SV=1	tr|A0A1Q9F412|A0A1Q9F412_SYMMI;tr|A0A1Q9CF98|A0A1Q9CF98_SYMMI
SymbC1.scaffold100.5	389.183	0.0751588	0.12415	0.605386	0.544922	0.999988	SymbC1.scaffold100.5	Polycystin-2 OS=Symbiodinium microadriaticum GN=pkd2 PE=4 SV=1	tr|A0A1Q9C309|A0A1Q9C309_SYMMI
SymbC1.scaffold100.3	80.8306	-0.0811307	0.137815	-0.588694	0.556067	0.999988	SymbC1.scaffold100.3	Gamma-tubulin complex component 4-like OS=Symbiodinium microadriaticum GN=85P PE=4 SV=1	tr|A0A1Q9CMH1|A0A1Q9CMH1_SYMMI
SymbC1.scaffold100.17	20.4772	-0.226258	0.245476	-0.921713	0.356679	0.999988	SymbC1.scaffold100.17	Putative RNA pseudouridine synthase YlyB OS=Symbiodinium microadriaticum GN=ylyB PE=4 SV=1	tr|A0A1Q9DQM8|A0A1Q9DQM8_SYMMI
SymbC1.scaffold100.9	315.732	0.0147788	0.0974817	0.151606	0.879498	0.999988	SymbC1.scaffold100.9	Small glutamine-rich tetratricopeptide repeat-containing protein alpha OS=Mus musculus GN=Sgta PE=1 SV=2	sp|Q8BJU0|SGTA_MOUSE
SymbC1.scaffold100.14	247.3	-0.360506	0.333318	-1.08157	0.279445	0.999988	SymbC1.scaffold100.14	Putative uncharacterized protein OS=Heterocapsa triquetra PE=2 SV=1	tr|A8I1R0|A8I1R0_HETTR
SymbC1.scaffold100.12	222.07	-0.035321	0.229561	-0.153863	0.877718	0.999988	SymbC1.scaffold100.12	NA	NA
SymbC1.scaffold100.15	58.6468	-0.116666	0.151767	-0.768717	0.442062	0.999988	SymbC1.scaffold100.15	Pleckstrin homology domain-containing protein 1 OS=Arabidopsis thaliana GN=PH1 PE=2 SV=2	sp|Q9ST43|PH1_ARATH
SymbC1.scaffold100.19	69.5887	0.0627116	0.155136	0.404236	0.686039	0.999988	SymbC1.scaffold100.19	Uncharacterized protein OS=Symbiodinium microadriaticum GN=AK812_SmicGene20166 PE=4 SV=1	tr|A0A1Q9DQM3|A0A1Q9DQM3_SYMMI
SymbC1.scaffold100.4	323.805	0.161873	0.127897	1.26565	0.205639	0.999988	SymbC1.scaffold100.4	COBW domain-containing protein 1 OS=Rattus norvegicus GN=Cbwd1 PE=2 SV=2	sp|Q99MB4|CBWD1_RAT
SymbC1.scaffold100.6	1301.72	0.0256067	0.219532	0.116642	0.907143	0.999988	SymbC1.scaffold100.6	Uncharacterized protein OS=Symbiodinium microadriaticum GN=AK812_SmicGene28648 PE=4 SV=1	tr|A0A1Q9D3S5|A0A1Q9D3S5_SYMMI
SymbC1.scaffold100.18	204.221	0.125462	0.12594	0.996209	0.319149	0.999988	SymbC1.scaffold100.18	description1:Uncharacterized protein OS=Symbiodinium microadriaticum GN=AK812_SmicGene25576 PE=4 SV=1//description2:Nephrocystin-3 OS=Symbiodinium microadriaticum GN=NPHP3 PE=4 SV=1	tr|A0A1Q9DBL9|A0A1Q9DBL9_SYMMI;tr|A0A1Q9F7B1|A0A1Q9F7B1_SYMMI
SymbC1.scaffold100.13	150.609	-0.25244	0.255918	-0.986407	0.323934	0.999988	SymbC1.scaffold100.13	Putative uncharacterized protein OS=Heterocapsa triquetra PE=2 SV=1	tr|A8I1R0|A8I1R0_HETTR
SymbC1.scaffold100.21	416.797	0.36421	0.178556	2.03975	0.0413756	0.999988	SymbC1.scaffold100.21	Alkylated DNA repair protein alkB homolog 8 OS=Bos taurus GN=ALKBH8 PE=2 SV=1	sp|A1A4L5|ALKB8_BOVIN
SymbC1.scaffold100.16	63.1466	0.118152	0.203273	0.581249	0.561073	0.999988	SymbC1.scaffold100.16	NA	NA
SymbC1.scaffold1000.7	92.8089	0.0228678	0.149537	0.152924	0.878458	0.999988	SymbC1.scaffold1000.7	Pentatricopeptide repeat-containing protein MRL1, chloroplastic OS=Arabidopsis thaliana GN=MRL1 PE=1 SV=2	sp|Q0WLC6|PP349_ARATH
SymbC1.scaffold1000.4	51.3393	0.132197	0.179981	0.734503	0.462642	0.999988	SymbC1.scaffold1000.4	Pentatricopeptide repeat-containing protein At2g31400, chloroplastic OS=Arabidopsis thaliana GN=At2g31400 PE=2 SV=1	sp|Q9SIC9|PP178_ARATH
SymbC1.scaffold1000.3	34.4684	0.041119	0.227482	0.180757	0.856558	0.999988	SymbC1.scaffold1000.3	Pentatricopeptide repeat-containing protein At3g46610 OS=Arabidopsis thaliana GN=At3g46610 PE=2 SV=1	sp|Q9SNB7|PP264_ARATH
SymbC1.scaffold1000.1	156.582	0.0044829	0.112376	0.0398919	0.968179	0.999988	SymbC1.scaffold1000.1	Pentatricopeptide repeat-containing protein At2g31400, chloroplastic OS=Arabidopsis thaliana GN=At2g31400 PE=2 SV=1	sp|Q9SIC9|PP178_ARATH
SymbC1.scaffold1000.6	59.1546	0.0293811	0.176163	0.166783	0.86754	0.999988	SymbC1.scaffold1000.6	Uncharacterized protein OS=Symbiodinium microadriaticum GN=AK812_SmicGene33408 PE=4 SV=1	tr|A0A1Q9CRP5|A0A1Q9CRP5_SYMMI
SymbC1.scaffold1000.8	10.6648	0.559945	0.333545	1.67877	0.0931966	0.999988	SymbC1.scaffold1000.8	NA	NA
SymbC1.scaffold1000.5	549.064	-0.09369	0.0597815	-1.56721	0.117066	0.999988	SymbC1.scaffold1000.5	Chloride channel protein 1 OS=Homo sapiens GN=CLCN1 PE=1 SV=3	sp|P35523|CLCN1_HUMAN
SymbC1.scaffold1000.2	293.721	-0.041578	0.148961	-0.27912	0.780153	0.999988	SymbC1.scaffold1000.2	Pentatricopeptide repeat-containing protein At2g31400, chloroplastic OS=Arabidopsis thaliana GN=At2g31400 PE=2 SV=1	sp|Q9SIC9|PP178_ARATH
SymbC1.scaffold10004.3	35.2216	0.188045	0.287012	0.65518	0.512352	0.999988	SymbC1.scaffold10004.3	Uncharacterized protein OS=Symbiodinium microadriaticum GN=AK812_SmicGene22405 PE=4 SV=1	tr|A0A1Q9DJX0|A0A1Q9DJX0_SYMMI
SymbC1.scaffold10004.2	33.7976	0.0628323	0.308681	0.20355	0.838705	0.999988	SymbC1.scaffold10004.2	Coiled-coil domain-containing protein 19, mitochondrial OS=Symbiodinium microadriaticum GN=CCDC19 PE=4 SV=1	tr|A0A1Q9DJY9|A0A1Q9DJY9_SYMMI
SymbC1.scaffold10004.1	169.774	-0.0612116	0.14519	-0.421597	0.673319	0.999988	SymbC1.scaffold10004.1	Uncharacterized protein OS=Symbiodinium microadriaticum GN=AK812_SmicGene38586 PE=4 SV=1	tr|A0A1Q9CDD2|A0A1Q9CDD2_SYMMI
SymbC1.scaffold10006.2	179.707	-0.219736	0.16694	-1.31626	0.188088	0.999988	SymbC1.scaffold10006.2	Vacuolar protein sorting-associated protein 41 homolog OS=Arabidopsis thaliana GN=VPS41 PE=3 SV=3	sp|P93043|VPS41_ARATH
SymbC1.scaffold10006.1	300.646	-0.151316	0.148031	-1.02219	0.30669	0.999988	SymbC1.scaffold10006.1	Serine/threonine-protein phosphatase OS=Symbiodinium microadriaticum GN=PP5 PE=3 SV=1	tr|A0A1Q9DHT1|A0A1Q9DHT1_SYMMI
SymbC1.scaffold1001.1	277.375	-0.0194503	0.119651	-0.162559	0.870866	0.999988	SymbC1.scaffold1001.1	Serine carboxypeptidase 1 OS=Hordeum vulgare GN=CBP1 PE=1 SV=4	sp|P07519|CBP1_HORVU
SymbC1.scaffold10014.1	43.2292	0.0367552	0.250903	0.146492	0.883533	0.999988	SymbC1.scaffold10014.1	NA	NA
SymbC1.scaffold10015.1	92.5156	-0.00178017	0.130622	-0.0136284	0.989126	0.999988	SymbC1.scaffold10015.1	30S ribosomal protein S6 OS=Symbiodinium microadriaticum GN=rpsF PE=4 SV=1	tr|A0A1Q9D4H1|A0A1Q9D4H1_SYMMI
SymbC1.scaffold10015.3	114.618	-0.0113304	0.127939	-0.0885616	0.92943	0.999988	SymbC1.scaffold10015.3	Nipped-B-like protein B OS=Symbiodinium microadriaticum GN=nipblb PE=4 SV=1	tr|A0A1Q9E3Y9|A0A1Q9E3Y9_SYMMI
SymbC1.scaffold10018.1	366.346	0.210751	0.108003	1.95134	0.0510166	0.999988	SymbC1.scaffold10018.1	Uncharacterized protein OS=Symbiodinium microadriaticum GN=AK812_SmicGene19049 PE=4 SV=1	tr|A0A1Q9DTJ4|A0A1Q9DTJ4_SYMMI
SymbC1.scaffold1002.9	278.623	-0.0413422	0.122392	-0.337784	0.735526	0.999988	SymbC1.scaffold1002.9	description1:Uncharacterized protein OS=Sulfuricella sp. T08 GN=SCT_2605 PE=4 SV=1//description2:Uncharacterized protein OS=Paraglaciecola psychrophila 170 GN=C427_3399 PE=4 SV=1	tr|A0A0E9MH81|A0A0E9MH81_9PROT;tr|K6ZQE6|K6ZQE6_9ALTE
SymbC1.scaffold1002.14	308.65	-0.0107382	0.118539	-0.0905881	0.92782	0.999988	SymbC1.scaffold1002.14	Ankyrin repeat domain-containing protein 50 OS=Homo sapiens GN=ANKRD50 PE=1 SV=4	sp|Q9ULJ7|ANR50_HUMAN
SymbC1.scaffold1002.6	27.6003	0.168191	0.271039	0.620542	0.534901	0.999988	SymbC1.scaffold1002.6	NA	NA
SymbC1.scaffold1002.11	1082.04	-0.0506717	0.0754146	-0.671908	0.501642	0.999988	SymbC1.scaffold1002.11	Serine/threonine-protein kinase SBK1 OS=Danio rerio GN=sbk1 PE=1 SV=1	sp|Q90ZY4|SBK1_DANRE
SymbC1.scaffold1002.7	246.602	-0.00369757	0.129482	-0.0285567	0.977218	0.999988	SymbC1.scaffold1002.7	Ribosomal oxygenase 1 OS=Mus musculus GN=Riox1 PE=1 SV=2	sp|Q9JJF3|RIOX1_MOUSE
SymbC1.scaffold1002.5	157.575	-0.0102559	0.108484	-0.0945388	0.924681	0.999988	SymbC1.scaffold1002.5	Uncharacterized protein OS=Symbiodinium microadriaticum GN=AK812_SmicGene43507 PE=4 SV=1	tr|A0A1Q9C0U3|A0A1Q9C0U3_SYMMI
SymbC1.scaffold1002.1	211.852	-0.0762739	0.115746	-0.658979	0.509909	0.999988	SymbC1.scaffold1002.1	description1:Uncharacterized protein (Fragment) OS=Symbiodinium microadriaticum GN=AK812_SmicGene47173 PE=4 SV=1//description2:Cytosine-specific methyltransferase NlaX OS=Symbiodinium microadriaticum GN=nlaXM PE=3 SV=1	tr|A0A1Q9BSE3|A0A1Q9BSE3_SYMMI;tr|A0A1Q9E6H5|A0A1Q9E6H5_SYMMI
SymbC1.scaffold1002.10	404.971	-0.156501	0.190912	-0.819753	0.412357	0.999988	SymbC1.scaffold1002.10	Uncharacterized protein OS=Symbiodinium microadriaticum GN=AK812_SmicGene33372 PE=4 SV=1	tr|A0A1Q9CRR0|A0A1Q9CRR0_SYMMI
SymbC1.scaffold1002.8	205.543	-0.114912	0.136105	-0.844292	0.398506	0.999988	SymbC1.scaffold1002.8	Uncharacterized protein OS=Symbiodinium microadriaticum GN=AK812_SmicGene19278 PE=4 SV=1	tr|A0A1Q9DSY4|A0A1Q9DSY4_SYMMI
SymbC1.scaffold1002.3	390.002	-0.036359	0.103125	-0.352574	0.724408	0.999988	SymbC1.scaffold1002.3	description1:Uncharacterized protein OS=Symbiodinium microadriaticum GN=AK812_SmicGene26197 PE=4 SV=1//description2:Cytosine-specific methyltransferase NlaX OS=Symbiodinium microadriaticum GN=nlaXM PE=3 SV=1	tr|A0A1Q9DA98|A0A1Q9DA98_SYMMI;tr|A0A1Q9E6H5|A0A1Q9E6H5_SYMMI
SymbC1.scaffold1002.4	241.667	0.0112603	0.124335	0.0905641	0.927839	0.999988	SymbC1.scaffold1002.4	Probable serine/threonine-protein kinase 2 OS=Plasmodium falciparum (isolate K1 / Thailand) GN=PK2 PE=2 SV=1	sp|Q02595|KPK2_PLAFK
SymbC1.scaffold10022.1	381.349	0.041786	0.143509	0.291173	0.770919	0.999988	SymbC1.scaffold10022.1	Putative uncharacterized protein OS=Perkinsus marinus (strain ATCC 50983 / TXsc) GN=Pmar_PMAR027801 PE=4 SV=1	tr|C5LMX5|C5LMX5_PERM5
SymbC1.scaffold10023.2	730.008	-0.0810037	0.0622399	-1.30147	0.193096	0.999988	SymbC1.scaffold10023.2	Copia protein OS=Symbiodinium microadriaticum GN=GIP PE=4 SV=1	tr|A0A1Q9F652|A0A1Q9F652_SYMMI
SymbC1.scaffold10023.1	33.7247	0.143227	0.229154	0.625023	0.531956	0.999988	SymbC1.scaffold10023.1	Chaperone protein DnaJ OS=Nitrosomonas europaea (strain ATCC 19718 / CIP 103999 / KCTC 2705 / NBRC 14298) GN=dnaJ PE=3 SV=2	sp|O06431|DNAJ_NITEU
SymbC1.scaffold10024.3	878.085	0.0620816	0.0611268	1.01562	0.309811	0.999988	SymbC1.scaffold10024.3	Uncharacterized protein OS=Symbiodinium microadriaticum GN=AK812_SmicGene38326 PE=4 SV=1	tr|A0A1Q9CDY7|A0A1Q9CDY7_SYMMI
SymbC1.scaffold10028.1	72.0393	-0.0226146	0.159366	-0.141903	0.887156	0.999988	SymbC1.scaffold10028.1	Uncharacterized protein OS=Fragilariopsis cylindrus CCMP1102 GN=FRACYDRAFT_250810 PE=4 SV=1	tr|A0A1E7EPK4|A0A1E7EPK4_9STRA
SymbC1.scaffold10029.1	49.0918	-0.0937816	0.172459	-0.54379	0.586586	0.999988	SymbC1.scaffold10029.1	NA	NA
SymbC1.scaffold1003.6	69.9323	-0.0915496	0.16824	-0.54416	0.586331	0.999988	SymbC1.scaffold1003.6	NLR family CARD domain-containing protein 3 OS=Homo sapiens GN=NLRC3 PE=1 SV=2	sp|Q7RTR2|NLRC3_HUMAN
SymbC1.scaffold1003.8	177.522	0.0279441	0.126317	0.221221	0.82492	0.999988	SymbC1.scaffold1003.8	DNA polymerase delta catalytic subunit OS=Symbiodinium microadriaticum GN=POLD1 PE=3 SV=1	tr|A0A1Q9CXE9|A0A1Q9CXE9_SYMMI
SymbC1.scaffold1003.10	128.646	-0.002189	0.127934	-0.0171103	0.986349	0.999988	SymbC1.scaffold1003.10	Ectonucleoside triphosphate diphosphohydrolase 3 OS=Homo sapiens GN=ENTPD3 PE=1 SV=2	sp|O75355|ENTP3_HUMAN
SymbC1.scaffold1003.9	51.7869	0.0196436	0.175406	0.11199	0.910832	0.999988	SymbC1.scaffold1003.9	DNA polymerase delta catalytic subunit OS=Symbiodinium microadriaticum GN=POLD1 PE=3 SV=1	tr|A0A1Q9CXE9|A0A1Q9CXE9_SYMMI
SymbC1.scaffold1003.14	14.5845	0.109806	0.357396	0.307239	0.758662	0.999988	SymbC1.scaffold1003.14	NA	NA
SymbC1.scaffold1003.1	427.456	0.0178746	0.105177	0.169949	0.86505	0.999988	SymbC1.scaffold1003.1	Tankyrase-2 OS=Homo sapiens GN=TNKS2 PE=1 SV=1	sp|Q9H2K2|TNKS2_HUMAN
SymbC1.scaffold1003.4	264.18	0.347804	0.236535	1.47041	0.14145	0.999988	SymbC1.scaffold1003.4	Uncharacterized protein R707 OS=Acanthamoeba polyphaga mimivirus GN=MIMI_R707 PE=4 SV=1	sp|Q5UNW1|YR707_MIMIV
SymbC1.scaffold1003.11	468.52	0.0246005	0.0959132	0.256487	0.797575	0.999988	SymbC1.scaffold1003.11	ABC transporter F family member 4 OS=Arabidopsis thaliana GN=ABCF4 PE=2 SV=1	sp|Q9M1H3|AB4F_ARATH
SymbC1.scaffold1003.5	946.791	0.0310551	0.0890037	0.348919	0.72715	0.999988	SymbC1.scaffold1003.5	Phosphoglucan, water dikinase, chloroplastic OS=Arabidopsis thaliana GN=GWD3 PE=1 SV=1	sp|Q6ZY51|PWD_ARATH
SymbC1.scaffold10030.1	184.305	0.137777	0.228422	0.603171	0.546395	0.999988	SymbC1.scaffold10030.1	description1:Vacuolar protein sorting-associated protein VTA1-like OS=Symbiodinium microadriaticum GN=vta1 PE=4 SV=1//description2:Uncharacterized protein OS=Symbiodinium microadriaticum GN=AK812_SmicGene18583 PE=4 SV=1	tr|A0A1Q9E508|A0A1Q9E508_SYMMI;tr|A0A1Q9DUR2|A0A1Q9DUR2_SYMMI
SymbC1.scaffold10031.3	151.053	0.21198	0.158471	1.33765	0.181009	0.999988	SymbC1.scaffold10031.3	Uncharacterized protein OS=Symbiodinium microadriaticum GN=AK812_SmicGene6094 PE=4 SV=1	tr|A0A1Q9ES34|A0A1Q9ES34_SYMMI
SymbC1.scaffold10031.2	140.472	0.0268753	0.146606	0.183317	0.854549	0.999988	SymbC1.scaffold10031.2	Tubulin-folding cofactor B OS=Arabidopsis thaliana GN=TFCB PE=1 SV=1	sp|Q67Z52|TBCB_ARATH
SymbC1.scaffold10032.1	881.93	-0.0727733	0.129755	-0.560851	0.574899	0.999988	SymbC1.scaffold10032.1	Uncharacterized protein OS=Symbiodinium microadriaticum GN=AK812_SmicGene37641 PE=4 SV=1	tr|A0A1Q9CFT4|A0A1Q9CFT4_SYMMI
SymbC1.scaffold10034.2	10.9933	-0.253165	0.418367	-0.605126	0.545095	0.999988	SymbC1.scaffold10034.2	description1:Uncharacterized protein OS=Symbiodinium microadriaticum GN=AK812_SmicGene17046 PE=4 SV=1//description2:Phosphoenolpyruvate carboxylase OS=Symbiodinium microadriaticum GN=AK812_SmicGene12293 PE=4 SV=1	tr|A0A1Q9DYQ1|A0A1Q9DYQ1_SYMMI;tr|A0A1Q9EB44|A0A1Q9EB44_SYMMI
SymbC1.scaffold10035.2	232.799	0.0209261	0.0924721	0.226296	0.820971	0.999988	SymbC1.scaffold10035.2	Serine--tRNA ligase, cytoplasmic OS=Schizosaccharomyces pombe (strain 972 / ATCC 24843) GN=SPAC29A4.15 PE=3 SV=1	sp|O14018|SYSC_SCHPO
SymbC1.scaffold10035.1	386.086	0.103771	0.167615	0.619102	0.535849	0.999988	SymbC1.scaffold10035.1	DEAD-box ATP-dependent RNA helicase 14 OS=Arabidopsis thaliana GN=RH14 PE=1 SV=2	sp|Q8H136|RH14_ARATH
SymbC1.scaffold10038.1	743.624	0.00611949	0.103088	0.0593618	0.952664	0.999988	SymbC1.scaffold10038.1	description1:Putative SWI/SNF-related matrix-associated actin-dependent regulator of chromatin subfamily A member 3-like 3 OS=Symbiodinium microadriaticum GN=AK812_SmicGene28080 PE=4 SV=1//description2:Chromatin remodeling complex subunit OS=Thecamonas trahens ATCC 50062 GN=AMSG_04190 PE=4 SV=1	tr|A0A1Q9D5D3|A0A1Q9D5D3_SYMMI;tr|A0A0L0D787|A0A0L0D787_THETB
SymbC1.scaffold1004.2	823.787	-0.0507402	0.113637	-0.446511	0.655228	0.999988	SymbC1.scaffold1004.2	Uncharacterized protein OS=Symbiodinium microadriaticum GN=AK812_SmicGene7836 PE=4 SV=1	tr|A0A1Q9EMJ8|A0A1Q9EMJ8_SYMMI
SymbC1.scaffold1004.3	491.001	0.184828	0.385148	0.479888	0.631307	0.999988	SymbC1.scaffold1004.3	Endoglucanase OS=Symbiodinium microadriaticum GN=eglS PE=3 SV=1	tr|A0A1Q9DKU8|A0A1Q9DKU8_SYMMI
SymbC1.scaffold1004.1	2432.01	0.0103798	0.0940426	0.110373	0.912113	0.999988	SymbC1.scaffold1004.1	Copia protein OS=Drosophila melanogaster GN=GIP PE=1 SV=3	sp|P04146|COPIA_DROME
SymbC1.scaffold10041.3	168.074	-0.0656744	0.220864	-0.297352	0.766197	0.999988	SymbC1.scaffold10041.3	Endoplasmic reticulum resident protein 29 (Fragment) OS=Gallus gallus GN=ERP29 PE=1 SV=2	sp|P81628|ERP29_CHICK
SymbC1.scaffold10041.2	148.284	-0.0254882	0.127192	-0.200392	0.841174	0.999988	SymbC1.scaffold10041.2	description1:Uncharacterized protein OS=Symbiodinium microadriaticum GN=AK812_SmicGene7646 PE=4 SV=1//description2:Chaperone protein ClpC1, chloroplastic OS=Symbiodinium microadriaticum GN=CLPC1 PE=4 SV=1	tr|A0A1Q9EN00|A0A1Q9EN00_SYMMI;tr|A0A1Q9E015|A0A1Q9E015_SYMMI
SymbC1.scaffold10041.1	30.6695	-0.230063	0.205511	-1.11947	0.262939	0.999988	SymbC1.scaffold10041.1	Transmembrane protein 144 homolog A OS=Dictyostelium discoideum GN=tmem144A PE=3 SV=1	sp|Q55FV8|T144A_DICDI
SymbC1.scaffold10042.4	735.057	-0.0225037	0.114508	-0.196525	0.844199	0.999988	SymbC1.scaffold10042.4	Two pore calcium channel protein 1 OS=Arabidopsis thaliana GN=TPC1 PE=1 SV=1	sp|Q94KI8|TPC1_ARATH
SymbC1.scaffold10042.3	5.91054	-0.231676	0.453786	-0.510541	0.609673	0.999988	SymbC1.scaffold10042.3	NA	NA
SymbC1.scaffold10043.5	34.4266	-0.0494916	0.280907	-0.176185	0.860149	0.999988	SymbC1.scaffold10043.5	Malate dehydrogenase 1, mitochondrial OS=Symbiodinium microadriaticum GN=AK812_SmicGene24564 PE=4 SV=1	tr|A0A1Q9DEA8|A0A1Q9DEA8_SYMMI
SymbC1.scaffold10043.1	124.789	0.166729	0.180013	0.926204	0.35434	0.999988	SymbC1.scaffold10043.1	Proteasome subunit beta type-2-B OS=Arabidopsis thaliana GN=PBD2 PE=1 SV=1	sp|O24633|PSB2B_ARATH
SymbC1.scaffold10043.2	125.401	0.00263119	0.261547	0.0100601	0.991973	0.999988	SymbC1.scaffold10043.2	description1:Uncharacterized protein OS=Spirochaeta thermophila (strain ATCC 700085 / DSM 6578 / Z-1203) GN=Spith_1493 PE=4 SV=1//description2:Uncharacterized protein OS=Sphingobium herbicidovorans (strain ATCC 700291 / DSM 11019 / NBRC 16415 / MH) GN=BV98_001405 PE=4 SV=1	tr|G0GAD7|G0GAD7_SPITZ;tr|A0A086PBV6|A0A086PBV6_SPHHM
SymbC1.scaffold10043.3	159.434	-0.221323	0.137148	-1.61376	0.10658	0.999988	SymbC1.scaffold10043.3	Uncharacterized protein OS=Symbiodinium microadriaticum GN=AK812_SmicGene35345 PE=4 SV=1	tr|A0A1Q9CLR3|A0A1Q9CLR3_SYMMI
SymbC1.scaffold10044.1	1438.65	0.103504	0.138841	0.745489	0.455976	0.999988	SymbC1.scaffold10044.1	Mannose-specific lectin OS=Symbiodinium microadriaticum GN=dfa PE=4 SV=1	tr|A0A1Q9CF87|A0A1Q9CF87_SYMMI
SymbC1.scaffold10044.2	40.76	0.0418771	0.263259	0.159072	0.873612	0.999988	SymbC1.scaffold10044.2	Mannose-specific lectin OS=Symbiodinium microadriaticum GN=dfa PE=4 SV=1	tr|A0A1Q9CF87|A0A1Q9CF87_SYMMI
SymbC1.scaffold10049.1	38.0634	0.0128805	0.243343	0.0529316	0.957786	0.999988	SymbC1.scaffold10049.1	Uncharacterized protein OS=Symbiodinium microadriaticum GN=AK812_SmicGene22214 PE=4 SV=1	tr|A0A1Q9DKC5|A0A1Q9DKC5_SYMMI
SymbC1.scaffold10049.2	24.7805	0.400157	0.248676	1.60915	0.107583	0.999988	SymbC1.scaffold10049.2	Uncharacterized protein OS=Symbiodinium microadriaticum GN=AK812_SmicGene22214 PE=4 SV=1	tr|A0A1Q9DKC5|A0A1Q9DKC5_SYMMI
SymbC1.scaffold1005.1	1468.62	0.0482061	0.0644219	0.748288	0.454286	0.999988	SymbC1.scaffold1005.1	Retrovirus-related Pol polyprotein from transposon TNT 1-94 OS=Nicotiana tabacum PE=2 SV=1	sp|P10978|POLX_TOBAC
SymbC1.scaffold10051.2	647.073	0.156178	0.0793502	1.96822	0.049043	0.999988	SymbC1.scaffold10051.2	Retrovirus-related Pol polyprotein from transposon TNT 1-94 OS=Symbiodinium microadriaticum GN=AK812_SmicGene43547 PE=4 SV=1	tr|A0A1Q9C0R7|A0A1Q9C0R7_SYMMI
SymbC1.scaffold10051.1	461.284	-0.0879685	0.0896238	-0.981531	0.326331	0.999988	SymbC1.scaffold10051.1	Uncharacterized protein OS=Symbiodinium microadriaticum GN=AK812_SmicGene6311 PE=4 SV=1	tr|A0A1Q9ERF5|A0A1Q9ERF5_SYMMI
SymbC1.scaffold10053.1	205.571	-0.0226605	0.133826	-0.169328	0.865539	0.999988	SymbC1.scaffold10053.1	Lon protease-like, mitochondrial OS=Symbiodinium microadriaticum GN=AK812_SmicGene23170 PE=4 SV=1	tr|A0A1Q9DHX6|A0A1Q9DHX6_SYMMI
SymbC1.scaffold10054.1	735.162	0.246916	0.121977	2.02427	0.0429419	0.999988	SymbC1.scaffold10054.1	Malate dehydrogenase 2, mitochondrial OS=Symbiodinium microadriaticum GN=AK812_SmicGene2860 PE=4 SV=1	tr|A0A1Q9F0G7|A0A1Q9F0G7_SYMMI
SymbC1.scaffold10056.1	241.938	-0.0996828	0.143281	-0.695715	0.486607	0.999988	SymbC1.scaffold10056.1	Calpain-type cysteine protease DEK1 OS=Zea mays GN=DEK1 PE=1 SV=2	sp|Q8RVL1|DEK1_MAIZE
SymbC1.scaffold10057.1	319.601	0.177703	0.106924	1.66195	0.0965231	0.999988	SymbC1.scaffold10057.1	NA	NA
SymbC1.scaffold10059.2	845.437	-0.024873	0.096942	-0.256576	0.797506	0.999988	SymbC1.scaffold10059.2	Elongation factor 2 OS=Cryptosporidium parvum PE=3 SV=1	sp|Q23716|EF2_CRYPV
SymbC1.scaffold10059.1	24.193	-0.370032	0.227103	-1.62936	0.103238	0.999988	SymbC1.scaffold10059.1	NA	NA
SymbC1.scaffold1006.1	499.695	-0.027196	0.0847528	-0.320886	0.748297	0.999988	SymbC1.scaffold1006.1	description1:Uncharacterized protein OS=Symbiodinium microadriaticum GN=AK812_SmicGene28825 PE=4 SV=1//description2:Calcium-dependent protein kinase 3 OS=Symbiodinium microadriaticum GN=CPK3 PE=4 SV=1	tr|A0A1Q9D3C2|A0A1Q9D3C2_SYMMI;tr|A0A1Q9EY64|A0A1Q9EY64_SYMMI
SymbC1.scaffold1006.4	576.008	0.100679	0.320417	0.314214	0.753359	0.999988	SymbC1.scaffold1006.4	NA	NA
SymbC1.scaffold1006.3	94.2943	0.180394	0.135507	1.33126	0.183104	0.999988	SymbC1.scaffold1006.3	Potassium voltage-gated channel subfamily H member 5 OS=Rattus norvegicus GN=Kcnh5 PE=2 SV=1	sp|Q9EPI9|KCNH5_RAT
SymbC1.scaffold10060.1	18.2687	-0.0143394	0.253468	-0.056573	0.954885	0.999988	SymbC1.scaffold10060.1	Voltage-dependent R-type calcium channel subunit alpha-1E OS=Symbiodinium microadriaticum GN=CACNA1E PE=4 SV=1	tr|A0A1Q9DK18|A0A1Q9DK18_SYMMI
SymbC1.scaffold10060.2	333.281	0.034199	0.0888771	0.38479	0.700393	0.999988	SymbC1.scaffold10060.2	E3 ubiquitin-protein ligase HERC2 OS=Mus musculus GN=Herc2 PE=1 SV=3	sp|Q4U2R1|HERC2_MOUSE
SymbC1.scaffold10062.5	42.1968	0.0480025	0.165183	0.290602	0.771355	0.999988	SymbC1.scaffold10062.5	Probable deoxyhypusine synthase OS=Sulfolobus solfataricus (strain ATCC 35092 / DSM 1617 / JCM 11322 / P2) GN=dys PE=3 SV=1	sp|Q97ZF1|DHYS_SULSO
SymbC1.scaffold10062.1	522.929	-0.0136971	0.110012	-0.124506	0.900915	0.999988	SymbC1.scaffold10062.1	Vegetative incompatibility protein HET-E-1 OS=Podospora anserina GN=HET-E1 PE=4 SV=1	sp|Q00808|HETE1_PODAS
SymbC1.scaffold10062.2	502.131	-0.125756	0.122642	-1.0254	0.305176	0.999988	SymbC1.scaffold10062.2	Uncharacterized protein (Fragment) OS=marine sediment metagenome GN=S01H1_13134 PE=4 SV=1	tr|X0TBQ6|X0TBQ6_9ZZZZ
SymbC1.scaffold10062.4	179.84	-0.120099	0.138443	-0.867494	0.385671	0.999988	SymbC1.scaffold10062.4	description1:Uncharacterized protein RP789 OS=Rickettsia prowazekii (strain Madrid E) GN=RP789 PE=1 SV=2//description2:Uncharacterized protein sll1526 OS=Synechocystis sp. (strain PCC 6803 / Kazusa) GN=sll1526 PE=4 SV=1	sp|O05979|Y789_RICPR;sp|P74360|Y1526_SYNY3
SymbC1.scaffold10062.6	375.322	0.0383506	0.140908	0.272167	0.785493	0.999988	SymbC1.scaffold10062.6	Uncharacterized protein OS=Rhodopirellula baltica WH47 GN=RBWH47_04529 PE=4 SV=1	tr|F2AL71|F2AL71_RHOBT
SymbC1.scaffold10062.3	395.534	0.0964549	0.0968929	0.995479	0.319503	0.999988	SymbC1.scaffold10062.3	description1:Uncharacterized protein OS=Rubinisphaera brasiliensis (strain ATCC 49424 / DSM 5305 / JCM 21570 / NBRC 103401 / IFAM 1448) GN=Plabr_1710 PE=4 SV=1//description2:Uncharacterized protein OS=Pirellula sp. SH-Sr6A GN=VN12_15145 PE=4 SV=1	tr|F0SFB4|F0SFB4_RUBBR;tr|A0A142Y2P9|A0A142Y2P9_9PLAN
SymbC1.scaffold10064.1	20.0159	0.0548193	0.27086	0.20239	0.839612	0.999988	SymbC1.scaffold10064.1	Multidrug and toxin extrusion protein 2 OS=Symbiodinium microadriaticum GN=SLC47A2 PE=4 SV=1	tr|A0A1Q9EY49|A0A1Q9EY49_SYMMI
SymbC1.scaffold10065.1	462.42	0.0233478	0.0771367	0.302681	0.762133	0.999988	SymbC1.scaffold10065.1	Insulin-like growth factor-binding protein complex acid labile subunit OS=Homo sapiens GN=IGFALS PE=1 SV=1	sp|P35858|ALS_HUMAN
SymbC1.scaffold10069.1	83.0218	-0.277496	0.149671	-1.85404	0.0637331	0.999988	SymbC1.scaffold10069.1	Autophagy-related protein 101 OS=Arabidopsis thaliana GN=ATG101 PE=1 SV=1	sp|F4K265|AT101_ARATH
SymbC1.scaffold1007.4	206.999	0.0231581	0.111034	0.208567	0.834786	0.999988	SymbC1.scaffold1007.4	UDP-glucuronosyltransferase 2A2 OS=Mus musculus GN=Ugt2a2 PE=2 SV=1	sp|Q6PDD0|UD2A2_MOUSE
SymbC1.scaffold1007.5	59.2165	0.00351915	0.153408	0.0229397	0.981698	0.999988	SymbC1.scaffold1007.5	Protease Do-like 1, chloroplastic OS=Arabidopsis thaliana GN=DEGP1 PE=1 SV=2	sp|O22609|DEGP1_ARATH
SymbC1.scaffold1007.2	103.871	-0.105753	0.163874	-0.645331	0.518713	0.999988	SymbC1.scaffold1007.2	Protease Do-like 1, chloroplastic OS=Symbiodinium microadriaticum GN=DEGP1 PE=4 SV=1	tr|A0A1Q9DET8|A0A1Q9DET8_SYMMI
SymbC1.scaffold1007.6	254.354	-0.143602	0.11744	-1.22277	0.221418	0.999988	SymbC1.scaffold1007.6	GTP-binding protein 10-like OS=Symbiodinium microadriaticum GN=AK812_SmicGene24373 PE=4 SV=1	tr|A0A1Q9DER0|A0A1Q9DER0_SYMMI
SymbC1.scaffold1007.1	355.846	-0.0155906	0.0787976	-0.197856	0.843158	0.999988	SymbC1.scaffold1007.1	Transportin-3 OS=Mus musculus GN=Tnpo3 PE=1 SV=1	sp|Q6P2B1|TNPO3_MOUSE
SymbC1.scaffold10072.1	315.807	-0.0870906	0.0908736	-0.958371	0.337876	0.999988	SymbC1.scaffold10072.1	Probable prolyl 4-hydroxylase 10 OS=Arabidopsis thaliana GN=P4H10 PE=3 SV=1	sp|F4JZ24|P4H10_ARATH
SymbC1.scaffold10072.2	697.601	0.209644	0.113328	1.84988	0.0643304	0.999988	SymbC1.scaffold10072.2	Uncharacterized protein OS=Symbiodinium microadriaticum GN=AK812_SmicGene28274 PE=4 SV=1	tr|A0A1Q9D4Z4|A0A1Q9D4Z4_SYMMI
SymbC1.scaffold10074.1	165.111	0.294781	0.19859	1.48437	0.13771	0.999988	SymbC1.scaffold10074.1	Uncharacterized protein OS=Symbiodinium microadriaticum GN=AK812_SmicGene34763 PE=4 SV=1	tr|A0A1Q9CN66|A0A1Q9CN66_SYMMI
SymbC1.scaffold10075.3	68.224	0.0338915	0.131428	0.257872	0.796506	0.999988	SymbC1.scaffold10075.3	NA	NA
SymbC1.scaffold10076.1	134.223	-0.0279945	0.242138	-0.115614	0.907959	0.999988	SymbC1.scaffold10076.1	Uncharacterized protein OS=Symbiodinium microadriaticum GN=AK812_SmicGene35320 PE=4 SV=1	tr|A0A1Q9CLQ8|A0A1Q9CLQ8_SYMMI
SymbC1.scaffold10079.1	125.412	0.0615764	0.183443	0.33567	0.73712	0.999988	SymbC1.scaffold10079.1	Serine/threonine-protein kinase Nek1 OS=Homo sapiens GN=NEK1 PE=1 SV=2	sp|Q96PY6|NEK1_HUMAN
SymbC1.scaffold10079.2	106.815	-0.261648	0.178581	-1.46515	0.14288	0.999988	SymbC1.scaffold10079.2	Uncharacterized protein OS=Symbiodinium microadriaticum GN=AK812_SmicGene4520 PE=4 SV=1	tr|A0A1Q9EW35|A0A1Q9EW35_SYMMI
SymbC1.scaffold1008.4	236.523	0.00234244	0.115843	0.0202209	0.983867	0.999988	SymbC1.scaffold1008.4	Uncharacterized protein OS=Symbiodinium microadriaticum GN=AK812_SmicGene16154 PE=4 SV=1	tr|A0A1Q9E133|A0A1Q9E133_SYMMI
SymbC1.scaffold1008.5	184.756	0.00159991	0.126744	0.0126232	0.989928	0.999988	SymbC1.scaffold1008.5	Uncharacterized protein OS=Symbiodinium microadriaticum GN=AK812_SmicGene6265 PE=4 SV=1	tr|A0A1Q9ERJ8|A0A1Q9ERJ8_SYMMI
SymbC1.scaffold1008.2	1268.04	0.171967	0.0835099	2.05924	0.039471	0.999988	SymbC1.scaffold1008.2	Tankyrase-2 OS=Symbiodinium microadriaticum GN=Tnks2 PE=4 SV=1	tr|A0A1Q9E623|A0A1Q9E623_SYMMI
SymbC1.scaffold10081.1	866.251	-0.0153215	0.0816642	-0.187616	0.851178	0.999988	SymbC1.scaffold10081.1	description1:Uncharacterized protein OS=Symbiodinium microadriaticum GN=AK812_SmicGene37642 PE=4 SV=1//description2:Uncharacterized protein (Fragment) OS=Symbiodinium microadriaticum GN=AK812_SmicGene44542 PE=4 SV=1	tr|A0A1Q9CFS6|A0A1Q9CFS6_SYMMI;tr|A0A1Q9BY70|A0A1Q9BY70_SYMMI
SymbC1.scaffold10084.1	22.2627	0.25977	0.316486	0.820794	0.411764	0.999988	SymbC1.scaffold10084.1	RNA-splicing ligase RtcB OS=Symbiodinium microadriaticum GN=rtcB PE=4 SV=1	tr|A0A1Q9CV90|A0A1Q9CV90_SYMMI
SymbC1.scaffold10084.2	244.027	-0.169605	0.110353	-1.53693	0.12431	0.999988	SymbC1.scaffold10084.2	Serine/threonine-protein kinase PRP4 homolog OS=Homo sapiens GN=PRPF4B PE=1 SV=3	sp|Q13523|PRP4B_HUMAN
SymbC1.scaffold10086.1	10.8459	0.234005	0.296476	0.789288	0.429944	0.999988	SymbC1.scaffold10086.1	Pre-mRNA-splicing ATP-dependent RNA helicase PRP28 OS=Candida albicans (strain SC5314 / ATCC MYA-2876) GN=PRP28 PE=3 SV=2	sp|Q59W52|PRP28_CANAL
SymbC1.scaffold10087.3	2.8956	0.406965	0.63102	0.644932	0.518971	0.999988	SymbC1.scaffold10087.3	NA	NA
SymbC1.scaffold10088.2	111.52	-0.224629	0.150455	-1.493	0.135438	0.999988	SymbC1.scaffold10088.2	Ribosomal RNA large subunit methyltransferase J OS=Symbiodinium microadriaticum GN=rlmJ PE=4 SV=1	tr|A0A1Q9DAX0|A0A1Q9DAX0_SYMMI
SymbC1.scaffold10088.1	59.8666	0.0280153	0.165297	0.169485	0.865415	0.999988	SymbC1.scaffold10088.1	Ribosomal RNA large subunit methyltransferase J OS=Haemophilus influenzae (strain ATCC 51907 / DSM 11121 / KW20 / Rd) GN=rlmJ PE=1 SV=1	sp|P31777|RLMJ_HAEIN
SymbC1.scaffold10089.1	755.242	0.227025	0.122392	1.85491	0.0636095	0.999988	SymbC1.scaffold10089.1	Uncharacterized protein OS=Symbiodinium microadriaticum GN=AK812_SmicGene39141 PE=4 SV=1	tr|A0A1Q9CBZ0|A0A1Q9CBZ0_SYMMI
SymbC1.scaffold1009.3	222.147	-0.0244197	0.11244	-0.21718	0.828068	0.999988	SymbC1.scaffold1009.3	NA	NA
SymbC1.scaffold1009.1	265.686	-0.0738091	0.0858043	-0.860203	0.389677	0.999988	SymbC1.scaffold1009.1	Uncharacterized RNA pseudouridine synthase YlyB OS=Bacillus subtilis (strain 168) GN=ylyB PE=3 SV=3	sp|Q45480|YLYB_BACSU
SymbC1.scaffold1009.2	44.1731	0.286161	0.206217	1.38767	0.165236	0.999988	SymbC1.scaffold1009.2	Uncharacterized protein OS=Symbiodinium microadriaticum GN=AK812_SmicGene32198 PE=4 SV=1	tr|A0A1Q9CUV9|A0A1Q9CUV9_SYMMI
SymbC1.scaffold10091.1	128.201	0.273299	0.192416	1.42036	0.155504	0.999988	SymbC1.scaffold10091.1	Copia protein OS=Symbiodinium microadriaticum GN=GIP PE=4 SV=1	tr|A0A1Q9ELT1|A0A1Q9ELT1_SYMMI
SymbC1.scaffold10094.1	206.93	0.0441827	0.107227	0.412048	0.680304	0.999988	SymbC1.scaffold10094.1	1,25-dihydroxyvitamin D(3) 24-hydroxylase, mitochondrial OS=Homo sapiens GN=CYP24A1 PE=1 SV=2	sp|Q07973|CP24A_HUMAN
SymbC1.scaffold10094.2	107.193	-0.0464506	0.191309	-0.242804	0.808157	0.999988	SymbC1.scaffold10094.2	Uncharacterized protein OS=Symbiodinium microadriaticum GN=AK812_SmicGene37273 PE=4 SV=1	tr|A0A1Q9CGQ4|A0A1Q9CGQ4_SYMMI
SymbC1.scaffold10095.2	53.3196	-0.111874	0.188837	-0.592435	0.553559	0.999988	SymbC1.scaffold10095.2	Pentatricopeptide repeat-containing protein At2g31400, chloroplastic OS=Arabidopsis thaliana GN=At2g31400 PE=2 SV=1	sp|Q9SIC9|PP178_ARATH
SymbC1.scaffold10096.2	498.216	-0.0242609	0.11728	-0.206864	0.836116	0.999988	SymbC1.scaffold10096.2	Uncharacterized protein OS=Symbiodinium microadriaticum GN=AK812_SmicGene33589 PE=4 SV=1	tr|A0A1Q9CR64|A0A1Q9CR64_SYMMI
SymbC1.scaffold10097.1	25.6731	0.029137	0.371277	0.0784779	0.937448	0.999988	SymbC1.scaffold10097.1	description1:Uncharacterized protein OS=Symbiodinium microadriaticum GN=AK812_SmicGene25885 PE=4 SV=1//description2:Uncharacterized protein OS=Symbiodinium microadriaticum GN=AK812_SmicGene25888 PE=4 SV=1	tr|A0A1Q9DAT7|A0A1Q9DAT7_SYMMI;tr|A0A1Q9DB02|A0A1Q9DB02_SYMMI
SymbC1.scaffold10098.1	90.1012	-0.187841	0.152742	-1.22979	0.218775	0.999988	SymbC1.scaffold10098.1	Uncharacterized protein OS=Symbiodinium microadriaticum GN=AK812_SmicGene7635 PE=4 SV=1	tr|A0A1Q9EN13|A0A1Q9EN13_SYMMI
SymbC1.scaffold101.1	196.669	0.0268507	0.121464	0.22106	0.825046	0.999988	SymbC1.scaffold101.1	Aquaporin AQPAe.a OS=Symbiodinium microadriaticum GN=AK812_SmicGene32980 PE=3 SV=1	tr|A0A1Q9CSS1|A0A1Q9CSS1_SYMMI
SymbC1.scaffold1010.1	248.052	-0.067482	0.115379	-0.584871	0.558635	0.999988	SymbC1.scaffold1010.1	Putative E3 ubiquitin-protein ligase HERC2 OS=Symbiodinium microadriaticum GN=HERC2 PE=4 SV=1	tr|A0A1Q9D6K9|A0A1Q9D6K9_SYMMI
SymbC1.scaffold10102.3	208.326	-0.0964431	0.17205	-0.560554	0.575102	0.999988	SymbC1.scaffold10102.3	Malto-oligosyltrehalose trehalohydrolase OS=Sulfolobus solfataricus (strain ATCC 35092 / DSM 1617 / JCM 11322 / P2) GN=treZ PE=1 SV=1	sp|P95867|TREZ_SULSO
SymbC1.scaffold10102.1	237.5	-0.0442029	0.130658	-0.338308	0.735131	0.999988	SymbC1.scaffold10102.1	Uncharacterized protein OS=Blastopirellula marina DSM 3645 GN=DSM3645_00020 PE=4 SV=1	tr|A3ZM83|A3ZM83_9PLAN
SymbC1.scaffold10103.1	120.144	0.0501944	0.203194	0.247027	0.804888	0.999988	SymbC1.scaffold10103.1	Uncharacterized protein OS=Wallemia mellicola (strain ATCC MYA-4683 / CBS 633.66) GN=WALSEDRAFT_27528 PE=4 SV=1	tr|I4YHL5|I4YHL5_WALMC
SymbC1.scaffold10104.1	74.2578	-0.0746028	0.144103	-0.517703	0.604665	0.999988	SymbC1.scaffold10104.1	Histone-lysine N-methyltransferase EHMT1 OS=Symbiodinium microadriaticum GN=Ehmt1 PE=4 SV=1	tr|A0A1Q9DIG0|A0A1Q9DIG0_SYMMI
SymbC1.scaffold10104.3	83.2049	0.161552	0.145436	1.11081	0.266649	0.999988	SymbC1.scaffold10104.3	Putative phenylalanine--tRNA ligase beta subunit OS=Symbiodinium microadriaticum GN=AK812_SmicGene26211 PE=4 SV=1	tr|A0A1Q9DA57|A0A1Q9DA57_SYMMI
SymbC1.scaffold10104.2	103.171	-0.0502687	0.146185	-0.34387	0.730944	0.999988	SymbC1.scaffold10104.2	description1:Uncharacterized protein OS=Symbiodinium microadriaticum GN=AK812_SmicGene25884 PE=4 SV=1//description2:Histone-lysine N-methyltransferase EHMT1 OS=Symbiodinium microadriaticum GN=Ehmt1 PE=4 SV=1	tr|A0A1Q9DAT2|A0A1Q9DAT2_SYMMI;tr|A0A1Q9DIG0|A0A1Q9DIG0_SYMMI
SymbC1.scaffold10109.1	64.0095	-0.054504	0.148073	-0.36809	0.712806	0.999988	SymbC1.scaffold10109.1	Uncharacterized protein OS=Symbiodinium microadriaticum GN=AK812_SmicGene46744 PE=4 SV=1	tr|A0A1Q9BTA8|A0A1Q9BTA8_SYMMI
SymbC1.scaffold1011.2	12.2297	0.367412	0.275741	1.33245	0.182712	0.999988	SymbC1.scaffold1011.2	Ankyrin-2 OS=Homo sapiens GN=ANK2 PE=1 SV=4	sp|Q01484|ANK2_HUMAN
SymbC1.scaffold1011.1	118.024	-0.0231432	0.124312	-0.18617	0.852311	0.999988	SymbC1.scaffold1011.1	LMBR1 domain-containing protein 2 OS=Xenopus laevis GN=lmbrd2 PE=2 SV=1	sp|Q7ZYA0|LMBD2_XENLA
SymbC1.scaffold10110.2	150.357	-0.0760021	0.177072	-0.429215	0.667767	0.999988	SymbC1.scaffold10110.2	Autophagy-related protein 18a OS=Symbiodinium microadriaticum GN=ATG18A PE=3 SV=1	tr|A0A1Q9F676|A0A1Q9F676_SYMMI
SymbC1.scaffold10111.4	96.6978	0.131269	0.181009	0.725203	0.468328	0.999988	SymbC1.scaffold10111.4	Type II secretion system protein F OS=Xanthomonas campestris pv. campestris (strain ATCC 33913 / DSM 3586 / NCPPB 528 / LMG 568 / P 25) GN=xpsF PE=3 SV=3	sp|P31744|GSPF_XANCP
SymbC1.scaffold10111.5	83.7487	-0.141217	0.179741	-0.785667	0.432063	0.999988	SymbC1.scaffold10111.5	Uncharacterized protein OS=Blastopirellula marina DSM 3645 GN=DSM3645_27403 PE=4 SV=1	tr|A3ZX04|A3ZX04_9PLAN
SymbC1.scaffold10111.3	282.669	-0.00120222	0.128669	-0.00934348	0.992545	0.999988	SymbC1.scaffold10111.3	Probable general secretion pathway protein K OS=Blastopirellula marina DSM 3645 GN=DSM3645_27353 PE=4 SV=1	tr|A3ZWZ4|A3ZWZ4_9PLAN
SymbC1.scaffold10111.1	316.631	-0.13791	0.0950954	-1.45023	0.146994	0.999988	SymbC1.scaffold10111.1	Type II secretion system protein D OS=Klebsiella pneumoniae GN=pulD PE=1 SV=1	sp|P15644|GSPD_KLEPN
SymbC1.scaffold10111.6	202.757	-0.03883	0.117479	-0.330527	0.741002	0.999988	SymbC1.scaffold10111.6	Chemotaxis protein CheY homolog OS=Campylobacter jejuni subsp. jejuni serotype O:23/36 (strain 81-176) GN=cheY PE=3 SV=1	sp|A1W0A5|CHEY_CAMJJ
SymbC1.scaffold10112.1	3375.1	-0.101437	0.183878	-0.551654	0.581185	0.999988	SymbC1.scaffold10112.1	description1:Uncharacterized protein OS=Symbiodinium microadriaticum GN=AK812_SmicGene42635 PE=4 SV=1//description2:Uncharacterized protein OS=Symbiodinium microadriaticum GN=AK812_SmicGene44294 PE=4 SV=1	tr|A0A1Q9C317|A0A1Q9C317_SYMMI;tr|A0A1Q9BYU0|A0A1Q9BYU0_SYMMI
SymbC1.scaffold10115.1	123.076	-0.211724	0.117775	-1.79771	0.0722237	0.999988	SymbC1.scaffold10115.1	Cytoplasmic 60S subunit biogenesis factor REI1 OS=Saccharomyces cerevisiae (strain ATCC 204508 / S288c) GN=REI1 PE=1 SV=3	sp|P38344|REI1_YEAST
SymbC1.scaffold1012.3	10.1195	-0.132844	0.356842	-0.372278	0.709686	0.999988	SymbC1.scaffold1012.3	NA	NA
SymbC1.scaffold1012.4	3.55911	-0.0660391	0.57346	-0.115159	0.908319	0.999988	SymbC1.scaffold1012.4	NA	NA
SymbC1.scaffold10121.3	59.5107	0.0566539	0.174708	0.324277	0.745728	0.999988	SymbC1.scaffold10121.3	NA	NA
SymbC1.scaffold10122.1	97.3458	-0.013169	0.146628	-0.0898123	0.928436	0.999988	SymbC1.scaffold10122.1	Modification methylase HhaI OS=Haemophilus parahaemolyticus GN=hhaIM PE=1 SV=1	sp|P05102|MTH1_HAEPH
SymbC1.scaffold10122.2	720.091	0.0761803	0.155683	0.489329	0.624609	0.999988	SymbC1.scaffold10122.2	description1:Uncharacterized protein OS=Symbiodinium microadriaticum GN=AK812_SmicGene44446 PE=4 SV=1//description2:Uncharacterized protein OS=Symbiodinium microadriaticum GN=AK812_SmicGene7853 PE=4 SV=1	tr|A0A1Q9BYH8|A0A1Q9BYH8_SYMMI;tr|A0A1Q9EMG2|A0A1Q9EMG2_SYMMI
SymbC1.scaffold10122.3	172.615	0.00116577	0.105347	0.011066	0.991171	0.999988	SymbC1.scaffold10122.3	Uncharacterized protein OS=Symbiodinium microadriaticum GN=AK812_SmicGene7853 PE=4 SV=1	tr|A0A1Q9EMG2|A0A1Q9EMG2_SYMMI
SymbC1.scaffold10123.1	84.6891	-0.0214043	0.164932	-0.129776	0.896744	0.999988	SymbC1.scaffold10123.1	Armadillo repeat-containing protein 6 OS=Mus musculus GN=Armc6 PE=1 SV=1	sp|Q8BNU0|ARMC6_MOUSE
SymbC1.scaffold10128.1	114.54	-0.313536	0.135246	-2.31827	0.0204345	0.999988	SymbC1.scaffold10128.1	Uncharacterized protein OS=Symbiodinium microadriaticum GN=AK812_SmicGene30853 PE=4 SV=1	tr|A0A1Q9CY74|A0A1Q9CY74_SYMMI
SymbC1.scaffold1013.2	21.5218	-0.0341273	0.303633	-0.112397	0.910509	0.999988	SymbC1.scaffold1013.2	NA	NA
SymbC1.scaffold1013.4	26.5188	-0.0466716	0.261704	-0.178337	0.858458	0.999988	SymbC1.scaffold1013.4	description1:Uncharacterized protein (Fragment) OS=Symbiodinium microadriaticum GN=AK812_SmicGene2436 PE=4 SV=1//description2:Serine/threonine-protein kinase Nek5 OS=Symbiodinium microadriaticum GN=NEK5 PE=4 SV=1	tr|A0A1Q9F1M8|A0A1Q9F1M8_SYMMI;tr|A0A1Q9CEJ3|A0A1Q9CEJ3_SYMMI
SymbC1.scaffold1013.3	12.9307	0.052874	0.330305	0.160076	0.872821	0.999988	SymbC1.scaffold1013.3	NA	NA
SymbC1.scaffold10130.1	105.567	-0.181862	0.139341	-1.30516	0.191839	0.999988	SymbC1.scaffold10130.1	Nucleotide-binding oligomerization domain-containing protein 2 OS=Pan troglodytes GN=NOD2 PE=3 SV=1	sp|Q53B87|NOD2_PANTR
SymbC1.scaffold10134.2	615.458	0.0644964	0.106532	0.605419	0.544901	0.999988	SymbC1.scaffold10134.2	30S ribosomal protein S1 OS=Leuconostoc lactis GN=rps1 PE=2 SV=2	sp|P50889|RS1_LEULA
SymbC1.scaffold10134.1	150.459	-0.134772	0.140435	-0.959678	0.337217	0.999988	SymbC1.scaffold10134.1	Uncharacterized protein OS=Symbiodinium microadriaticum GN=AK812_SmicGene2947 PE=4 SV=1	tr|A0A1Q9F0C5|A0A1Q9F0C5_SYMMI
SymbC1.scaffold10136.1	34.0733	-0.159533	0.210583	-0.757577	0.448704	0.999988	SymbC1.scaffold10136.1	50S ribosomal protein L25 OS=Symbiodinium microadriaticum GN=rplY PE=4 SV=1	tr|A0A1Q9D5A9|A0A1Q9D5A9_SYMMI
SymbC1.scaffold1014.8	659.811	0.0150712	0.102444	0.147116	0.88304	0.999988	SymbC1.scaffold1014.8	Calcium-transporting ATPase 1 OS=Bacillus cereus (strain ATCC 10987 / NRS 248) GN=BCE_0519 PE=1 SV=1	sp|Q73E41|BACA1_BACC1
SymbC1.scaffold1014.7	143.441	0.146746	0.128509	1.14191	0.253493	0.999988	SymbC1.scaffold1014.7	Queuine tRNA-ribosyltransferase catalytic subunit 1 OS=Xenopus tropicalis GN=qtrt1 PE=2 SV=2	sp|Q28HC6|TGT_XENTR
SymbC1.scaffold1014.9	177.548	0.0215199	0.129167	0.166606	0.86768	0.999988	SymbC1.scaffold1014.9	Calcium-transporting ATPase 1 OS=Bacillus cereus (strain ATCC 10987 / NRS 248) GN=BCE_0519 PE=1 SV=1	sp|Q73E41|BACA1_BACC1
SymbC1.scaffold1014.5	918.612	0.0650895	0.115817	0.562001	0.574115	0.999988	SymbC1.scaffold1014.5	Probable dimethyladenosine transferase OS=Bos taurus GN=DIMT1 PE=2 SV=1	sp|Q2KHT8|DIM1_BOVIN
SymbC1.scaffold1014.2	655.817	0.0622514	0.110872	0.561468	0.574478	0.999988	SymbC1.scaffold1014.2	Protein disulfide-isomerase OS=Drosophila melanogaster GN=Pdi PE=2 SV=1	sp|P54399|PDI_DROME
SymbC1.scaffold1014.4	123.51	0.0071987	0.16173	0.0445107	0.964497	0.999988	SymbC1.scaffold1014.4	Protein disulfide-isomerase OS=Drosophila melanogaster GN=Pdi PE=2 SV=1	sp|P54399|PDI_DROME
SymbC1.scaffold1014.6	146.561	-0.0399967	0.197344	-0.202675	0.839389	0.999988	SymbC1.scaffold1014.6	Titin OS=Mus musculus GN=Ttn PE=1 SV=1	sp|A2ASS6|TITIN_MOUSE
SymbC1.scaffold1014.1	143.345	0.00890656	0.123582	0.0720703	0.942546	0.999988	SymbC1.scaffold1014.1	NA	NA
SymbC1.scaffold10140.2	87.7903	-0.144488	0.174604	-0.82752	0.407942	0.999988	SymbC1.scaffold10140.2	NA	NA
SymbC1.scaffold10141.3	20.3757	-0.361739	0.229947	-1.57314	0.115685	0.999988	SymbC1.scaffold10141.3	NA	NA
SymbC1.scaffold10141.2	14.7775	0.478652	0.390491	1.22577	0.220285	0.999988	SymbC1.scaffold10141.2	NA	NA
SymbC1.scaffold10141.1	63.2803	-0.262042	0.156867	-1.67047	0.094826	0.999988	SymbC1.scaffold10141.1	Polycystin-2 OS=Symbiodinium microadriaticum GN=pkd2 PE=4 SV=1	tr|A0A1Q9BYL9|A0A1Q9BYL9_SYMMI
SymbC1.scaffold10143.1	810.989	0.045762	0.0784649	0.583216	0.559748	0.999988	SymbC1.scaffold10143.1	description1:Uncharacterized protein OS=Symbiodinium microadriaticum GN=AK812_SmicGene11223 PE=4 SV=1//description2:Uncharacterized protein (Fragment) OS=Symbiodinium microadriaticum GN=AK812_SmicGene5868 PE=4 SV=1	tr|A0A1Q9EDW8|A0A1Q9EDW8_SYMMI;tr|A0A1Q9ESR0|A0A1Q9ESR0_SYMMI
SymbC1.scaffold10144.2	278.565	0.00848565	0.101107	0.0839275	0.933114	0.999988	SymbC1.scaffold10144.2	Putative serine/threonine-protein phosphatase PP2A-4 catalytic subunit OS=Oryza sativa subsp. indica GN=PP2A4 PE=3 SV=1	sp|P0C5D7|PP2A4_ORYSI
SymbC1.scaffold10144.1	232.072	0.174175	0.0943246	1.84655	0.0648124	0.999988	SymbC1.scaffold10144.1	description1:Uncharacterized protein OS=Symbiodinium microadriaticum GN=AK812_SmicGene38805 PE=4 SV=1//description2:Uncharacterized protein OS=Symbiodinium microadriaticum GN=AK812_SmicGene10054 PE=4 SV=1	tr|A0A1Q9CCT5|A0A1Q9CCT5_SYMMI;tr|A0A1Q9EGX3|A0A1Q9EGX3_SYMMI
SymbC1.scaffold10145.1	264.525	-0.0170484	0.0872611	-0.195373	0.845101	0.999988	SymbC1.scaffold10145.1	Uncharacterized protein OS=Symbiodinium microadriaticum GN=AK812_SmicGene10054 PE=4 SV=1	tr|A0A1Q9EGX3|A0A1Q9EGX3_SYMMI
SymbC1.scaffold10148.1	47.8673	-0.261482	0.200146	-1.30645	0.191398	0.999988	SymbC1.scaffold10148.1	Multidrug resistance protein MdtG OS=Proteus mirabilis (strain HI4320) GN=mdtG PE=3 SV=1	sp|B4EYY4|MDTG_PROMH
SymbC1.scaffold1015.1	152.101	0.028473	0.206304	0.138015	0.890229	0.999988	SymbC1.scaffold1015.1	NA	NA
SymbC1.scaffold1015.2	118.049	0.0436897	0.124039	0.352225	0.724669	0.999988	SymbC1.scaffold1015.2	Succinate dehydrogenase [ubiquinone] flavoprotein subunit, mitochondrial OS=Symbiodinium microadriaticum GN=SDH1 PE=3 SV=1	tr|A0A1Q9DWV2|A0A1Q9DWV2_SYMMI
SymbC1.scaffold1015.3	328.939	-0.466989	0.337219	-1.38483	0.166105	0.999988	SymbC1.scaffold1015.3	60S ribosomal protein L35a-3 OS=Arabidopsis thaliana GN=RPL35AC PE=3 SV=1	sp|Q9C912|R35A3_ARATH
SymbC1.scaffold10152.2	426.802	-0.0851341	0.114428	-0.743998	0.456878	0.999988	SymbC1.scaffold10152.2	Neuroguidin OS=Danio rerio GN=ngdn PE=2 SV=1	sp|Q6PFJ1|NGDN_DANRE
SymbC1.scaffold10152.1	532.698	0.0416325	0.0788936	0.527704	0.597705	0.999988	SymbC1.scaffold10152.1	Phthiocerol synthesis polyketide synthase type I PpsC OS=Symbiodinium microadriaticum GN=ppsC PE=4 SV=1	tr|A0A1Q9DJ80|A0A1Q9DJ80_SYMMI
SymbC1.scaffold10153.1	69.3232	0.198239	0.138071	1.43577	0.151067	0.999988	SymbC1.scaffold10153.1	Uncharacterized protein OS=Symbiodinium microadriaticum GN=AK812_SmicGene43619 PE=4 SV=1	tr|A0A1Q9C0J8|A0A1Q9C0J8_SYMMI
SymbC1.scaffold10154.3	315.191	0.0602411	0.104249	0.577855	0.563362	0.999988	SymbC1.scaffold10154.3	Protein fem-1-like B OS=Symbiodinium microadriaticum GN=Fem1b PE=4 SV=1	tr|A0A1Q9EYD5|A0A1Q9EYD5_SYMMI
SymbC1.scaffold10155.1	286.758	0.0427255	0.106926	0.399578	0.689467	0.999988	SymbC1.scaffold10155.1	description1:Uncharacterized protein OS=Amycolatopsis australiensis GN=SAMN04489730_8496 PE=4 SV=1//description2:Uncharacterized protein OS=Asticcacaulis sp. AC402 GN=ABAC402_12475 PE=4 SV=1	tr|A0A1K1T6T9|A0A1K1T6T9_9PSEU;tr|V4NHN4|V4NHN4_9CAUL
SymbC1.scaffold10155.2	924.685	-0.0188992	0.0986557	-0.191567	0.848081	0.999988	SymbC1.scaffold10155.2	Putative Outer membrane channel OS=Ardenticatena sp. Cfx-K GN=CFX0092_a3004 PE=4 SV=2	tr|A0A160T515|A0A160T515_9CHLR
SymbC1.scaffold10155.3	37.3087	-0.18352	0.253185	-0.724846	0.468547	0.999988	SymbC1.scaffold10155.3	Insertion element IS407 uncharacterized 31.7 kDa protein OS=Burkholderia multivorans (strain ATCC 17616 / 249) GN=Bmul_4719 PE=4 SV=2	sp|P24577|YI71_BURM1
SymbC1.scaffold10156.1	36.1675	0.500146	0.175277	2.85345	0.00432469	0.999988	SymbC1.scaffold10156.1	RING finger protein B OS=Dictyostelium discoideum GN=rngB PE=2 SV=2	sp|Q7M3S9|RNGB_DICDI
SymbC1.scaffold10157.1	915.58	0.0525038	0.0795111	0.660333	0.50904	0.999988	SymbC1.scaffold10157.1	DNA (cytosine-5)-methyltransferase 3B OS=Mus musculus GN=Dnmt3b PE=1 SV=2	sp|O88509|DNM3B_MOUSE
SymbC1.scaffold10161.1	57.0403	0.0671297	0.150287	0.446678	0.655108	0.999988	SymbC1.scaffold10161.1	Protein-lysine methyltransferase METTL21E OS=Mus musculus GN=Mettl21e PE=2 SV=1	sp|Q8CDZ2|MT21E_MOUSE
SymbC1.scaffold10162.2	224.558	-0.0533208	0.109563	-0.486666	0.626495	0.999988	SymbC1.scaffold10162.2	Sulfide dehydrogenase subunit alpha OS=Pyrococcus furiosus (strain ATCC 43587 / DSM 3638 / JCM 8422 / Vc1) GN=sudA PE=1 SV=1	sp|Q8U195|SUDHA_PYRFU
SymbC1.scaffold10162.7	827.033	0.167984	0.100325	1.6744	0.0940514	0.999988	SymbC1.scaffold10162.7	Linalool 8-monooxygenase OS=Pseudomonas putida GN=linC PE=1 SV=1	sp|Q59723|CPXO_PSEPU
SymbC1.scaffold10162.3	208.068	0.0241689	0.0900314	0.26845	0.788353	0.999988	SymbC1.scaffold10162.3	Glyceraldehyde-3-phosphate dehydrogenase-like protein OS=Pseudomonas aeruginosa (strain UCBPP-PA14) GN=gap2 PE=1 SV=1	sp|Q02PG5|GAP2_PSEAB
SymbC1.scaffold10163.2	296.118	0.104445	0.218954	0.477016	0.633351	0.999988	SymbC1.scaffold10163.2	Alanine--glyoxylate aminotransferase 1 OS=Symbiodinium microadriaticum GN=AGX1 PE=4 SV=1	tr|A0A1Q9CH27|A0A1Q9CH27_SYMMI
SymbC1.scaffold10164.1	6.88454	-0.0113302	0.664221	-0.0170579	0.98639	0.999988	SymbC1.scaffold10164.1	NA	NA
SymbC1.scaffold10164.2	208.241	-0.115823	0.100718	-1.14997	0.250156	0.999988	SymbC1.scaffold10164.2	NA	NA
SymbC1.scaffold10165.1	140.781	0.0141891	0.136657	0.103829	0.917305	0.999988	SymbC1.scaffold10165.1	NA	NA
SymbC1.scaffold10168.1	178.218	-0.0383397	0.15647	-0.245029	0.806434	0.999988	SymbC1.scaffold10168.1	Lipid phosphate phosphatase delta OS=Arabidopsis thaliana GN=LPPD PE=2 SV=1	sp|Q9M2G7|LPPD_ARATH
SymbC1.scaffold10168.3	487.132	0.0218096	0.101319	0.215258	0.829566	0.999988	SymbC1.scaffold10168.3	Inositol phosphorylceramide glucuronosyltransferase 1 OS=Arabidopsis thaliana GN=IPUT1 PE=1 SV=1	sp|Q8GWB7|GUX6_ARATH
SymbC1.scaffold10168.2	63.1227	0.130885	0.156832	0.834554	0.403969	0.999988	SymbC1.scaffold10168.2	Voltage-dependent T-type calcium channel subunit alpha-1H OS=Symbiodinium microadriaticum GN=CACNA1H PE=4 SV=1	tr|A0A1Q9EV87|A0A1Q9EV87_SYMMI
SymbC1.scaffold10169.1	139.35	-0.185023	0.118615	-1.55986	0.118792	0.999988	SymbC1.scaffold10169.1	Uncharacterized protein OS=Symbiodinium microadriaticum GN=AK812_SmicGene19270 PE=4 SV=1	tr|A0A1Q9DSZ9|A0A1Q9DSZ9_SYMMI
SymbC1.scaffold1017.4	266.089	0.000193107	0.138501	0.00139427	0.998888	0.999988	SymbC1.scaffold1017.4	Ankyrin repeat domain-containing protein EMB506, chloroplastic OS=Arabidopsis thaliana GN=EMB506 PE=1 SV=1	sp|Q9SQK3|EM506_ARATH
SymbC1.scaffold1017.3	442.946	0.139642	0.256729	0.543929	0.58649	0.999988	SymbC1.scaffold1017.3	Casein kinase I OS=Toxoplasma gondii PE=2 SV=1	sp|Q6QNM1|KC1_TOXGO
SymbC1.scaffold1017.5	364.297	0.0219352	0.0969865	0.226168	0.821071	0.999988	SymbC1.scaffold1017.5	Putative RNA-binding protein Luc7-like 1 OS=Symbiodinium microadriaticum GN=LUC7L PE=4 SV=1	tr|A0A1Q9CI59|A0A1Q9CI59_SYMMI
SymbC1.scaffold1017.1	123.324	0.0774446	0.19206	0.403231	0.686779	0.999988	SymbC1.scaffold1017.1	NA	NA
SymbC1.scaffold1017.2	140.618	0.17006	0.161278	1.05445	0.291675	0.999988	SymbC1.scaffold1017.2	LIM domain-containing protein G OS=Dictyostelium discoideum GN=limG PE=4 SV=1	sp|Q55DS4|LIMG_DICDI
SymbC1.scaffold1017.6	324.771	0.0148463	0.121152	0.122542	0.902469	0.999988	SymbC1.scaffold1017.6	Transketolase 2 OS=Symbiodinium microadriaticum GN=tktB PE=4 SV=1	tr|A0A1Q9C3U8|A0A1Q9C3U8_SYMMI
SymbC1.scaffold10174.1	137.976	0.00267331	0.125897	0.0212341	0.983059	0.999988	SymbC1.scaffold10174.1	Uncharacterized protein OS=Symbiodinium microadriaticum GN=AK812_SmicGene16150 PE=4 SV=1	tr|A0A1Q9E123|A0A1Q9E123_SYMMI
SymbC1.scaffold10179.1	215.804	0.0552196	0.130806	0.422148	0.672917	0.999988	SymbC1.scaffold10179.1	Putative hemoglobin and hemoglobin-haptoglobin-binding protein 3 OS=Symbiodinium microadriaticum GN=AK812_SmicGene1285 PE=4 SV=1	tr|A0A1Q9F4F6|A0A1Q9F4F6_SYMMI
SymbC1.scaffold1018.4	61.7658	-0.0523578	0.155515	-0.336674	0.736363	0.999988	SymbC1.scaffold1018.4	Heparan sulfate glucosamine 3-O-sulfotransferase 1 OS=Homo sapiens GN=HS3ST1 PE=1 SV=1	sp|O14792|HS3S1_HUMAN
SymbC1.scaffold10180.1	22.6221	-0.303833	0.29276	-1.03782	0.299352	0.999988	SymbC1.scaffold10180.1	description1:Uncharacterized protein OS=Symbiodinium microadriaticum GN=AK812_SmicGene38255 PE=4 SV=1//description2:Pentatricopeptide repeat-containing protein, mitochondrial OS=Symbiodinium microadriaticum GN=AK812_SmicGene24328 PE=4 SV=1	tr|A0A1Q9CE87|A0A1Q9CE87_SYMMI;tr|A0A1Q9DEW1|A0A1Q9DEW1_SYMMI
SymbC1.scaffold10181.2	257.794	-0.0851619	0.0899484	-0.946787	0.343747	0.999988	SymbC1.scaffold10181.2	Beta-amylase OS=Symbiodinium microadriaticum GN=BMY1 PE=3 SV=1	tr|A0A1Q9D5I1|A0A1Q9D5I1_SYMMI
SymbC1.scaffold10182.1	17.8925	-0.437782	0.313654	-1.39575	0.16279	0.999988	SymbC1.scaffold10182.1	NA	NA
SymbC1.scaffold10183.1	184.073	0.302592	0.178038	1.6996	0.0892069	0.999988	SymbC1.scaffold10183.1	NA	NA
SymbC1.scaffold10183.3	129.668	-0.0879801	0.254336	-0.345921	0.729402	0.999988	SymbC1.scaffold10183.3	NA	NA
SymbC1.scaffold10184.2	44.9521	0.00130121	0.190276	0.00683855	0.994544	0.999988	SymbC1.scaffold10184.2	Uncharacterized protein OS=Symbiodinium microadriaticum GN=AK812_SmicGene27652 PE=4 SV=1	tr|A0A1Q9D6F4|A0A1Q9D6F4_SYMMI
SymbC1.scaffold10184.3	309.345	0.030821	0.0956191	0.322331	0.747202	0.999988	SymbC1.scaffold10184.3	description1:Uncharacterized protein OS=Symbiodinium microadriaticum GN=AK812_SmicGene8820 PE=4 SV=1//description2:Copia protein OS=Symbiodinium microadriaticum GN=GIP PE=4 SV=1	tr|A0A1Q9EK00|A0A1Q9EK00_SYMMI;tr|A0A1Q9DSB8|A0A1Q9DSB8_SYMMI
SymbC1.scaffold10186.2	167.089	-0.0359579	0.127036	-0.283054	0.777135	0.999988	SymbC1.scaffold10186.2	Tankyrase-1 OS=Homo sapiens GN=TNKS PE=1 SV=2	sp|O95271|TNKS1_HUMAN
SymbC1.scaffold10186.1	437.931	-0.313473	0.324664	-0.965532	0.334278	0.999988	SymbC1.scaffold10186.1	Putative uncharacterized protein OS=Ichthyophthirius multifiliis (strain G5) GN=IMG5_064880 PE=4 SV=1	tr|G0QP76|G0QP76_ICHMG
SymbC1.scaffold1019.2	315.596	0.0702617	0.0934269	0.75205	0.452021	0.999988	SymbC1.scaffold1019.2	Uncharacterized protein OS=Symbiodinium microadriaticum GN=AK812_SmicGene32734 PE=4 SV=1	tr|A0A1Q9CTD8|A0A1Q9CTD8_SYMMI
SymbC1.scaffold1019.10	48.4133	0.126434	0.189704	0.666484	0.505102	0.999988	SymbC1.scaffold1019.10	ADP-ribosyl-[dinitrogen reductase] glycohydrolase OS=Rhodospirillum rubrum GN=draG PE=1 SV=1	sp|P14300|DRAG_RHORU
SymbC1.scaffold1019.13	181.727	0.0396746	0.109888	0.361046	0.718065	0.999988	SymbC1.scaffold1019.13	cAMP-dependent protein kinase regulatory subunit OS=Magnaporthe oryzae (strain 70-15 / ATCC MYA-4617 / FGSC 8958) GN=SUM1 PE=1 SV=1	sp|O14448|KAPR_MAGO7
SymbC1.scaffold1019.11	1037.99	0.120946	0.102421	1.18087	0.237653	0.999988	SymbC1.scaffold1019.11	cAMP-dependent protein kinase regulatory subunit OS=Emericella nidulans (strain FGSC A4 / ATCC 38163 / CBS 112.46 / NRRL 194 / M139) GN=pkaR PE=3 SV=1	sp|O59922|KAPR_EMENI
SymbC1.scaffold1019.12	483.67	-0.00185452	0.082778	-0.0224036	0.982126	0.999988	SymbC1.scaffold1019.12	Uncharacterized protein OS=Symbiodinium microadriaticum GN=AK812_SmicGene28529 PE=4 SV=1	tr|A0A1Q9D4A7|A0A1Q9D4A7_SYMMI
SymbC1.scaffold1019.14	23.9574	-0.0158025	0.285777	-0.0552966	0.955902	0.999988	SymbC1.scaffold1019.14	Uncharacterized protein OS=Symbiodinium microadriaticum GN=AK812_SmicGene32726 PE=4 SV=1	tr|A0A1Q9CTD9|A0A1Q9CTD9_SYMMI
SymbC1.scaffold1019.8	408.949	0.0735103	0.087551	0.839629	0.401117	0.999988	SymbC1.scaffold1019.8	Retrovirus-related Pol polyprotein from transposon TNT 1-94 OS=Nicotiana tabacum PE=2 SV=1	sp|P10978|POLX_TOBAC
SymbC1.scaffold1019.9	92.3272	-0.136893	0.168104	-0.814335	0.415453	0.999988	SymbC1.scaffold1019.9	NA	NA
SymbC1.scaffold1019.15	563.398	0.0165981	0.141386	0.117396	0.906546	0.999988	SymbC1.scaffold1019.15	NADP-dependent malic enzyme OS=Symbiodinium microadriaticum GN=ME1 PE=4 SV=1	tr|A0A1Q9CFL0|A0A1Q9CFL0_SYMMI
SymbC1.scaffold1019.4	78.4075	-0.361733	0.157923	-2.29056	0.021989	0.999988	SymbC1.scaffold1019.4	Uncharacterized protein OS=Symbiodinium microadriaticum GN=AK812_SmicGene32732 PE=4 SV=1	tr|A0A1Q9CTG2|A0A1Q9CTG2_SYMMI
SymbC1.scaffold1019.3	587.817	0.0756853	0.137173	0.551751	0.581119	0.999988	SymbC1.scaffold1019.3	Uncharacterized protein OS=Symbiodinium microadriaticum GN=AK812_SmicGene32733 PE=4 SV=1	tr|A0A1Q9CTC8|A0A1Q9CTC8_SYMMI
SymbC1.scaffold1019.1	191.487	0.22289	0.200039	1.11423	0.265179	0.999988	SymbC1.scaffold1019.1	NA	NA
SymbC1.scaffold10190.2	126.14	0.0595133	0.159641	0.372795	0.709301	0.999988	SymbC1.scaffold10190.2	NA	NA
SymbC1.scaffold10192.1	84.6578	0.256471	0.16736	1.53245	0.125411	0.999988	SymbC1.scaffold10192.1	Sodium channel protein type 9 subunit alpha OS=Symbiodinium microadriaticum GN=SCN9A PE=4 SV=1	tr|A0A1Q9CP60|A0A1Q9CP60_SYMMI
SymbC1.scaffold10199.1	57.7866	-0.000996543	0.226203	-0.00440552	0.996485	0.999988	SymbC1.scaffold10199.1	Uncharacterized protein OS=Chromera velia CCMP2878 GN=Cvel_30997 PE=4 SV=1	tr|A0A0G4HSA1|A0A0G4HSA1_9ALVE
SymbC1.scaffold10199.2	45.6304	-0.145839	0.215772	-0.675893	0.499109	0.999988	SymbC1.scaffold10199.2	RNA-binding protein Nova-1 OS=Macaca fascicularis GN=NOVA1 PE=2 SV=1	sp|Q2PFW9|NOVA1_MACFA
SymbC1.scaffold102.4	154.531	0.0483495	0.158542	0.304963	0.760394	0.999988	SymbC1.scaffold102.4	Cysteine protease XCP2 OS=Arabidopsis thaliana GN=XCP2 PE=1 SV=2	sp|Q9LM66|XCP2_ARATH
SymbC1.scaffold102.6	6.64355	0.243766	0.479663	0.508202	0.611311	0.999988	SymbC1.scaffold102.6	Uncharacterized protein OS=Symbiodinium microadriaticum GN=AK812_SmicGene42331 PE=4 SV=1	tr|A0A1Q9C3X1|A0A1Q9C3X1_SYMMI
SymbC1.scaffold102.3	268.735	-0.0403353	0.113492	-0.3554	0.72229	0.999988	SymbC1.scaffold102.3	NA	NA
SymbC1.scaffold102.1	1364.15	0.04521	0.0701454	0.644518	0.51924	0.999988	SymbC1.scaffold102.1	Uncharacterized protein OS=Symbiodinium microadriaticum GN=AK812_SmicGene10480 PE=4 SV=1	tr|A0A1Q9EFM4|A0A1Q9EFM4_SYMMI
SymbC1.scaffold102.5	250.255	0.0574235	0.0906721	0.63331	0.526532	0.999988	SymbC1.scaffold102.5	description1:Uncharacterized protein OS=Symbiodinium microadriaticum GN=AK812_SmicGene32703 PE=4 SV=1//description2:Uncharacterized protein OS=Symbiodinium microadriaticum GN=AK812_SmicGene22743 PE=4 SV=1	tr|A0A1Q9CTG4|A0A1Q9CTG4_SYMMI;tr|A0A1Q9DJ09|A0A1Q9DJ09_SYMMI
SymbC1.scaffold102.2	15.9363	0.0700953	0.374208	0.187316	0.851413	0.999988	SymbC1.scaffold102.2	Cathepsin S OS=Symbiodinium microadriaticum GN=Ctss PE=3 SV=1	tr|A0A1Q9EJZ2|A0A1Q9EJZ2_SYMMI
SymbC1.scaffold1020.6	84.8017	-0.0913506	0.193225	-0.472767	0.636379	0.999988	SymbC1.scaffold1020.6	Pumilio homolog 2 OS=Mus musculus GN=Pum2 PE=1 SV=2	sp|Q80U58|PUM2_MOUSE
SymbC1.scaffold1020.3	213.086	-0.079386	0.111991	-0.708858	0.478412	0.999988	SymbC1.scaffold1020.3	Translation initiation factor IF-2 OS=Symbiodinium microadriaticum GN=infB PE=4 SV=1	tr|A0A1Q9DY52|A0A1Q9DY52_SYMMI
SymbC1.scaffold1020.2	83.9986	0.0181099	0.163759	0.110589	0.911942	0.999988	SymbC1.scaffold1020.2	CUGBP Elav-like family member 1 OS=Symbiodinium microadriaticum GN=CELF1 PE=4 SV=1	tr|A0A1Q9C1D3|A0A1Q9C1D3_SYMMI
SymbC1.scaffold1020.1	290.51	0.0500037	0.185699	0.269272	0.78772	0.999988	SymbC1.scaffold1020.1	Fumarate reductase OS=Schizosaccharomyces pombe (strain 972 / ATCC 24843) GN=osm1 PE=3 SV=1	sp|O13755|OSM1_SCHPO
SymbC1.scaffold1020.7	167.462	-0.214706	0.116281	-1.84644	0.0648279	0.999988	SymbC1.scaffold1020.7	60 kDa chaperonin 1 OS=Symbiodinium microadriaticum GN=groL1 PE=3 SV=1	tr|A0A1Q9CQB8|A0A1Q9CQB8_SYMMI
SymbC1.scaffold1020.5	24.9673	-0.0875302	0.247324	-0.353909	0.723407	0.999988	SymbC1.scaffold1020.5	NA	NA
SymbC1.scaffold1020.4	46.1678	-0.169605	0.242993	-0.697982	0.485189	0.999988	SymbC1.scaffold1020.4	Uncharacterized protein OS=Symbiodinium microadriaticum GN=AK812_SmicGene30288 PE=4 SV=1	tr|A0A1Q9CZP2|A0A1Q9CZP2_SYMMI
SymbC1.scaffold10200.2	24.0789	-0.251874	0.358101	-0.703359	0.481832	0.999988	SymbC1.scaffold10200.2	NA	NA
SymbC1.scaffold10201.1	331.143	-0.0225484	0.155638	-0.144877	0.884808	0.999988	SymbC1.scaffold10201.1	Pre-mRNA-processing factor 19 OS=Homo sapiens GN=PRPF19 PE=1 SV=1	sp|Q9UMS4|PRP19_HUMAN
SymbC1.scaffold10202.2	520.851	-0.0682972	0.084446	-0.808768	0.418649	0.999988	SymbC1.scaffold10202.2	Uncharacterized protein OS=Symbiodinium microadriaticum GN=AK812_SmicGene18042 PE=4 SV=1	tr|A0A1Q9DW53|A0A1Q9DW53_SYMMI
SymbC1.scaffold10202.1	159.327	0.0290082	0.110869	0.261643	0.793597	0.999988	SymbC1.scaffold10202.1	description1:Uncharacterized protein OS=Symbiodinium microadriaticum GN=AK812_SmicGene6265 PE=4 SV=1//description2:Uncharacterized protein OS=Symbiodinium microadriaticum GN=AK812_SmicGene18042 PE=4 SV=1	tr|A0A1Q9ERJ8|A0A1Q9ERJ8_SYMMI;tr|A0A1Q9DW53|A0A1Q9DW53_SYMMI
SymbC1.scaffold10203.2	767.412	0.0419599	0.094898	0.442158	0.658375	0.999988	SymbC1.scaffold10203.2	NA	NA
SymbC1.scaffold10206.1	708.298	-0.0566634	0.09733	-0.582178	0.560447	0.999988	SymbC1.scaffold10206.1	description1:Uncharacterized protein OS=Symbiodinium microadriaticum GN=AK812_SmicGene4016 PE=4 SV=1//description2:Uncharacterized protein OS=Symbiodinium microadriaticum GN=AK812_SmicGene4341 PE=4 SV=1	tr|A0A1Q9EXH5|A0A1Q9EXH5_SYMMI;tr|A0A1Q9EWP5|A0A1Q9EWP5_SYMMI
SymbC1.scaffold10208.2	123.787	0.0681437	0.210592	0.323582	0.746255	0.999988	SymbC1.scaffold10208.2	Transmembrane protein 87A OS=Xenopus tropicalis GN=tmem87a PE=2 SV=1	sp|Q28EW0|TM87A_XENTR
SymbC1.scaffold10208.4	35.8031	0.344211	0.20108	1.71181	0.0869318	0.999988	SymbC1.scaffold10208.4	NA	NA
SymbC1.scaffold10208.1	98.6547	-0.0969438	0.23652	-0.409875	0.681897	0.999988	SymbC1.scaffold10208.1	Uncharacterized protein OS=Symbiodinium microadriaticum GN=AK812_SmicGene21968 PE=4 SV=1	tr|A0A1Q9DL02|A0A1Q9DL02_SYMMI
SymbC1.scaffold10209.1	309.314	0.10787	0.182683	0.590478	0.55487	0.999988	SymbC1.scaffold10209.1	Histone-lysine N-methyltransferase ATXR2 OS=Symbiodinium microadriaticum GN=ATXR2 PE=4 SV=1	tr|A0A1Q9DW98|A0A1Q9DW98_SYMMI
SymbC1.scaffold1021.3	18.4764	0.061667	0.267016	0.230949	0.817355	0.999988	SymbC1.scaffold1021.3	NA	NA
SymbC1.scaffold10210.1	219.628	-0.129917	0.122645	-1.05929	0.289468	0.999988	SymbC1.scaffold10210.1	Leucine-rich repeat-containing protein 15 OS=Homo sapiens GN=LRRC15 PE=2 SV=2	sp|Q8TF66|LRC15_HUMAN
SymbC1.scaffold10210.3	19.1938	0.0368653	0.299065	0.123269	0.901894	0.999988	SymbC1.scaffold10210.3	NA	NA
SymbC1.scaffold10212.1	6.80583	-0.488218	0.438868	-1.11245	0.265945	0.999988	SymbC1.scaffold10212.1	NA	NA
SymbC1.scaffold10214.1	120.905	-0.218049	0.114427	-1.90557	0.0567061	0.999988	SymbC1.scaffold10214.1	26S proteasome non-ATPase regulatory subunit 13 homolog A OS=Arabidopsis thaliana GN=RPN9A PE=1 SV=1	sp|Q8RWF0|PS13A_ARATH
SymbC1.scaffold10217.1	37.256	-0.0513797	0.219505	-0.234071	0.81493	0.999988	SymbC1.scaffold10217.1	Uncharacterized protein OS=Symbiodinium microadriaticum GN=AK812_SmicGene31829 PE=4 SV=1	tr|A0A1Q9CVP1|A0A1Q9CVP1_SYMMI
SymbC1.scaffold10218.1	24.2549	-0.247831	0.30091	-0.823605	0.410164	0.999988	SymbC1.scaffold10218.1	Uncharacterized protein OS=Symbiodinium microadriaticum GN=AK812_SmicGene16625 PE=4 SV=1	tr|A0A1Q9DZW5|A0A1Q9DZW5_SYMMI
SymbC1.scaffold1022.3	291.754	-0.0173978	0.119429	-0.145675	0.884178	0.999988	SymbC1.scaffold1022.3	RNA-binding protein CP29B, chloroplastic OS=Arabidopsis thaliana GN=CP29B PE=1 SV=1	sp|Q9ZUU4|CP29B_ARATH
SymbC1.scaffold1022.4	277.905	-0.0661301	0.139834	-0.472919	0.636271	0.999988	SymbC1.scaffold1022.4	NA	NA
SymbC1.scaffold10222.1	371.544	0.122327	0.150774	0.81133	0.417176	0.999988	SymbC1.scaffold10222.1	Mitogen-activated protein kinase kinase 3 OS=Symbiodinium microadriaticum GN=MKK3 PE=3 SV=1	tr|A0A1Q9D394|A0A1Q9D394_SYMMI
SymbC1.scaffold10223.1	91.2388	0.054072	0.164386	0.328933	0.742206	0.999988	SymbC1.scaffold10223.1	D-3-phosphoglycerate dehydrogenase OS=Archaeoglobus fulgidus (strain ATCC 49558 / VC-16 / DSM 4304 / JCM 9628 / NBRC 100126) GN=serA PE=3 SV=1	sp|O29445|SERA_ARCFU
SymbC1.scaffold10224.1	266.027	0.112809	0.101601	1.11031	0.266866	0.999988	SymbC1.scaffold10224.1	NA	NA
SymbC1.scaffold10224.2	178.034	0.00401711	0.143576	0.0279791	0.977679	0.999988	SymbC1.scaffold10224.2	Probable alcohol dehydrogenase OS=Escherichia coli (strain K12) GN=yiaY PE=3 SV=4	sp|P37686|ADH2_ECOLI
SymbC1.scaffold10226.2	45.2903	-0.130207	0.241468	-0.53923	0.589728	0.999988	SymbC1.scaffold10226.2	Uncharacterized protein OS=Symbiodinium microadriaticum GN=AK812_SmicGene39190 PE=4 SV=1	tr|A0A1Q9CBV5|A0A1Q9CBV5_SYMMI
SymbC1.scaffold10226.1	89.1799	0.025147	0.165005	0.152401	0.87887	0.999988	SymbC1.scaffold10226.1	Peptidyl-prolyl cis-trans isomerase D OS=Ashbya gossypii (strain ATCC 10895 / CBS 109.51 / FGSC 9923 / NRRL Y-1056) GN=CPR6 PE=3 SV=1	sp|Q75A33|PPID_ASHGO
SymbC1.scaffold1023.12	375.327	-0.0416252	0.102631	-0.405583	0.685049	0.999988	SymbC1.scaffold1023.12	Bifunctional polynucleotide phosphatase/kinase OS=Schizosaccharomyces pombe (strain 972 / ATCC 24843) GN=pnk1 PE=1 SV=2	sp|O13911|PNK1_SCHPO
SymbC1.scaffold1023.10	74.745	0.0752692	0.143549	0.524343	0.60004	0.999988	SymbC1.scaffold1023.10	description1:Uncharacterized protein OS=Symbiodinium microadriaticum GN=AK812_SmicGene15073 PE=4 SV=1//description2:Uncharacterized protein OS=Plasmodium knowlesi (strain H) GN=PKH_020510 PE=4 SV=1	tr|A0A1Q9E3Z5|A0A1Q9E3Z5_SYMMI;tr|B3KZJ3|B3KZJ3_PLAKH
SymbC1.scaffold1023.5	83.8723	-0.176228	0.220726	-0.798404	0.424636	0.999988	SymbC1.scaffold1023.5	Uncharacterized protein OS=Symbiodinium microadriaticum GN=AK812_SmicGene15084 PE=4 SV=1	tr|A0A1Q9E419|A0A1Q9E419_SYMMI
SymbC1.scaffold1023.8	157.755	0.145926	0.168429	0.866394	0.386274	0.999988	SymbC1.scaffold1023.8	Uncharacterized protein OS=Symbiodinium microadriaticum GN=AK812_SmicGene15082 PE=4 SV=1	tr|A0A1Q9E3Y7|A0A1Q9E3Y7_SYMMI
SymbC1.scaffold1023.13	101.455	-0.144198	0.141495	-1.0191	0.308154	0.999988	SymbC1.scaffold1023.13	NA	NA
SymbC1.scaffold1023.1	121.392	-0.0550703	0.201061	-0.273898	0.784163	0.999988	SymbC1.scaffold1023.1	Glycosyltransferase family 25 (LPS biosynthesis protein) OS=Thalassobius mediterraneus GN=TL5120_03076 PE=4 SV=1	tr|A0A0P1FNN0|A0A0P1FNN0_9RHOB
SymbC1.scaffold1023.6	261.732	0.011159	0.119078	0.0937116	0.925338	0.999988	SymbC1.scaffold1023.6	Uncharacterized protein OS=Symbiodinium microadriaticum GN=AK812_SmicGene15082 PE=4 SV=1	tr|A0A1Q9E3Y7|A0A1Q9E3Y7_SYMMI
SymbC1.scaffold1023.9	22.4724	0.105604	0.249338	0.423535	0.671905	0.999988	SymbC1.scaffold1023.9	NA	NA
SymbC1.scaffold1023.3	316.112	-0.168726	0.11358	-1.48553	0.137404	0.999988	SymbC1.scaffold1023.3	Serine/threonine protein phosphatase 2A regulatory subunit B''beta OS=Symbiodinium microadriaticum GN=B''BETA PE=4 SV=1	tr|A0A1Q9F600|A0A1Q9F600_SYMMI
SymbC1.scaffold10231.1	20.9808	-0.0135698	0.230078	-0.0589792	0.952969	0.999988	SymbC1.scaffold10231.1	Putative outer membrane protein PmpB OS=Symbiodinium microadriaticum GN=pmpB PE=4 SV=1	tr|A0A1Q9E2Z5|A0A1Q9E2Z5_SYMMI
SymbC1.scaffold10233.1	36.3263	-0.0319979	0.171202	-0.186902	0.851738	0.999988	SymbC1.scaffold10233.1	NA	NA
SymbC1.scaffold10233.2	239.223	0.265382	0.184953	1.43486	0.151326	0.999988	SymbC1.scaffold10233.2	NA	NA
SymbC1.scaffold10234.1	73.6359	-0.126872	0.154389	-0.821764	0.411211	0.999988	SymbC1.scaffold10234.1	NA	NA
SymbC1.scaffold10235.1	4.89558	0.0921979	0.459375	0.200703	0.840931	0.999988	SymbC1.scaffold10235.1	Uncharacterized protein OS=Symbiodinium microadriaticum GN=AK812_SmicGene10945 PE=4 SV=1	tr|A0A1Q9EEE8|A0A1Q9EEE8_SYMMI
SymbC1.scaffold10239.2	29.7021	0.238364	0.238816	0.998106	0.318228	0.999988	SymbC1.scaffold10239.2	NA	NA
SymbC1.scaffold1024.4	1466.99	0.0488417	0.0837236	0.583368	0.559646	0.999988	SymbC1.scaffold1024.4	Endoplasmin homolog OS=Hordeum vulgare PE=2 SV=1	sp|P36183|ENPL_HORVU
SymbC1.scaffold1024.7	47.5697	0.196797	0.253764	0.775511	0.438038	0.999988	SymbC1.scaffold1024.7	NA	NA
SymbC1.scaffold1024.6	502.863	0.0697128	0.0938375	0.742909	0.457537	0.999988	SymbC1.scaffold1024.6	Bifunctional polynucleotide phosphatase/kinase OS=Schizosaccharomyces pombe (strain 972 / ATCC 24843) GN=pnk1 PE=1 SV=2	sp|O13911|PNK1_SCHPO
SymbC1.scaffold10241.6	284.646	0.0704509	0.185286	0.380229	0.703776	0.999988	SymbC1.scaffold10241.6	Uncharacterized conserved protein, DUF885 familyt OS=Sphingorhabdus marina DSM 22363 GN=SAMN02745824_0534 PE=4 SV=1	tr|A0A1N6CNQ1|A0A1N6CNQ1_9SPHN
SymbC1.scaffold10241.1	289.851	-0.0183532	0.0917849	-0.199958	0.841513	0.999988	SymbC1.scaffold10241.1	3-phytase OS=Bacillus subtilis (strain 168) GN=phy PE=1 SV=2	sp|P42094|PHYT_BACSU
SymbC1.scaffold10241.5	148.352	0.18914	0.121139	1.56135	0.11844	0.999988	SymbC1.scaffold10241.5	Acetyl-coenzyme A synthetase OS=Bradyrhizobium diazoefficiens (strain JCM 10833 / IAM 13628 / NBRC 14792 / USDA 110) GN=acsA PE=1 SV=2	sp|Q89WV5|ACSA_BRADU
SymbC1.scaffold10241.4	138.76	-0.0778846	0.129489	-0.601475	0.547523	0.999988	SymbC1.scaffold10241.4	description1:Uncharacterized protein OS=Sphingorhabdus sp. M41 GN=AZE99_15230 PE=4 SV=1//description2:Uncharacterized protein OS=Sphingomonadales bacterium BRH_c3 GN=APF78_06380 PE=4 SV=1	tr|A0A127MI94|A0A127MI94_9SPHN;tr|A0A101VMH3|A0A101VMH3_9SPHN
SymbC1.scaffold10241.8	320.573	-0.0758754	0.144485	-0.525145	0.599482	0.999988	SymbC1.scaffold10241.8	UPF0051 protein slr0074 OS=Synechocystis sp. (strain PCC 6803 / Kazusa) GN=slr0074 PE=3 SV=1	sp|Q55790|Y074_SYNY3
SymbC1.scaffold10242.1	123.134	-0.0740717	0.141571	-0.523212	0.600827	0.999988	SymbC1.scaffold10242.1	Dipeptidyl peptidase 2 OS=Homo sapiens GN=DPP7 PE=1 SV=3	sp|Q9UHL4|DPP2_HUMAN
SymbC1.scaffold10246.1	86.1309	-0.0669339	0.133328	-0.502024	0.61565	0.999988	SymbC1.scaffold10246.1	NA	NA
SymbC1.scaffold10246.3	13.8195	0.0192037	0.348285	0.0551378	0.956029	0.999988	SymbC1.scaffold10246.3	NA	NA
SymbC1.scaffold10246.2	243.964	-0.0576036	0.177205	-0.325068	0.745129	0.999988	SymbC1.scaffold10246.2	Uncharacterized protein OS=Emiliania huxleyi GN=EMIHUDRAFT_206853 PE=4 SV=1	tr|R1EB30|R1EB30_EMIHU
SymbC1.scaffold10247.1	71.5839	-0.102883	0.144402	-0.712474	0.476171	0.999988	SymbC1.scaffold10247.1	Nephrocystin-3 OS=Mus musculus GN=Nphp3 PE=1 SV=2	sp|Q7TNH6|NPHP3_MOUSE
SymbC1.scaffold10247.2	44.1077	-0.208056	0.187174	-1.11156	0.266326	0.999988	SymbC1.scaffold10247.2	Uncharacterized protein OS=Symbiodinium microadriaticum GN=AK812_SmicGene4856 PE=4 SV=1	tr|A0A1Q9EV52|A0A1Q9EV52_SYMMI
SymbC1.scaffold10249.1	34.2309	-0.113614	0.378349	-0.300288	0.763958	0.999988	SymbC1.scaffold10249.1	Ribosomal RNA large subunit methyltransferase J OS=Symbiodinium microadriaticum GN=rlmJ PE=4 SV=1	tr|A0A1Q9D0T9|A0A1Q9D0T9_SYMMI
SymbC1.scaffold10249.2	175.211	0.0326554	0.11408	0.28625	0.774687	0.999988	SymbC1.scaffold10249.2	Ribosomal RNA large subunit methyltransferase J OS=Symbiodinium microadriaticum GN=rlmJ PE=4 SV=1	tr|A0A1Q9D0T9|A0A1Q9D0T9_SYMMI
SymbC1.scaffold10249.3	68.2164	-0.108924	0.166687	-0.653468	0.513454	0.999988	SymbC1.scaffold10249.3	DnaJ homolog subfamily B member 4 OS=Mus musculus GN=Dnajb4 PE=1 SV=1	sp|Q9D832|DNJB4_MOUSE
SymbC1.scaffold1025.4	1954.7	0.148013	0.091612	1.61565	0.106171	0.999988	SymbC1.scaffold1025.4	description1:Uncharacterized protein OS=Symbiodinium microadriaticum GN=AK812_SmicGene22690 PE=4 SV=1//description2:LINE-1 retrotransposable element ORF2 protein OS=Symbiodinium microadriaticum GN=Pol PE=4 SV=1	tr|A0A1Q9DJ42|A0A1Q9DJ42_SYMMI;tr|A0A1Q9D9S0|A0A1Q9D9S0_SYMMI
SymbC1.scaffold1025.2	36.7664	-0.0366542	0.200898	-0.182452	0.855228	0.999988	SymbC1.scaffold1025.2	NA	NA
SymbC1.scaffold1025.3	174.634	0.0953946	0.108076	0.882663	0.377419	0.999988	SymbC1.scaffold1025.3	NA	NA
SymbC1.scaffold10257.3	368.899	0.0137211	0.104472	0.131337	0.895508	0.999988	SymbC1.scaffold10257.3	Putative pyridoxal phosphate-dependent aminotransferase EpsN OS=Bacillus subtilis (strain 168) GN=epsN PE=2 SV=1	sp|Q795J3|EPSN_BACSU
SymbC1.scaffold10257.5	59.7781	-0.19271	0.197962	-0.97347	0.33032	0.999988	SymbC1.scaffold10257.5	NnrU family protein, required for expression of nitric oxide and nitrite reductases (Nir and Nor) OS=Candidatus Phaeomarinobacter ectocarpi GN=BN1012_Phect360 PE=4 SV=1	tr|X5MDK6|X5MDK6_9RHIZ
SymbC1.scaffold10259.1	151.083	-0.0903057	0.165137	-0.546852	0.584481	0.999988	SymbC1.scaffold10259.1	Protein NLRC3 OS=Symbiodinium microadriaticum GN=NLRC3 PE=4 SV=1	tr|A0A1Q9CS14|A0A1Q9CS14_SYMMI
SymbC1.scaffold1026.8	276.444	-0.23673	0.141224	-1.67627	0.0936854	0.999988	SymbC1.scaffold1026.8	Uncharacterized protein OS=Symbiodinium microadriaticum GN=AK812_SmicGene34188 PE=4 SV=1	tr|A0A1Q9CPP8|A0A1Q9CPP8_SYMMI
SymbC1.scaffold1026.9	152.065	0.267005	0.185149	1.44211	0.149272	0.999988	SymbC1.scaffold1026.9	Uncharacterized protein OS=Nannochloropsis gaditana GN=Naga_100008g47 PE=4 SV=1	tr|W7TPI0|W7TPI0_9STRA
SymbC1.scaffold1026.3	279.762	0.0782322	0.133906	0.584234	0.559063	0.999988	SymbC1.scaffold1026.3	Uncharacterized protein OS=Symbiodinium microadriaticum GN=AK812_SmicGene19159 PE=4 SV=1	tr|A0A1Q9DT95|A0A1Q9DT95_SYMMI
SymbC1.scaffold1026.1	89.0386	-0.0724619	0.268235	-0.270143	0.78705	0.999988	SymbC1.scaffold1026.1	Vacuolar-processing enzyme delta-isozyme OS=Arabidopsis thaliana GN=dVPE PE=1 SV=1	sp|Q9LJX8|VPED_ARATH
SymbC1.scaffold1026.7	16.3693	0.161491	0.258968	0.623597	0.532893	0.999988	SymbC1.scaffold1026.7	description1:Putative uncharacterized protein (Fragment) OS=Aureococcus anophagefferens GN=AURANDRAFT_11609 PE=4 SV=1//description2:Uncharacterized protein OS=Hyaloperonospora arabidopsidis (strain Emoy2) PE=4 SV=1	tr|F0Y742|F0Y742_AURAN;tr|M4C6M4|M4C6M4_HYAAE
SymbC1.scaffold1026.2	121.624	-0.255474	0.212198	-1.20394	0.228612	0.999988	SymbC1.scaffold1026.2	Importin subunit alpha-6 OS=Danio rerio GN=kpna5 PE=2 SV=2	sp|Q503E9|IMA6_DANRE
SymbC1.scaffold1026.5	36.138	-0.0265651	0.242531	-0.109533	0.91278	0.999988	SymbC1.scaffold1026.5	Tubulin beta chain OS=Symbiodinium microadriaticum GN=bPT2 PE=3 SV=1	tr|A0A1Q9ESU8|A0A1Q9ESU8_SYMMI
SymbC1.scaffold1026.10	49.6656	0.0787924	0.184983	0.425944	0.670149	0.999988	SymbC1.scaffold1026.10	Heat shock protein 90 OS=Symbiodinium microadriaticum GN=AK812_SmicGene31946 PE=3 SV=1	tr|A0A1Q9CVD7|A0A1Q9CVD7_SYMMI
SymbC1.scaffold1026.4	405.905	0.340344	0.209303	1.62608	0.103932	0.999988	SymbC1.scaffold1026.4	Nudix hydrolase 8 OS=Symbiodinium microadriaticum GN=NUDT8 PE=4 SV=1	tr|A0A1Q9F0S5|A0A1Q9F0S5_SYMMI
SymbC1.scaffold10261.1	2314.68	0.0309911	0.202003	0.153419	0.878068	0.999988	SymbC1.scaffold10261.1	Actin-1 OS=Phytophthora infestans GN=ACTA PE=2 SV=1	sp|P22131|ACT1_PHYIN
SymbC1.scaffold10263.2	211.664	-0.303338	0.219514	-1.38186	0.167014	0.999988	SymbC1.scaffold10263.2	Lon protease homolog, mitochondrial OS=Ostreococcus lucimarinus (strain CCE9901) GN=OSTLU_41620 PE=3 SV=1	sp|A4S6Y4|LONM_OSTLU
SymbC1.scaffold10264.1	633.815	0.0319828	0.0879663	0.36358	0.716172	0.999988	SymbC1.scaffold10264.1	ATP-dependent zinc metalloprotease FtsH OS=Ralstonia pickettii (strain 12J) GN=ftsH PE=3 SV=1	sp|B2UE66|FTSH_RALPJ
SymbC1.scaffold10264.5	111.878	0.0207869	0.146704	0.141693	0.887322	0.999988	SymbC1.scaffold10264.5	Probable TonB-dependent receptor NMB0964 OS=Neisseria meningitidis serogroup B (strain MC58) GN=NMB0964 PE=1 SV=1	sp|Q9JZN9|Y964_NEIMB
SymbC1.scaffold10264.4	196.523	-0.0995092	0.163047	-0.610311	0.541656	0.999988	SymbC1.scaffold10264.4	Copper-exporting P-type ATPase A OS=Legionella pneumophila subsp. pneumophila (strain Philadelphia 1 / ATCC 33152 / DSM 7513) GN=copA PE=1 SV=1	sp|Q5ZWR1|COPA_LEGPH
SymbC1.scaffold10264.6	145.944	0.0850539	0.13506	0.629746	0.52886	0.999988	SymbC1.scaffold10264.6	Protein HelA OS=Legionella pneumophila GN=helA PE=3 SV=1	sp|Q48815|HELA_LEGPN
SymbC1.scaffold10264.2	293.794	-0.0569786	0.0923187	-0.617194	0.537106	0.999988	SymbC1.scaffold10264.2	Macrolide export ATP-binding/permease protein MacB OS=Mannheimia succiniciproducens (strain MBEL55E) GN=macB PE=3 SV=1	sp|Q65TH4|MACB_MANSM
SymbC1.scaffold10264.3	15.0492	-0.384345	0.291347	-1.3192	0.187102	0.999988	SymbC1.scaffold10264.3	Ubiquinol-cytochrome c reductase iron-sulfur subunit OS=Allochromatium vinosum (strain ATCC 17899 / DSM 180 / NBRC 103801 / NCIMB 10441 / D) GN=petA PE=3 SV=2	sp|O31214|UCRI_ALLVD
SymbC1.scaffold10265.2	344.425	0.0705558	0.121381	0.581274	0.561056	0.999988	SymbC1.scaffold10265.2	DEAD-box ATP-dependent RNA helicase 21 OS=Symbiodinium microadriaticum GN=AK812_SmicGene33896 PE=4 SV=1	tr|A0A1Q9CQG3|A0A1Q9CQG3_SYMMI
SymbC1.scaffold10265.1	269.195	-0.0286213	0.157751	-0.181433	0.856027	0.999988	SymbC1.scaffold10265.1	DEAD-box ATP-dependent RNA helicase 21 OS=Oryza sativa subsp. japonica GN=Os03g0708600 PE=2 SV=1	sp|Q53RK8|RH21_ORYSJ
SymbC1.scaffold10267.1	1303.88	0.0413273	0.0803484	0.514351	0.607006	0.999988	SymbC1.scaffold10267.1	Proline/betaine transporter OS=Escherichia coli (strain K12) GN=proP PE=1 SV=1	sp|P0C0L7|PROP_ECOLI
SymbC1.scaffold10268.1	436.424	0.176874	0.107674	1.64269	0.100448	0.999988	SymbC1.scaffold10268.1	Formin-2 OS=Homo sapiens GN=FMN2 PE=1 SV=4	sp|Q9NZ56|FMN2_HUMAN
SymbC1.scaffold10269.1	7.06444	-0.540571	0.407541	-1.32642	0.184701	0.999988	SymbC1.scaffold10269.1	HEAT repeat-containing protein 2 OS=Symbiodinium microadriaticum GN=HEATR2 PE=4 SV=1	tr|A0A1Q9EBH6|A0A1Q9EBH6_SYMMI
SymbC1.scaffold1027.7	71.5826	0.0838089	0.210879	0.397426	0.691054	0.999988	SymbC1.scaffold1027.7	Protein MEI2-like 2 OS=Oryza sativa subsp. japonica GN=ML2 PE=2 SV=1	sp|Q6ZI17|OML2_ORYSJ
SymbC1.scaffold1027.5	159.486	-0.0686099	0.199546	-0.34383	0.730974	0.999988	SymbC1.scaffold1027.5	Uncharacterized protein OS=Symbiodinium microadriaticum GN=AK812_SmicGene19340 PE=4 SV=1	tr|A0A1Q9DSS2|A0A1Q9DSS2_SYMMI
SymbC1.scaffold1027.6	1180.7	-0.0758606	0.0753842	-1.00632	0.314262	0.999988	SymbC1.scaffold1027.6	Uncharacterized protein OS=Symbiodinium microadriaticum GN=AK812_SmicGene13326 PE=4 SV=1	tr|A0A1Q9E8G2|A0A1Q9E8G2_SYMMI
SymbC1.scaffold1027.9	96.3139	-0.0158625	0.136596	-0.116127	0.907552	0.999988	SymbC1.scaffold1027.9	NA	NA
SymbC1.scaffold1027.1	502.193	-0.0715045	0.259865	-0.27516	0.783193	0.999988	SymbC1.scaffold1027.1	NA	NA
SymbC1.scaffold1027.2	83.6977	0.292435	0.167611	1.74473	0.0810323	0.999988	SymbC1.scaffold1027.2	Uncharacterized protein OS=Symbiodinium microadriaticum GN=AK812_SmicGene35830 PE=4 SV=1	tr|A0A1Q9CKP1|A0A1Q9CKP1_SYMMI
SymbC1.scaffold10271.2	413.652	-0.0340856	0.0910957	-0.374174	0.708275	0.999988	SymbC1.scaffold10271.2	description1:Uncharacterized protein OS=Symbiodinium microadriaticum GN=AK812_SmicGene35623 PE=4 SV=1//description2:Modification methylase NgoBI OS=Symbiodinium microadriaticum GN=ngoBIM PE=4 SV=1	tr|A0A1Q9CKZ8|A0A1Q9CKZ8_SYMMI;tr|A0A1Q9EHA4|A0A1Q9EHA4_SYMMI
SymbC1.scaffold10271.4	58.4657	-0.232233	0.208831	-1.11207	0.26611	0.999988	SymbC1.scaffold10271.4	Ankyrin-1 OS=Mus musculus GN=Ank1 PE=1 SV=2	sp|Q02357|ANK1_MOUSE
SymbC1.scaffold10274.2	11.5909	-0.349677	0.332679	-1.05109	0.293216	0.999988	SymbC1.scaffold10274.2	NA	NA
SymbC1.scaffold10274.1	93.6646	0.0443517	0.242408	0.182963	0.854827	0.999988	SymbC1.scaffold10274.1	Uncharacterized protein OS=Symbiodinium microadriaticum GN=AK812_SmicGene12658 PE=4 SV=1	tr|A0A1Q9EA20|A0A1Q9EA20_SYMMI
SymbC1.scaffold10275.2	185.691	-0.041252	0.111124	-0.371226	0.71047	0.999988	SymbC1.scaffold10275.2	Putative serine/threonine-protein kinase-like protein CCR3 OS=Symbiodinium microadriaticum GN=CCR3 PE=4 SV=1	tr|A0A1Q9F1J3|A0A1Q9F1J3_SYMMI
SymbC1.scaffold10276.4	339.609	-0.0125686	0.1204	-0.104391	0.916859	0.999988	SymbC1.scaffold10276.4	description1:Uncharacterized protein OS=Symbiodinium microadriaticum GN=AK812_SmicGene41034 PE=4 SV=1//description2:ATP-dependent DNA helicase OS=Phytophthora parasitica (strain INRA-310) GN=PPTG_02632 PE=3 SV=1	tr|A0A1Q9C752|A0A1Q9C752_SYMMI;tr|W2RC89|W2RC89_PHYPN
SymbC1.scaffold10276.1	360.823	-0.173763	0.166489	-1.04369	0.29663	0.999988	SymbC1.scaffold10276.1	NA	NA
SymbC1.scaffold10278.1	549.392	-0.0620422	0.112819	-0.549926	0.58237	0.999988	SymbC1.scaffold10278.1	Probable protein phosphatase 2C 11 OS=Arabidopsis thaliana GN=At1g43900 PE=2 SV=1	sp|Q8VZN9|P2C11_ARATH
SymbC1.scaffold1028.7	505.652	-0.0160262	0.131652	-0.121732	0.903111	0.999988	SymbC1.scaffold1028.7	Uncharacterized protein OS=Symbiodinium microadriaticum GN=AK812_SmicGene1506 PE=4 SV=1	tr|A0A1Q9F3T0|A0A1Q9F3T0_SYMMI
SymbC1.scaffold1028.12	185.932	0.101313	0.339743	0.298205	0.765547	0.999988	SymbC1.scaffold1028.12	NA	NA
SymbC1.scaffold1028.13	3544.87	0.063783	0.070038	0.91069	0.362459	0.999988	SymbC1.scaffold1028.13	Mitochondrial ribosome-associated GTPase 1 OS=Drosophila melanogaster GN=CG17141 PE=1 SV=2	sp|Q9VCU5|MTG1_DROME
SymbC1.scaffold1028.8	105.466	-0.117557	0.15163	-0.775288	0.43817	0.999988	SymbC1.scaffold1028.8	description1:Uncharacterized protein OS=Symbiodinium microadriaticum GN=AK812_SmicGene21737 PE=4 SV=1//description2:Uncharacterized protein OS=Symbiodinium microadriaticum GN=AK812_SmicGene1506 PE=4 SV=1	tr|A0A1Q9DLM2|A0A1Q9DLM2_SYMMI;tr|A0A1Q9F3T0|A0A1Q9F3T0_SYMMI
SymbC1.scaffold1028.4	185.472	-0.0852219	0.123608	-0.689452	0.490539	0.999988	SymbC1.scaffold1028.4	description1:Uncharacterized protein OS=Symbiodinium microadriaticum GN=AK812_SmicGene13951 PE=4 SV=1//description2:Putative uncharacterized protein OS=Perkinsus marinus (strain ATCC 50983 / TXsc) GN=Pmar_PMAR005850 PE=4 SV=1	tr|A0A1Q9E6T2|A0A1Q9E6T2_SYMMI;tr|C5KYD8|C5KYD8_PERM5
SymbC1.scaffold1028.15	103.692	-0.115292	0.15523	-0.742719	0.457652	0.999988	SymbC1.scaffold1028.15	Chondramide synthase cmdD OS=Symbiodinium microadriaticum GN=cmdD PE=4 SV=1	tr|A0A1Q9E301|A0A1Q9E301_SYMMI
SymbC1.scaffold1028.1	308.786	-0.0783399	0.0995701	-0.786782	0.43141	0.999988	SymbC1.scaffold1028.1	Solute carrier family 22 member 1 OS=Symbiodinium microadriaticum GN=SLC22A1 PE=4 SV=1	tr|A0A1Q9CJ80|A0A1Q9CJ80_SYMMI
SymbC1.scaffold1028.6	285.643	0.0311382	0.113893	0.273399	0.784547	0.999988	SymbC1.scaffold1028.6	Acetylxylan esterase / glucomannan deacetylase OS=Cellvibrio japonicus (strain Ueda107) GN=ce2C PE=1 SV=1	sp|B3PDE5|CE2B_CELJU
SymbC1.scaffold1028.11	125.548	-0.0244158	0.128406	-0.190145	0.849195	0.999988	SymbC1.scaffold1028.11	Uncharacterized protein OS=Symbiodinium microadriaticum GN=AK812_SmicGene23431 PE=4 SV=1	tr|A0A1Q9DH73|A0A1Q9DH73_SYMMI
SymbC1.scaffold1028.10	21.5353	0.288499	0.237028	1.21715	0.223547	0.999988	SymbC1.scaffold1028.10	NA	NA
SymbC1.scaffold1028.14	905.21	0.0879973	0.12248	0.71846	0.472474	0.999988	SymbC1.scaffold1028.14	Chondramide synthase cmdD OS=Chondromyces crocatus GN=cmdD PE=1 SV=1	sp|Q0VZ70|CHSAD_CHOCO
SymbC1.scaffold1028.5	4313.58	0.238471	0.532792	0.447587	0.654451	0.999988	SymbC1.scaffold1028.5	Mannosyl-oligosaccharide glucosidase OS=Caenorhabditis elegans GN=mogs-1 PE=1 SV=2	sp|Q19426|MOGS1_CAEEL
SymbC1.scaffold1028.2	307.104	-0.0479728	0.219782	-0.218274	0.827215	0.999988	SymbC1.scaffold1028.2	description1:Uncharacterized protein OS=Symbiodinium microadriaticum GN=AK812_SmicGene13951 PE=4 SV=1//description2:Putative uncharacterized protein OS=Perkinsus marinus (strain ATCC 50983 / TXsc) GN=Pmar_PMAR005850 PE=4 SV=1	tr|A0A1Q9E6T2|A0A1Q9E6T2_SYMMI;tr|C5KYD8|C5KYD8_PERM5
SymbC1.scaffold1028.9	128.915	0.10058	0.134239	0.749263	0.453699	0.999988	SymbC1.scaffold1028.9	Uncharacterized protein OS=Symbiodinium microadriaticum GN=AK812_SmicGene2108 PE=4 SV=1	tr|A0A1Q9F2J0|A0A1Q9F2J0_SYMMI
SymbC1.scaffold10280.2	43.2797	-0.196069	0.194848	-1.00627	0.314287	0.999988	SymbC1.scaffold10280.2	Uncharacterized protein OS=Symbiodinium microadriaticum GN=AK812_SmicGene13607 PE=4 SV=1	tr|A0A1Q9E7P3|A0A1Q9E7P3_SYMMI
SymbC1.scaffold10281.1	16.5274	-0.231536	0.306249	-0.756039	0.449626	0.999988	SymbC1.scaffold10281.1	NA	NA
SymbC1.scaffold10283.1	227.694	0.0545294	0.0988393	0.551697	0.581156	0.999988	SymbC1.scaffold10283.1	Enolase OS=Solanum lycopersicum GN=PGH1 PE=2 SV=1	sp|P26300|ENO_SOLLC
SymbC1.scaffold10288.2	652.323	-0.0627414	0.12316	-0.509432	0.610449	0.999988	SymbC1.scaffold10288.2	Ankyrin-1 OS=Homo sapiens GN=ANK1 PE=1 SV=3	sp|P16157|ANK1_HUMAN
SymbC1.scaffold10288.1	298.62	0.150413	0.124875	1.20451	0.228392	0.999988	SymbC1.scaffold10288.1	NA	NA
SymbC1.scaffold10289.1	524.477	-0.084803	0.102906	-0.824079	0.409894	0.999988	SymbC1.scaffold10289.1	Sodium channel protein 60E OS=Symbiodinium microadriaticum GN=NaCP60E PE=4 SV=1	tr|A0A1Q9C947|A0A1Q9C947_SYMMI
SymbC1.scaffold1029.1	125.278	0.250538	0.144449	1.73444	0.0828398	0.999988	SymbC1.scaffold1029.1	Chloroplast stem-loop binding protein of 41 kDa a, chloroplastic OS=Arabidopsis thaliana GN=CSP41A PE=1 SV=1	sp|Q9LYA9|CP41A_ARATH
SymbC1.scaffold1029.5	97.6774	-0.191649	0.132765	-1.44352	0.148874	0.999988	SymbC1.scaffold1029.5	Metabotropic glutamate receptor 8 OS=Symbiodinium microadriaticum GN=GRM8 PE=4 SV=1	tr|A0A1Q9CW25|A0A1Q9CW25_SYMMI
SymbC1.scaffold1029.2	295.79	-0.0459499	0.0796874	-0.576627	0.564191	0.999988	SymbC1.scaffold1029.2	Alpha-xylosidase OS=Sulfolobus solfataricus (strain ATCC 35092 / DSM 1617 / JCM 11322 / P2) GN=xylS PE=1 SV=1	sp|Q9P999|XYLS_SULSO
SymbC1.scaffold1029.4	57.5097	0.0801002	0.197641	0.405282	0.68527	0.999988	SymbC1.scaffold1029.4	Putative pyruvate, phosphate dikinase regulatory protein 1 OS=Syntrophomonas wolfei subsp. wolfei (strain DSM 2245B / Goettingen) GN=Swol_0347 PE=3 SV=1	sp|Q0B016|PDRP1_SYNWW
SymbC1.scaffold1029.3	534.921	-0.0445654	0.1294	-0.344399	0.730546	0.999988	SymbC1.scaffold1029.3	description1:Uncharacterized protein OS=Symbiodinium microadriaticum GN=AK812_SmicGene13130 PE=4 SV=1//description2:Uncharacterized protein OS=Mastigocoleus testarum BC008 GN=BC008_33750 PE=4 SV=1	tr|A0A1Q9E8W7|A0A1Q9E8W7_SYMMI;tr|A0A0V7ZWL5|A0A0V7ZWL5_9CYAN
SymbC1.scaffold10292.2	66.5198	0.0593371	0.167555	0.354135	0.723238	0.999988	SymbC1.scaffold10292.2	Uncharacterized protein OS=Symbiodinium microadriaticum GN=AK812_SmicGene12542 PE=4 SV=1	tr|A0A1Q9EAB3|A0A1Q9EAB3_SYMMI
SymbC1.scaffold10295.1	71.5622	0.0763725	0.190363	0.401194	0.688277	0.999988	SymbC1.scaffold10295.1	Putative glucan 1,3-beta-glucosidase A OS=Symbiodinium microadriaticum GN=exgA PE=4 SV=1	tr|A0A1Q9CWB5|A0A1Q9CWB5_SYMMI
SymbC1.scaffold10296.1	83.4519	0.429883	0.190782	2.25327	0.0242423	0.999988	SymbC1.scaffold10296.1	NA	NA
SymbC1.scaffold10297.1	283.583	-0.00611163	0.0919146	-0.0664925	0.946986	0.999988	SymbC1.scaffold10297.1	Putative allantoin permease OS=Symbiodinium microadriaticum GN=pucI PE=4 SV=1	tr|A0A1Q9DIC5|A0A1Q9DIC5_SYMMI
SymbC1.scaffold103.10	204.631	-0.150293	0.135507	-1.10912	0.26738	0.999988	SymbC1.scaffold103.10	Uncharacterized protein OS=Guillardia theta CCMP2712 GN=GUITHDRAFT_121410 PE=4 SV=1	tr|L1I975|L1I975_GUITH
SymbC1.scaffold103.12	45.7892	-0.173088	0.205846	-0.840862	0.400425	0.999988	SymbC1.scaffold103.12	NA	NA
SymbC1.scaffold103.5	783.168	-0.135195	0.122776	-1.10116	0.270829	0.999988	SymbC1.scaffold103.5	Uncharacterized protein OS=Symbiodinium microadriaticum GN=AK812_SmicGene43364 PE=4 SV=1	tr|A0A1Q9C178|A0A1Q9C178_SYMMI
SymbC1.scaffold103.8	173.194	0.0748053	0.129488	0.577701	0.563466	0.999988	SymbC1.scaffold103.8	Uncharacterized protein OS=Symbiodinium microadriaticum GN=AK812_SmicGene34373 PE=4 SV=1	tr|A0A1Q9CP76|A0A1Q9CP76_SYMMI
SymbC1.scaffold103.7	373.375	-0.0549628	0.0735912	-0.746867	0.455144	0.999988	SymbC1.scaffold103.7	Regulatory protein FlaEY OS=Caulobacter crescentus (strain ATCC 19089 / CB15) GN=flaEY PE=4 SV=2	sp|P15345|FLAEY_CAUCR
SymbC1.scaffold103.2	70.6261	0.0211441	0.184659	0.114503	0.908839	0.999988	SymbC1.scaffold103.2	NA	NA
SymbC1.scaffold103.1	71.9198	0.0571345	0.175936	0.324745	0.745374	0.999988	SymbC1.scaffold103.1	Translation initiation factor IF-2 OS=Symbiodinium microadriaticum GN=infB PE=4 SV=1	tr|A0A1Q9DVU6|A0A1Q9DVU6_SYMMI
SymbC1.scaffold1030.8	47.3896	-0.00581655	0.16089	-0.0361524	0.971161	0.999988	SymbC1.scaffold1030.8	Uncharacterized protein OS=Symbiodinium microadriaticum GN=AK812_SmicGene16477 PE=4 SV=1	tr|A0A1Q9E093|A0A1Q9E093_SYMMI
SymbC1.scaffold1030.1	509.624	0.223379	0.140947	1.58485	0.113001	0.999988	SymbC1.scaffold1030.1	Probable protein-S-isoprenylcysteine O-methyltransferase OS=Oryza sativa subsp. japonica GN=ICMT PE=3 SV=2	sp|Q7XSR9|ICMT_ORYSJ
SymbC1.scaffold1030.3	143.857	-0.0354319	0.137075	-0.258486	0.796032	0.999988	SymbC1.scaffold1030.3	Archaemetzincin-1 OS=Rattus norvegicus GN=Amz1 PE=2 SV=1	sp|Q400C9|AMZ1_RAT
SymbC1.scaffold1030.7	517.028	-0.1027	0.113934	-0.9014	0.367375	0.999988	SymbC1.scaffold1030.7	Protein DETOXIFICATION 46, chloroplastic OS=Arabidopsis thaliana GN=DTX46 PE=2 SV=1	sp|Q8W4G3|DTX46_ARATH
SymbC1.scaffold1030.2	487.293	0.0533165	0.0940636	0.566813	0.570841	0.999988	SymbC1.scaffold1030.2	External alternative NAD(P)H-ubiquinone oxidoreductase B1, mitochondrial OS=Solanum tuberosum GN=NDB1 PE=3 SV=1	sp|M1BYJ7|ENDB1_SOLTU
SymbC1.scaffold1030.6	65.7848	0.0914678	0.157868	0.579394	0.562323	0.999988	SymbC1.scaffold1030.6	description1:Cryptochrome-1 OS=Symbiodinium microadriaticum GN=CRY1 PE=4 SV=1//description2:DNA photolyase FAD-binding OS=Thiothrix nivea (strain ATCC 35100 / DSM 5205 / JP2) GN=Thini_4359 PE=3 SV=1	tr|A0A1Q9E1R1|A0A1Q9E1R1_SYMMI;tr|I3BZP7|I3BZP7_THINJ
SymbC1.scaffold1030.5	501.216	0.0383646	0.0795081	0.482524	0.629434	0.999988	SymbC1.scaffold1030.5	Retrovirus-related Pol polyprotein from transposon TNT 1-94 OS=Nicotiana tabacum PE=2 SV=1	sp|P10978|POLX_TOBAC
SymbC1.scaffold1030.4	258.746	-0.0767641	0.10879	-0.70562	0.480424	0.999988	SymbC1.scaffold1030.4	Deoxyribodipyrimidine photo-lyase OS=Agrobacterium fabrum (strain C58 / ATCC 33970) GN=phrA PE=1 SV=1	sp|A9CJC9|PHRA_AGRFC
SymbC1.scaffold10300.2	185.933	0.193453	0.105959	1.82574	0.0678896	0.999988	SymbC1.scaffold10300.2	Uncharacterized protein OS=Symbiodinium microadriaticum GN=AK812_SmicGene23337 PE=4 SV=1	tr|A0A1Q9DHH8|A0A1Q9DHH8_SYMMI
SymbC1.scaffold10300.1	147.525	-0.0680634	0.125773	-0.54116	0.588397	0.999988	SymbC1.scaffold10300.1	Uncharacterized protein OS=Symbiodinium microadriaticum GN=AK812_SmicGene42283 PE=4 SV=1	tr|A0A1Q9C3Z2|A0A1Q9C3Z2_SYMMI
SymbC1.scaffold10301.3	21.8396	0.253641	0.329618	0.769501	0.441596	0.999988	SymbC1.scaffold10301.3	Mannitol 2-dehydrogenase OS=Symbiodinium microadriaticum GN=AK812_SmicGene18235 PE=4 SV=1	tr|A0A1Q9DVM0|A0A1Q9DVM0_SYMMI
SymbC1.scaffold10302.3	25.4261	0.187127	0.273103	0.685189	0.493225	0.999988	SymbC1.scaffold10302.3	NA	NA
SymbC1.scaffold10302.1	96.8137	-0.189292	0.175793	-1.07679	0.281574	0.999988	SymbC1.scaffold10302.1	BTB/POZ domain-containing protein 6-A OS=Danio rerio GN=btbd6a PE=1 SV=1	sp|A9JRD8|BTB6A_DANRE
SymbC1.scaffold10303.1	889.47	0.0514414	0.0879263	0.585052	0.558513	0.999988	SymbC1.scaffold10303.1	Copia protein OS=Symbiodinium microadriaticum GN=GIP PE=4 SV=1	tr|A0A1Q9BY98|A0A1Q9BY98_SYMMI
SymbC1.scaffold10305.1	883.664	0.0446621	0.0926052	0.482285	0.629604	0.999988	SymbC1.scaffold10305.1	Acyl-CoA synthetase family member 3, mitochondrial OS=Mus musculus GN=Acsf3 PE=1 SV=2	sp|Q3URE1|ACSF3_MOUSE
SymbC1.scaffold10307.2	112.639	0.0576701	0.200336	0.287867	0.773448	0.999988	SymbC1.scaffold10307.2	NA	NA
SymbC1.scaffold10307.1	62.2847	0.24229	0.248427	0.975295	0.329414	0.999988	SymbC1.scaffold10307.1	Uncharacterized protein OS=Symbiodinium microadriaticum GN=AK812_SmicGene41053 PE=4 SV=1	tr|A0A1Q9C746|A0A1Q9C746_SYMMI
SymbC1.scaffold10308.1	284.417	-0.0725638	0.167893	-0.432202	0.665594	0.999988	SymbC1.scaffold10308.1	Geranylgeranyl diphosphate reductase, chloroplastic OS=Arabidopsis thaliana GN=CHLP PE=1 SV=1	sp|Q9CA67|CHLP_ARATH
SymbC1.scaffold10309.1	170.478	-0.223111	0.105051	-2.12384	0.0336835	0.999988	SymbC1.scaffold10309.1	Probable sodium-coupled neutral amino acid transporter 6 OS=Xenopus tropicalis GN=slc38a6 PE=2 SV=1	sp|Q28HE5|S38A6_XENTR
SymbC1.scaffold1031.5	8.70085	-0.0566868	0.421464	-0.1345	0.893007	0.999988	SymbC1.scaffold1031.5	NA	NA
SymbC1.scaffold1031.2	15.6908	-0.362932	0.247835	-1.46441	0.143081	0.999988	SymbC1.scaffold1031.2	NA	NA
SymbC1.scaffold1031.4	124.781	0.151854	0.134812	1.12642	0.259989	0.999988	SymbC1.scaffold1031.4	Probable sugar phosphate/phosphate translocator At1g53660 OS=Arabidopsis thaliana GN=At1g53660 PE=3 SV=2	sp|Q9C8M1|PT153_ARATH
SymbC1.scaffold1031.1	35.1021	-0.275157	0.251231	-1.09524	0.273413	0.999988	SymbC1.scaffold1031.1	description1:Uncharacterized protein OS=Symbiodinium microadriaticum GN=AK812_SmicGene44736 PE=4 SV=1//description2:Intraflagellar transport protein 80-like OS=Symbiodinium microadriaticum GN=IFT80 PE=4 SV=1	tr|A0A1Q9BXP8|A0A1Q9BXP8_SYMMI;tr|A0A1Q9CPD6|A0A1Q9CPD6_SYMMI
SymbC1.scaffold10316.1	258.902	-0.110832	0.135032	-0.820784	0.411769	0.999988	SymbC1.scaffold10316.1	Autophagy-related protein 18a OS=Symbiodinium microadriaticum GN=ATG18A PE=3 SV=1	tr|A0A1Q9F676|A0A1Q9F676_SYMMI
SymbC1.scaffold10318.1	37.8172	0.254945	0.221163	1.15275	0.249014	0.999988	SymbC1.scaffold10318.1	Sperm-associated antigen 6 OS=Homo sapiens GN=SPAG6 PE=2 SV=1	sp|O75602|SPAG6_HUMAN
SymbC1.scaffold10319.2	198.848	-0.0922279	0.160213	-0.575659	0.564845	0.999988	SymbC1.scaffold10319.2	RNA-binding protein rsd1 OS=Schizosaccharomyces pombe (strain 972 / ATCC 24843) GN=rsd1 PE=1 SV=2	sp|O13845|RSD1_SCHPO
SymbC1.scaffold10319.1	156.363	0.0588341	0.123076	0.478031	0.632628	0.999988	SymbC1.scaffold10319.1	Uncharacterized protein OS=Symbiodinium microadriaticum GN=AK812_SmicGene19329 PE=4 SV=1	tr|A0A1Q9DSV4|A0A1Q9DSV4_SYMMI
SymbC1.scaffold1032.2	28.7846	-0.158245	0.180377	-0.877299	0.380324	0.999988	SymbC1.scaffold1032.2	NA	NA
SymbC1.scaffold1032.5	259.151	0.0984209	0.0842309	1.16847	0.242619	0.999988	SymbC1.scaffold1032.5	Erythronolide synthase, modules 3 and 4 OS=Symbiodinium microadriaticum GN=eryA PE=3 SV=1	tr|A0A1Q9E5P3|A0A1Q9E5P3_SYMMI
SymbC1.scaffold1032.1	62.7043	-0.161541	0.164261	-0.983446	0.325388	0.999988	SymbC1.scaffold1032.1	Protein yop-1 OS=Symbiodinium microadriaticum GN=yop-1 PE=4 SV=1	tr|A0A1Q9EJ87|A0A1Q9EJ87_SYMMI
SymbC1.scaffold1032.6	175.157	0.0789277	0.15145	0.521147	0.602264	0.999988	SymbC1.scaffold1032.6	DNA N6-methyl adenine demethylase OS=Caenorhabditis elegans GN=nmad-1 PE=1 SV=1	sp|Q8MNT9|NMAD1_CAEEL
SymbC1.scaffold1032.7	8.59753	0.0363995	0.366617	0.0992848	0.920912	0.999988	SymbC1.scaffold1032.7	NA	NA
SymbC1.scaffold1032.3	96.3228	0.0215849	0.172269	0.125298	0.900288	0.999988	SymbC1.scaffold1032.3	Caltractin (Fragment) OS=Tetraselmis striata PE=2 SV=1	sp|P43646|CATR_TETST
SymbC1.scaffold1032.4	203.941	-0.370578	0.134097	-2.76351	0.00571832	0.999988	SymbC1.scaffold1032.4	description1:Ankyrin repeat, PH and SEC7 domain containing protein secG OS=Symbiodinium microadriaticum GN=secG PE=4 SV=1//description2:Mitogen-activated protein kinase kinase kinase 2 OS=Symbiodinium microadriaticum GN=ANP2 PE=4 SV=1	tr|A0A1Q9DG51|A0A1Q9DG51_SYMMI;tr|A0A1Q9CGN8|A0A1Q9CGN8_SYMMI
SymbC1.scaffold10321.2	2.22591	0.0621076	0.66435	0.0934862	0.925517	0.999988	SymbC1.scaffold10321.2	NA	NA
SymbC1.scaffold10321.1	89.9926	-0.283737	0.465064	-0.610104	0.541793	0.999988	SymbC1.scaffold10321.1	Dihydropyridine-sensitive L-type skeletal muscle calcium channel subunit alpha-1 OS=Symbiodinium microadriaticum GN=AK812_SmicGene18302 PE=4 SV=1	tr|A0A1Q9DVN4|A0A1Q9DVN4_SYMMI
SymbC1.scaffold10322.3	497.912	0.112517	0.251025	0.448231	0.653986	0.999988	SymbC1.scaffold10322.3	Cyclic nucleotide-gated cation channel OS=Ictalurus punctatus PE=2 SV=1	sp|P55934|CNG_ICTPU
SymbC1.scaffold10322.2	160.34	0.0607059	0.11796	0.514633	0.60681	0.999988	SymbC1.scaffold10322.2	Putative membrane protein OS=Symbiodinium microadriaticum GN=AK812_SmicGene5213 PE=4 SV=1	tr|A0A1Q9EU97|A0A1Q9EU97_SYMMI
SymbC1.scaffold10322.1	508.321	0.0916296	0.119155	0.768994	0.441897	0.999988	SymbC1.scaffold10322.1	Putative membrane protein OS=Symbiodinium microadriaticum GN=AK812_SmicGene5213 PE=4 SV=1	tr|A0A1Q9EU97|A0A1Q9EU97_SYMMI
SymbC1.scaffold10325.1	788.704	0.0174144	0.0942105	0.184845	0.85335	0.999988	SymbC1.scaffold10325.1	description1:Uncharacterized protein OS=Symbiodinium microadriaticum GN=AK812_SmicGene44740 PE=4 SV=1//description2:Uncharacterized protein OS=Symbiodinium microadriaticum GN=AK812_SmicGene18909 PE=4 SV=1	tr|A0A1Q9BXQ0|A0A1Q9BXQ0_SYMMI;tr|A0A1Q9DTY6|A0A1Q9DTY6_SYMMI
SymbC1.scaffold10327.1	7.89928	-0.0654139	0.422724	-0.154744	0.877023	0.999988	SymbC1.scaffold10327.1	NA	NA
SymbC1.scaffold10328.4	104.699	0.0764796	0.116774	0.65494	0.512507	0.999988	SymbC1.scaffold10328.4	Mitotic checkpoint protein BUB3.2 OS=Symbiodinium microadriaticum GN=BUB3.2 PE=4 SV=1	tr|A0A1Q9D8A0|A0A1Q9D8A0_SYMMI
SymbC1.scaffold1033.2	93.5705	0.163713	0.116219	1.40865	0.158937	0.999988	SymbC1.scaffold1033.2	NA	NA
SymbC1.scaffold1033.3	77.1746	0.218464	0.190519	1.14668	0.251515	0.999988	SymbC1.scaffold1033.3	description1:Uncharacterized protein OS=Symbiodinium microadriaticum GN=AK812_SmicGene28664 PE=4 SV=1//description2:Glycosyltransferase, group 2 domain containing protein OS=Acanthamoeba castellanii str. Neff GN=ACA1_313730 PE=4 SV=1	tr|A0A1Q9D3Z0|A0A1Q9D3Z0_SYMMI;tr|L8GN52|L8GN52_ACACA
SymbC1.scaffold1033.1	5.3555	-1.09389	0.60236	-1.816	0.0693702	0.999988	SymbC1.scaffold1033.1	Prolyl 4-hydroxylase subunit alpha-2 OS=Gallus gallus GN=P4HA2 PE=2 SV=1	sp|Q5ZLK5|P4HA2_CHICK
SymbC1.scaffold10330.1	1616.01	0.137876	0.325266	0.423888	0.671648	0.999988	SymbC1.scaffold10330.1	description1:Uncharacterized protein OS=Symbiodinium microadriaticum GN=AK812_SmicGene18545 PE=4 SV=1//description2:30S ribosomal protein S6 OS=Symbiodinium microadriaticum GN=rpsF PE=4 SV=1	tr|A0A1Q9DUY3|A0A1Q9DUY3_SYMMI;tr|A0A1Q9D4H1|A0A1Q9D4H1_SYMMI
SymbC1.scaffold10330.2	149.837	0.0403612	0.126938	0.31796	0.750515	0.999988	SymbC1.scaffold10330.2	Halomucin OS=Symbiodinium microadriaticum GN=hmu PE=4 SV=1	tr|A0A1Q9ETS3|A0A1Q9ETS3_SYMMI
SymbC1.scaffold10331.2	731.959	-0.0242738	0.0722052	-0.336177	0.736737	0.999988	SymbC1.scaffold10331.2	Multidrug resistance protein 1 OS=Homo sapiens GN=ABCB1 PE=1 SV=3	sp|P08183|MDR1_HUMAN
SymbC1.scaffold10334.1	116.128	-0.158285	0.167068	-0.947428	0.343421	0.999988	SymbC1.scaffold10334.1	Vesicle transport through interaction with t-SNAREs-like 1A OS=Symbiodinium microadriaticum GN=VTI1A PE=4 SV=1	tr|A0A1Q9D4W8|A0A1Q9D4W8_SYMMI
SymbC1.scaffold10337.1	75.3374	0.165786	0.182514	0.908349	0.363694	0.999988	SymbC1.scaffold10337.1	Mitogen-activated protein kinase kinase 3 OS=Arabidopsis thaliana GN=MKK3 PE=1 SV=1	sp|O80396|M2K3_ARATH
SymbC1.scaffold10338.1	34.4189	0.0982757	0.201626	0.487415	0.625964	0.999988	SymbC1.scaffold10338.1	Cactin OS=Symbiodinium microadriaticum GN=CACTIN PE=4 SV=1	tr|A0A1Q9CHQ6|A0A1Q9CHQ6_SYMMI
SymbC1.scaffold10338.2	15.5002	0.181401	0.323733	0.560343	0.575245	0.999988	SymbC1.scaffold10338.2	Cactin OS=Symbiodinium microadriaticum GN=CACTIN PE=4 SV=1	tr|A0A1Q9CHQ6|A0A1Q9CHQ6_SYMMI
SymbC1.scaffold10339.2	102.374	-0.0560054	0.114132	-0.490706	0.623634	0.999988	SymbC1.scaffold10339.2	Glucose N-acetyltransferase 1 OS=Gibberella zeae (strain PH-1 / ATCC MYA-4620 / FGSC 9075 / NRRL 31084) GN=GNT1 PE=3 SV=2	sp|Q4HVS2|GNT1_GIBZE
SymbC1.scaffold10339.1	544.863	-0.259127	0.211235	-1.22673	0.219925	0.999988	SymbC1.scaffold10339.1	description1:Uncharacterized protein OS=Symbiodinium microadriaticum GN=AK812_SmicGene42263 PE=4 SV=1//description2:Uncharacterized protein OS=Symbiodinium microadriaticum GN=AK812_SmicGene42264 PE=4 SV=1	tr|A0A1Q9C418|A0A1Q9C418_SYMMI;tr|A0A1Q9C424|A0A1Q9C424_SYMMI
SymbC1.scaffold1034.3	96.6647	0.0288618	0.231329	0.124765	0.90071	0.999988	SymbC1.scaffold1034.3	Rieske domain-containing protein OS=Symbiodinium microadriaticum GN=RFESD PE=4 SV=1	tr|A0A1Q9ER61|A0A1Q9ER61_SYMMI
SymbC1.scaffold1034.2	267.203	-0.0486503	0.115568	-0.420966	0.67378	0.999988	SymbC1.scaffold1034.2	Uncharacterized protein OS=Symbiodinium microadriaticum GN=AK812_SmicGene6407 PE=4 SV=1	tr|A0A1Q9ER50|A0A1Q9ER50_SYMMI
SymbC1.scaffold1034.4	211.738	-0.0487076	0.188538	-0.258343	0.796142	0.999988	SymbC1.scaffold1034.4	NADH-cytochrome b5 reductase 1 OS=Dictyostelium discoideum GN=cyb5r1 PE=3 SV=1	sp|Q54NC1|NCB5R_DICDI
SymbC1.scaffold1034.5	182.43	0.123756	0.145952	0.847923	0.396481	0.999988	SymbC1.scaffold1034.5	Uncharacterized protein OS=Symbiodinium microadriaticum GN=AK812_SmicGene14804 PE=4 SV=1	tr|A0A1Q9E4P0|A0A1Q9E4P0_SYMMI
SymbC1.scaffold1034.1	1286.86	-0.0387221	0.106435	-0.36381	0.716	0.999988	SymbC1.scaffold1034.1	DNA (cytosine-5)-methyltransferase 3B OS=Homo sapiens GN=DNMT3B PE=1 SV=1	sp|Q9UBC3|DNM3B_HUMAN
SymbC1.scaffold1034.6	25.1309	0.304912	0.267375	1.14039	0.254124	0.999988	SymbC1.scaffold1034.6	Uncharacterized protein OS=Symbiodinium microadriaticum GN=AK812_SmicGene6410 PE=4 SV=1	tr|A0A1Q9ERD0|A0A1Q9ERD0_SYMMI
SymbC1.scaffold10342.1	171.793	-0.128881	0.129606	-0.994409	0.320024	0.999988	SymbC1.scaffold10342.1	Cadmium/zinc-transporting ATPase HMA2 OS=Arabidopsis thaliana GN=HMA2 PE=2 SV=1	sp|Q9SZW4|HMA2_ARATH
SymbC1.scaffold10343.2	375.537	-0.136803	0.11958	-1.14403	0.252609	0.999988	SymbC1.scaffold10343.2	description1:Uncharacterized protein OS=Symbiodinium microadriaticum GN=AK812_SmicGene43217 PE=4 SV=1//description2:FO synthase subunit 1 OS=Symbiodinium microadriaticum GN=cofG PE=3 SV=1	tr|A0A1Q9C1L7|A0A1Q9C1L7_SYMMI;tr|A0A1Q9DVM3|A0A1Q9DVM3_SYMMI
SymbC1.scaffold10345.1	248.992	0.0113853	0.0994457	0.114488	0.908851	0.999988	SymbC1.scaffold10345.1	Palmitoyltransferase ZDHHC18 OS=Rattus norvegicus GN=Zdhhc18 PE=2 SV=1	sp|Q2TGJ1|ZDH18_RAT
SymbC1.scaffold10345.2	217.671	0.00916222	0.235855	0.0388469	0.969012	0.999988	SymbC1.scaffold10345.2	Pumilio homolog 4 OS=Arabidopsis thaliana GN=APUM4 PE=1 SV=2	sp|Q9SS47|PUM4_ARATH
SymbC1.scaffold10348.2	30.9221	0.178051	0.31059	0.573268	0.566464	0.999988	SymbC1.scaffold10348.2	Uncharacterized protein OS=Symbiodinium microadriaticum GN=AK812_SmicGene28745 PE=4 SV=1	tr|A0A1Q9D3K0|A0A1Q9D3K0_SYMMI
SymbC1.scaffold10348.1	1126.23	-0.0578994	0.125072	-0.462927	0.643416	0.999988	SymbC1.scaffold10348.1	Ankyrin repeat domain-containing protein 17 OS=Symbiodinium microadriaticum GN=ANKRD17 PE=4 SV=1	tr|A0A1Q9EXZ5|A0A1Q9EXZ5_SYMMI
SymbC1.scaffold1035.3	588.805	-0.103006	0.11508	-0.895084	0.370742	0.999988	SymbC1.scaffold1035.3	description1:Uncharacterized protein OS=Symbiodinium microadriaticum GN=AK812_SmicGene13989 PE=4 SV=1//description2:Thermostable beta-glucosidase B OS=Symbiodinium microadriaticum GN=bglB PE=4 SV=1	tr|A0A1Q9E6R4|A0A1Q9E6R4_SYMMI;tr|A0A1Q9EDK1|A0A1Q9EDK1_SYMMI
SymbC1.scaffold10350.2	7.62164	0.24506	0.351424	0.697334	0.485594	0.999988	SymbC1.scaffold10350.2	NA	NA
SymbC1.scaffold10351.1	101.187	0.248664	0.143689	1.73056	0.0835296	0.999988	SymbC1.scaffold10351.1	Pentatricopeptide repeat-containing protein At5g02830, chloroplastic OS=Arabidopsis thaliana GN=At5g02830 PE=2 SV=3	sp|Q8GYL7|PP361_ARATH
SymbC1.scaffold10354.4	924.713	-0.044457	0.085122	-0.522274	0.601479	0.999988	SymbC1.scaffold10354.4	description1:Phage tape measure protein OS=Rubinisphaera brasiliensis (strain ATCC 49424 / DSM 5305 / JCM 21570 / NBRC 103401 / IFAM 1448) GN=Plabr_1474 PE=4 SV=1//description2:Uncharacterized protein OS=Desulfotomaculum copahuensis GN=A6M21_16240 PE=4 SV=1	tr|F0SQQ5|F0SQQ5_RUBBR;tr|A0A1B7LAJ1|A0A1B7LAJ1_9FIRM
SymbC1.scaffold10356.1	172.254	0.0063573	0.214631	0.0296197	0.97637	0.999988	SymbC1.scaffold10356.1	Uncharacterized protein OS=Symbiodinium microadriaticum GN=AK812_SmicGene1450 PE=4 SV=1	tr|A0A1Q9F4A2|A0A1Q9F4A2_SYMMI
SymbC1.scaffold10358.1	88.8861	-0.0503164	0.118969	-0.422937	0.672341	0.999988	SymbC1.scaffold10358.1	description1:Nephrocystin-3 OS=Symbiodinium microadriaticum GN=Nphp3 PE=4 SV=1//description2:Nephrocystin-3 OS=Symbiodinium microadriaticum GN=NPHP3 PE=4 SV=1	tr|A0A1Q9DEV3|A0A1Q9DEV3_SYMMI;tr|A0A1Q9F7B1|A0A1Q9F7B1_SYMMI
SymbC1.scaffold10359.3	1251.25	-0.00943342	0.157228	-0.0599982	0.952157	0.999988	SymbC1.scaffold10359.3	Suppressor of glycerol defect protein 1 OS=Schizosaccharomyces pombe (strain 972 / ATCC 24843) GN=sgd1 PE=3 SV=1	sp|O13971|SGD1_SCHPO
SymbC1.scaffold10359.2	136.188	-0.00662466	0.107749	-0.0614821	0.950975	0.999988	SymbC1.scaffold10359.2	Calcium/calmodulin-dependent protein kinase type 1D OS=Mus musculus GN=Camk1d PE=1 SV=2	sp|Q8BW96|KCC1D_MOUSE
SymbC1.scaffold10359.1	53.696	-0.340574	0.201304	-1.69184	0.0906762	0.999988	SymbC1.scaffold10359.1	Calcium/calmodulin-dependent protein kinase type 1 OS=Symbiodinium microadriaticum GN=cmk-1 PE=4 SV=1	tr|A0A1Q9D342|A0A1Q9D342_SYMMI
SymbC1.scaffold1036.3	2175.07	-0.0812215	0.117552	-0.69094	0.489603	0.999988	SymbC1.scaffold1036.3	Protein RRP5 homolog OS=Bos taurus GN=PDCD11 PE=2 SV=1	sp|A7MB10|RRP5_BOVIN
SymbC1.scaffold1036.8	264.837	0.00877873	0.111265	0.0788991	0.937113	0.999988	SymbC1.scaffold1036.8	description1:Putative uncharacterized protein OS=Serpula lacrymans var. lacrymans (strain S7.9) GN=SERLADRAFT_434628 PE=4 SV=1//description2:Putative kinase-(PK-like) protein OS=Rhizoctonia solani 123E GN=V565_134500 PE=4 SV=1	tr|F8NK35|F8NK35_SERL9;tr|A0A074RLV1|A0A074RLV1_9HOMO
SymbC1.scaffold1036.6	222.578	0.211583	0.150335	1.40741	0.159306	0.999988	SymbC1.scaffold1036.6	Uncharacterized protein OS=Verruconis gallopava GN=PV09_09624 PE=4 SV=1	tr|A0A0D1X932|A0A0D1X932_9PEZI
SymbC1.scaffold1036.7	148.626	-0.0430875	0.176335	-0.244351	0.806959	0.999988	SymbC1.scaffold1036.7	Extracellular matrix protein FRAS1 OS=Symbiodinium microadriaticum GN=Fras1 PE=4 SV=1	tr|A0A1Q9EUX9|A0A1Q9EUX9_SYMMI
SymbC1.scaffold1036.4	640.301	0.186196	0.113257	1.644	0.100175	0.999988	SymbC1.scaffold1036.4	Uncharacterized protein OS=Symbiodinium microadriaticum GN=AK812_SmicGene40308 PE=4 SV=1	tr|A0A1Q9C925|A0A1Q9C925_SYMMI
SymbC1.scaffold1036.1	180.932	-0.142288	0.199455	-0.713381	0.47561	0.999988	SymbC1.scaffold1036.1	Retrovirus-related Pol polyprotein from transposon TNT 1-94 OS=Symbiodinium microadriaticum GN=AK812_SmicGene44595 PE=4 SV=1	tr|A0A1Q9BY34|A0A1Q9BY34_SYMMI
SymbC1.scaffold1036.5	329.166	-0.00316662	0.235433	-0.0134502	0.989269	0.999988	SymbC1.scaffold1036.5	Fibronectin type-III domain-containing protein 3A OS=Mus musculus GN=Fndc3a PE=1 SV=3	sp|Q8BX90|FND3A_MOUSE
SymbC1.scaffold10363.2	75.6041	-0.115867	0.186942	-0.619803	0.535387	0.999988	SymbC1.scaffold10363.2	Phosphatidylinositol 4-phosphate 5-kinase 6 OS=Arabidopsis thaliana GN=PIP5K6 PE=2 SV=1	sp|Q9SFB8|PI5K6_ARATH
SymbC1.scaffold10363.1	48.4071	0.0489115	0.270527	0.180801	0.856524	0.999988	SymbC1.scaffold10363.1	NA	NA
SymbC1.scaffold10365.1	238.248	-0.00252957	0.105732	-0.0239242	0.980913	0.999988	SymbC1.scaffold10365.1	TBC1 domain family member 13 OS=Homo sapiens GN=TBC1D13 PE=1 SV=3	sp|Q9NVG8|TBC13_HUMAN
SymbC1.scaffold10365.2	19.1035	0.0916194	0.241329	0.379646	0.704209	0.999988	SymbC1.scaffold10365.2	NA	NA
SymbC1.scaffold10367.1	67.3764	0.0908363	0.26847	0.338348	0.735101	0.999988	SymbC1.scaffold10367.1	Autophagy-related protein 18a OS=Symbiodinium microadriaticum GN=ATG18A PE=3 SV=1	tr|A0A1Q9F676|A0A1Q9F676_SYMMI
SymbC1.scaffold10368.3	589.541	0.118468	0.182156	0.650364	0.515457	0.999988	SymbC1.scaffold10368.3	description1:Uncharacterized protein OS=Symbiodinium microadriaticum GN=AK812_SmicGene41858 PE=4 SV=1//description2:GTP pyrophosphokinase OS=Symbiodinium microadriaticum GN=relA PE=4 SV=1	tr|A0A1Q9C513|A0A1Q9C513_SYMMI;tr|A0A1Q9D606|A0A1Q9D606_SYMMI
SymbC1.scaffold10368.2	89.1657	0.0240807	0.172778	0.139374	0.889155	0.999988	SymbC1.scaffold10368.2	Nephrocystin-3 OS=Homo sapiens GN=NPHP3 PE=1 SV=1	sp|Q7Z494|NPHP3_HUMAN
SymbC1.scaffold10369.1	74.7112	-0.0588554	0.187048	-0.314654	0.753024	0.999988	SymbC1.scaffold10369.1	description1:Uncharacterized protein OS=Symbiodinium microadriaticum GN=AK812_SmicGene3140 PE=4 SV=1//description2:Putative E3 ubiquitin-protein ligase HERC2 OS=Symbiodinium microadriaticum GN=HERC2 PE=4 SV=1	tr|A0A1Q9EZR2|A0A1Q9EZR2_SYMMI;tr|A0A1Q9DA00|A0A1Q9DA00_SYMMI
SymbC1.scaffold10369.2	121.484	0.0186987	0.226481	0.0825618	0.9342	0.999988	SymbC1.scaffold10369.2	description1:Uncharacterized protein OS=Symbiodinium microadriaticum GN=AK812_SmicGene4269 PE=4 SV=1//description2:Sarcosine dehydrogenase, mitochondrial OS=Symbiodinium microadriaticum GN=Sardh PE=3 SV=1	tr|A0A1Q9EWQ2|A0A1Q9EWQ2_SYMMI;tr|A0A1Q9EMU4|A0A1Q9EMU4_SYMMI
SymbC1.scaffold1037.4	300.761	-0.041679	0.175128	-0.237991	0.811888	0.999988	SymbC1.scaffold1037.4	description1:Uncharacterized protein YfbK OS=Escherichia coli (strain K12) GN=yfbK PE=4 SV=1//description2:Glutamyl-tRNA(Gln) amidotransferase subunit A OS=Alcanivorax borkumensis (strain ATCC 700651 / DSM 11573 / NCIMB 13689 / SK2) GN=gatA PE=3 SV=1	sp|P76481|YFBK_ECOLI;sp|Q0VS72|GATA_ALCBS
SymbC1.scaffold1037.46	227.805	-0.106261	0.123417	-0.86099	0.389243	0.999988	SymbC1.scaffold1037.46	FO synthase OS=Mycobacterium leprae (strain TN) GN=fbiC PE=3 SV=1	sp|Q9CBX6|FBIC_MYCLE
SymbC1.scaffold1037.19	171.032	0.0260792	0.169579	0.153788	0.877777	0.999988	SymbC1.scaffold1037.19	Outer membrane porin F OS=Pseudomonas syringae pv. syringae GN=oprF PE=3 SV=1	sp|P22263|PORF_PSESY
SymbC1.scaffold1037.55	202.492	0.118076	0.118124	0.999586	0.317511	0.999988	SymbC1.scaffold1037.55	Carbon monoxide dehydrogenase large chain OS=Hydrogenophaga pseudoflava GN=cutL PE=1 SV=2	sp|P19913|DCML_HYDPS
SymbC1.scaffold1037.84	178.237	-0.0421893	0.109668	-0.384702	0.700458	0.999988	SymbC1.scaffold1037.84	2-oxo-Delta(3)-4,5,5-trimethylcyclopentenylacetyl-CoA monooxygenase OS=Pseudomonas putida GN=otemo PE=1 SV=1	sp|H3JQW0|OTEMO_PSEPU
SymbC1.scaffold1037.61	670.282	-0.0243784	0.182563	-0.133534	0.893771	0.999988	SymbC1.scaffold1037.61	Vitamin B12 transporter BtuB OS=Salmonella typhi GN=btuB PE=3 SV=1	sp|Q8Z314|BTUB_SALTI
SymbC1.scaffold1037.54	493.919	-0.134923	0.142203	-0.948803	0.342721	0.999988	SymbC1.scaffold1037.54	Aromatic-amino-acid aminotransferase 1 OS=Thermococcus litoralis (strain ATCC 51850 / DSM 5473 / JCM 8560 / NS-C) GN=OCC_04335 PE=1 SV=1	sp|H3ZPL1|ARAT1_THELN
SymbC1.scaffold1037.69	13.2865	-0.317683	0.327853	-0.968981	0.332555	0.999988	SymbC1.scaffold1037.69	Isonitrile hydratase OS=Pseudomonas putida GN=inhA PE=1 SV=1	sp|Q8G9F9|INHA_PSEPU
SymbC1.scaffold1037.10	8.55071	0.309566	0.502285	0.616317	0.537685	0.999988	SymbC1.scaffold1037.10	HTH-type transcriptional regulator Rv2034 OS=Mycobacterium tuberculosis (strain ATCC 25618 / H37Rv) GN=Rv2034 PE=1 SV=3	sp|O53478|HTHAR_MYCTU
SymbC1.scaffold1037.42	220.551	0.00979137	0.147655	0.0663126	0.947129	0.999988	SymbC1.scaffold1037.42	Periplasmic murein peptide-binding protein OS=Escherichia coli (strain K12) GN=mppA PE=1 SV=2	sp|P77348|MPPA_ECOLI
SymbC1.scaffold1037.51	187.509	-0.0836947	0.134702	-0.621332	0.534381	0.999988	SymbC1.scaffold1037.51	Putative dioxygenase subunit alpha YeaW OS=Escherichia coli (strain K12) GN=yeaW PE=3 SV=1	sp|P0ABR7|YEAW_ECOLI
SymbC1.scaffold1037.93	76.1851	0.122213	0.138347	0.883381	0.377031	0.999988	SymbC1.scaffold1037.93	description1:Ferredoxin OS=Rhodothermaceae bacterium RA GN=AWN76_09435 PE=4 SV=1//description2:Ferredoxin OS=Cycloclasticus sp. (strain P1) GN=Q91_1882 PE=4 SV=1	tr|A0A117UR46|A0A117UR46_9BACT;tr|K0C8S4|K0C8S4_CYCSP
SymbC1.scaffold1037.63	259.537	0.0553756	0.106733	0.518822	0.603885	0.999988	SymbC1.scaffold1037.63	Acyl-CoA dehydrogenase family member 10 OS=Mus musculus GN=Acad10 PE=1 SV=1	sp|Q8K370|ACD10_MOUSE
SymbC1.scaffold1037.72	128.654	0.015252	0.136406	0.111813	0.910971	0.999988	SymbC1.scaffold1037.72	Carbon monoxide dehydrogenase large chain OS=Hydrogenophaga pseudoflava GN=cutL PE=1 SV=2	sp|P19913|DCML_HYDPS
SymbC1.scaffold1037.38	177.857	0.13464	0.124103	1.08491	0.277961	0.999988	SymbC1.scaffold1037.38	C4-dicarboxylate TRAP transporter large permease protein DctM OS=Rhodobacter capsulatus GN=dctM PE=1 SV=1	sp|O07838|DCTM_RHOCA
SymbC1.scaffold1037.14	191.605	-0.15692	0.138448	-1.13342	0.257036	0.999988	SymbC1.scaffold1037.14	Uronate isomerase OS=Xanthomonas axonopodis pv. citri (strain 306) GN=uxaC PE=3 SV=1	sp|Q8PET9|UXAC_XANAC
SymbC1.scaffold1037.49	1543.33	0.0550724	0.0573751	0.959866	0.337123	0.999988	SymbC1.scaffold1037.49	Uncharacterized protein OS=Candidatus Microthrix parvicella RN1 GN=BN381_330001 PE=4 SV=1	tr|R4Z3Y3|R4Z3Y3_9ACTN
SymbC1.scaffold1037.26	398.234	0.0653592	0.0912033	0.716632	0.473601	0.999988	SymbC1.scaffold1037.26	Putative NADP-dependent oxidoreductase YfmJ OS=Bacillus subtilis (strain 168) GN=yfmJ PE=2 SV=1	sp|O34812|YFMJ_BACSU
SymbC1.scaffold1037.45	497.826	0.035417	0.138686	0.255376	0.798433	0.999988	SymbC1.scaffold1037.45	2-phospho-L-lactate transferase OS=Archaeoglobus fulgidus (strain ATCC 49558 / VC-16 / DSM 4304 / JCM 9628 / NBRC 100126) GN=cofD PE=3 SV=1	sp|O29345|COFD_ARCFU
SymbC1.scaffold1037.44	128.085	0.154696	0.119873	1.2905	0.196878	0.999988	SymbC1.scaffold1037.44	5,10-methylenetetrahydromethanopterin reductase OS=Archaeoglobus fulgidus (strain ATCC 49558 / VC-16 / DSM 4304 / JCM 9628 / NBRC 100126) GN=mer PE=3 SV=1	sp|O29196|MER_ARCFU
SymbC1.scaffold1037.5	58.0989	-0.00646663	0.192395	-0.0336112	0.973187	0.999988	SymbC1.scaffold1037.5	description1:Uncharacterized protein OS=Rhodobacterales bacterium RIFCSPHIGHO2_02_FULL_62_130 GN=A3D16_17660 PE=4 SV=1//description2:Uncharacterized protein OS=Nocardiopsis flavescens GN=SAMN05421803_101389 PE=4 SV=1	tr|A0A1G3GHX3|A0A1G3GHX3_9RHOB;tr|A0A1M6BKA4|A0A1M6BKA4_9ACTN
SymbC1.scaffold1037.60	1179.82	0.120466	0.175397	0.686821	0.492196	0.999988	SymbC1.scaffold1037.60	Transcriptional activator CadC OS=Escherichia coli (strain K12) GN=cadC PE=1 SV=1	sp|P23890|CADC_ECOLI
SymbC1.scaffold1037.66	367.646	0.204822	0.0959881	2.13382	0.0328572	0.999988	SymbC1.scaffold1037.66	Beta-lactamase domain-containing protein 2 OS=Caenorhabditis elegans GN=lact-2 PE=4 SV=1	sp|Q09621|LACT2_CAEEL
SymbC1.scaffold1037.77	296.326	-0.134442	0.142458	-0.943732	0.345306	0.999988	SymbC1.scaffold1037.77	Probable diacyglycerol O-acyltransferase tgs3 OS=Mycobacterium tuberculosis (strain ATCC 25618 / H37Rv) GN=tgs3 PE=1 SV=1	sp|P9WKC5|TGS3_MYCTU
SymbC1.scaffold1037.52	637.086	-0.138864	0.11181	-1.24197	0.214247	0.999988	SymbC1.scaffold1037.52	Signal transduction histidine-protein kinase BaeS OS=Escherichia coli (strain K12) GN=baeS PE=1 SV=2	sp|P30847|BAES_ECOLI
SymbC1.scaffold1037.16	238.311	-0.122091	0.142131	-0.859001	0.39034	0.999988	SymbC1.scaffold1037.16	Uncharacterized signaling protein PA1727 OS=Pseudomonas aeruginosa (strain ATCC 15692 / DSM 22644 / CIP 104116 / JCM 14847 / LMG 12228 / 1C / PRS 101 / PAO1) GN=PA1727 PE=1 SV=1	sp|Q9I310|Y1727_PSEAE
SymbC1.scaffold1037.11	113.653	0.126479	0.169794	0.744896	0.456335	0.999988	SymbC1.scaffold1037.11	MFS-type efflux pump MSMEG_3705 OS=Mycobacterium smegmatis (strain ATCC 700084 / mc(2)155) GN=MSMEG_3705 PE=3 SV=1	sp|A0QYL8|MFSEP_MYCS2
SymbC1.scaffold1037.35	428.136	-0.0666332	0.116191	-0.573481	0.566319	0.999988	SymbC1.scaffold1037.35	ATP-binding cassette sub-family B member 5 OS=Mus musculus GN=Abcb5 PE=2 SV=1	sp|B5X0E4|ABCB5_MOUSE
SymbC1.scaffold1037.34	534.201	-0.0492876	0.106891	-0.461103	0.644725	0.999988	SymbC1.scaffold1037.34	tRNA U34 carboxymethyltransferase OS=Pseudomonas putida (strain W619) GN=cmoB PE=3 SV=1	sp|B1J4E4|CMOB_PSEPW
SymbC1.scaffold1037.17	221.67	0.179301	0.154859	1.15783	0.246932	0.999988	SymbC1.scaffold1037.17	Carboxylesterase NlhH OS=Mycobacterium tuberculosis (strain ATCC 25618 / H37Rv) GN=nlhH PE=1 SV=1	sp|P9WK87|NLHH_MYCTU
SymbC1.scaffold1037.36	249.348	0.0589597	0.13475	0.437547	0.661714	0.999988	SymbC1.scaffold1037.36	Acyl-CoA dehydrogenase FadE26 OS=Mycobacterium tuberculosis (strain ATCC 25618 / H37Rv) GN=fadE26 PE=1 SV=1	sp|I6YCA3|CHSE4_MYCTU
SymbC1.scaffold1037.15	71.928	0.177295	0.221823	0.799262	0.424139	0.999988	SymbC1.scaffold1037.15	Probable enoyl-CoA hydratase 1, peroxisomal OS=Arabidopsis thaliana GN=ECHIA PE=1 SV=1	sp|Q6NL24|ECH1P_ARATH
SymbC1.scaffold1037.3	604.331	0.14347	0.0998137	1.43738	0.15061	0.999988	SymbC1.scaffold1037.3	Putative amidase AmiD OS=Mycobacterium tuberculosis (strain ATCC 25618 / H37Rv) GN=amiD PE=1 SV=1	sp|P9WQ93|AMI4_MYCTU
SymbC1.scaffold1037.23	116.814	-0.00364206	0.153977	-0.0236533	0.981129	0.999988	SymbC1.scaffold1037.23	Long-chain specific acyl-CoA dehydrogenase, mitochondrial OS=Mus musculus GN=Acadl PE=1 SV=2	sp|P51174|ACADL_MOUSE
SymbC1.scaffold1037.48	107.394	0.085933	0.179883	0.477717	0.632851	0.999988	SymbC1.scaffold1037.48	Uncharacterized protein OS=Pseudohaliea rubra DSM 19751 GN=HRUBRA_01635 PE=4 SV=1	tr|A0A095VQP9|A0A095VQP9_9GAMM
SymbC1.scaffold1037.64	488.863	-0.00253504	0.0939252	-0.02699	0.978468	0.999988	SymbC1.scaffold1037.64	3-hydroxy-3-methylglutaryl-coenzyme A reductase OS=Pseudomonas mevalonii GN=mvaA PE=1 SV=1	sp|P13702|MVAA_PSEMV
SymbC1.scaffold1037.27	518.375	0.0634651	0.0892321	0.711236	0.476938	0.999988	SymbC1.scaffold1037.27	Probable multidrug resistance protein NorM OS=Thermotoga maritima (strain ATCC 43589 / MSB8 / DSM 3109 / JCM 10099) GN=norM PE=3 SV=1	sp|Q9WZS2|NORM_THEMA
SymbC1.scaffold1037.20	55.8789	0.060271	0.188165	0.32031	0.748734	0.999988	SymbC1.scaffold1037.20	Small-conductance mechanosensitive channel OS=Edwardsiella ictaluri (strain 93-146) GN=mscS PE=3 SV=1	sp|O52401|MSCS_EDWI9
SymbC1.scaffold1037.83	88.0359	0.211303	0.144326	1.46406	0.143177	0.999988	SymbC1.scaffold1037.83	description1:Uncharacterized protein OS=marine gamma proteobacterium HTCC2143 GN=GP2143_02564 PE=4 SV=1//description2:Uncharacterized protein OS=Colwellia psychrerythraea (strain 34H / ATCC BAA-681) GN=CPS_0639 PE=4 SV=1	tr|A0YED4|A0YED4_9GAMM;tr|Q488X5|Q488X5_COLP3
SymbC1.scaffold1037.81	1629.05	0.00341968	0.146781	0.0232978	0.981413	0.999988	SymbC1.scaffold1037.81	Nitrite reductase [NAD(P)H] large subunit OS=Klebsiella oxytoca GN=nasB PE=3 SV=1	sp|Q06458|NIRB_KLEOX
SymbC1.scaffold1037.56	470.392	0.155043	0.128507	1.20649	0.227627	0.999988	SymbC1.scaffold1037.56	2-amino-3-carboxymuconate-6-semialdehyde decarboxylase OS=Rattus norvegicus GN=Acmsd PE=1 SV=1	sp|Q8R5M5|ACMSD_RAT
SymbC1.scaffold1037.39	38.8382	-0.0389732	0.203816	-0.191218	0.848355	0.999988	SymbC1.scaffold1037.39	NA	NA
SymbC1.scaffold1037.25	965.128	0.11879	0.459373	0.258591	0.795951	0.999988	SymbC1.scaffold1037.25	Granaticin polyketide synthase putative ketoacyl reductase 2 OS=Streptomyces violaceoruber GN=gra-orf6 PE=3 SV=1	sp|P16543|DHK2_STRVN
SymbC1.scaffold10370.3	631.343	-0.0376577	0.133032	-0.283071	0.777122	0.999988	SymbC1.scaffold10370.3	Voltage-dependent L-type calcium channel subunit alpha-1F OS=Homo sapiens GN=CACNA1F PE=1 SV=2	sp|O60840|CAC1F_HUMAN
SymbC1.scaffold10370.1	74.7608	-0.0240625	0.140885	-0.170795	0.864385	0.999988	SymbC1.scaffold10370.1	Voltage-dependent T-type calcium channel subunit alpha-1I OS=Symbiodinium microadriaticum GN=CACNA1I PE=4 SV=1	tr|A0A1Q9DXY6|A0A1Q9DXY6_SYMMI
SymbC1.scaffold10373.1	552.202	-0.0651657	0.0803054	-0.811473	0.417094	0.999988	SymbC1.scaffold10373.1	Uncharacterized protein OS=Symbiodinium microadriaticum GN=AK812_SmicGene29755 PE=4 SV=1	tr|A0A1Q9D0Z0|A0A1Q9D0Z0_SYMMI
SymbC1.scaffold10375.2	50.7181	-0.110245	0.161032	-0.684614	0.493588	0.999988	SymbC1.scaffold10375.2	NA	NA
SymbC1.scaffold10375.4	5.80032	0.790371	0.498848	1.58439	0.113104	0.999988	SymbC1.scaffold10375.4	NA	NA
SymbC1.scaffold10375.3	53.9921	-0.0918947	0.283557	-0.324078	0.745879	0.999988	SymbC1.scaffold10375.3	NA	NA
SymbC1.scaffold10375.1	6.20568	0.00847933	0.436511	0.0194252	0.984502	0.999988	SymbC1.scaffold10375.1	description1:Uncharacterized protein OS=Prochlorococcus marinus (strain MIT 9211) GN=P9211_15361 PE=4 SV=1//description2:Predicted protein OS=Naegleria gruberi GN=NAEGRDRAFT_65330 PE=4 SV=1	tr|A9BCA5|A9BCA5_PROM4;tr|D2V8Y9|D2V8Y9_NAEGR
SymbC1.scaffold10376.2	102.324	0.144665	0.152179	0.950621	0.341797	0.999988	SymbC1.scaffold10376.2	Putative ATP-dependent RNA helicase DHX34 OS=Symbiodinium microadriaticum GN=DHX34 PE=4 SV=1	tr|A0A1Q9F6L2|A0A1Q9F6L2_SYMMI
SymbC1.scaffold10376.1	242.626	-0.0703188	0.127758	-0.550406	0.582041	0.999988	SymbC1.scaffold10376.1	description1:Vacuolar protein sorting-associated protein 13C OS=Symbiodinium microadriaticum GN=Vps13c PE=4 SV=1//description2:Uncharacterized protein OS=Symbiodinium microadriaticum GN=AK812_SmicGene19029 PE=4 SV=1	tr|A0A1Q9ENT4|A0A1Q9ENT4_SYMMI;tr|A0A1Q9DTM1|A0A1Q9DTM1_SYMMI
SymbC1.scaffold1038.6	279.609	0.0204941	0.115147	0.177982	0.858737	0.999988	SymbC1.scaffold1038.6	ATP-dependent zinc metalloprotease FtsH 1 OS=Thermomicrobium roseum (strain ATCC 27502 / DSM 5159 / P-2) GN=ftsH1 PE=3 SV=1	sp|B9KXV3|FTSH1_THERP
SymbC1.scaffold1038.4	92.9094	-0.188586	0.131033	-1.43923	0.150086	0.999988	SymbC1.scaffold1038.4	DNA topoisomerase 2 OS=Plasmodium falciparum (isolate K1 / Thailand) GN=TOP2 PE=3 SV=1	sp|P41001|TOP2_PLAFK
SymbC1.scaffold1038.1	307.243	-0.0900726	0.103364	-0.871415	0.383527	0.999988	SymbC1.scaffold1038.1	Zinc finger MYND domain-containing protein 10 OS=Symbiodinium microadriaticum GN=Zmynd10 PE=4 SV=1	tr|A0A1Q9CVD0|A0A1Q9CVD0_SYMMI
SymbC1.scaffold1038.7	70.6651	-0.228324	0.41442	-0.550948	0.581669	0.999988	SymbC1.scaffold1038.7	Niemann-Pick C1 protein OS=Symbiodinium microadriaticum GN=NPC1 PE=4 SV=1	tr|A0A1Q9CVB5|A0A1Q9CVB5_SYMMI
SymbC1.scaffold1038.10	402.095	0.157017	0.100758	1.55836	0.119147	0.999988	SymbC1.scaffold1038.10	NA	NA
SymbC1.scaffold1038.3	781.299	0.0144704	0.0737474	0.196216	0.844441	0.999988	SymbC1.scaffold1038.3	description1:Uncharacterized protein OS=Symbiodinium microadriaticum GN=AK812_SmicGene16154 PE=4 SV=1//description2:Uncharacterized protein OS=Symbiodinium microadriaticum GN=AK812_SmicGene4734 PE=4 SV=1	tr|A0A1Q9E133|A0A1Q9E133_SYMMI;tr|A0A1Q9EVN6|A0A1Q9EVN6_SYMMI
SymbC1.scaffold1038.2	307.614	0.026903	0.15227	0.17668	0.85976	0.999988	SymbC1.scaffold1038.2	Uncharacterized protein OS=Symbiodinium microadriaticum GN=AK812_SmicGene29035 PE=4 SV=1	tr|A0A1Q9D2T3|A0A1Q9D2T3_SYMMI
SymbC1.scaffold1038.8	393.434	0.0235453	0.131853	0.178573	0.858273	0.999988	SymbC1.scaffold1038.8	Lipase OS=Rhizomucor miehei PE=1 SV=2	sp|P19515|LIP_RHIMI
SymbC1.scaffold1038.9	83.7759	0.107604	0.299676	0.359068	0.719544	0.999988	SymbC1.scaffold1038.9	NA	NA
SymbC1.scaffold1038.5	124.602	-0.187339	0.207497	-0.902851	0.366605	0.999988	SymbC1.scaffold1038.5	NA	NA
SymbC1.scaffold10380.1	700.233	0.040458	0.0919571	0.439967	0.659961	0.999988	SymbC1.scaffold10380.1	Pro-Pol polyprotein OS=Feline foamy virus GN=pol PE=3 SV=1	sp|O93209|POL_FFV
SymbC1.scaffold10381.2	0.871944	-1.11466	1.19906	-0.929615	0.35257	0.999988	SymbC1.scaffold10381.2	NA	NA
SymbC1.scaffold10382.1	105.705	-0.417149	0.134234	-3.10762	0.00188603	0.999988	SymbC1.scaffold10382.1	Uncharacterized protein OS=Symbiodinium microadriaticum GN=AK812_SmicGene21816 PE=4 SV=1	tr|A0A1Q9DLG7|A0A1Q9DLG7_SYMMI
SymbC1.scaffold10383.1	28.2651	-0.48279	0.253865	-1.90176	0.0572027	0.999988	SymbC1.scaffold10383.1	NA	NA
SymbC1.scaffold10384.2	7.20475	0.183864	0.454935	0.404155	0.686099	0.999988	SymbC1.scaffold10384.2	NA	NA
SymbC1.scaffold10384.1	219.316	-0.015305	0.126061	-0.121409	0.903367	0.999988	SymbC1.scaffold10384.1	Protein NRT1/ PTR FAMILY 8.1 OS=Arabidopsis thaliana GN=NPF8.1 PE=1 SV=1	sp|Q9M390|PTR1_ARATH
SymbC1.scaffold10385.1	34.4873	-0.155294	0.217271	-0.714746	0.474766	0.999988	SymbC1.scaffold10385.1	NA	NA
SymbC1.scaffold10388.2	683.07	0.0557872	0.0960492	0.580819	0.561362	0.999988	SymbC1.scaffold10388.2	NA	NA
SymbC1.scaffold1039.3	128.008	0.0228365	0.136929	0.166776	0.867547	0.999988	SymbC1.scaffold1039.3	Secretagogin OS=Danio rerio GN=scgn PE=1 SV=1	sp|Q5XJX1|SEGN_DANRE
SymbC1.scaffold1039.2	485.082	0.011873	0.0977184	0.121502	0.903293	0.999988	SymbC1.scaffold1039.2	Zinc finger matrin-type protein 2 OS=Mus musculus GN=Zmat2 PE=2 SV=1	sp|Q9CPW7|ZMAT2_MOUSE
SymbC1.scaffold1039.1	786.204	0.0186614	0.0964577	0.193467	0.846593	0.999988	SymbC1.scaffold1039.1	Putative endo-1,3(4)-beta-glucanase OS=Symbiodinium microadriaticum GN=AK812_SmicGene10599 PE=4 SV=1	tr|A0A1Q9EFI1|A0A1Q9EFI1_SYMMI
SymbC1.scaffold1039.5	28.0832	0.427788	0.258311	1.6561	0.0977025	0.999988	SymbC1.scaffold1039.5	description1:Uncharacterized protein OS=Symbiodinium microadriaticum GN=AK812_SmicGene44815 PE=4 SV=1//description2:Uncharacterized protein OS=Chrysochromulina sp. CCMP291 GN=Ctob_014666 PE=4 SV=1	tr|A0A1Q9BXM9|A0A1Q9BXM9_SYMMI;tr|A0A0M0JXW3|A0A0M0JXW3_9EUKA
SymbC1.scaffold1039.4	145.764	0.0302742	0.152344	0.198722	0.84248	0.999988	SymbC1.scaffold1039.4	4-coumarate--CoA ligase 2 OS=Arabidopsis thaliana GN=4CL2 PE=1 SV=2	sp|Q9S725|4CL2_ARATH
SymbC1.scaffold10390.1	452.013	0.206478	0.215737	0.957079	0.338528	0.999988	SymbC1.scaffold10390.1	CSC1-like protein At3g21620 OS=Arabidopsis thaliana GN=At3g21620 PE=2 SV=1	sp|Q9LVE4|CSCL4_ARATH
SymbC1.scaffold10391.1	637.839	-0.0123733	0.214361	-0.0577219	0.95397	0.999988	SymbC1.scaffold10391.1	ATP-dependent DNA helicase PIF1 OS=Homo sapiens GN=PIF1 PE=1 SV=2	sp|Q9H611|PIF1_HUMAN
SymbC1.scaffold10392.4	14.6632	-0.237892	0.301439	-0.789188	0.430002	0.999988	SymbC1.scaffold10392.4	NA	NA
SymbC1.scaffold10392.2	3.9084	0.348458	0.57376	0.607323	0.543637	0.999988	SymbC1.scaffold10392.2	NA	NA
SymbC1.scaffold10394.1	743.104	0.0580523	0.0615422	0.943291	0.345532	0.999988	SymbC1.scaffold10394.1	description1:Uncharacterized protein OS=Symbiodinium microadriaticum GN=AK812_SmicGene44437 PE=4 SV=1//description2:Isopentenyl-diphosphate Delta-isomerase I OS=Symbiodinium microadriaticum GN=IPI1 PE=4 SV=1	tr|A0A1Q9BYG2|A0A1Q9BYG2_SYMMI;tr|A0A1Q9F2N7|A0A1Q9F2N7_SYMMI
SymbC1.scaffold10394.2	350.23	0.0357352	0.0900285	0.396932	0.691417	0.999988	SymbC1.scaffold10394.2	description1:Uncharacterized protein OS=Symbiodinium microadriaticum GN=AK812_SmicGene44438 PE=4 SV=1//description2:Uncharacterized protein OS=Symbiodinium microadriaticum GN=AK812_SmicGene31347 PE=4 SV=1	tr|A0A1Q9BYG4|A0A1Q9BYG4_SYMMI;tr|A0A1Q9CX13|A0A1Q9CX13_SYMMI
SymbC1.scaffold10395.4	283.22	-0.0798546	0.105522	-0.756761	0.449193	0.999988	SymbC1.scaffold10395.4	Uncharacterized protein OS=Symbiodinium microadriaticum GN=AK812_SmicGene42880 PE=4 SV=1	tr|A0A1Q9C2F9|A0A1Q9C2F9_SYMMI
SymbC1.scaffold10395.3	23.6774	-0.244694	0.218699	-1.11886	0.2632	0.999988	SymbC1.scaffold10395.3	NA	NA
SymbC1.scaffold10397.1	49.2374	-0.0707398	0.274875	-0.257352	0.796907	0.999988	SymbC1.scaffold10397.1	NA	NA
SymbC1.scaffold10397.3	1151.3	-0.0185004	0.0805434	-0.229695	0.818328	0.999988	SymbC1.scaffold10397.3	Leucine-rich repeat-containing protein 15 OS=Rattus norvegicus GN=Lrrc15 PE=2 SV=1	sp|Q8R5M3|LRC15_RAT
SymbC1.scaffold104.3	375.389	0.0105146	0.110091	0.0955083	0.923911	0.999988	SymbC1.scaffold104.3	Voltage-dependent T-type calcium channel subunit alpha-1H OS=Homo sapiens GN=CACNA1H PE=1 SV=4	sp|O95180|CAC1H_HUMAN
SymbC1.scaffold104.1	506.665	-0.0171893	0.102429	-0.167816	0.866728	0.999988	SymbC1.scaffold104.1	UPF0046 protein K07C11.7 OS=Caenorhabditis elegans GN=K07C11.7 PE=1 SV=2	sp|Q21268|YMSO_CAEEL
SymbC1.scaffold104.4	189.789	0.176748	0.228432	0.773745	0.439081	0.999988	SymbC1.scaffold104.4	description1:Uncharacterized protein OS=Symbiodinium microadriaticum GN=AK812_SmicGene32704 PE=4 SV=1//description2:Calpain-15 OS=Symbiodinium microadriaticum GN=CAPN15 PE=3 SV=1	tr|A0A1Q9CTL1|A0A1Q9CTL1_SYMMI;tr|A0A1Q9EU52|A0A1Q9EU52_SYMMI
SymbC1.scaffold1040.2	3.56668	-0.1568	0.534618	-0.293294	0.769298	0.999988	SymbC1.scaffold1040.2	NA	NA
SymbC1.scaffold1040.1	618.614	-0.0431338	0.0676994	-0.637136	0.524036	0.999988	SymbC1.scaffold1040.1	Ankyrin-1 OS=Symbiodinium microadriaticum GN=ANK1 PE=4 SV=1	tr|A0A1Q9EWJ6|A0A1Q9EWJ6_SYMMI
SymbC1.scaffold10400.2	338.7	0.114251	0.0874672	1.30621	0.191481	0.999988	SymbC1.scaffold10400.2	ATP-dependent DNA helicase PIF1 OS=Homo sapiens GN=PIF1 PE=1 SV=2	sp|Q9H611|PIF1_HUMAN
SymbC1.scaffold10402.1	311.467	-0.0477999	0.0870491	-0.549115	0.582927	0.999988	SymbC1.scaffold10402.1	Sugar phosphate exchanger 3 OS=Xenopus laevis GN=slc37a3 PE=2 SV=1	sp|Q640L2|SPX3_XENLA
SymbC1.scaffold10403.1	521.615	-0.0049168	0.0712092	-0.0690473	0.944952	0.999988	SymbC1.scaffold10403.1	Carbonic anhydrase OS=Emericella nidulans (strain FGSC A4 / ATCC 38163 / CBS 112.46 / NRRL 194 / M139) GN=AN1805 PE=1 SV=2	sp|Q5BCC5|CAN_EMENI
SymbC1.scaffold10403.2	212.823	-0.0892626	0.098324	-0.907842	0.363962	0.999988	SymbC1.scaffold10403.2	Uncharacterized protein OS=Symbiodinium microadriaticum GN=AK812_SmicGene23987 PE=4 SV=1	tr|A0A1Q9DFU2|A0A1Q9DFU2_SYMMI
SymbC1.scaffold10404.1	119.483	0.0635878	0.178695	0.355846	0.721956	0.999988	SymbC1.scaffold10404.1	NA	NA
SymbC1.scaffold10407.1	246.922	0.0502402	0.124961	0.402048	0.687648	0.999988	SymbC1.scaffold10407.1	Metallophosphoesterase domain-containing protein 1 OS=Mus musculus GN=Mpped1 PE=2 SV=1	sp|Q91ZG2|MPPD1_MOUSE
SymbC1.scaffold10408.3	284.061	0.0325006	0.122456	0.265406	0.790697	0.999988	SymbC1.scaffold10408.3	Uncharacterized protein OS=Symbiodinium microadriaticum GN=AK812_SmicGene26493 PE=4 SV=1	tr|A0A1Q9D992|A0A1Q9D992_SYMMI
SymbC1.scaffold10409.1	955.568	0.0380672	0.0712461	0.534306	0.59313	0.999988	SymbC1.scaffold10409.1	Sodium channel protein type 4 subunit alpha A OS=Symbiodinium microadriaticum GN=scn4aa PE=4 SV=1	tr|A0A1Q9DSY1|A0A1Q9DSY1_SYMMI
SymbC1.scaffold1041.4	72.2305	0.0613968	0.1646	0.373006	0.709144	0.999988	SymbC1.scaffold1041.4	Uncharacterized protein OS=Symbiodinium microadriaticum GN=AK812_SmicGene46744 PE=4 SV=1	tr|A0A1Q9BTA8|A0A1Q9BTA8_SYMMI
SymbC1.scaffold1041.1	220.673	-0.116063	0.101136	-1.1476	0.251135	0.999988	SymbC1.scaffold1041.1	Calcium-dependent protein kinase 2 OS=Plasmodium falciparum (isolate 3D7) GN=CPK2 PE=2 SV=3	sp|Q8ICR0|CDPK2_PLAF7
SymbC1.scaffold1041.8	520.272	-0.00855437	0.0837383	-0.102156	0.918633	0.999988	SymbC1.scaffold1041.8	Glycerol-3-phosphate phosphatase OS=Rattus norvegicus GN=Pgp PE=1 SV=1	sp|D3ZDK7|PGP_RAT
SymbC1.scaffold10410.3	408.427	0.0991368	0.101326	0.978392	0.32788	0.999988	SymbC1.scaffold10410.3	Transcription initiation factor IIB OS=Drosophila melanogaster GN=TfIIB PE=2 SV=1	sp|P29052|TF2B_DROME
SymbC1.scaffold10410.1	84.571	-0.00429738	0.129408	-0.033208	0.973509	0.999988	SymbC1.scaffold10410.1	Uncharacterized protein OS=Symbiodinium microadriaticum GN=AK812_SmicGene4674 PE=4 SV=1	tr|A0A1Q9EVK3|A0A1Q9EVK3_SYMMI
SymbC1.scaffold10410.2	386.275	-0.0943651	0.0903571	-1.04436	0.29632	0.999988	SymbC1.scaffold10410.2	Anoctamin-10 OS=Mus musculus GN=Ano10 PE=1 SV=1	sp|Q8BH79|ANO10_MOUSE
SymbC1.scaffold10411.2	45.7127	-0.167012	0.182486	-0.915201	0.360086	0.999988	SymbC1.scaffold10411.2	Structure-specific endonuclease subunit SLX1-like OS=Symbiodinium microadriaticum GN=slx1 PE=4 SV=1	tr|A0A1Q9DS54|A0A1Q9DS54_SYMMI
SymbC1.scaffold10412.1	112.186	-0.0991136	0.141774	-0.699096	0.484492	0.999988	SymbC1.scaffold10412.1	Capreomycidine synthase OS=Streptomyces vinaceus GN=vioD PE=1 SV=1	sp|Q84CG1|CAMYS_STRVI
SymbC1.scaffold10415.1	664.073	-0.0193809	0.216587	-0.0894832	0.928698	0.999988	SymbC1.scaffold10415.1	Uncharacterized protein OS=Symbiodinium microadriaticum GN=AK812_SmicGene24250 PE=4 SV=1	tr|A0A1Q9DF34|A0A1Q9DF34_SYMMI
SymbC1.scaffold10416.2	350.219	-0.0577567	0.155367	-0.371744	0.710084	0.999988	SymbC1.scaffold10416.2	ATP-dependent 6-phosphofructokinase 3 OS=Arabidopsis thaliana GN=PFK3 PE=1 SV=1	sp|Q94AA4|PFKA3_ARATH
SymbC1.scaffold10417.1	9.87424	0.326898	0.319517	1.0231	0.306261	0.999988	SymbC1.scaffold10417.1	NA	NA
SymbC1.scaffold10417.2	655.947	0.0713591	0.10976	0.650137	0.515604	0.999988	SymbC1.scaffold10417.2	Kinesin light chain OS=Caenorhabditis elegans GN=klc-2 PE=2 SV=2	sp|P46822|KLC_CAEEL
SymbC1.scaffold10418.1	51.1933	0.155401	0.207561	0.748701	0.454037	0.999988	SymbC1.scaffold10418.1	description1:Uncharacterized protein OS=Symbiodinium microadriaticum GN=AK812_SmicGene18329 PE=4 SV=1//description2:Serine/threonine-protein kinasePKR2 OS=Symbiodinium microadriaticum GN=PEPKR2 PE=4 SV=1	tr|A0A1Q9DVH8|A0A1Q9DVH8_SYMMI;tr|A0A1Q9C5U3|A0A1Q9C5U3_SYMMI
SymbC1.scaffold1042.3	193.544	0.0783283	0.112475	0.696406	0.486175	0.999988	SymbC1.scaffold1042.3	Cellular retinoic acid-binding protein 1 OS=Homo sapiens GN=CRABP1 PE=1 SV=2	sp|P29762|RABP1_HUMAN
SymbC1.scaffold1042.4	122.697	-0.0144478	0.151268	-0.0955112	0.923909	0.999988	SymbC1.scaffold1042.4	NA	NA
SymbC1.scaffold10420.1	21.055	-0.00951056	0.321686	-0.0295648	0.976414	0.999988	SymbC1.scaffold10420.1	60S ribosomal protein L10a OS=Chlamydomonas reinhardtii GN=RPL10A PE=2 SV=1	sp|Q9SW75|RL10A_CHLRE
SymbC1.scaffold10425.1	17.9102	0.0273757	0.281789	0.0971497	0.922608	0.999988	SymbC1.scaffold10425.1	NA	NA
SymbC1.scaffold10426.2	24.6712	-0.221315	0.302163	-0.732436	0.463902	0.999988	SymbC1.scaffold10426.2	NA	NA
SymbC1.scaffold10428.1	172.76	-0.12993	0.105056	-1.23677	0.216173	0.999988	SymbC1.scaffold10428.1	description1:Uncharacterized protein OS=Symbiodinium microadriaticum GN=AK812_SmicGene24450 PE=4 SV=1//description2:Uncharacterized protein OS=Symbiodinium microadriaticum GN=AK812_SmicGene13411 PE=4 SV=1	tr|A0A1Q9DER9|A0A1Q9DER9_SYMMI;tr|A0A1Q9E887|A0A1Q9E887_SYMMI
SymbC1.scaffold1043.5	10.5981	-0.671726	0.374608	-1.79315	0.0729495	0.999988	SymbC1.scaffold1043.5	Gamma-tubulin complex component 4-like OS=Symbiodinium microadriaticum GN=85P PE=4 SV=1	tr|A0A1Q9CMH1|A0A1Q9CMH1_SYMMI
SymbC1.scaffold1043.3	64.3005	-0.287078	0.230923	-1.24317	0.213804	0.999988	SymbC1.scaffold1043.3	NA	NA
SymbC1.scaffold1043.4	23.3136	0.0583738	0.252284	0.231381	0.817019	0.999988	SymbC1.scaffold1043.4	E3 ubiquitin-protein ligase dbl4 OS=Schizosaccharomyces pombe (strain 972 / ATCC 24843) GN=dbl4 PE=3 SV=1	sp|Q9P3U4|HEL1_SCHPO
SymbC1.scaffold10431.1	676.97	0.023845	0.0968293	0.246258	0.805482	0.999988	SymbC1.scaffold10431.1	Eukaryotic translation initiation factor isoform 4G-2 OS=Oryza sativa subsp. japonica GN=Os02g0611500 PE=2 SV=1	sp|Q6K641|IF4G2_ORYSJ
SymbC1.scaffold1044.7	84.475	-0.147684	0.194727	-0.758416	0.448202	0.999988	SymbC1.scaffold1044.7	Eukaryotic initiation factor 4A OS=Cryptosporidium parvum GN=EIF4-A PE=2 SV=1	sp|O02494|IF4A_CRYPV
SymbC1.scaffold1044.5	134.682	-0.0195117	0.18352	-0.10632	0.915329	0.999988	SymbC1.scaffold1044.5	Ubiquinone biosynthesis O-methyltransferase OS=Xanthomonas oryzae pv. oryzae (strain KACC10331 / KXO85) GN=ubiG PE=3 SV=1	sp|Q5GZB5|UBIG_XANOR
SymbC1.scaffold1044.2	38.6958	0.0751674	0.233506	0.321908	0.747522	0.999988	SymbC1.scaffold1044.2	Neurotrypsin OS=Symbiodinium microadriaticum GN=PRSS12 PE=4 SV=1	tr|A0A1Q9C196|A0A1Q9C196_SYMMI
SymbC1.scaffold1044.4	592.854	0.0703044	0.249173	0.28215	0.777828	0.999988	SymbC1.scaffold1044.4	Peptide-N(4)-(N-acetyl-beta-glucosaminyl)asparagine amidase OS=Oryza sativa subsp. japonica GN=PNG1 PE=2 SV=1	sp|Q7F0R1|PNG1_ORYSJ
SymbC1.scaffold1044.6	1044.59	0.101894	0.0791175	1.28789	0.197786	0.999988	SymbC1.scaffold1044.6	description1:Uncharacterized protein OS=Symbiodinium microadriaticum GN=AK812_SmicGene26427 PE=4 SV=1//description2:Uncharacterized protein (Fragment) OS=Symbiodinium microadriaticum GN=AK812_SmicGene5868 PE=4 SV=1	tr|A0A1Q9D9I7|A0A1Q9D9I7_SYMMI;tr|A0A1Q9ESR0|A0A1Q9ESR0_SYMMI
SymbC1.scaffold1044.1	762.837	0.0588765	0.0878126	0.670479	0.502552	0.999988	SymbC1.scaffold1044.1	DNA-directed RNA polymerase subunit gamma OS=Synechococcus sp. (strain RCC307) GN=rpoC1 PE=3 SV=1	sp|A5GVF1|RPOC1_SYNR3
SymbC1.scaffold10443.1	931.334	0.0402972	0.0654742	0.615467	0.538246	0.999988	SymbC1.scaffold10443.1	NA	NA
SymbC1.scaffold10443.2	276.012	0.144442	0.108448	1.3319	0.182894	0.999988	SymbC1.scaffold10443.2	N-acetyl-gamma-glutamyl-phosphate reductase OS=Symbiodinium microadriaticum GN=argC PE=4 SV=1	tr|A0A1Q9CXD7|A0A1Q9CXD7_SYMMI
SymbC1.scaffold10446.1	73.6074	0.0592146	0.159285	0.371753	0.710077	0.999988	SymbC1.scaffold10446.1	description1:Uncharacterized protein OS=Symbiodinium microadriaticum GN=AK812_SmicGene25834 PE=4 SV=1//description2:Uncharacterized protein OS=Symbiodinium microadriaticum GN=AK812_SmicGene5458 PE=4 SV=1	tr|A0A1Q9DB34|A0A1Q9DB34_SYMMI;tr|A0A1Q9ETK8|A0A1Q9ETK8_SYMMI
SymbC1.scaffold10448.2	361.81	0.143584	0.66082	0.217281	0.827989	0.999988	SymbC1.scaffold10448.2	Histone H3-like centromeric protein cpar-1 OS=Caenorhabditis elegans GN=cpar-1 PE=1 SV=1	sp|P34440|HCP3L_CAEEL
SymbC1.scaffold1045.1	209.555	0.290427	0.111976	2.59365	0.00949629	0.999988	SymbC1.scaffold1045.1	NA	NA
SymbC1.scaffold1045.7	272.673	-0.172111	0.214445	-0.802584	0.422215	0.999988	SymbC1.scaffold1045.7	40S ribosomal protein S4 OS=Ictalurus punctatus GN=rps4 PE=2 SV=3	sp|Q90YS0|RS4_ICTPU
SymbC1.scaffold10453.2	330.43	0.0290631	0.171366	0.169597	0.865327	0.999988	SymbC1.scaffold10453.2	Regulator of nonsense transcripts 1 OS=Dictyostelium discoideum GN=upf1 PE=3 SV=1	sp|Q54I89|RENT1_DICDI
SymbC1.scaffold10453.1	56.7688	0.103299	0.170491	0.605891	0.544587	0.999988	SymbC1.scaffold10453.1	Regulator of nonsense transcripts 1 OS=Dictyostelium discoideum GN=upf1 PE=3 SV=1	sp|Q54I89|RENT1_DICDI
SymbC1.scaffold10455.1	212.737	-0.0462149	0.161494	-0.286171	0.774747	0.999988	SymbC1.scaffold10455.1	Caffeine-induced protein 16 OS=Schizosaccharomyces pombe (strain 972 / ATCC 24843) GN=cid16 PE=4 SV=1	sp|O13798|CID16_SCHPO
SymbC1.scaffold10457.1	46.6141	-0.139055	0.236473	-0.588039	0.556506	0.999988	SymbC1.scaffold10457.1	6-phosphofructokinase 7 OS=Symbiodinium microadriaticum GN=PFK7 PE=4 SV=1	tr|A0A1Q9CIY9|A0A1Q9CIY9_SYMMI
SymbC1.scaffold1046.2	41.1667	0.202918	0.320291	0.633541	0.52638	0.999988	SymbC1.scaffold1046.2	NA	NA
SymbC1.scaffold1046.6	135.221	-0.0551945	0.16322	-0.33816	0.735243	0.999988	SymbC1.scaffold1046.6	Modification methylase Sau3AI OS=Staphylococcus aureus GN=sau3AIM PE=3 SV=1	sp|P16668|MTS3_STAAU
SymbC1.scaffold1046.3	266.264	-0.139465	0.148674	-0.938059	0.348214	0.999988	SymbC1.scaffold1046.3	Serine carboxypeptidase-like 48 OS=Arabidopsis thaliana GN=SCPL48 PE=2 SV=2	sp|Q56WF8|SCP48_ARATH
SymbC1.scaffold1046.7	360.183	-0.0343231	0.0941387	-0.364601	0.715409	0.999988	SymbC1.scaffold1046.7	Uncharacterized protein OS=Symbiodinium microadriaticum GN=AK812_SmicGene42493 PE=4 SV=1	tr|A0A1Q9C3E9|A0A1Q9C3E9_SYMMI
SymbC1.scaffold10460.1	195.459	0.00948932	0.116157	0.0816937	0.93489	0.999988	SymbC1.scaffold10460.1	Uncharacterized protein OS=Symbiodinium microadriaticum GN=AK812_SmicGene27496 PE=4 SV=1	tr|A0A1Q9D6W7|A0A1Q9D6W7_SYMMI
SymbC1.scaffold10461.1	131.871	-0.184184	0.16237	-1.13435	0.256647	0.999988	SymbC1.scaffold10461.1	Peptidyl-prolyl cis-trans isomerase G OS=Symbiodinium microadriaticum GN=PPIG PE=4 SV=1	tr|A0A1Q9EHI3|A0A1Q9EHI3_SYMMI
SymbC1.scaffold10468.1	340.351	0.0639739	0.126476	0.50582	0.612983	0.999988	SymbC1.scaffold10468.1	Uncharacterized protein OS=Symbiodinium microadriaticum GN=AK812_SmicGene22805 PE=4 SV=1	tr|A0A1Q9DIX9|A0A1Q9DIX9_SYMMI
SymbC1.scaffold10469.1	49.3787	-0.0182475	0.261563	-0.0697633	0.944382	0.999988	SymbC1.scaffold10469.1	Putative galactose-1-phosphate uridyltransferase OS=Symbiodinium microadriaticum GN=AK812_SmicGene32880 PE=4 SV=1	tr|A0A1Q9CT00|A0A1Q9CT00_SYMMI
SymbC1.scaffold1047.4	257.883	-0.0107119	0.128744	-0.0832036	0.93369	0.999988	SymbC1.scaffold1047.4	Major facilitator superfamily MFS_1 OS=Burkholderia sp. BT03 GN=PMI06_006638 PE=4 SV=1	tr|W6WK20|W6WK20_9BURK
SymbC1.scaffold1047.1	24.1126	0.181539	0.218337	0.831463	0.405712	0.999988	SymbC1.scaffold1047.1	NA	NA
SymbC1.scaffold1047.6	384.749	0.107443	0.105176	1.02156	0.306991	0.999988	SymbC1.scaffold1047.6	Calpain-15 OS=Homo sapiens GN=CAPN15 PE=1 SV=1	sp|O75808|CAN15_HUMAN
SymbC1.scaffold10471.1	646.842	0.0228763	0.108961	0.209951	0.833706	0.999988	SymbC1.scaffold10471.1	ATP-dependent DNA helicase PIF1 OS=Danio rerio GN=pif1 PE=2 SV=1	sp|Q7ZV90|PIF1_DANRE
SymbC1.scaffold10475.1	112.686	0.0198502	0.136729	0.145179	0.88457	0.999988	SymbC1.scaffold10475.1	E3 ubiquitin-protein ligase HERC2 OS=Symbiodinium microadriaticum GN=Herc2 PE=4 SV=1	tr|A0A1Q9D6Y5|A0A1Q9D6Y5_SYMMI
SymbC1.scaffold10479.1	747.456	-0.0462433	0.114894	-0.402488	0.687325	0.999988	SymbC1.scaffold10479.1	Putative transposon Ty5-1 protein YCL074W OS=Saccharomyces cerevisiae (strain ATCC 204508 / S288c) GN=TY5A PE=5 SV=2	sp|P25600|YCH4_YEAST
SymbC1.scaffold10479.2	94.4936	0.0444549	0.138992	0.319836	0.749092	0.999988	SymbC1.scaffold10479.2	SCY1-like protein 2 OS=Symbiodinium microadriaticum GN=SCYL2 PE=4 SV=1	tr|A0A1Q9CB14|A0A1Q9CB14_SYMMI
SymbC1.scaffold1048.3	9.49406	-0.059102	0.395668	-0.149373	0.881259	0.999988	SymbC1.scaffold1048.3	NA	NA
SymbC1.scaffold1048.1	156.439	-0.00692028	0.149255	-0.0463655	0.963019	0.999988	SymbC1.scaffold1048.1	description1:Uncharacterized protein OS=Symbiodinium microadriaticum GN=AK812_SmicGene23061 PE=4 SV=1//description2:Uncharacterized protein (Fragment) OS=Chrysochromulina sp. CCMP291 GN=Ctob_015057 PE=4 SV=1	tr|A0A1Q9DI78|A0A1Q9DI78_SYMMI;tr|A0A0M0LS73|A0A0M0LS73_9EUKA
SymbC1.scaffold10481.1	107.672	0.0436337	0.121243	0.359887	0.718932	0.999988	SymbC1.scaffold10481.1	Probable dimethyladenosine transferase OS=Drosophila melanogaster GN=CG11837 PE=2 SV=1	sp|Q9VAQ5|DIM1_DROME
SymbC1.scaffold10483.2	6.17126	-0.252692	0.503958	-0.501414	0.61608	0.999988	SymbC1.scaffold10483.2	Otoferlin OS=Symbiodinium microadriaticum GN=OTOF PE=4 SV=1	tr|A0A1Q9C851|A0A1Q9C851_SYMMI
SymbC1.scaffold10484.1	586.845	-0.0648567	0.0866461	-0.748524	0.454144	0.999988	SymbC1.scaffold10484.1	Uncharacterized protein OS=Symbiodinium microadriaticum GN=AK812_SmicGene13585 PE=4 SV=1	tr|A0A1Q9E7S4|A0A1Q9E7S4_SYMMI
SymbC1.scaffold10486.1	501.305	-0.151462	0.12151	-1.2465	0.21258	0.999988	SymbC1.scaffold10486.1	Pentatricopeptide repeat-containing protein At2g31400, chloroplastic OS=Arabidopsis thaliana GN=At2g31400 PE=2 SV=1	sp|Q9SIC9|PP178_ARATH
SymbC1.scaffold10487.1	524.353	0.213335	0.140382	1.51967	0.128593	0.999988	SymbC1.scaffold10487.1	Phthiocerol synthesis polyketide synthase type I PpsA OS=Mycobacterium tuberculosis (strain ATCC 25618 / H37Rv) GN=ppsA PE=1 SV=1	sp|P9WQE7|PPSA_MYCTU
SymbC1.scaffold10487.2	271.022	0.256151	0.238319	1.07482	0.282453	0.999988	SymbC1.scaffold10487.2	description1:Nipped-B-like protein B OS=Symbiodinium microadriaticum GN=nipblb PE=4 SV=1//description2:Ribulose-1,5-bisphosphate carboxylase/oxygenase small subunit N-methyltransferase I OS=Galdieria sulphuraria GN=Gasu_37520 PE=4 SV=1	tr|A0A1Q9DFT9|A0A1Q9DFT9_SYMMI;tr|M2XZ07|M2XZ07_GALSU
SymbC1.scaffold1049.7	59.6488	-0.0668905	0.173656	-0.385191	0.700096	0.999988	SymbC1.scaffold1049.7	Synaptotagmin-4 OS=Symbiodinium microadriaticum GN=SYT4 PE=4 SV=1	tr|A0A1Q9E3A5|A0A1Q9E3A5_SYMMI
SymbC1.scaffold1049.3	883.537	0.0489279	0.0760312	0.643524	0.519884	0.999988	SymbC1.scaffold1049.3	Uncharacterized protein OS=Symbiodinium microadriaticum GN=AK812_SmicGene19255 PE=4 SV=1	tr|A0A1Q9DT05|A0A1Q9DT05_SYMMI
SymbC1.scaffold1049.1	521.502	-0.148124	0.118351	-1.25156	0.21073	0.999988	SymbC1.scaffold1049.1	description1:Uncharacterized protein OS=Symbiodinium microadriaticum GN=AK812_SmicGene30033 PE=4 SV=1//description2:Uncharacterized protein OS=Symbiodinium microadriaticum GN=AK812_SmicGene33891 PE=4 SV=1	tr|A0A1Q9D0B7|A0A1Q9D0B7_SYMMI;tr|A0A1Q9CQF2|A0A1Q9CQF2_SYMMI
SymbC1.scaffold10492.1	289.237	0.302146	0.154369	1.9573	0.0503124	0.999988	SymbC1.scaffold10492.1	description1:Pentatricopeptide repeat-containing protein, chloroplastic OS=Symbiodinium microadriaticum GN=AK812_SmicGene42022 PE=4 SV=1//description2:S-adenosylmethionine synthase OS=Symbiodinium microadriaticum GN=SAMS2 PE=3 SV=1	tr|A0A1Q9C4L7|A0A1Q9C4L7_SYMMI;tr|A0A1Q9EVA7|A0A1Q9EVA7_SYMMI
SymbC1.scaffold10493.1	32.0112	-0.169905	0.251308	-0.676083	0.498988	0.999988	SymbC1.scaffold10493.1	NA	NA
SymbC1.scaffold10496.2	663.249	0.0385789	0.0977588	0.394634	0.693113	0.999988	SymbC1.scaffold10496.2	Tricorn protease-like 1 OS=Symbiodinium microadriaticum GN=tri1 PE=4 SV=1	tr|A0A1Q9CIE1|A0A1Q9CIE1_SYMMI
SymbC1.scaffold10496.1	34.6242	-0.136391	0.265298	-0.514106	0.607178	0.999988	SymbC1.scaffold10496.1	Uncharacterized protein OS=Symbiodinium microadriaticum GN=AK812_SmicGene36610 PE=4 SV=1	tr|A0A1Q9CIM4|A0A1Q9CIM4_SYMMI
SymbC1.scaffold10496.3	133.601	-0.0318694	0.615653	-0.0517652	0.958716	0.999988	SymbC1.scaffold10496.3	NA	NA
SymbC1.scaffold10497.1	1303.67	-0.0745345	0.0944044	-0.789523	0.429806	0.999988	SymbC1.scaffold10497.1	Uncharacterized protein OS=Symbiodinium microadriaticum GN=AK812_SmicGene16521 PE=4 SV=1	tr|A0A1Q9E068|A0A1Q9E068_SYMMI
SymbC1.scaffold10498.1	877.046	0.106901	0.195608	0.546507	0.584718	0.999988	SymbC1.scaffold10498.1	70 kDa peptidyl-prolyl isomerase OS=Triticum aestivum GN=FKBP70 PE=1 SV=1	sp|Q43207|FKB70_WHEAT
SymbC1.scaffold105.6	1551.88	0.00480781	0.0838542	0.0573354	0.954278	0.999988	SymbC1.scaffold105.6	Nephrocystin-3 OS=Homo sapiens GN=NPHP3 PE=1 SV=1	sp|Q7Z494|NPHP3_HUMAN
SymbC1.scaffold105.4	78.633	0.138482	0.132073	1.04852	0.294398	0.999988	SymbC1.scaffold105.4	Probable protein disulfide-isomerase ER-60 OS=Schistosoma mansoni PE=3 SV=1	sp|P38658|ERP60_SCHMA
SymbC1.scaffold105.7	249.531	-0.0353246	0.138352	-0.255324	0.798473	0.999988	SymbC1.scaffold105.7	LRP2-binding protein OS=Homo sapiens GN=LRP2BP PE=1 SV=2	sp|Q9P2M1|LR2BP_HUMAN
SymbC1.scaffold105.3	107.574	0.0106452	0.157356	0.06765	0.946064	0.999988	SymbC1.scaffold105.3	NA	NA
SymbC1.scaffold105.8	169.149	0.226816	0.280742	0.807916	0.419139	0.999988	SymbC1.scaffold105.8	Uncharacterized protein OS=Symbiodinium microadriaticum GN=AK812_SmicGene24157 PE=4 SV=1	tr|A0A1Q9DFB2|A0A1Q9DFB2_SYMMI
SymbC1.scaffold105.2	67.9545	-0.128699	0.166091	-0.774871	0.438416	0.999988	SymbC1.scaffold105.2	NA	NA
SymbC1.scaffold1050.1	685.654	-0.0432335	0.0911525	-0.474298	0.635287	0.999988	SymbC1.scaffold1050.1	Fumarylacetoacetase OS=Dictyostelium discoideum GN=fah PE=3 SV=1	sp|Q1ZXQ1|FAAA_DICDI
SymbC1.scaffold1050.3	113.124	-0.0379291	0.117128	-0.323827	0.746069	0.999988	SymbC1.scaffold1050.3	Bifunctional delta 6-fatty acyl acetylenase/desaturase OS=Ceratodon purpureus PE=1 SV=1	sp|Q9LEN0|ACET6_CERPU
SymbC1.scaffold1050.2	115.28	0.0344317	0.218156	0.157831	0.87459	0.999988	SymbC1.scaffold1050.2	Glutamate 5-kinase OS=Cyanothece sp. (strain PCC 7425 / ATCC 29141) GN=proB PE=3 SV=1	sp|B8HQP9|PROB_CYAP4
SymbC1.scaffold1050.5	13.8835	-0.258421	0.336844	-0.767184	0.442972	0.999988	SymbC1.scaffold1050.5	NA	NA
SymbC1.scaffold1050.4	334.823	0.134743	0.0884543	1.5233	0.127683	0.999988	SymbC1.scaffold1050.4	Endonuclease 8-like 3 OS=Symbiodinium microadriaticum GN=NEIL3 PE=4 SV=1	tr|A0A1Q9D7I7|A0A1Q9D7I7_SYMMI
SymbC1.scaffold10500.1	50.5628	-0.226814	0.172621	-1.31394	0.188865	0.999988	SymbC1.scaffold10500.1	Uncharacterized protein OS=Symbiodinium microadriaticum GN=AK812_SmicGene5327 PE=4 SV=1	tr|A0A1Q9EU05|A0A1Q9EU05_SYMMI
SymbC1.scaffold10501.3	864.979	-0.0220576	0.0818069	-0.26963	0.787445	0.999988	SymbC1.scaffold10501.3	SWI/SNF-related matrix-associated actin-dependent regulator of chromatin subfamily A-like protein 1 homolog OS=Caenorhabditis elegans GN=smrc-1 PE=3 SV=1	sp|Q8MNV7|SMAL1_CAEEL
SymbC1.scaffold10501.2	56.3549	0.0606825	0.251788	0.241006	0.80955	0.999988	SymbC1.scaffold10501.2	Uncharacterized protein OS=Symbiodinium microadriaticum GN=AK812_SmicGene12866 PE=4 SV=1	tr|A0A1Q9E9L5|A0A1Q9E9L5_SYMMI
SymbC1.scaffold10501.1	150.477	-0.0566713	0.157789	-0.359159	0.719476	0.999988	SymbC1.scaffold10501.1	Uncharacterized protein OS=Symbiodinium microadriaticum GN=AK812_SmicGene12865 PE=4 SV=1	tr|A0A1Q9E9L9|A0A1Q9E9L9_SYMMI
SymbC1.scaffold10504.1	35.488	0.333955	0.51127	0.653188	0.513635	0.999988	SymbC1.scaffold10504.1	Stearoyl-CoA 9-desaturase OS=Symbiodinium microadriaticum GN=desA3 PE=4 SV=1	tr|A0A1Q9CT63|A0A1Q9CT63_SYMMI
SymbC1.scaffold10506.1	42.2268	-0.0675282	0.175158	-0.385528	0.699846	0.999988	SymbC1.scaffold10506.1	Methyltransferase-like protein 7B OS=Symbiodinium microadriaticum GN=Mettl7b PE=4 SV=1	tr|A0A1Q9D3E9|A0A1Q9D3E9_SYMMI
SymbC1.scaffold10507.2	17.8345	0.656104	0.253101	2.59226	0.00953489	0.999988	SymbC1.scaffold10507.2	NA	NA
SymbC1.scaffold10507.1	196.874	0.169719	0.152246	1.11477	0.264949	0.999988	SymbC1.scaffold10507.1	Fumarate reductase OS=Schizosaccharomyces pombe (strain 972 / ATCC 24843) GN=osm1 PE=3 SV=1	sp|O13755|OSM1_SCHPO
SymbC1.scaffold10507.3	152.234	-0.0905488	0.123569	-0.73278	0.463693	0.999988	SymbC1.scaffold10507.3	Protein pelota-like OS=Symbiodinium microadriaticum GN=PELO PE=4 SV=1	tr|A0A1Q9E6J4|A0A1Q9E6J4_SYMMI
SymbC1.scaffold10508.1	154.252	-0.111143	0.1144	-0.971532	0.331283	0.999988	SymbC1.scaffold10508.1	Aquaporin-5 OS=Ovis aries GN=AQP5 PE=2 SV=1	sp|Q866S3|AQP5_SHEEP
SymbC1.scaffold1051.1	557.76	0.0290719	0.108902	0.266955	0.789504	0.999988	SymbC1.scaffold1051.1	Uncharacterized protein OS=Symbiodinium microadriaticum GN=AK812_SmicGene14237 PE=4 SV=1	tr|A0A1Q9E620|A0A1Q9E620_SYMMI
SymbC1.scaffold1051.2	307.562	0.122632	0.342588	0.357958	0.720375	0.999988	SymbC1.scaffold1051.2	Uncharacterized protein OS=Symbiodinium microadriaticum GN=AK812_SmicGene35498 PE=4 SV=1	tr|A0A1Q9CLC8|A0A1Q9CLC8_SYMMI
SymbC1.scaffold1051.3	350.66	-0.00836934	0.176176	-0.0475054	0.96211	0.999988	SymbC1.scaffold1051.3	NA	NA
SymbC1.scaffold10510.2	102.134	-0.052981	0.187343	-0.282803	0.777328	0.999988	SymbC1.scaffold10510.2	E3 ubiquitin-protein ligase DTX3L OS=Homo sapiens GN=DTX3L PE=1 SV=1	sp|Q8TDB6|DTX3L_HUMAN
SymbC1.scaffold10510.1	267.497	0.0268099	0.134247	0.199706	0.84171	0.999988	SymbC1.scaffold10510.1	Calpain-1 catalytic subunit OS=Mus musculus GN=Capn1 PE=1 SV=1	sp|O35350|CAN1_MOUSE
SymbC1.scaffold10511.2	112.657	0.10868	0.127202	0.854384	0.392892	0.999988	SymbC1.scaffold10511.2	Uncharacterized protein OS=Blastopirellula marina DSM 3645 GN=DSM3645_06851 PE=4 SV=1	tr|A3ZYE1|A3ZYE1_9PLAN
SymbC1.scaffold10511.3	86.9025	-0.0913244	0.142143	-0.642485	0.520559	0.999988	SymbC1.scaffold10511.3	Dipeptide transport system permease protein DppB OS=Bacillus subtilis (strain 168) GN=dppB PE=2 SV=1	sp|P26903|DPPB_BACSU
SymbC1.scaffold10512.2	178.399	0.328604	0.191469	1.71622	0.086121	0.999988	SymbC1.scaffold10512.2	NA	NA
SymbC1.scaffold10512.1	244.452	0.0128453	0.124724	0.10299	0.917971	0.999988	SymbC1.scaffold10512.1	Extracellular protease OS=Aeromonas hydrophila GN=eprA1 PE=3 SV=1	sp|O05485|EPRA1_AERHY
SymbC1.scaffold10519.1	576.399	0.0842498	0.104142	0.80899	0.418521	0.999988	SymbC1.scaffold10519.1	Copia protein OS=Drosophila melanogaster GN=GIP PE=1 SV=3	sp|P04146|COPIA_DROME
SymbC1.scaffold1052.4	258.084	-0.13812	0.138408	-0.997919	0.318318	0.999988	SymbC1.scaffold1052.4	6-phosphogluconate dehydrogenase, decarboxylating OS=Trypanosoma brucei brucei GN=GND PE=1 SV=1	sp|P31072|6PGD_TRYBB
SymbC1.scaffold1052.6	300.037	-0.0730931	0.0898181	-0.81379	0.415765	0.999988	SymbC1.scaffold1052.6	Serine/threonine-protein phosphatase 6 regulatory ankyrin repeat subunit B OS=Homo sapiens GN=ANKRD44 PE=1 SV=3	sp|Q8N8A2|ANR44_HUMAN
SymbC1.scaffold1052.1	242.634	-0.129507	0.115534	-1.12094	0.262312	0.999988	SymbC1.scaffold1052.1	2-oxoglutarate dehydrogenase, mitochondrial OS=Homo sapiens GN=OGDH PE=1 SV=3	sp|Q02218|ODO1_HUMAN
SymbC1.scaffold1052.3	186.525	0.0399052	0.146957	0.271543	0.785973	0.999988	SymbC1.scaffold1052.3	Uncharacterized protein OS=Symbiodinium microadriaticum GN=AK812_SmicGene26327 PE=4 SV=1	tr|A0A1Q9D9Q7|A0A1Q9D9Q7_SYMMI
SymbC1.scaffold1052.5	442.252	0.118047	0.118503	0.996149	0.319178	0.999988	SymbC1.scaffold1052.5	Copia protein OS=Drosophila melanogaster GN=GIP PE=1 SV=3	sp|P04146|COPIA_DROME
SymbC1.scaffold1052.2	554.367	0.017368	0.098313	0.176661	0.859775	0.999988	SymbC1.scaffold1052.2	Retrovirus-related Pol polyprotein from transposon TNT 1-94 OS=Nicotiana tabacum PE=2 SV=1	sp|P10978|POLX_TOBAC
SymbC1.scaffold10521.1	128.14	-0.0783171	0.144989	-0.540159	0.589087	0.999988	SymbC1.scaffold10521.1	NA	NA
SymbC1.scaffold10525.1	235.131	-0.140657	0.138642	-1.01454	0.310326	0.999988	SymbC1.scaffold10525.1	Pentatricopeptide repeat-containing protein At1g63130, mitochondrial OS=Arabidopsis thaliana GN=At1g63130 PE=2 SV=1	sp|Q9CAN0|PPR99_ARATH
SymbC1.scaffold10526.1	229.63	-0.0602983	0.0893164	-0.675109	0.499606	0.999988	SymbC1.scaffold10526.1	cGMP-dependent protein kinase, isozyme 2 forms cD5/T2 OS=Symbiodinium microadriaticum GN=for PE=3 SV=1	tr|A0A1Q9ESD4|A0A1Q9ESD4_SYMMI
SymbC1.scaffold10526.2	163.025	0.0339159	0.125321	0.270631	0.786675	0.999988	SymbC1.scaffold10526.2	Phosphatidylglycerophosphatase and protein-tyrosine phosphatase 1 OS=Symbiodinium microadriaticum GN=PTPMT1 PE=4 SV=1	tr|A0A1Q9DTQ3|A0A1Q9DTQ3_SYMMI
SymbC1.scaffold10528.1	169.557	-0.119008	0.128096	-0.929055	0.352861	0.999988	SymbC1.scaffold10528.1	Carnosine synthase 1 OS=Symbiodinium microadriaticum GN=CARNS1 PE=4 SV=1	tr|A0A1Q9CNJ5|A0A1Q9CNJ5_SYMMI
SymbC1.scaffold10528.2	170.416	-0.0620991	0.191396	-0.324454	0.745594	0.999988	SymbC1.scaffold10528.2	Uncharacterized protein OS=Symbiodinium microadriaticum GN=AK812_SmicGene34629 PE=4 SV=1	tr|A0A1Q9CNI9|A0A1Q9CNI9_SYMMI
SymbC1.scaffold10529.2	99.7144	-0.0513073	0.134939	-0.380227	0.703777	0.999988	SymbC1.scaffold10529.2	NA	NA
SymbC1.scaffold10529.1	249.789	-0.0506283	0.097638	-0.518531	0.604088	0.999988	SymbC1.scaffold10529.1	description1:Putative uncharacterized protein OS=Aureococcus anophagefferens GN=AURANDRAFT_60767 PE=4 SV=1//description2:Uncharacterized protein OS=Phytophthora parasitica GN=L914_21362 PE=4 SV=1	tr|F0XW98|F0XW98_AURAN;tr|W2M3J9|W2M3J9_PHYPR
SymbC1.scaffold1053.2	71.6871	0.233861	0.257138	0.909477	0.363098	0.999988	SymbC1.scaffold1053.2	Voltage-dependent L-type calcium channel subunit alpha-1F OS=Symbiodinium microadriaticum GN=Cacna1f PE=4 SV=1	tr|A0A1Q9E0Y7|A0A1Q9E0Y7_SYMMI
SymbC1.scaffold10531.1	188.596	0.0522874	0.148145	0.352948	0.724128	0.999988	SymbC1.scaffold10531.1	Uncharacterized protein OS=Symbiodinium microadriaticum GN=AK812_SmicGene12809 PE=4 SV=1	tr|A0A1Q9E9U3|A0A1Q9E9U3_SYMMI
SymbC1.scaffold10533.2	431.783	0.00220528	0.111182	0.0198348	0.984175	0.999988	SymbC1.scaffold10533.2	Reticulocyte-binding protein 2 homolog a OS=Plasmodium falciparum (isolate 3D7) GN=PF13_0198 PE=1 SV=1	sp|Q8IDX6|RBP2A_PLAF7
SymbC1.scaffold10533.1	97.4339	0.0705558	0.131215	0.537711	0.590776	0.999988	SymbC1.scaffold10533.1	Myosin heavy chain kinase C OS=Symbiodinium microadriaticum GN=mhkC PE=4 SV=1	tr|A0A1Q9EJY7|A0A1Q9EJY7_SYMMI
SymbC1.scaffold10535.1	322.944	-0.198697	0.338989	-0.586145	0.557778	0.999988	SymbC1.scaffold10535.1	Photosystem II 12 kDa extrinsic protein, chloroplastic OS=Phaeodactylum tricornutum GN=psbU PE=3 SV=1	sp|Q84XB6|PSBU_PHATR
SymbC1.scaffold10539.1	197.331	0.163272	0.140071	1.16564	0.243761	0.999988	SymbC1.scaffold10539.1	UBX domain-containing protein 7 OS=Pongo abelii GN=UBXN7 PE=2 SV=2	sp|Q5REY7|UBXN7_PONAB
SymbC1.scaffold10539.2	987.205	-0.00445948	0.11737	-0.037995	0.969692	0.999988	SymbC1.scaffold10539.2	Retrovirus-related Pol polyprotein from transposon TNT 1-94 OS=Symbiodinium microadriaticum GN=AK812_SmicGene12814 PE=4 SV=1	tr|A0A1Q9E9N4|A0A1Q9E9N4_SYMMI
SymbC1.scaffold1054.3	742.746	-0.0955126	0.0948845	-1.00662	0.314117	0.999988	SymbC1.scaffold1054.3	Adenylate cyclase 1 OS=Rhizobium meliloti (strain 1021) GN=cya1 PE=3 SV=2	sp|P19485|CYA1_RHIME
SymbC1.scaffold1054.4	1531.83	-0.0630198	0.10684	-0.589853	0.555289	0.999988	SymbC1.scaffold1054.4	Uncharacterized protein OS=Symbiodinium microadriaticum GN=AK812_SmicGene245 PE=4 SV=1	tr|A0A1Q9F736|A0A1Q9F736_SYMMI
SymbC1.scaffold1054.2	244.849	-0.157157	0.131255	-1.19734	0.231175	0.999988	SymbC1.scaffold1054.2	NA	NA
SymbC1.scaffold1054.1	333.434	-0.173192	0.111969	-1.54678	0.121915	0.999988	SymbC1.scaffold1054.1	Uncharacterized protein OS=Symbiodinium microadriaticum GN=AK812_SmicGene26500 PE=4 SV=1	tr|A0A1Q9D9D2|A0A1Q9D9D2_SYMMI
SymbC1.scaffold10545.1	1896.54	-0.0712726	0.0877929	-0.811826	0.416891	0.999988	SymbC1.scaffold10545.1	30S ribosomal protein S6 OS=Symbiodinium microadriaticum GN=rpsF PE=4 SV=1	tr|A0A1Q9D4H1|A0A1Q9D4H1_SYMMI
SymbC1.scaffold10548.1	65.6526	-0.166079	0.148098	-1.12142	0.262111	0.999988	SymbC1.scaffold10548.1	Uncharacterized HTH La-type RNA-binding protein C1527.03 OS=Schizosaccharomyces pombe (strain 972 / ATCC 24843) GN=SPAC1527.03 PE=1 SV=1	sp|Q9P6K0|YLA3_SCHPO
SymbC1.scaffold10549.1	119.884	0.324679	0.130088	2.49584	0.012566	0.999988	SymbC1.scaffold10549.1	Uncharacterized protein OS=Symbiodinium microadriaticum GN=AK812_SmicGene11169 PE=4 SV=1	tr|A0A1Q9EDZ4|A0A1Q9EDZ4_SYMMI
SymbC1.scaffold1055.1	53.6802	0.0604267	0.15403	0.392305	0.694833	0.999988	SymbC1.scaffold1055.1	NA	NA
SymbC1.scaffold1055.7	102.464	-0.00515322	0.225919	-0.0228101	0.981802	0.999988	SymbC1.scaffold1055.7	Uncharacterized protein OS=Symbiodinium microadriaticum GN=AK812_SmicGene31027 PE=4 SV=1	tr|A0A1Q9CXU2|A0A1Q9CXU2_SYMMI
SymbC1.scaffold1055.6	501.892	0.137708	0.148467	0.927537	0.353648	0.999988	SymbC1.scaffold1055.6	Potassium voltage-gated channel subfamily H member 2 OS=Oryctolagus cuniculus GN=KCNH2 PE=2 SV=3	sp|Q8WNY2|KCNH2_RABIT
SymbC1.scaffold1055.4	1273.36	0.20097	0.131052	1.53352	0.125148	0.999988	SymbC1.scaffold1055.4	[Pyruvate dehydrogenase (acetyl-transferring)] kinase, mitochondrial OS=Drosophila melanogaster GN=Pdk PE=2 SV=2	sp|P91622|PDK_DROME
SymbC1.scaffold1055.3	892.254	0.0917625	0.115758	0.792713	0.427945	0.999988	SymbC1.scaffold1055.3	Modification methylase HgiCII OS=Symbiodinium microadriaticum GN=hgiCIIM PE=4 SV=1	tr|A0A1Q9CYQ9|A0A1Q9CYQ9_SYMMI
SymbC1.scaffold10551.1	335.769	-0.132305	0.156543	-0.845168	0.398017	0.999988	SymbC1.scaffold10551.1	Peptidyl-prolyl cis-trans isomerase ESS1 OS=Symbiodinium microadriaticum GN=ESS1 PE=4 SV=1	tr|A0A1Q9CCH8|A0A1Q9CCH8_SYMMI
SymbC1.scaffold10552.3	46.1577	-0.0439094	0.212827	-0.206315	0.836545	0.999988	SymbC1.scaffold10552.3	Ankyrin-3 OS=Symbiodinium microadriaticum GN=Ank3 PE=4 SV=1	tr|A0A1Q9F7S6|A0A1Q9F7S6_SYMMI
SymbC1.scaffold10552.2	45.4144	-0.0868933	0.211126	-0.411571	0.680654	0.999988	SymbC1.scaffold10552.2	Ankyrin repeat domain-containing protein 50 OS=Homo sapiens GN=ANKRD50 PE=1 SV=4	sp|Q9ULJ7|ANR50_HUMAN
SymbC1.scaffold10552.1	78.3855	-0.0931023	0.138544	-0.672003	0.501582	0.999988	SymbC1.scaffold10552.1	Cys-loop ligand-gated ion channel OS=Dickeya chrysanthemi PE=1 SV=1	sp|P0C7B7|ELIC_DICCH
SymbC1.scaffold10552.4	592.636	0.100478	0.110356	0.910495	0.362562	0.999988	SymbC1.scaffold10552.4	Ankyrin repeat domain-containing protein 50 OS=Homo sapiens GN=ANKRD50 PE=1 SV=4	sp|Q9ULJ7|ANR50_HUMAN
SymbC1.scaffold10553.1	365.981	0.0142814	0.113776	0.125522	0.90011	0.999988	SymbC1.scaffold10553.1	Nodulation protein NolNO OS=Symbiodinium microadriaticum GN=nolO PE=4 SV=1	tr|A0A1Q9D161|A0A1Q9D161_SYMMI
SymbC1.scaffold10555.2	333.622	-0.134499	0.103503	-1.29947	0.193782	0.999988	SymbC1.scaffold10555.2	Cytochrome b-c1 complex subunit Rieske-3, mitochondrial OS=Nicotiana tabacum PE=2 SV=1	sp|P51133|UCRI3_TOBAC
SymbC1.scaffold10555.3	935.92	0.0873787	0.114202	0.765127	0.444196	0.999988	SymbC1.scaffold10555.3	Uncharacterized protein OS=Symbiodinium microadriaticum GN=AK812_SmicGene39810 PE=4 SV=1	tr|A0A1Q9CAA3|A0A1Q9CAA3_SYMMI
SymbC1.scaffold10555.1	30.9497	-0.151165	0.220951	-0.684158	0.493875	0.999988	SymbC1.scaffold10555.1	Uncharacterized protein OS=Symbiodinium microadriaticum GN=AK812_SmicGene39809 PE=4 SV=1	tr|A0A1Q9CA88|A0A1Q9CA88_SYMMI
SymbC1.scaffold10556.1	31.6621	0.074077	0.235563	0.314468	0.753165	0.999988	SymbC1.scaffold10556.1	Uncharacterized protein OS=Symbiodinium microadriaticum GN=AK812_SmicGene38652 PE=4 SV=1	tr|A0A1Q9CD97|A0A1Q9CD97_SYMMI
SymbC1.scaffold10557.1	64.508	0.114688	0.162725	0.704793	0.480939	0.999988	SymbC1.scaffold10557.1	Uncharacterized protein OS=Symbiodinium microadriaticum GN=AK812_SmicGene28003 PE=4 SV=1	tr|A0A1Q9D5I7|A0A1Q9D5I7_SYMMI
SymbC1.scaffold10557.2	16.5792	0.157442	0.451075	0.349038	0.727061	0.999988	SymbC1.scaffold10557.2	NA	NA
SymbC1.scaffold10558.1	48.4685	-0.0538737	0.259215	-0.207834	0.835359	0.999988	SymbC1.scaffold10558.1	Putative dehydratase IlvD1 OS=Rhizobium meliloti (strain 1021) GN=ilvD1 PE=3 SV=1	sp|Q92RP0|ILVD1_RHIME
SymbC1.scaffold10559.2	112.694	-0.089259	0.21716	-0.411029	0.681052	0.999988	SymbC1.scaffold10559.2	Glycine cleavage system H protein, mitochondrial OS=Symbiodinium microadriaticum GN=Gcsh PE=4 SV=1	tr|A0A1Q9EGE0|A0A1Q9EGE0_SYMMI
SymbC1.scaffold1056.1	193.605	0.100041	0.110642	0.90418	0.3659	0.999988	SymbC1.scaffold1056.1	Uncharacterized protein OS=Symbiodinium microadriaticum GN=AK812_SmicGene31114 PE=4 SV=1	tr|A0A1Q9CXK7|A0A1Q9CXK7_SYMMI
SymbC1.scaffold1056.4	255.016	-0.0125998	0.127438	-0.0988694	0.921242	0.999988	SymbC1.scaffold1056.4	Protein disulfide-isomerase A3 OS=Gallus gallus GN=PDIA3 PE=2 SV=1	sp|Q8JG64|PDIA3_CHICK
SymbC1.scaffold1056.6	188.971	0.0379401	0.108816	0.348664	0.727342	0.999988	SymbC1.scaffold1056.6	description1:Uncharacterized protein OS=Symbiodinium microadriaticum GN=AK812_SmicGene40261 PE=4 SV=1//description2:Uncharacterized protein OS=Symbiodinium microadriaticum GN=AK812_SmicGene20962 PE=4 SV=1	tr|A0A1Q9C978|A0A1Q9C978_SYMMI;tr|A0A1Q9DNM3|A0A1Q9DNM3_SYMMI
SymbC1.scaffold1056.5	46.6776	-0.1668	0.219243	-0.760802	0.446776	0.999988	SymbC1.scaffold1056.5	NA	NA
SymbC1.scaffold1056.7	130.835	-0.0340177	0.123326	-0.275836	0.782674	0.999988	SymbC1.scaffold1056.7	Uncharacterized protein OS=Symbiodinium microadriaticum GN=AK812_SmicGene4118 PE=4 SV=1	tr|A0A1Q9EX77|A0A1Q9EX77_SYMMI
SymbC1.scaffold10560.2	132.425	0.0924479	0.130062	0.710802	0.477207	0.999988	SymbC1.scaffold10560.2	Retrovirus-related Pol polyprotein from transposon TNT 1-94 OS=Symbiodinium microadriaticum GN=AK812_SmicGene41309 PE=4 SV=1	tr|A0A1Q9C6F7|A0A1Q9C6F7_SYMMI
SymbC1.scaffold10565.1	411.773	0.0101058	0.119205	0.084777	0.932439	0.999988	SymbC1.scaffold10565.1	UDP-N-acetylglucosamine--dolichyl-phosphate N-acetylglucosaminephosphotransferase OS=Mus musculus GN=Dpagt1 PE=1 SV=2	sp|P42867|GPT_MOUSE
SymbC1.scaffold10566.2	86.5858	0.10923	0.153237	0.712815	0.47596	0.999988	SymbC1.scaffold10566.2	DEAD-box ATP-dependent RNA helicase 50 OS=Symbiodinium microadriaticum GN=AK812_SmicGene7786 PE=4 SV=1	tr|A0A1Q9EMK5|A0A1Q9EMK5_SYMMI
SymbC1.scaffold10566.1	36.5255	-0.0674049	0.284102	-0.237256	0.812459	0.999988	SymbC1.scaffold10566.1	Uncharacterized protein OS=Symbiodinium microadriaticum GN=AK812_SmicGene7783 PE=4 SV=1	tr|A0A1Q9EMS6|A0A1Q9EMS6_SYMMI
SymbC1.scaffold10567.2	23.8458	0.171913	0.209432	0.820856	0.411729	0.999988	SymbC1.scaffold10567.2	Nitrogen assimilation regulatory protein NtrC OS=Azorhizobium caulinodans (strain ATCC 43989 / DSM 5975 / JCM 20966 / NBRC 14845 / NCIMB 13405 / ORS 571) GN=ntrC PE=3 SV=2	sp|Q04848|NTRC_AZOC5
SymbC1.scaffold10567.5	339.788	0.0498213	0.181282	0.274827	0.783449	0.999988	SymbC1.scaffold10567.5	GTPase HflX OS=Magnetococcus marinus (strain ATCC BAA-1437 / JCM 17883 / MC-1) GN=hflX PE=3 SV=1	sp|A0L4B2|HFLX_MAGMM
SymbC1.scaffold10568.1	106.734	-0.0134079	0.133745	-0.10025	0.920146	0.999988	SymbC1.scaffold10568.1	Uncharacterized protein OS=Symbiodinium microadriaticum GN=AK812_SmicGene35467 PE=4 SV=1	tr|A0A1Q9CLC7|A0A1Q9CLC7_SYMMI
SymbC1.scaffold10569.1	747.492	0.139216	0.0896012	1.55373	0.120248	0.999988	SymbC1.scaffold10569.1	60S ribosomal protein L30 OS=Symbiodinium microadriaticum GN=Rpl30 PE=4 SV=1	tr|A0A1Q9ENJ4|A0A1Q9ENJ4_SYMMI
SymbC1.scaffold1057.6	69.8441	0.251381	0.146772	1.71273	0.0867619	0.999988	SymbC1.scaffold1057.6	NA	NA
SymbC1.scaffold1057.3	125.499	-0.104253	0.154787	-0.673527	0.500612	0.999988	SymbC1.scaffold1057.3	Acyl-protein thioesterase 1 OS=Symbiodinium microadriaticum GN=AK812_SmicGene44292 PE=4 SV=1	tr|A0A1Q9BYV3|A0A1Q9BYV3_SYMMI
SymbC1.scaffold1057.2	123.862	0.231735	0.174346	1.32917	0.183792	0.999988	SymbC1.scaffold1057.2	NA	NA
SymbC1.scaffold10571.1	106.395	-0.137082	0.152896	-0.896569	0.369949	0.999988	SymbC1.scaffold10571.1	Major basic nuclear protein 2 OS=Symbiodinium microadriaticum GN=HCc2 PE=4 SV=1	tr|A0A1Q9E2X6|A0A1Q9E2X6_SYMMI
SymbC1.scaffold10572.1	300.346	-0.121937	0.10666	-1.14323	0.252942	0.999988	SymbC1.scaffold10572.1	Uncharacterized protein OS=Symbiodinium microadriaticum GN=AK812_SmicGene15513 PE=4 SV=1	tr|A0A1Q9E2T8|A0A1Q9E2T8_SYMMI
SymbC1.scaffold10572.2	100.244	-0.320473	0.239396	-1.33867	0.180677	0.999988	SymbC1.scaffold10572.2	Uncharacterized protein OS=Symbiodinium microadriaticum GN=AK812_SmicGene15513 PE=4 SV=1	tr|A0A1Q9E2T8|A0A1Q9E2T8_SYMMI
SymbC1.scaffold10572.3	148.044	-0.0136767	0.13818	-0.0989772	0.921156	0.999988	SymbC1.scaffold10572.3	description1:Uncharacterized protein OS=Symbiodinium microadriaticum GN=AK812_SmicGene15514 PE=4 SV=1//description2:Putative uncharacterized protein OS=Perkinsus marinus (strain ATCC 50983 / TXsc) GN=Pmar_PMAR027619 PE=4 SV=1	tr|A0A1Q9E2R9|A0A1Q9E2R9_SYMMI;tr|C5KC90|C5KC90_PERM5
SymbC1.scaffold10573.1	1.02215	-1.06396	1.10397	-0.963764	0.335164	0.999988	SymbC1.scaffold10573.1	Glutamine-dependent NAD(+) synthetase OS=Symbiodinium microadriaticum GN=nadsyn1 PE=4 SV=1	tr|A0A1Q9DA80|A0A1Q9DA80_SYMMI
SymbC1.scaffold10578.2	164.427	-0.0266079	0.280046	-0.0950127	0.924305	0.999988	SymbC1.scaffold10578.2	Uncharacterized protein OS=Symbiodinium microadriaticum GN=AK812_SmicGene16154 PE=4 SV=1	tr|A0A1Q9E133|A0A1Q9E133_SYMMI
SymbC1.scaffold10579.1	86.8891	0.00679639	0.136121	0.0499292	0.960179	0.999988	SymbC1.scaffold10579.1	Uncharacterized protein OS=Arion vulgaris GN=ORF27057 PE=4 SV=1	tr|A0A0B6YIZ1|A0A0B6YIZ1_9EUPU
SymbC1.scaffold1058.1	503.221	0.042338	0.142185	0.297767	0.765881	0.999988	SymbC1.scaffold1058.1	Retrovirus-related Pol polyprotein from transposon TNT 1-94 OS=Symbiodinium microadriaticum GN=AK812_SmicGene25788 PE=4 SV=1	tr|A0A1Q9DB21|A0A1Q9DB21_SYMMI
SymbC1.scaffold1058.2	304.333	-0.0307591	0.108385	-0.283795	0.776567	0.999988	SymbC1.scaffold1058.2	5-formyltetrahydrofolate cyclo-ligase-like protein COG0212 OS=Arabidopsis thaliana GN=COG0212 PE=2 SV=1	sp|Q9SRE0|5FCLL_ARATH
SymbC1.scaffold1058.3	1767.26	0.0209278	0.175475	0.119264	0.905066	0.999988	SymbC1.scaffold1058.3	Serine/threonine-protein kinase Nek5 OS=Homo sapiens GN=NEK5 PE=2 SV=1	sp|Q6P3R8|NEK5_HUMAN
SymbC1.scaffold10582.1	40.3952	-0.289044	0.219222	-1.3185	0.187338	0.999988	SymbC1.scaffold10582.1	Myosin-3 OS=Symbiodinium microadriaticum GN=VIII-A PE=4 SV=1	tr|A0A1Q9D6G9|A0A1Q9D6G9_SYMMI
SymbC1.scaffold10587.1	62.9747	0.0360586	0.142552	0.252949	0.800307	0.999988	SymbC1.scaffold10587.1	Uncharacterized protein OS=Symbiodinium microadriaticum GN=AK812_SmicGene12537 PE=4 SV=1	tr|A0A1Q9EAF5|A0A1Q9EAF5_SYMMI
SymbC1.scaffold10589.1	105.758	0.152307	0.436412	0.348999	0.72709	0.999988	SymbC1.scaffold10589.1	NA	NA
SymbC1.scaffold1059.5	29.9548	0.0507789	0.3188	0.159281	0.873447	0.999988	SymbC1.scaffold1059.5	NA	NA
SymbC1.scaffold10598.1	2955.78	-0.0111234	0.103047	-0.107945	0.91404	0.999988	SymbC1.scaffold10598.1	description1:Uncharacterized protein OS=Symbiodinium microadriaticum GN=AK812_SmicGene23192 PE=4 SV=1//description2:Uncharacterized protein OS=Symbiodinium microadriaticum GN=AK812_SmicGene41183 PE=4 SV=1	tr|A0A1Q9DHV4|A0A1Q9DHV4_SYMMI;tr|A0A1Q9C6R2|A0A1Q9C6R2_SYMMI
SymbC1.scaffold10599.1	602.968	0.283492	0.239283	1.18475	0.236115	0.999988	SymbC1.scaffold10599.1	NA	NA
SymbC1.scaffold106.3	49.1848	-0.339286	0.19215	-1.76573	0.0774405	0.999988	SymbC1.scaffold106.3	description1:Uncharacterized protein OS=Symbiodinium microadriaticum GN=AK812_SmicGene22893 PE=4 SV=1//description2:Acetyl-coenzyme A transporter 1 OS=Symbiodinium microadriaticum GN=SLC33A1 PE=4 SV=1	tr|A0A1Q9DIM0|A0A1Q9DIM0_SYMMI;tr|A0A1Q9D864|A0A1Q9D864_SYMMI
SymbC1.scaffold106.9	278.151	0.0463943	0.330977	0.140174	0.888523	0.999988	SymbC1.scaffold106.9	ABC transporter G family member 25 OS=Oryza sativa subsp. japonica GN=ABCG25 PE=2 SV=1	sp|B9G5Y5|AB25G_ORYSJ
SymbC1.scaffold106.4	282.748	0.0511516	0.089999	0.568358	0.569792	0.999988	SymbC1.scaffold106.4	Probable sodium/sulfate cotransporter 3 OS=Chlamydomonas reinhardtii GN=SLT3 PE=2 SV=1	sp|A8IHV3|SLT3_CHLRE
SymbC1.scaffold106.5	341.689	-0.0770263	0.129602	-0.594328	0.552293	0.999988	SymbC1.scaffold106.5	ABC transporter G family member 24 OS=Arabidopsis thaliana GN=ABCG24 PE=2 SV=2	sp|Q9MAG3|AB24G_ARATH
SymbC1.scaffold106.8	49.94	0.0851727	0.188673	0.45143	0.65168	0.999988	SymbC1.scaffold106.8	ABC transporter G family member 28 OS=Arabidopsis thaliana GN=ABCG28 PE=3 SV=1	sp|Q9FF46|AB28G_ARATH
SymbC1.scaffold106.10	36.9221	0.102065	0.2543	0.401358	0.688157	0.999988	SymbC1.scaffold106.10	Putative white-brown complex homolog protein 30 OS=Arabidopsis thaliana GN=WBC30 PE=1 SV=3	sp|Q9SJK6|WBC30_ARATH
SymbC1.scaffold106.6	1304.07	-0.0219567	0.0897983	-0.244511	0.806835	0.999988	SymbC1.scaffold106.6	Uncharacterized protein OS=Symbiodinium microadriaticum GN=AK812_SmicGene34318 PE=4 SV=1	tr|A0A1Q9CPA7|A0A1Q9CPA7_SYMMI
SymbC1.scaffold106.1	160.771	0.00689638	0.154695	0.0445804	0.964442	0.999988	SymbC1.scaffold106.1	Uncharacterized protein OS=Symbiodinium microadriaticum GN=AK812_SmicGene22891 PE=4 SV=1	tr|A0A1Q9DIN1|A0A1Q9DIN1_SYMMI
SymbC1.scaffold106.12	176.917	-0.0415098	0.215452	-0.192664	0.847222	0.999988	SymbC1.scaffold106.12	Alternative oxidase, mitochondrial OS=Symbiodinium microadriaticum GN=alxA PE=4 SV=1	tr|A0A1Q9DIM3|A0A1Q9DIM3_SYMMI
SymbC1.scaffold106.11	110.879	0.0176134	0.187763	0.0938064	0.925263	0.999988	SymbC1.scaffold106.11	Uncharacterized protein OS=Symbiodinium microadriaticum GN=AK812_SmicGene22903 PE=4 SV=1	tr|A0A1Q9DIN4|A0A1Q9DIN4_SYMMI
SymbC1.scaffold1060.1	118.419	-0.00293223	0.28274	-0.0103708	0.991725	0.999988	SymbC1.scaffold1060.1	Uncharacterized protein OS=Symbiodinium microadriaticum GN=AK812_SmicGene31662 PE=4 SV=1	tr|A0A1Q9CW76|A0A1Q9CW76_SYMMI
SymbC1.scaffold10601.1	39.3844	0.182777	0.21599	0.846231	0.397424	0.999988	SymbC1.scaffold10601.1	Prostaglandin E synthase 2 OS=Symbiodinium microadriaticum GN=PTGES2 PE=4 SV=1	tr|A0A1Q9CXF0|A0A1Q9CXF0_SYMMI
SymbC1.scaffold10604.1	1076.3	-0.0884223	0.0990776	-0.892454	0.372149	0.999988	SymbC1.scaffold10604.1	Uncharacterized protein OS=Thecamonas trahens ATCC 50062 GN=AMSG_03687 PE=4 SV=1	tr|A0A0L0D4G4|A0A0L0D4G4_THETB
SymbC1.scaffold10608.1	169.177	-0.0099938	0.143315	-0.0697332	0.944406	0.999988	SymbC1.scaffold10608.1	Uncharacterized protein OS=Symbiodinium microadriaticum GN=AK812_SmicGene1792 PE=4 SV=1	tr|A0A1Q9F3I1|A0A1Q9F3I1_SYMMI
SymbC1.scaffold10608.2	336.504	-0.034481	0.124482	-0.276996	0.781783	0.999988	SymbC1.scaffold10608.2	Poly(A)-specific ribonuclease PARN OS=Bos taurus GN=PARN PE=1 SV=2	sp|P69341|PARN_BOVIN
SymbC1.scaffold10609.1	125.049	-0.132937	0.211986	-0.627106	0.53059	0.999988	SymbC1.scaffold10609.1	Maf-like protein DDB_G0281937 OS=Dictyostelium discoideum GN=DDB_G0281937 PE=3 SV=1	sp|Q54TC5|MAFL2_DICDI
SymbC1.scaffold1061.1	41.5813	0.147133	0.27149	0.541946	0.587856	0.999988	SymbC1.scaffold1061.1	NA	NA
SymbC1.scaffold1061.4	6.77994	-0.00607316	0.43344	-0.0140115	0.988821	0.999988	SymbC1.scaffold1061.4	NA	NA
SymbC1.scaffold1061.3	234.161	-0.0497166	0.12911	-0.385072	0.700184	0.999988	SymbC1.scaffold1061.3	Uncharacterized protein OS=Symbiodinium microadriaticum GN=AK812_SmicGene6878 PE=4 SV=1	tr|A0A1Q9EPW9|A0A1Q9EPW9_SYMMI
SymbC1.scaffold1061.2	63.9879	-0.173419	0.178811	-0.969845	0.332124	0.999988	SymbC1.scaffold1061.2	Uncharacterized protein OS=Symbiodinium microadriaticum GN=AK812_SmicGene6878 PE=4 SV=1	tr|A0A1Q9EPW9|A0A1Q9EPW9_SYMMI
SymbC1.scaffold10614.1	39.7873	0.36061	0.240848	1.49726	0.134327	0.999988	SymbC1.scaffold10614.1	Peroxisomal targeting signal 2 receptor OS=Dictyostelium discoideum GN=pex7 PE=3 SV=1	sp|Q54WA3|PEX7_DICDI
SymbC1.scaffold10617.2	247.349	-0.0933997	0.156926	-0.595183	0.551721	0.999988	SymbC1.scaffold10617.2	DeSI-like protein At4g17486 OS=Arabidopsis thaliana GN=At4g17486 PE=2 SV=1	sp|Q93VG8|PPDEX_ARATH
SymbC1.scaffold10617.1	105.442	0.0521784	0.146231	0.356821	0.721226	0.999988	SymbC1.scaffold10617.1	Pentatricopeptide repeat-containing protein At2g31400, chloroplastic OS=Arabidopsis thaliana GN=At2g31400 PE=2 SV=1	sp|Q9SIC9|PP178_ARATH
SymbC1.scaffold1062.1	162.648	-0.119327	0.14472	-0.824536	0.409635	0.999988	SymbC1.scaffold1062.1	Replication factor C subunit 2 OS=Rattus norvegicus GN=Rfc2 PE=2 SV=1	sp|Q641W4|RFC2_RAT
SymbC1.scaffold1062.8	2222.26	-0.0131574	0.0756402	-0.173948	0.861907	0.999988	SymbC1.scaffold1062.8	Transposon Ty4-H Gag-Pol polyprotein OS=Saccharomyces cerevisiae (strain ATCC 204508 / S288c) GN=TY4B-H PE=3 SV=1	sp|P0C2J7|YH41B_YEAST
SymbC1.scaffold1062.4	118.541	-0.105701	0.260584	-0.405631	0.685014	0.999988	SymbC1.scaffold1062.4	ATP-dependent RNA helicase FAL1 OS=Ustilago maydis (strain 521 / FGSC 9021) GN=FAL1 PE=3 SV=1	sp|Q4P184|FAL1_USTMA
SymbC1.scaffold1062.2	1123.89	0.0366988	0.0814517	0.450559	0.652307	0.999988	SymbC1.scaffold1062.2	Calcium/calmodulin-dependent protein kinase type 1D OS=Mus musculus GN=Camk1d PE=1 SV=2	sp|Q8BW96|KCC1D_MOUSE
SymbC1.scaffold1062.6	343.61	0.0575671	0.119115	0.48329	0.62889	0.999988	SymbC1.scaffold1062.6	Pantothenate kinase 2 OS=Arabidopsis thaliana GN=PANK2 PE=1 SV=2	sp|Q8L5Y9|PANK2_ARATH
SymbC1.scaffold1062.7	1288.75	0.0668835	0.0635323	1.05275	0.292456	0.999988	SymbC1.scaffold1062.7	Ribulose-1,5 bisphosphate carboxylase/oxygenase large subunit N-methyltransferase, chloroplastic OS=Nicotiana tabacum GN=RBCMT PE=2 SV=1	sp|P94026|RBCMT_TOBAC
SymbC1.scaffold1062.3	478.365	0.0283714	0.0993931	0.285447	0.775302	0.999988	SymbC1.scaffold1062.3	[Fructose-bisphosphate aldolase]-lysine N-methyltransferase, chloroplastic OS=Arabidopsis thaliana GN=LSMT-L PE=1 SV=1	sp|Q9XI84|RBCMT_ARATH
SymbC1.scaffold1062.5	106.991	0.0100696	0.155997	0.0645496	0.948533	0.999988	SymbC1.scaffold1062.5	Zinc finger protein 36, C3H1 type-like 1 OS=Symbiodinium microadriaticum GN=Zfp36l1 PE=4 SV=1	tr|A0A1Q9CBW5|A0A1Q9CBW5_SYMMI
SymbC1.scaffold1062.9	160.376	0.0463904	0.110885	0.418366	0.67568	0.999988	SymbC1.scaffold1062.9	Calcium-dependent protein kinase 3 OS=Plasmodium falciparum (isolate 3D7) GN=CPK3 PE=1 SV=1	sp|Q9NJU9|CDPK3_PLAF7
SymbC1.scaffold1062.10	257.174	-0.0108292	0.122904	-0.0881107	0.929789	0.999988	SymbC1.scaffold1062.10	Target of EGR1 protein 1 OS=Bos taurus GN=TOE1 PE=2 SV=1	sp|Q17QN2|TOE1_BOVIN
SymbC1.scaffold10620.1	179.867	0.00606902	0.159011	0.0381672	0.969554	0.999988	SymbC1.scaffold10620.1	description1:Chlorophyll a-b binding protein 1B-21, chloroplastic OS=Hordeum vulgare GN=LHC Ib-21 PE=1 SV=1//description2:Chlorophyll a-b binding protein 8, chloroplastic OS=Solanum lycopersicum GN=CAB8 PE=3 SV=1	sp|Q9SDM1|CB121_HORVU;sp|P27522|CB13_SOLLC
SymbC1.scaffold10622.1	579.579	0.021518	0.146744	0.146636	0.883419	0.999988	SymbC1.scaffold10622.1	description1:Uncharacterized protein OS=Symbiodinium microadriaticum GN=AK812_SmicGene17348 PE=4 SV=1//description2:Ankycorbin OS=Symbiodinium microadriaticum GN=Rai14 PE=4 SV=1	tr|A0A1Q9DXY2|A0A1Q9DXY2_SYMMI;tr|A0A1Q9EV33|A0A1Q9EV33_SYMMI
SymbC1.scaffold10623.2	41.8474	-0.163924	0.204934	-0.799888	0.423776	0.999988	SymbC1.scaffold10623.2	Uncharacterized protein (Fragment) OS=Amblyomma maculatum PE=2 SV=1	tr|G3MHR9|G3MHR9_9ACAR
SymbC1.scaffold10623.1	173.939	-0.119854	0.107888	-1.11091	0.266609	0.999988	SymbC1.scaffold10623.1	NA	NA
SymbC1.scaffold10627.1	34.8779	0.061554	0.249892	0.246322	0.805433	0.999988	SymbC1.scaffold10627.1	Uncharacterized protein OS=Symbiodinium microadriaticum GN=AK812_SmicGene26175 PE=4 SV=1	tr|A0A1Q9DA60|A0A1Q9DA60_SYMMI
SymbC1.scaffold10628.1	318.066	0.0437598	0.122449	0.357371	0.720814	0.999988	SymbC1.scaffold10628.1	description1:Uncharacterized protein OS=Symbiodinium microadriaticum GN=AK812_SmicGene38805 PE=4 SV=1//description2:Uncharacterized protein OS=Symbiodinium microadriaticum GN=AK812_SmicGene10054 PE=4 SV=1	tr|A0A1Q9CCT5|A0A1Q9CCT5_SYMMI;tr|A0A1Q9EGX3|A0A1Q9EGX3_SYMMI
SymbC1.scaffold1063.2	253.533	-0.20456	0.165605	-1.23523	0.216745	0.999988	SymbC1.scaffold1063.2	Hemicentin-1 OS=Symbiodinium microadriaticum GN=HMCN1 PE=4 SV=1	tr|A0A1Q9E9R2|A0A1Q9E9R2_SYMMI
SymbC1.scaffold1063.1	431.659	-0.202511	0.12042	-1.68171	0.0926251	0.999988	SymbC1.scaffold1063.1	Phospho-2-dehydro-3-deoxyheptonate aldolase OS=Neurospora crassa (strain ATCC 24698 / 74-OR23-1A / CBS 708.71 / DSM 1257 / FGSC 987) GN=aro-8 PE=1 SV=2	sp|P80576|AROF_NEUCR
SymbC1.scaffold1063.4	13.5077	-0.50421	0.723343	-0.697055	0.485768	0.999988	SymbC1.scaffold1063.4	Phospho-2-dehydro-3-deoxyheptonate aldolase OS=Symbiodinium microadriaticum GN=aro-8 PE=3 SV=1	tr|A0A1Q9F1Y3|A0A1Q9F1Y3_SYMMI
SymbC1.scaffold10635.1	83.9281	-0.00735051	0.123604	-0.0594681	0.952579	0.999988	SymbC1.scaffold10635.1	Sterol-4-alpha-carboxylate 3-dehydrogenase, decarboxylating OS=Homo sapiens GN=NSDHL PE=1 SV=2	sp|Q15738|NSDHL_HUMAN
SymbC1.scaffold10637.2	151.947	0.185511	0.136657	1.35749	0.174624	0.999988	SymbC1.scaffold10637.2	NA	NA
SymbC1.scaffold10638.2	82.0482	0.148648	0.19276	0.771159	0.440613	0.999988	SymbC1.scaffold10638.2	NA	NA
SymbC1.scaffold10638.1	1639.59	-0.0551605	0.107694	-0.512198	0.608513	0.999988	SymbC1.scaffold10638.1	Copia protein OS=Drosophila melanogaster GN=GIP PE=1 SV=3	sp|P04146|COPIA_DROME
SymbC1.scaffold10639.1	46.5715	0.135668	0.273232	0.496529	0.619521	0.999988	SymbC1.scaffold10639.1	Nitrate transporter (Fragment) OS=Symbiodinium sp. clade C GN=nrt2 PE=2 SV=1	tr|E0YPA5|E0YPA5_9DINO
SymbC1.scaffold10639.2	60.0064	-0.368487	0.177611	-2.07468	0.0380161	0.999988	SymbC1.scaffold10639.2	NA	NA
SymbC1.scaffold1064.8	1141.25	0.00068176	0.0673004	0.0101301	0.991917	0.999988	SymbC1.scaffold1064.8	Leucine--tRNA ligase, cytoplasmic OS=Arabidopsis thaliana GN=At1g09620 PE=1 SV=1	sp|F4I116|SYLC_ARATH
SymbC1.scaffold1064.1	126.413	-0.0586343	0.126802	-0.462409	0.643788	0.999988	SymbC1.scaffold1064.1	Uncharacterized protein OS=Plasmodiophora brassicae GN=PBRA_000501 PE=4 SV=1	tr|A0A0G4II17|A0A0G4II17_PLABS
SymbC1.scaffold1064.7	240.735	0.0898566	0.132763	0.676822	0.498519	0.999988	SymbC1.scaffold1064.7	description1:Uncharacterized protein OS=Acholeplasma brassicae GN=BN85314130 PE=4 SV=1//description2:Uncharacterized protein OS=Neochlamydia sp. TUME1 GN=DB41_AU00030 PE=4 SV=1	tr|U4KTC2|U4KTC2_9MOLU;tr|A0A0C1JWM6|A0A0C1JWM6_9BACT
SymbC1.scaffold1064.5	108.228	-0.179125	0.150919	-1.18689	0.23527	0.999988	SymbC1.scaffold1064.5	Uncharacterized protein OS=Symbiodinium microadriaticum GN=AK812_SmicGene35337 PE=4 SV=1	tr|A0A1Q9CLT7|A0A1Q9CLT7_SYMMI
SymbC1.scaffold1064.11	458.502	0.0817687	0.100771	0.811431	0.417118	0.999988	SymbC1.scaffold1064.11	Leucine-rich repeat-containing protein 15 OS=Rattus norvegicus GN=Lrrc15 PE=2 SV=1	sp|Q8R5M3|LRC15_RAT
SymbC1.scaffold1064.6	824.697	0.12208	0.130189	0.937714	0.348391	0.999988	SymbC1.scaffold1064.6	Insulin-degrading enzyme OS=Bos taurus GN=IDE PE=2 SV=1	sp|Q24K02|IDE_BOVIN
SymbC1.scaffold1064.2	194.167	0.20167	0.102756	1.96261	0.0496918	0.999988	SymbC1.scaffold1064.2	Uncharacterized protein OS=Symbiodinium microadriaticum GN=AK812_SmicGene36307 PE=4 SV=1	tr|A0A1Q9CJ75|A0A1Q9CJ75_SYMMI
SymbC1.scaffold1064.3	99.4733	0.182019	0.140605	1.29454	0.195478	0.999988	SymbC1.scaffold1064.3	Sodium channel protein type 10 subunit alpha OS=Symbiodinium microadriaticum GN=Scn10a PE=4 SV=1	tr|A0A1Q9F2T9|A0A1Q9F2T9_SYMMI
SymbC1.scaffold1064.4	396.801	0.150594	0.0934347	1.61176	0.107014	0.999988	SymbC1.scaffold1064.4	Uncharacterized protein OS=Symbiodinium microadriaticum GN=AK812_SmicGene49061 PE=4 SV=1	tr|A0A1Q9DLI2|A0A1Q9DLI2_SYMMI
SymbC1.scaffold10641.3	243.566	0.0260708	0.146335	0.178159	0.858598	0.999988	SymbC1.scaffold10641.3	Uncharacterized protein OS=Symbiodinium microadriaticum GN=AK812_SmicGene11954 PE=4 SV=1	tr|A0A1Q9EBX4|A0A1Q9EBX4_SYMMI
SymbC1.scaffold10641.2	50.6802	0.168377	0.193151	0.87174	0.38335	0.999988	SymbC1.scaffold10641.2	Voltage-dependent P/Q-type calcium channel subunit alpha-1A OS=Symbiodinium microadriaticum GN=CACNA1A PE=4 SV=1	tr|A0A1Q9D3J0|A0A1Q9D3J0_SYMMI
SymbC1.scaffold10641.1	100.047	0.0308596	0.241917	0.127563	0.898495	0.999988	SymbC1.scaffold10641.1	Uncharacterized protein OS=Symbiodinium microadriaticum GN=AK812_SmicGene28774 PE=4 SV=1	tr|A0A1Q9D3I9|A0A1Q9D3I9_SYMMI
SymbC1.scaffold10644.1	135.235	-0.120694	0.126585	-0.95346	0.340357	0.999988	SymbC1.scaffold10644.1	description1:Uncharacterized protein OS=Chromera velia CCMP2878 GN=Cvel_7731 PE=4 SV=1//description2:Methyltransferase (Fragment) OS=Cyanobacteria bacterium 13_1_40CM_2_61_4 GN=AUI36_07505 PE=4 SV=1	tr|A0A0G4HP34|A0A0G4HP34_9ALVE;tr|A0A1Q7ZG39|A0A1Q7ZG39_9CYAN
SymbC1.scaffold10648.1	395.122	0.0884932	0.155489	0.569128	0.569269	0.999988	SymbC1.scaffold10648.1	Putative E3 ubiquitin-protein ligase HERC2 OS=Symbiodinium microadriaticum GN=HERC2 PE=4 SV=1	tr|A0A1Q9DN52|A0A1Q9DN52_SYMMI
SymbC1.scaffold10648.2	92.608	0.0237175	0.186712	0.127028	0.898919	0.999988	SymbC1.scaffold10648.2	NA	NA
SymbC1.scaffold10649.2	177.865	0.00583735	0.142604	0.0409339	0.967349	0.999988	SymbC1.scaffold10649.2	Protein lifeguard 4 OS=Mus musculus GN=Tmbim4 PE=2 SV=1	sp|Q9DA39|LFG4_MOUSE
SymbC1.scaffold10649.1	41.8204	-0.0873887	0.187979	-0.464887	0.642013	0.999988	SymbC1.scaffold10649.1	NA	NA
SymbC1.scaffold1065.4	76.0943	-0.103507	0.145018	-0.713751	0.475381	0.999988	SymbC1.scaffold1065.4	Tricarboxylate transport protein, mitochondrial OS=Bos taurus GN=SLC25A1 PE=2 SV=1	sp|P79110|TXTP_BOVIN
SymbC1.scaffold1065.2	265.706	-0.0335012	0.183078	-0.182988	0.854807	0.999988	SymbC1.scaffold1065.2	Mitochondrial uncoupling protein 3 OS=Arabidopsis thaliana GN=PUMP3 PE=2 SV=1	sp|Q9XI74|PUMP3_ARATH
SymbC1.scaffold1065.3	171.879	0.0765699	0.12145	0.630464	0.528391	0.999988	SymbC1.scaffold1065.3	Ankyrin-2 OS=Mus musculus GN=Ank2 PE=1 SV=2	sp|Q8C8R3|ANK2_MOUSE
SymbC1.scaffold1065.5	203.647	0.0438387	0.140264	0.312544	0.754627	0.999988	SymbC1.scaffold1065.5	Ankyrin repeat, PH and SEC7 domain containing protein secG OS=Dictyostelium discoideum GN=secG PE=2 SV=1	sp|Q54KA7|SECG_DICDI
SymbC1.scaffold10653.1	58.5557	-0.0240233	0.204703	-0.117357	0.906578	0.999988	SymbC1.scaffold10653.1	SET domain-containing protein 5 OS=Schizosaccharomyces pombe (strain 972 / ATCC 24843) GN=set5 PE=1 SV=1	sp|O74467|SET5_SCHPO
[truncated: 34,141 more rows]

## Sheet: resTimepoint_T1_Control_vs_Prim
	baseMean	log2FoldChange	lfcSE	stat	pvalue	padj	CONTIG	annotation	uniprot
[truncated: 35,914 more rows]

[truncated: 7 more sheets: resTimepoint_T1_NaIve_vs_Primed, resTimepoint_T2_Control_vs_NaIv, resTimepoint_T2_Control_vs_Prim, resTimepoint_T2_NaIve_vs_Primed, resTimepoint_T3_Control_vs_NaIv, resTimepoint_T3_Control_vs_Prim, resTimepoint_T3_NaIve_vs_Primed]
